# Supplementary material for: In silico transcriptional analysis of mRNA and miRNA reveals unique biosignatures that characterizes different types of diabetes
Source: PLoS One. 2020 Sep 21;15(9):e0239061. doi: 10.1371/journal.pone.0239061 (PMC7505453; doi:10.1371/journal.pone.0239061)
Supplement: S1 File — (XLSX) [file pone.0239061.s001.xlsx]

## Sheet: Genes
DM1	pvalue	"-LOG10 pvalue"	FDR	Fold Change		DM2	pvalue	"-LOG10 pvalue"	FDR	Fold Change		Pre-DM	pvalue	"-LOG10 pvalue"	FDR	Fold Change
RPL11	0.00353878	2.45115	0.999922	-0.169568		IRS1	8.0761e-16	15.0928	6.11361e-12	-1.44738		TRIP12	4.15199e-09	8.38174	1.30853e-05	0.537404
MYH9	0.00563436	2.24916	0.999922	0.128242		EPC1	4.6419e-10	9.3333	1.24993e-06	1.78079		UBE3A	5.77013e-09	8.23881	1.30853e-05	-0.532463
U2AF2	0.00564933	2.248	0.999922	0.100921		ALG9	4.95348e-10	9.30509	1.24993e-06	-0.752922		GMFB	7.07262e-09	8.15042	1.30853e-05	-0.669894
B2M	0.00961888	2.01688	0.999922	-0.129769		SPECC1	6.84853e-10	9.1644	1.29608e-06	2.0669		TNPO2	7.6295e-09	8.1175	1.30853e-05	-0.485947
SH3BP5	0.0153918	1.81271	0.999922	0.467049		ZRANB1	9.47153e-10	9.02358	1.42185e-06	0.99646		PPP1R9B	1.10135e-08	7.95808	1.30853e-05	1.40033
RPL41	0.018085	1.74268	0.999922	-0.102247		NET1	1.12696e-09	8.94809	1.42185e-06	0.755181		WNK1	1.13572e-08	7.94473	1.30853e-05	2.24922
CLUAP1	0.0300139	1.52268	0.999922	-0.0972173		SLC4A1	2.50204e-09	8.60171	2.58887e-06	2.31337		CBL	1.21e-08	7.91721	1.30853e-05	0.843041
SSU72	0.0310876	1.50741	0.999922	0.0665712		GAS2L1	2.73593e-09	8.56289	2.58887e-06	1.3825		ATP5S	1.41161e-08	7.85028	1.33574e-05	0.803059
COX4I1	0.0380575	1.41956	0.999922	-0.0886439		ENTPD4	3.14511e-09	8.50236	2.64539e-06	1.63465		TAF1	2.23014e-08	7.65167	1.87579e-05	1.88866
PRR13	0.0405695	1.3918	0.999922	0.0837696		TCF7	4.12786e-09	8.38428	3.12479e-06	1.41428		LRRC57	5.18063e-08	7.28562	3.59467e-05	1.05359
CEACAM1	0.0466142	1.33148	0.999922	0.339071		LRRC23	4.55631e-09	8.34139	3.13557e-06	1.25491		UBE2J1	5.22343e-08	7.28204	3.59467e-05	-0.635858
APEX2	0.0489034	1.31066	0.999922	-0.0859654		OTUB2	5.79046e-09	8.23729	3.19234e-06	1.11298		CANX	7.10816e-08	7.14824	4.48406e-05	-0.643338
RPS27A	0.0532827	1.27341	0.999922	-0.0748362		PAPSS2	5.8813e-09	8.23053	3.19234e-06	0.999044		TIRAP	8.40493e-08	7.07547	4.89425e-05	0.91602
SHCBP1	0.0567398	1.24611	0.999922	0.248365		UBE3A	5.91834e-09	8.2278	3.19234e-06	-0.509415		LCOR	1.03342e-07	6.98572	5.28855e-05	-0.78381
BLOC1S2	0.0571145	1.24325	0.999922	-0.515954		TEKT2	6.32563e-09	8.1989	3.19234e-06	2.02392		IRS1	1.04793e-07	6.97967	5.28855e-05	-0.619195
CCR3	0.0835833	1.07788	0.999922	0.263068		NBL1	7.33201e-09	8.13478	3.30522e-06	1.50195		ZC3H7A	1.48581e-07	6.82804	7.02107e-05	2.12286
FEZ1	0.0848184	1.07151	0.999922	-0.255216		HSPA5	7.42255e-09	8.12945	3.30522e-06	-0.531851		TOMM70A	1.58145e-07	6.80094	7.02107e-05	-0.479264
RPL37A	0.0866871	1.06205	0.999922	-0.165179		FOXJ3	1.05207e-08	7.97795	4.229e-06	-0.411532		AK3	1.66948e-07	6.77742	7.02107e-05	-0.503036
ITGB2	0.090528	1.04322	0.999922	-0.0879103		CCDC6	1.06144e-08	7.9741	4.229e-06	-0.366204		SLC7A1	1.76222e-07	6.75394	7.02107e-05	-0.527596
RHOBTB3	0.0911492	1.04025	0.999922	-0.265793		SERINC3	1.28269e-08	7.89188	4.85498e-06	0.842488		EPHB1	2.0056e-07	6.69775	7.59121e-05	-0.709308
PPP2R2B	0.0913553	1.03927	0.999922	-0.241635		WNK1	1.36653e-08	7.86438	4.92603e-06	2.59506		GSTM2	2.31629e-07	6.63521	8.34967e-05	-1.45169
TNF	0.0933267	1.02999	0.999922	0.171609		FBXL12	1.47149e-08	7.83224	5.06325e-06	-1.0613		CAPN12	2.71158e-07	6.56678	8.7875e-05	-0.830701
KCNJ15	0.113857	0.943641	0.999922	0.334397		MPST	1.58283e-08	7.80057	5.20956e-06	1.59034		UPF2	2.72194e-07	6.56512	8.7875e-05	-0.524592
SYT11	0.115831	0.936176	0.999922	-0.171926		SART3	1.9207e-08	7.71654	6.05821e-06	-0.565182		RIOK1	2.786e-07	6.55502	8.7875e-05	-0.475118
RPS4Y1	0.118402	0.92664	0.999922	0.546388		BRPF1	2.06307e-08	7.68549	6.24696e-06	-0.3424		GOLPH3L	3.29316e-07	6.48239	9.59345e-05	-0.582041
KCNJ2	0.118616	0.925858	0.999922	0.26682		CANX	2.45571e-08	7.60982	7.14989e-06	-0.605202		STK4	3.29498e-07	6.48215	9.59345e-05	-0.469074
SEMA4D	0.12291	0.910414	0.999922	0.0711765		UCK1	2.71016e-08	7.56701	7.59848e-06	1.86149		YBX1	3.7997e-07	6.42025	0.000102811	0.717969
MFNG	0.123398	0.90869	0.999922	0.0448211		ACLY	3.76805e-08	7.42388	9.93311e-06	-0.480587		SLC36A4	3.80278e-07	6.4199	0.000102811	-0.619663
MTPN	0.1236	0.907981	0.999922	-0.158383		PCTP	3.92569e-08	7.40608	9.93311e-06	0.970395		HERC2	4.15799e-07	6.38112	0.000108153	-0.533115
PCBP2	0.125861	0.900108	0.999922	0.0547445		FBXO7	4.0066e-08	7.39722	9.93311e-06	1.17218		ATG12	4.28613e-07	6.36793	0.000108153	-0.471997
CLIC3	0.126207	0.898916	0.999922	-0.229245		PTPN1	4.06772e-08	7.39065	9.93311e-06	0.624468		SHARPIN	4.57118e-07	6.33997	0.000110815	1.28486
TP53INP2	0.128504	0.891084	0.999922	0.171343		INSR	4.27278e-08	7.36929	1.01078e-05	-0.82869		MAN1A1	4.68437e-07	6.32935	0.000110815	0.647259
KRT23	0.137764	0.860866	0.999922	0.476082		TSPAN4	4.50178e-08	7.34662	1.03268e-05	-0.863126		PECAM1	5.36055e-07	6.27079	0.000122968	0.800815
HK1	0.140526	0.852243	0.999922	-0.0499892		RBM17	4.95507e-08	7.30495	1.05929e-05	-0.501014		CLOCK	5.94171e-07	6.22609	0.000130606	1.09017
NSF	0.142925	0.84489	0.999922	-0.167326		MICAL2	5.18732e-08	7.28506	1.05929e-05	1.74192		FBXO7	6.11999e-07	6.21325	0.000130606	1.05344
PDGFD	0.143669	0.842636	0.999922	-0.308377		ARHGAP24	5.28635e-08	7.27684	1.05929e-05	0.664884		CDC42EP2	6.22358e-07	6.20596	0.000130606	0.888527
DAZAP2	0.144433	0.840332	0.999922	-0.0559329		CDK8	5.29071e-08	7.27649	1.05929e-05	1.76604		SPINT1	6.38366e-07	6.19493	0.000130606	1.71829
GORASP1	0.155368	0.808639	0.999922	0.0577813		ICAM4	5.41025e-08	7.26678	1.05929e-05	2.1029		LSP1	7.12728e-07	6.14708	0.000141983	1.85563
TNFRSF10C	0.156599	0.80521	0.999922	0.258495		ART4	5.54317e-08	7.25624	1.05929e-05	1.07809		SLC30A5	7.85399e-07	6.10491	0.000148001	-0.406871
RPLP1	0.165659	0.780786	0.999922	-0.106024		TRIP12	5.61171e-08	7.25091	1.05929e-05	0.833158		UPF3B	8.00833e-07	6.09646	0.000148001	-0.638247
CAP1	0.165764	0.780509	0.999922	0.0362269		ACD	5.94566e-08	7.2258	1.05929e-05	-0.456658		EIF1	8.0159e-07	6.09605	0.000148001	0.388385
ENPP5	0.169307	0.771325	0.999922	-0.366601		ETF1	5.99398e-08	7.22228	1.05929e-05	-0.735424		FREM2	8.87361e-07	6.0519	0.000159183	1.60351
RPS11	0.171158	0.766604	0.999922	-0.160407		MICALCL	6.01708e-08	7.22061	1.05929e-05	2.01477		RBM17	9.16642e-07	6.0378	0.000159183	-0.589758
UBC	0.173006	0.761939	0.999922	-0.0534094		SLC25A37	6.86951e-08	7.16307	1.16442e-05	0.800787		B2M	9.43137e-07	6.02543	0.000159183	0.335532
MED19	0.17379	0.759975	0.999922	-0.051232		PRKACB	7.0175e-08	7.15382	1.16442e-05	1.96646		PICALM	9.57471e-07	6.01887	0.000159183	0.733902
RPL9	0.178573	0.748184	0.999922	0.0758333		ASB11	7.07573e-08	7.15023	1.16442e-05	0.82779		SEMA7A	9.67293e-07	6.01444	0.000159183	1.30399
CD160	0.179728	0.745383	0.999922	-0.255481		INSRR	7.86568e-08	7.10426	1.25204e-05	-0.723401		GSTM1	1.05549e-06	5.97655	0.000168548	-1.28024
TXNIP	0.180444	0.743658	0.999922	0.0457449		MMP9	7.93899e-08	7.10023	1.25204e-05	1.43137		PLAUR	1.06873e-06	5.97113	0.000168548	1.33562
NIPA2	0.182885	0.737821	0.999922	-0.0418487		ERCC4	8.55534e-08	7.06776	1.31255e-05	1.08105		RRBP1	1.14554e-06	5.94099	0.00017529	-0.486989
CEACAM8	0.185152	0.732472	0.999922	0.460961		TP53I11	8.66945e-08	7.06201	1.31255e-05	1.41371		MICALCL	1.15779e-06	5.93637	0.00017529	1.4371
YWHAB	0.194035	0.712121	0.999922	-0.0545715		OXR1	9.24376e-08	7.03415	1.37206e-05	-0.906276		ACN9	1.25504e-06	5.90134	0.000186001	-1.09102
ANXA3	0.194831	0.710341	0.999922	0.347593		WDR53	9.7813e-08	7.0096	1.42393e-05	1.09175		ITGAL	1.27768e-06	5.89358	0.000186001	-0.536893
AKR1C3	0.195122	0.709694	0.999922	-0.216002		ZNF397	1.03065e-07	6.98689	1.47207e-05	1.28894		CYP4V2	1.33956e-06	5.87304	0.00019133	-0.685626
ATP6V0E1	0.195788	0.708213	0.999922	0.136388		GFM1	1.2051e-07	6.91898	1.68937e-05	-0.703104		SARS	1.49704e-06	5.82477	0.000206334	0.507134
S100A8	0.198422	0.70241	0.999922	0.0646685		NCF2	1.25477e-07	6.90143	1.69805e-05	0.553784		AKAP10	1.49912e-06	5.82416	0.000206334	1.47369
SH2D1B	0.201707	0.69528	0.999922	-0.20916		SARS	1.25712e-07	6.90062	1.69805e-05	0.518038		LGALS9	1.60997e-06	5.79318	0.00021574	1.22352
DOPEY2	0.202927	0.692661	0.999922	0.0824211		NFYA	1.27859e-07	6.89327	1.69805e-05	1.70167		DYNC1LI2	1.6777e-06	5.77529	0.00021574	-0.475925
RPS27	0.204266	0.689803	0.999922	0.0529866		MBNL3	1.40522e-07	6.85226	1.78885e-05	0.630491		LSM14A	1.67887e-06	5.77498	0.00021574	-0.52273
ARHGEF19	0.204447	0.689419	0.999922	-0.108308		VAPA	1.4114e-07	6.85035	1.78885e-05	1.93928		PHC2	1.68807e-06	5.77261	0.00021574	1.57609
TMSB10	0.206453	0.685178	0.999922	-0.0674862		HECA	1.41784e-07	6.84837	1.78885e-05	0.460438		MAP4K5	1.70996e-06	5.76701	0.00021574	-0.811179
PRKCD	0.208641	0.6806	0.999922	0.0778267		ZNF562	1.4707e-07	6.83248	1.80943e-05	-0.858652		RPS6KB1	1.76502e-06	5.75325	0.00021903	-0.707119
CMTM3	0.208822	0.680223	0.999922	-0.050122		POLE	1.48196e-07	6.82916	1.80943e-05	0.791767		APP	1.79391e-06	5.7462	0.00021903	1.46572
PRSS23	0.210073	0.67763	0.999922	-0.287094		MPV17	1.54365e-07	6.81145	1.83543e-05	-0.399439		ZNF22	2.04048e-06	5.69027	0.000239425	-0.582514
NPC1	0.211221	0.675263	0.999922	-0.107704		MPP1	1.55175e-07	6.80918	1.83543e-05	0.86432		ENSA	2.06207e-06	5.6857	0.000239425	1.39348
CMTM2	0.212252	0.673149	0.999922	0.219312		VWA1	1.67398e-07	6.77625	1.94751e-05	1.46677		UNC13A	2.09553e-06	5.67871	0.000239425	0.692244
BZRAP1	0.215286	0.666984	0.999922	-0.206985		CCNK	1.70352e-07	6.76865	1.94751e-05	-0.37295		MCHR2	2.1036e-06	5.67704	0.000239425	-0.976729
PELO	0.215739	0.666071	0.999922	0.0854635		GRSF1	1.72369e-07	6.76354	1.94751e-05	-0.358662		MRFAP1	2.11908e-06	5.67385	0.000239425	0.558577
MME	0.217751	0.66204	0.999922	0.294991		MGAT4A	1.82829e-07	6.73796	2.02782e-05	-0.583888		TRAF7	2.19183e-06	5.65919	0.000244002	1.46919
NCR3	0.22056	0.656473	0.999922	-0.104468		HP	1.84834e-07	6.73322	2.02782e-05	2.39704		SULT2B1	2.31003e-06	5.63638	0.000253434	0.696064
KLRF1	0.220956	0.655695	0.999922	-0.177545		CRBN	2.00763e-07	6.69732	2.17111e-05	-0.648578		BECN1	2.37666e-06	5.62403	0.000257019	0.747952
SAP30	0.222096	0.653459	0.999922	-0.14317		IL6R	2.07072e-07	6.68388	2.2078e-05	3.1256		SEC23B	2.52784e-06	5.59725	0.000267685	0.699903
SLPI	0.224768	0.648266	0.999922	0.313775		ZNF22	2.10276e-07	6.67721	2.21082e-05	-0.463139		MME	2.55703e-06	5.59226	0.000267685	1.0818
PROK2	0.226113	0.645674	0.999922	0.224089		STAM2	2.13409e-07	6.67079	2.21303e-05	1.22163		GPR97	2.58138e-06	5.58815	0.000267685	1.84847
GPR114	0.230207	0.637882	0.999922	-0.119974		DGCR14	2.3242e-07	6.63373	2.34559e-05	1.00394		VPS52	2.66404e-06	5.57446	0.000272524	-0.29727
OLFM4	0.232312	0.633928	0.999922	0.447419		TMOD3	2.34933e-07	6.62906	2.34559e-05	0.998074		RELN	2.73833e-06	5.56251	0.000276389	1.14967
EMR3	0.23782	0.623751	0.999922	0.173901		TRPV6	2.36113e-07	6.62688	2.34559e-05	1.53353		DCP1B	2.9748e-06	5.52654	0.000296306	1.34008
NCALD	0.238848	0.621879	0.999922	-0.188715		CUL5	2.38587e-07	6.62235	2.34559e-05	-0.310999		SLC35B1	3.17042e-06	5.49888	0.000311689	-0.260394
PDCD4	0.24119	0.617641	0.999922	-0.141511		WDFY1	2.42257e-07	6.61572	2.34594e-05	-0.730217		DPF2	3.22479e-06	5.4915	0.00031297	0.385558
PRKACB	0.242468	0.615346	0.999922	-0.3346		B2M	2.51633e-07	6.59923	2.34594e-05	0.361453		VDAC3	3.45534e-06	5.46151	0.000323433	-0.399077
MANSC1	0.242674	0.614977	0.999922	0.235985		SYNJ2	2.52821e-07	6.59719	2.34594e-05	1.90596		DLEU1	3.4557e-06	5.46146	0.000323433	0.980829
CALM1	0.24726	0.606846	0.999922	-0.0627106		PPP1R9B	2.54006e-07	6.59516	2.34594e-05	1.22463		PGD	3.46077e-06	5.46083	0.000323433	0.817251
PRDM1	0.253482	0.596053	0.999922	-0.122613		SELP	2.54818e-07	6.59377	2.34594e-05	1.35067		CAPG	3.61231e-06	5.44222	0.000332457	0.917721
TNFAIP3	0.255914	0.591906	0.999922	-0.106091		TBL2	2.57748e-07	6.58881	2.34594e-05	0.964479		XRN1	3.68591e-06	5.43345	0.000332457	-0.653451
KLF9	0.257091	0.589914	0.999922	-0.141202		TMOD1	2.60316e-07	6.5845	2.34594e-05	1.14755		AGPAT2	3.71453e-06	5.4301	0.000332457	0.932717
RPL39	0.262371	0.581084	0.999922	0.0620819		XRN1	2.66986e-07	6.57351	2.3498e-05	-0.581649		SCAMP1	3.733e-06	5.42794	0.000332457	-0.549568
RPLP2	0.262575	0.580747	0.999922	-0.179999		NAT9	2.71621e-07	6.56604	2.3498e-05	-0.671014		STAR	3.81877e-06	5.41808	0.000336141	-0.991497
AUTS2	0.264874	0.576961	0.999922	-0.172055		UBTF	2.71733e-07	6.56586	2.3498e-05	1.01689		RASSF6	3.99914e-06	5.39803	0.000347971	-0.744235
TCEB2	0.265516	0.57591	0.999922	0.0686976		SRRM1	2.7782e-07	6.55624	2.3498e-05	-0.471583		HSPA5	4.08357e-06	5.38896	0.000350182	-0.462176
PTGDR	0.269668	0.56917	0.999922	-0.225234		SLC30A9	2.80249e-07	6.55246	2.3498e-05	-0.693033		WASL	4.13511e-06	5.38351	0.000350182	-0.441976
MMP25	0.273895	0.562416	0.999922	0.169057		FRY	2.81971e-07	6.54979	2.3498e-05	1.27829		ATP6V0C	4.16333e-06	5.38056	0.000350182	1.46472
LRG1	0.275163	0.56041	0.999922	0.193846		TOP1P2	2.82473e-07	6.54902	2.3498e-05	0.713246		MIS12	4.34155e-06	5.36236	0.000361159	-0.358756
CLIC2	0.276049	0.559014	0.999922	-0.140598		ATG4B	2.86358e-07	6.54309	2.35623e-05	1.47752		PLCB4	4.44951e-06	5.35169	0.000365136	0.758139
ENO1	0.278416	0.555306	0.999922	-0.0428109		PRPSAP2	2.99832e-07	6.52312	2.44057e-05	0.359978		SLC6A8	4.50956e-06	5.34587	0.000365136	1.10992
ZBTB16	0.279408	0.553761	0.999922	-0.160785		BRD4	3.13445e-07	6.50384	2.498e-05	0.845852		SLCO3A1	4.53405e-06	5.34351	0.000365136	1.69636
ERCC1	0.280014	0.55282	0.999922	-0.0543046		ANP32A	3.15382e-07	6.50116	2.498e-05	1.43452		GNRH1	4.63668e-06	5.33379	0.000366905	-0.609609
CEACAM3	0.280316	0.552353	0.999922	0.132801		ACSM3	3.17269e-07	6.49857	2.498e-05	1.18462		RAB28	4.65715e-06	5.33188	0.000366905	1.21147
PTPN4	0.280491	0.552081	0.999922	-0.132046		PNRC1	3.20088e-07	6.49473	2.498e-05	1.03129		PRKD2	4.72155e-06	5.32592	0.000366905	1.24078
AQP9	0.282871	0.548411	0.999922	0.167266		ARFGEF1	3.40756e-07	6.46756	2.63217e-05	0.615113		FOLR3	4.74989e-06	5.32332	0.000366905	-1.97859
RRAS2	0.282994	0.548223	0.999922	-0.122785		CS	3.46119e-07	6.46077	2.64659e-05	-0.366779		SYNJ2	4.92412e-06	5.30767	0.000376521	1.85508
RNF111	0.284312	0.546205	0.999922	-0.329748		DCUN1D4	3.50666e-07	6.45511	2.65454e-05	-0.781825		ADK	5.32651e-06	5.27356	0.000402666	1.82478
TMEM9B	0.284918	0.545281	0.999922	-0.0512536		CCS	3.59843e-07	6.44389	2.69704e-05	1.05714		HM13	5.37243e-06	5.26983	0.000402666	2.2308
MIDN	0.285145	0.544934	0.999922	0.0847316		KRT1	3.77231e-07	6.42339	2.79964e-05	2.31979		TIAF1	5.56719e-06	5.25436	0.000407458	-0.417806
MAP4K2	0.287301	0.541663	0.999922	0.0492495		SDAD1	3.92243e-07	6.40644	2.8828e-05	-0.712725		ACLY	5.56829e-06	5.25428	0.000407458	-0.514977
PBX2	0.287884	0.540782	0.999922	0.0910322		EPS15	4.03689e-07	6.39395	2.93839e-05	-0.511755		TLK2	5.59783e-06	5.25198	0.000407458	0.625343
XRCC3	0.290658	0.536618	0.999922	0.0933976		NMNAT1	4.21261e-07	6.37545	3.02578e-05	1.84159		REEP5	5.78969e-06	5.23734	0.000415761	-0.49458
RPS10	0.29088	0.536286	0.999922	0.0397294		TMEM126B	4.27049e-07	6.36952	3.02578e-05	-0.529335		PURB	5.86229e-06	5.23193	0.000415761	-0.407987
CD226	0.29088	0.536286	0.999922	-0.151514		BCL2L2	4.27687e-07	6.36887	3.02578e-05	-0.980831		FOXJ3	5.89057e-06	5.22984	0.000415761	-0.429779
MTMR4	0.29129	0.535675	0.999922	0.0577313		PMM2	4.32756e-07	6.36376	3.0333e-05	-0.591811		SLMAP	5.9316e-06	5.22683	0.000415761	-0.486556
IL1R2	0.294856	0.53039	0.999922	0.204805		GIMAP4	4.57315e-07	6.33978	3.16257e-05	-0.538693		ITCH	6.23781e-06	5.20497	0.0004295	-0.749578
PIN1	0.296262	0.528323	0.999922	-0.0471434		EPB41	4.62066e-07	6.3353	3.16257e-05	2.1135		RBM4	6.24108e-06	5.20474	0.0004295	1.38857
FCGR3B	0.299514	0.523583	0.999922	0.123624		PPP1R12B	4.63733e-07	6.33373	3.16257e-05	0.651592		GRB2	6.4509e-06	5.19038	0.000434193	1.52518
RBM22	0.30046	0.522214	0.999922	0.0448166		GRB2	4.70347e-07	6.32758	3.17904e-05	1.51027		DIABLO	6.46545e-06	5.1894	0.000434193	-0.324709
ARG1	0.302504	0.519269	0.999922	0.319613		ABCG1	4.81636e-07	6.31728	3.22654e-05	1.77793		COG8	6.48135e-06	5.18833	0.000434193	1.44989
SRRM2	0.303151	0.518341	0.999922	0.0693541		MCTP1	5.07104e-07	6.2949	3.36735e-05	1.35434		LCN1	6.59772e-06	5.18061	0.000434404	1.90523
COMT	0.303301	0.518127	0.999922	-0.0652288		TRIM58	5.49941e-07	6.25968	3.62004e-05	1.53766		LYZ	6.59927e-06	5.1805	0.000434404	1.0584
LRRCC1	0.303885	0.517291	0.999922	-0.111551		ARHGEF6	5.67374e-07	6.24613	3.7026e-05	-0.427665		GSN	6.71205e-06	5.17314	0.000438019	1.25359
TGFBR3	0.303984	0.517149	0.999922	-0.177582		AUTS2	5.82459e-07	6.23473	3.76856e-05	-0.875493		OFD1	6.81396e-06	5.1666	0.000440869	-0.454364
MS4A3	0.305831	0.514519	0.999922	0.237346		SH3BP5L	5.89949e-07	6.22919	3.78467e-05	0.840769		PARP8	6.97323e-06	5.15657	0.000446796	1.09585
ST3GAL6	0.307225	0.512543	0.999922	0.165559		IL27RA	6.38463e-07	6.19486	4.01853e-05	-0.505335		WDR59	7.02361e-06	5.15344	0.000446796	-0.256458
NEDD8	0.309482	0.509364	0.999922	-0.0326774		LSM14A	6.40627e-07	6.19339	4.01853e-05	-0.430057		NARFL	7.34134e-06	5.13422	0.000459903	0.532456
EPB42	0.309494	0.509348	0.999922	0.26521		GPR97	6.42815e-07	6.19191	4.01853e-05	1.97446		SLC39A1	7.35116e-06	5.13364	0.000459903	0.417254
PGLYRP1	0.313683	0.503509	0.999922	0.256304		CLCF1	6.51532e-07	6.18606	4.01853e-05	-0.660614		YPEL4	7.64129e-06	5.11683	0.000469006	1.76013
MBOAT2	0.317084	0.498826	0.999922	0.134358		POP4	6.52945e-07	6.18512	4.01853e-05	1.17954		CTAGE5	7.67772e-06	5.11477	0.000469006	-1.1556
SPOP	0.317645	0.498057	0.999922	-0.0494376		PLXNC1	6.98648e-07	6.15574	4.25462e-05	2.57772		CRBN	7.72232e-06	5.11225	0.000469006	-0.661852
LGR6	0.318364	0.497076	0.999922	-0.163756		DNAJC5	7.16542e-07	6.14476	4.25462e-05	1.03772		PPM1B	7.75383e-06	5.11048	0.000469006	-0.536765
IL1RN	0.319692	0.495268	0.999922	0.0875956		MGAT4B	7.30107e-07	6.13661	4.25462e-05	0.823944		CDC34	7.80644e-06	5.10755	0.000469006	1.64517
ADM	0.320211	0.494563	0.999922	0.165477		NME7	7.34247e-07	6.13416	4.25462e-05	0.992528		YTHDC1	8.12185e-06	5.09034	0.000481251	-0.631157
TPM3	0.320816	0.493743	0.999922	0.149211		BIN2	7.3759e-07	6.13218	4.25462e-05	2.01317		MORF4L1	8.1374e-06	5.08951	0.000481251	0.616913
BBX	0.322659	0.491256	0.999922	-0.0908549		TAP1	7.38224e-07	6.13181	4.25462e-05	-0.62348		EGF	8.2667e-06	5.08267	0.000482591	1.46821
ST6GALNAC2	0.324782	0.488408	0.999922	0.148954		GRPEL1	7.38803e-07	6.13147	4.25462e-05	-0.268168		MRPS36	8.39086e-06	5.07619	0.000482591	-0.577994
RFC5	0.325096	0.487988	0.999922	-0.0685158		RBM25	7.41724e-07	6.12976	4.25462e-05	-0.760886		AFMID	8.40088e-06	5.07568	0.000482591	1.08403
MMP9	0.325749	0.487117	0.999922	0.255213		HP1BP3	7.4189e-07	6.12966	4.25462e-05	1.07562		CDKL1	8.41507e-06	5.07494	0.000482591	1.28781
WDR70	0.326593	0.485993	0.999922	-0.115386		PTPN4	7.52634e-07	6.12342	4.28379e-05	-0.581009		MGAT4A	8.68981e-06	5.06099	0.000489563	-0.510458
GPR137B	0.327358	0.484977	0.999922	-0.103007		ZBTB33	7.7281e-07	6.11193	4.3658e-05	-0.531415		MGA	8.72237e-06	5.05937	0.000489563	-0.563479
DUSP2	0.328421	0.48357	0.999922	-0.182294		MFNG	7.84715e-07	6.10529	4.38711e-05	-0.195054		PRR13	8.78657e-06	5.05618	0.000489563	-0.219661
IL18R1	0.330718	0.480542	0.999922	-0.13078		CNOT4	7.88173e-07	6.10338	4.38711e-05	-0.460201		HMHA1	8.79532e-06	5.05575	0.000489563	0.411244
MYO3B	0.33408	0.476149	0.999922	-0.116851		MRFAP1	8.13166e-07	6.08982	4.44385e-05	0.631276		CASP9	8.89427e-06	5.05089	0.000491457	0.347358
ARPC3	0.334211	0.47598	0.999922	-0.212998		CTSD	8.16376e-07	6.08811	4.44385e-05	0.707195		TBXAS1	9.33563e-06	5.02986	0.000508357	0.514528
NBPF3	0.334323	0.475833	0.999922	0.098858		EPHA6	8.2588e-07	6.08308	4.44385e-05	1.02806		ZNF721	9.34468e-06	5.02944	0.000508357	-0.313395
CSF3R	0.336985	0.47239	0.999922	0.139569		HM13	8.31577e-07	6.0801	4.44385e-05	1.84796		SIPA1L1	9.40158e-06	5.0268	0.000508357	0.818485
GPR27	0.339685	0.468924	0.999922	0.174353		THOC2	8.32302e-07	6.07972	4.44385e-05	0.450867		RCOR3	9.56499e-06	5.01932	0.000511828	-0.541746
CHRNA5	0.340429	0.467973	0.999922	-0.12187		LSP1	8.33589e-07	6.07905	4.44385e-05	1.50549		HN1	9.601e-06	5.01768	0.000511828	0.999129
BOLA2	0.341163	0.467038	0.999922	-0.163859		SLC27A3	8.43732e-07	6.0738	4.46642e-05	-0.348272		HIST1H2BJ	9.91309e-06	5.00379	0.00052477	0.842787
ELOVL6	0.341747	0.466295	0.999922	-0.1816		POU2F1	8.49624e-07	6.07077	4.46642e-05	-0.863448		MTMR14	1.01707e-05	4.99265	0.000534668	0.837329
RPS23	0.342004	0.465968	0.999922	0.0739555		UBE2H	8.6235e-07	6.06432	4.50101e-05	0.812544		SKAP2	1.04239e-05	4.98197	0.000543891	0.959917
MCOLN2	0.342225	0.465688	0.999922	-0.0935469		KREMEN2	8.68667e-07	6.06115	4.50101e-05	1.22875		EWSR1	1.04898e-05	4.97923	0.000543891	-0.62755
SNTB2	0.344979	0.462208	0.999922	-0.0664132		TARS	8.7404e-07	6.05847	4.50101e-05	0.544722		PIGA	1.08679e-05	4.96386	0.000559659	-0.489248
VNN3	0.345331	0.461764	0.999922	0.126251		HIC1	9.08515e-07	6.04167	4.61942e-05	1.21051		DNAJB11	1.11224e-05	4.9538	0.000568897	-0.271741
CRYL1	0.347371	0.459206	0.999922	-0.0630317		POLB	9.09238e-07	6.04132	4.61942e-05	-0.443213		STOML2	1.15336e-05	4.93803	0.000584172	-0.734105
CTSW	0.347845	0.458614	0.999922	-0.176007		BCL2L1	9.20625e-07	6.03592	4.64609e-05	0.62103		NCF2	1.15754e-05	4.93646	0.000584172	0.673244
ATP6V1E2	0.348777	0.457452	0.999922	-0.0686348		VEGFB	9.46072e-07	6.02408	4.74289e-05	-0.478868		DNAJC11	1.19865e-05	4.92131	0.000600911	0.76738
SUCLG1	0.349395	0.456683	0.999922	-0.0327952		ZCCHC7	9.89197e-07	6.00472	4.92646e-05	-0.565968		ORM1	1.28555e-05	4.89091	0.000640239	1.24662
DCTD	0.350159	0.455735	0.999922	-0.0377778		GMPR	1.01886e-06	5.99189	5.04102e-05	1.25829		PHF5A	1.32437e-05	4.87799	0.000652457	0.702589
UCHL5	0.354143	0.450821	0.999922	-0.0776919		CITED2	1.02601e-06	5.98885	5.04343e-05	0.383529		HTATIP2	1.34176e-05	4.87232	0.000652457	0.448888
DAD1	0.354502	0.450381	0.999922	-0.0545002		AKAP10	1.05598e-06	5.97635	5.10822e-05	1.38349		HMGN2	1.35043e-05	4.86953	0.000652457	0.498277
B3GAT1	0.355232	0.449487	0.999922	-0.155824		ACSL5	1.0733e-06	5.96928	5.10822e-05	-0.30976		GCLM	1.35774e-05	4.86718	0.000652457	-0.513949
WDSUB1	0.357882	0.44626	0.999922	-0.085318		GBX2	1.07973e-06	5.96669	5.10822e-05	0.710686		ZNF75A	1.3676e-05	4.86404	0.000652457	-0.693084
GMFG	0.361096	0.442377	0.999922	0.0499656		COQ2	1.08004e-06	5.96656	5.10822e-05	-0.422963		WDFY1	1.36784e-05	4.86397	0.000652457	-0.677521
RPS6KL1	0.3621	0.441172	0.999922	-0.120135		UBB	1.0809e-06	5.96621	5.10822e-05	0.361955		ARHGEF2	1.37527e-05	4.86161	0.000652457	-0.394679
SCN3A	0.362436	0.440769	0.999922	0.149901		ACN9	1.08656e-06	5.96395	5.10822e-05	-0.935004		GALNT10	1.37904e-05	4.86042	0.000652457	1.48057
PPP1R3D	0.36578	0.43678	0.999922	0.0917429		BECN1	1.08975e-06	5.96267	5.10822e-05	0.68751		SLC9A6	1.39135e-05	4.85656	0.000654196	-0.273255
CACNB4	0.372092	0.429349	0.999922	0.251344		VPS52	1.09317e-06	5.96131	5.10822e-05	-0.288136		IQSEC1	1.41349e-05	4.84971	0.0006605	0.42643
HPCAL4	0.372786	0.42854	0.999922	0.23911		GNB1	1.1306e-06	5.94669	5.25072e-05	-0.295935		GGA3	1.44573e-05	4.83991	0.00067142	0.438266
GATA2	0.37368	0.427501	0.999922	0.141573		ZNF417	1.14006e-06	5.94307	5.26234e-05	1.4973		IL6R	1.47628e-05	4.83083	0.000681428	3.1109
GPR146	0.374371	0.426698	0.999922	0.163114		FLAD1	1.20284e-06	5.91979	5.51851e-05	-0.355995		TMED9	1.50881e-05	4.82137	0.000692224	0.543243
NAV2	0.374606	0.426425	0.999922	0.244333		PEX11B	1.22883e-06	5.91051	5.56531e-05	-0.315489		LMO4	1.52281e-05	4.81735	0.000694439	-0.630717
ENC1	0.375222	0.425712	0.999922	-0.0794532		FUT7	1.23063e-06	5.90987	5.56531e-05	1.39074		WDR53	1.5503e-05	4.80958	0.000702741	0.817679
ZNF621	0.375474	0.42542	0.999922	-0.0797595		PNPLA1	1.24406e-06	5.90516	5.56531e-05	1.82646		FXYD2	1.57097e-05	4.80383	0.00070787	0.637406
RAB9A	0.376377	0.424377	0.999922	-0.0498416		AGPAT2	1.2484e-06	5.90365	5.56531e-05	0.835949		CNOT7	1.59891e-05	4.79618	0.000715529	0.533882
NDE1	0.377547	0.423029	0.999922	0.0593979		POU2F2	1.25084e-06	5.9028	5.56531e-05	1.01134		NNMT	1.61879e-05	4.79081	0.000715529	1.08923
SDHB	0.378623	0.421793	0.999922	-0.0465747		THEG	1.25716e-06	5.90061	5.56531e-05	0.933964		DYSF	1.62656e-05	4.78873	0.000715529	1.00049
TNFRSF17	0.378865	0.421516	0.999922	0.226062		PEMT	1.26519e-06	5.89784	5.56832e-05	-0.604341		SERINC3	1.63142e-05	4.78743	0.000715529	0.669809
ASCL2	0.380782	0.419323	0.999922	-0.115789		ZNF142	1.28223e-06	5.89203	5.61067e-05	-0.460112		ZFP91	1.63522e-05	4.78642	0.000715529	-0.503222
S100P	0.382825	0.417	0.999922	0.470308		RRBP1	1.32011e-06	5.87939	5.71169e-05	-0.454877		PLXNC1	1.65316e-05	4.78168	0.000719221	2.79733
PDGFA	0.383505	0.416229	0.999922	-0.104565		C1GALT1C1	1.3204e-06	5.87929	5.71169e-05	-0.621323		CRELD1	1.67344e-05	4.77639	0.00072388	-0.326338
DUSP14	0.384015	0.415651	0.999922	-0.106828		STK4	1.33195e-06	5.87551	5.72891e-05	-0.468388		EXOC7	1.69279e-05	4.7714	0.000728093	-0.337642
RRAGD	0.384412	0.415203	0.999922	0.101707		CTNNB1	1.37313e-06	5.86229	5.87266e-05	1.6547		RAB32	1.70777e-05	4.76757	0.000728406	0.45565
EVI5L	0.386576	0.412766	0.999922	0.0655133		GMFB	1.40315e-06	5.85289	5.8778e-05	-0.478225		PMPCA	1.71276e-05	4.7663	0.000728406	-0.531451
GCA	0.386697	0.412629	0.999922	0.1137		NAP1L4	1.40356e-06	5.85277	5.8778e-05	0.663632		PQBP1	1.73887e-05	4.75973	0.000728556	1.05765
IMP3	0.38699	0.412301	0.999922	-0.047939		PCCA	1.40483e-06	5.85238	5.8778e-05	-0.443471		UBE2R2	1.74545e-05	4.75809	0.000728556	-1.12659
SLC31A2	0.387628	0.411585	0.999922	-0.089965		QTRT1	1.41201e-06	5.85016	5.8778e-05	1.22238		DRAP1	1.75286e-05	4.75625	0.000728556	-0.629202
CDKN2B	0.388045	0.411118	0.999922	-0.120334		MYCBP2	1.42318e-06	5.84674	5.8778e-05	-0.353008		ZNF101	1.75684e-05	4.75527	0.000728556	-0.530936
NCAM1	0.389224	0.409801	0.999922	-0.149794		RNMT	1.42837e-06	5.84516	5.8778e-05	-0.306935		LIMK2	1.76286e-05	4.75378	0.000728556	2.05377
STAU2	0.389364	0.409644	0.999922	-0.0863323		ADIPOR1	1.43248e-06	5.84391	5.8778e-05	0.78336		NFYA	1.77086e-05	4.75181	0.000728556	1.58023
MAP3K8	0.389483	0.409511	0.999922	-0.0950283		ISG20	1.43645e-06	5.84271	5.8778e-05	-0.440047		NTAN1	1.8142e-05	4.74131	0.000738341	0.480532
CCM2	0.390586	0.408283	0.999922	0.0478935		PCGF1	1.45134e-06	5.83823	5.891e-05	-0.698513		PNMA1	1.8234e-05	4.73912	0.000738341	1.37248
SH3BGRL3	0.391341	0.407445	0.999922	-0.180916		FBXO9	1.46212e-06	5.83502	5.891e-05	1.89147		MARCKSL1	1.82391e-05	4.739	0.000738341	0.520881
NFE2	0.391419	0.407358	0.999922	0.107326		ZCCHC6	1.46302e-06	5.83475	5.891e-05	0.885385		LILRA2	1.8699e-05	4.72818	0.000752934	0.577205
RGS1	0.391774	0.406965	0.999922	-0.183063		ARHGEF3	1.47604e-06	5.8309	5.8929e-05	-0.429629		LSM10	1.88548e-05	4.72458	0.00075519	0.698236
NUDT9	0.392073	0.406633	0.999922	-0.0640813		BNIP3L	1.48369e-06	5.82866	5.8929e-05	1.0406		CRK	1.89861e-05	4.72156	0.000756448	1.21828
ZNF600	0.394824	0.403596	0.999922	-0.11314		DYNC1I2	1.48685e-06	5.82773	5.8929e-05	0.686586		ELOVL4	1.93824e-05	4.71259	0.000768193	-0.860975
AP3D1	0.394856	0.403561	0.999922	-0.201308		VPS35	1.52423e-06	5.81695	6.0096e-05	-0.516766		MXD3	1.95015e-05	4.70993	0.000768888	0.822163
ID3	0.394931	0.403478	0.999922	0.139696		SRPK2	1.53764e-06	5.81314	6.03106e-05	1.0737		UBP1	1.98174e-05	4.70295	0.000771869	-0.58519
FCN1	0.396137	0.402155	0.999922	0.0403555		SS18L2	1.60284e-06	5.79511	6.24026e-05	-0.555235		ADCY2	1.98306e-05	4.70266	0.000771869	1.20629
EXOSC2	0.396552	0.4017	0.999922	-0.0838001		PXK	1.60746e-06	5.79386	6.24026e-05	1.26324		NIP7	1.9883e-05	4.70152	0.000771869	-0.24976
SYT15	0.396852	0.401371	0.999922	0.0835498		SEC24D	1.62787e-06	5.78838	6.28723e-05	0.791152		DCUN1D4	2.02469e-05	4.69364	0.000781986	-0.925254
DAG1	0.397221	0.400968	0.999922	-0.072677		CHPT1	1.63859e-06	5.78553	6.28936e-05	1.03021		SLC35C2	2.0361e-05	4.6912	0.0007824	-0.482019
E2F4	0.398163	0.399939	0.999922	0.0514778		RMI1	1.64694e-06	5.78332	6.28936e-05	-0.509045		COQ6	2.07259e-05	4.68349	0.000792401	-0.359644
HUWE1	0.398713	0.39934	0.999922	-0.0407008		APIP	1.65335e-06	5.78164	6.28936e-05	0.697429		UNC93B1	2.11997e-05	4.67367	0.000806441	-0.301763
SNUPN	0.400814	0.397057	0.999922	-0.0451648		CDC23	1.72767e-06	5.76254	6.49653e-05	-0.686511		LIMS1	2.15132e-05	4.66729	0.000814276	1.84621
CPA3	0.401388	0.396436	0.999922	0.16739		LAS1L	1.73204e-06	5.76144	6.49653e-05	-0.809898		MYH4	2.2128e-05	4.65506	0.000833378	1.02923
DGKQ	0.40182	0.395969	0.999922	-0.0794996		CCDC59	1.73355e-06	5.76106	6.49653e-05	-0.576143		MED4	2.27053e-05	4.64387	0.000847195	-0.475756
TRPA1	0.40195	0.395828	0.999922	-0.13637		TAF1	1.75234e-06	5.75638	6.53458e-05	1.7		SPINT2	2.27874e-05	4.64231	0.000847195	0.408104
TLR10	0.402636	0.395087	0.999922	0.103446		ACP2	1.87605e-06	5.72675	6.96163e-05	1.04744		F13A1	2.28306e-05	4.64148	0.000847195	1.01593
HDC	0.403139	0.394545	0.999922	0.150783		CD9	1.8987e-06	5.72154	6.99016e-05	1.45056		STARD13	2.31603e-05	4.63526	0.000855235	0.839106
FBXL15	0.406246	0.39121	0.999922	-0.0463756		CASP10	1.90221e-06	5.72074	6.99016e-05	1.20796		VAV3	2.37415e-05	4.62449	0.000872444	1.94081
ARID5B	0.406346	0.391104	0.999922	-0.06725		ZDHHC3	1.93456e-06	5.71342	7.02374e-05	0.993329		ARRB2	2.39268e-05	4.62112	0.000875005	1.46058
RNASEL	0.406369	0.391079	0.999922	0.0665975		MINA	1.94078e-06	5.71202	7.02374e-05	1.16905		MPST	2.44529e-05	4.61167	0.000889945	1.6951
TAX1BP1	0.407409	0.38997	0.999922	0.0311436		PPP3CB	1.9466e-06	5.71072	7.02374e-05	-0.356922		SELP	2.47897e-05	4.60573	0.000897885	1.20652
COL6A3	0.407755	0.3896	0.999922	0.164648		WDR34	1.94846e-06	5.71031	7.02374e-05	1.23512		TMUB2	2.5378e-05	4.59554	0.000909251	0.654699
HBD	0.408218	0.389107	0.999922	0.1774		DNAJA4	1.96398e-06	5.70686	7.04613e-05	0.81755		MAPK8IP3	2.54597e-05	4.59415	0.000909251	-0.540154
JAK1	0.408698	0.388598	0.999922	0.244809		IL19	1.97856e-06	5.70365	7.06497e-05	1.38173		CALML4	2.54638e-05	4.59408	0.000909251	0.530821
COLQ	0.409321	0.387936	0.999922	-0.113564		LILRB2	2.00638e-06	5.69759	7.10811e-05	-0.754072		MICAL2	2.59882e-05	4.58522	0.000918262	2.11723
ATP6V0A1	0.409738	0.387493	0.999922	0.0654786		TREML1	2.01102e-06	5.69658	7.10811e-05	1.22206		GFM1	2.61279e-05	4.5829	0.000918262	-0.665338
F2RL1	0.410133	0.387075	0.999922	0.130892		CASP8	2.01882e-06	5.6949	7.10811e-05	2.21488		GRK6	2.61867e-05	4.58192	0.000918262	1.17691
LRSAM1	0.410857	0.386309	0.999922	0.0632336		MARK3	2.12269e-06	5.67311	7.38169e-05	0.475335		SSTR2	2.62014e-05	4.58168	0.000918262	-0.534799
RPA2	0.411269	0.385874	0.999922	-0.043847		REEP5	2.12551e-06	5.67254	7.38169e-05	-0.630622		MTPN	2.63656e-05	4.57896	0.000919757	-0.507488
GALC	0.412192	0.3849	0.999922	-0.0580322		LIMS1	2.12577e-06	5.67248	7.38169e-05	1.87811		PTPN4	2.67456e-05	4.57275	0.000928734	-0.66105
ACRC	0.412539	0.384535	0.999922	-0.0902171		PSMA5	2.16037e-06	5.66547	7.42991e-05	-0.383605		LHFPL3	2.69119e-05	4.57006	0.000930243	0.58225
HCG27	0.41265	0.384418	0.999922	0.118122		NUPL1	2.16629e-06	5.66428	7.42991e-05	0.788752		MAGED2	2.75031e-05	4.56062	0.000944246	0.806421
PNN	0.413681	0.383334	0.999922	-0.0359881		RNF113A	2.1691e-06	5.66372	7.42991e-05	-0.50824		SKP2	2.75877e-05	4.55928	0.000944246	-0.561664
GTPBP8	0.414301	0.382684	0.999922	-0.0643102		UNC13A	2.19611e-06	5.65835	7.48855e-05	0.735522		KRTCAP2	2.76912e-05	4.55766	0.000944246	-0.567915
LDOC1L	0.415259	0.381681	0.999922	-0.0747908		SPTLC2	2.20978e-06	5.65565	7.50135e-05	1.02862		CCS	2.81176e-05	4.55102	0.000954486	1.17536
ARPC2	0.415513	0.381416	0.999922	-0.0335725		ENG	2.23049e-06	5.6516	7.50809e-05	0.816216		CORO1A	2.89253e-05	4.53872	0.000976325	1.19105
ELMO1	0.415608	0.381317	0.999922	0.048905		PTPLA	2.23861e-06	5.65002	7.50809e-05	0.616054		RAB9A	2.90535e-05	4.5368	0.000976325	-0.212641
LCN2	0.416655	0.380223	0.999922	0.219735		VARS	2.24152e-06	5.64946	7.50809e-05	-0.580405		AKTIP	2.94025e-05	4.53162	0.000976325	-0.308344
LY6G5C	0.417737	0.379097	0.999922	-0.0958131		USP33	2.27695e-06	5.64265	7.55323e-05	0.654381		SLC30A9	2.9585e-05	4.52893	0.000976325	-0.854385
COL18A1	0.420575	0.376156	0.999922	0.173426		EIF4A2	2.28444e-06	5.64122	7.55323e-05	-0.583542		ZNF326	2.96095e-05	4.52857	0.000976325	-1.32006
STEAP4	0.420925	0.375795	0.999922	0.21243		KEAP1	2.29992e-06	5.63829	7.55323e-05	0.96922		GNG11	2.96367e-05	4.52817	0.000976325	0.933891
MATK	0.420929	0.375792	0.999922	-0.119018		CACNA1D	2.30253e-06	5.63779	7.55323e-05	0.685216		HERPUD1	2.96638e-05	4.52777	0.000976325	0.648235
FBXO32	0.421327	0.37538	0.999922	-0.0997484		COL4A5	2.30488e-06	5.63735	7.55323e-05	0.874624		RAB4B	3.00402e-05	4.5223	0.000984435	0.43523
ESPL1	0.422354	0.374324	0.999922	0.083916		SCAMP1	2.35109e-06	5.62873	7.67145e-05	-0.45683		CRELD2	3.06755e-05	4.51321	0.00100092	-0.26226
TYSND1	0.422497	0.374176	0.999922	-0.0509882		CEACAM4	2.47965e-06	5.60561	8.01494e-05	0.77648		POP7	3.08923e-05	4.51015	0.00100367	0.496621
CORO1A	0.422717	0.37395	0.999922	-0.201281		DPP4	2.48543e-06	5.6046	8.01494e-05	0.96199		RBM23	3.11454e-05	4.50661	0.00100757	0.704334
RPS28	0.422753	0.373914	0.999922	0.0422761		RPS6KB1	2.48812e-06	5.60413	8.01494e-05	-0.568879		RIT1	3.15895e-05	4.50046	0.00101758	0.429316
CUEDC2	0.423184	0.373471	0.999922	-0.0491862		ACADM	2.51324e-06	5.59977	8.06153e-05	-0.485588		TIPRL	3.22246e-05	4.49181	0.00103365	1.15556
COL4A3	0.423741	0.3729	0.999922	0.250076		IPO9	2.58344e-06	5.5878	8.22207e-05	0.550146		WDR70	3.25428e-05	4.48754	0.00103945	-0.442231
VWA1	0.423966	0.372669	0.999922	0.178521		PHC2	2.59371e-06	5.58608	8.22207e-05	1.42976		SPTLC2	3.30053e-05	4.48142	0.00104979	0.962958
MAF	0.424973	0.371639	0.999922	-0.0919382		WASF2	2.59587e-06	5.58572	8.22207e-05	2.05107		HS1BP3	3.33567e-05	4.47682	0.00105653	1.01708
LRRFIP1	0.425987	0.370604	0.999922	-0.110913		AMBP	2.62102e-06	5.58153	8.26713e-05	0.925035		TMSB4Y	3.40669e-05	4.46767	0.00107168	-0.792718
WEE1	0.426558	0.370022	0.999922	-0.0883443		C1QTNF1	2.64222e-06	5.57803	8.29942e-05	0.817322		PYCARD	3.41375e-05	4.46677	0.00107168	0.409357
FCGR2A	0.426561	0.370019	0.999922	0.0825919		RPA2	2.6751e-06	5.57266	8.36796e-05	-0.273988		SLC4A1	3.42597e-05	4.46522	0.00107168	2.10546
JAZF1	0.427009	0.369563	0.999922	-0.0636556		ZNF646	2.75903e-06	5.55924	8.59499e-05	0.830331		LRRC23	3.44751e-05	4.4625	0.00107398	1.01465
ERGIC1	0.427336	0.369231	0.999922	0.108924		METAP2	2.7767e-06	5.55647	8.61459e-05	-0.563095		CELSR1	3.46905e-05	4.45979	0.00107499	0.628307
CD24	0.427464	0.369101	0.999922	0.193364		RAB10	2.8229e-06	5.5493	8.72219e-05	-0.424056		ARPC4	3.47916e-05	4.45853	0.00107499	1.99746
SLC45A3	0.427467	0.369097	0.999922	0.159471		CDKL1	2.87948e-06	5.54069	8.84639e-05	1.38612		GBE1	3.51002e-05	4.45469	0.00107808	1.12371
ANKRD39	0.427496	0.369068	0.999922	-0.0806537		DNAJB9	2.88647e-06	5.53963	8.84639e-05	-0.637827		WASF2	3.51764e-05	4.45375	0.00107808	1.72645
TTC16	0.428494	0.368055	0.999922	-0.134989		RAB32	2.92031e-06	5.53457	8.914e-05	0.577648		FAM101B	3.53449e-05	4.45167	0.00107887	1.64001
IGFBP3	0.429472	0.367065	0.999922	-0.224726		MCOLN2	2.9412e-06	5.53148	8.93306e-05	-0.747672		GRSF1	3.59038e-05	4.44486	0.00109153	-0.34147
FBLN2	0.429828	0.366706	0.999922	0.223534		MUC1	2.95015e-06	5.53016	8.93306e-05	-1.10505		IFNAR2	3.63338e-05	4.43969	0.00110019	-0.513213
MCEE	0.429952	0.36658	0.999922	-0.0492986		THAP7	2.96674e-06	5.52772	8.9475e-05	0.475078		FANCA	3.6876e-05	4.43326	0.00111216	1.41496
WHSC1	0.430185	0.366345	0.999922	0.259171		SKAP2	2.985e-06	5.52506	8.96684e-05	0.799588		NKIRAS1	3.71735e-05	4.42977	0.00111316	0.396311
ACOT7	0.431521	0.364998	0.999922	-0.0995303		PTPN11	3.04129e-06	5.51694	9.06532e-05	-0.704821		BCL11A	3.72033e-05	4.42942	0.00111316	0.633763
RHOC	0.431732	0.364786	0.999922	-0.0810735		GUSB	3.04885e-06	5.51586	9.06532e-05	-0.411176		TMEM11	3.74969e-05	4.426	0.00111753	0.763228
ITCH	0.431899	0.364617	0.999922	-0.0968582		TMEM39A	3.05371e-06	5.51517	9.06532e-05	1.2336		TRPV6	3.77984e-05	4.42253	0.00112209	1.46547
VASH1	0.433004	0.363508	0.999922	-0.127784		RND2	3.09363e-06	5.50953	9.14796e-05	0.74981		OTUD6B	3.8229e-05	4.41761	0.00113044	1.038
IFNA8	0.434726	0.361784	0.999922	-0.0745707		RABGGTB	3.11709e-06	5.50625	9.18147e-05	-0.447241		PCTP	3.844e-05	4.41522	0.00113226	0.9337
SIRPB1	0.434864	0.361647	0.999922	0.109931		RBM38	3.13922e-06	5.50318	9.21082e-05	1.40742		CYP26A1	3.87047e-05	4.41224	0.00113564	1.22983
POLR2F	0.435095	0.361416	0.999922	-0.0516514		SSR1	3.19032e-06	5.49617	9.32459e-05	-0.412425		TRAPPC5	3.90021e-05	4.40891	0.00113625	0.503974
RUNX3	0.435349	0.361162	0.999922	-0.0875174		HLA-DMB	3.24136e-06	5.48927	9.41763e-05	-0.491667		ASGR2	3.90256e-05	4.40865	0.00113625	1.15477
OSCAR	0.435955	0.360558	0.999922	0.0568626		PNMA1	3.25636e-06	5.48727	9.41763e-05	1.51398		TMED10	3.97974e-05	4.40015	0.00115428	2.0992
DDOST	0.437174	0.359346	0.999922	-0.0484377		CDC14B	3.25947e-06	5.48685	9.41763e-05	3.18141		MAPKAP1	4.04067e-05	4.39355	0.00116747	1.7313
IL10	0.437333	0.359187	0.999922	-0.0794358		APP	3.28131e-06	5.48395	9.44468e-05	1.45595		ATP6V0E1	4.14558e-05	4.38242	0.00119185	-0.376445
CHST12	0.437571	0.358951	0.999922	-0.139368		DCTN1	3.32176e-06	5.47863	9.5249e-05	-0.305523		MED6	4.1565e-05	4.38127	0.00119185	-0.315899
TNFRSF14	0.437664	0.35886	0.999922	0.0392451		EIF1AX	3.37613e-06	5.47158	9.64428e-05	0.626318		SERPINB8	4.19889e-05	4.37687	0.00119946	1.20854
DHRS7	0.440553	0.356002	0.999922	-0.0423789		TLK2	3.39884e-06	5.46867	9.67264e-05	0.779394		RAD21	4.2373e-05	4.37291	0.00120417	0.54041
TCN1	0.440977	0.355584	0.999922	0.163538		SMAD5	3.41188e-06	5.46701	9.67337e-05	-0.520494		PMM1	4.24721e-05	4.3719	0.00120417	-0.871254
CLTB	0.441083	0.35548	0.999922	-0.0396059		PPP3R1	3.44261e-06	5.46311	9.7241e-05	1.62318		DNASE1L1	4.2982e-05	4.36671	0.00121263	0.861595
DDX10	0.441315	0.355251	0.999922	-0.0629514		RANBP10	3.51832e-06	5.45367	9.90098e-05	0.82384		GRB14	4.30909e-05	4.36561	0.00121263	1.02398
ZDHHC19	0.441475	0.355094	0.999922	0.154983		MFHAS1	3.54387e-06	5.45052	9.9203e-05	1.69387		KLRG2	4.38185e-05	4.35834	0.001228	0.75276
CTRC	0.442043	0.354535	0.999922	-0.0983522		TXNL4B	3.56863e-06	5.4475	9.9203e-05	0.445781		NSUN4	4.41116e-05	4.35545	0.001228	-0.449906
TLR9	0.442288	0.354295	0.999922	0.113701		KBTBD8	3.57121e-06	5.44718	9.9203e-05	-0.684251		S100A4	4.41237e-05	4.35533	0.001228	0.941173
OLR1	0.442476	0.35411	0.999922	0.24362		SPINT1	3.58557e-06	5.44544	9.9203e-05	1.55816		KBTBD8	4.45228e-05	4.35142	0.0012322	-0.84483
ALAS2	0.442564	0.354024	0.999922	0.167294		TOMM70A	3.61073e-06	5.44241	9.9203e-05	-0.441829		ANG	4.46768e-05	4.34992	0.0012322	0.477808
LONRF1	0.443929	0.352686	0.999922	0.0982971		STX1A	3.61383e-06	5.44203	9.9203e-05	1.56801		ZDHHC18	4.47628e-05	4.34908	0.0012322	0.644682
SPSB3	0.444089	0.35253	0.999922	0.0392945		TGFB1I1	3.61691e-06	5.44166	9.9203e-05	1.52787		MAF1	4.61936e-05	4.33542	0.00126374	1.55214
WDR61	0.445057	0.351584	0.999922	-0.0633046		SETBP1	3.64719e-06	5.43804	9.96722e-05	-0.596282		TOMM34	4.62425e-05	4.33496	0.00126374	-0.207757
SSR4	0.445444	0.351207	0.999922	0.0596168		NLK	3.6653e-06	5.43589	9.98069e-05	1.27972		RBM12	4.67723e-05	4.33001	0.00126935	1.01483
TNFAIP6	0.445751	0.350908	0.999922	0.314884		STK25	3.69508e-06	5.43238	9.99175e-05	-0.286411		MT1F	4.6829e-05	4.32949	0.00126935	-0.596595
MPV17	0.446093	0.350575	0.999922	-0.0380071		PREPL	3.71417e-06	5.43014	9.99175e-05	0.952914		CRYGS	4.69507e-05	4.32836	0.00126935	-0.712267
P2RX7	0.446475	0.350203	0.999922	-0.0435258		RPUSD3	3.72017e-06	5.42944	9.99175e-05	-0.260247		NAP1L4	4.72793e-05	4.32533	0.00127368	0.542307
PDSS2	0.44657	0.35011	0.999922	-0.0524432		PREB	3.72216e-06	5.42921	9.99175e-05	-0.510444		ATP6V0A2	4.76541e-05	4.3219	0.00127923	-0.480891
DGUOK	0.447933	0.348786	0.999922	-0.0297105		MORF4L1	3.79812e-06	5.42043	0.000101596	0.615978		CD82	4.80493e-05	4.31831	0.00128528	1.61332
LMNB2	0.448006	0.348716	0.999922	-0.0595133		MAML1	3.86319e-06	5.41305	0.000102973	1.45241		NLK	4.82338e-05	4.31665	0.00128567	1.13803
KCND3	0.448637	0.348105	0.999922	-0.104148		LMO4	3.95877e-06	5.40244	0.000105127	-0.417558		DSC2	4.87727e-05	4.31182	0.00129278	-1.27685
ABTB1	0.449533	0.347239	0.999922	0.0683131		F13A1	3.98798e-06	5.39925	0.000105127	1.11586		NUP155	4.88422e-05	4.3112	0.00129278	-0.304147
POLR2G	0.450238	0.346557	0.999922	-0.0645072		EPM2AIP1	3.99991e-06	5.39795	0.000105127	-0.503328		GTF2F2	4.92836e-05	4.3073	0.00129721	-0.371566
HPRT1	0.450578	0.34623	0.999922	-0.0397662		IK	4.01367e-06	5.39646	0.000105127	0.520874		SRGN	4.94398e-05	4.30592	0.00129721	1.26527
DTNB	0.450761	0.346054	0.999922	0.165878		EED	4.01535e-06	5.39628	0.000105127	1.31113		PIAS1	4.95234e-05	4.30519	0.00129721	0.257953
IL2RB	0.451306	0.345529	0.999922	-0.108249		MID1IP1	4.0382e-06	5.39381	0.000105127	0.425325		SLC6A12	5.01072e-05	4.3001	0.00130797	0.517174
TECTA	0.451438	0.345402	0.999922	-0.0950537		UBE2N	4.04151e-06	5.39346	0.000105127	-0.222841		PRKAG1	5.12733e-05	4.29011	0.00133381	1.26177
SLC25A37	0.451459	0.345381	0.999922	0.124105		MDH2	4.05509e-06	5.392	0.000105127	-0.345552		SLC38A2	5.16058e-05	4.2873	0.00133584	-0.548097
N6AMT1	0.452859	0.344037	0.999922	-0.094348		NARFL	4.12949e-06	5.3841	0.000106515	0.510118		CD59	5.1819e-05	4.28551	0.00133584	0.94511
SGPL1	0.45414	0.34281	0.999922	-0.0907181		NACAP1	4.1413e-06	5.38286	0.000106515	1.19693		RBM15	5.1881e-05	4.28499	0.00133584	-0.528304
ZNF438	0.455416	0.341591	0.999922	0.0792897		AIG1	4.16935e-06	5.37993	0.000106515	0.710418		F5	5.21711e-05	4.28257	0.00133584	0.533777
BACE2	0.455438	0.341571	0.999922	0.156007		HAP1	4.17488e-06	5.37936	0.000106515	1.26856		PPFIBP1	5.22337e-05	4.28205	0.00133584	1.39473
PFDN5	0.455556	0.341458	0.999922	-0.0388606		GBP2	4.17897e-06	5.37893	0.000106515	-0.556305		KCTD6	5.26357e-05	4.27872	0.00134159	-0.677708
HLA-DRA	0.455727	0.341296	0.999922	-0.0667012		TNIP1	4.19354e-06	5.37742	0.000106527	0.457967		EIF4H	5.31624e-05	4.2744	0.00135047	0.342049
NUDT2	0.456426	0.340629	0.999922	-0.0755755		SMARCE1	4.21739e-06	5.37496	0.000106775	-0.68041		FFAR2	5.3813e-05	4.26911	0.00136242	1.75777
ITGB1BP1	0.457438	0.339668	0.999922	-0.0599128		STAT3	4.23167e-06	5.37349	0.000106779	0.672805		EID3	5.43544e-05	4.26477	0.00136713	-1.10241
FYB	0.457613	0.339501	0.999922	0.0351004		KLK7	4.28368e-06	5.36818	0.00010709	1.2149		RGS3	5.436e-05	4.26472	0.00136713	0.752511
TMEM5	0.457867	0.339261	0.999922	-0.0675058		TRAF7	4.28433e-06	5.36812	0.00010709	1.28146		VPS26B	5.52361e-05	4.25778	0.001383	0.516529
CA1	0.457973	0.33916	0.999922	0.221174		ATG9A	4.3157e-06	5.36495	0.00010709	0.954957		ACAD9	5.53565e-05	4.25683	0.001383	-0.307113
PI3	0.458429	0.338728	0.999922	0.155842		POLR3B	4.31622e-06	5.3649	0.00010709	-0.423139		WAS	5.62363e-05	4.24998	0.00140036	-0.368702
CD48	0.458683	0.338488	0.999922	-0.0369207		WRNIP1	4.33479e-06	5.36303	0.00010709	-0.36597		LRRK2	5.65666e-05	4.24744	0.00140396	1.22211
KIAA0922	0.458772	0.338403	0.999922	0.0398094		STAT1	4.34202e-06	5.36231	0.00010709	-0.752799		AHSA1	5.85964e-05	4.23213	0.00144708	0.502516
GOLGB1	0.45906	0.33813	0.999922	0.113886		IDH3B	4.35785e-06	5.36073	0.00010709	-0.42254		ANGEL2	5.88417e-05	4.23032	0.00144708	-0.491638
ALPL	0.459888	0.337348	0.999922	0.180876		ZFP90	4.36185e-06	5.36033	0.00010709	-0.547023		FLII	5.88773e-05	4.23005	0.00144708	0.889809
ULK1	0.460368	0.336895	0.999922	0.0789257		ATP2A2	4.37132e-06	5.35939	0.00010709	-0.364601		METRNL	5.98724e-05	4.22277	0.00146473	0.85917
ALPK1	0.46173	0.335612	0.999922	0.0817079		ANKRD32	4.42357e-06	5.35423	0.000108021	-0.813916		HP	6.00384e-05	4.22157	0.00146473	1.75233
RAPGEF1	0.461734	0.335608	0.999922	0.0525404		HACE1	4.62152e-06	5.33521	0.000112326	-1.08572		SELL	6.01757e-05	4.22058	0.00146473	0.695215
MS4A2	0.461749	0.335594	0.999922	0.181502		CRK	4.64213e-06	5.33328	0.000112326	1.36767		TMED4	6.04294e-05	4.21875	0.00146619	0.713227
MAPRE2	0.462129	0.335237	0.999922	-0.0510354		ZFP91	4.64437e-06	5.33307	0.000112326	-0.428751		TNFRSF10A	6.13776e-05	4.21199	0.00148235	2.03701
PTGDS	0.462319	0.335059	0.999922	-0.141195		PRDM1	4.68193e-06	5.32958	0.000112681	-0.591549		MTIF3	6.14873e-05	4.21121	0.00148235	0.307714
ANKRD12	0.463763	0.333704	0.999922	0.0566464		CNTNAP2	4.68886e-06	5.32893	0.000112681	1.85864		FRAT1	6.18359e-05	4.20876	0.00148602	0.910735
RPL27	0.463921	0.333556	0.999922	0.0264192		IQGAP2	4.72e-06	5.32606	0.000112697	-0.728721		OXR1	6.27244e-05	4.20256	0.00150261	-0.875786
H3F3A	0.464167	0.333326	0.999922	-0.110619		POLR1C	4.73241e-06	5.32492	0.000112697	-0.403934		RPLP0	6.3637e-05	4.19629	0.00151966	1.22751
BIRC5	0.464783	0.33275	0.999922	0.360186		DTNB	4.73416e-06	5.32476	0.000112697	0.900834		ERG	6.39299e-05	4.1943	0.00152185	0.607008
NRG1	0.464815	0.33272	0.999922	0.267513		ANGEL2	4.75933e-06	5.32245	0.000112941	-0.357476		PEMT	6.43156e-05	4.19168	0.00152301	-0.544194
IL16	0.464905	0.332636	0.999922	0.0344493		ATP6V0E1	4.79387e-06	5.31931	0.000113405	-0.388405		PAFAH1B3	6.43809e-05	4.19124	0.00152301	-0.412875
TKTL1	0.465206	0.332355	0.999922	-0.157956		ITCH	4.83934e-06	5.31521	0.000114124	-0.606697		LYPLA2	6.53535e-05	4.18473	0.0015412	1.43976
MTDH	0.465768	0.331831	0.999922	-0.0650305		MAFG	4.86277e-06	5.31312	0.00011432	0.839758		TREML1	6.59838e-05	4.18056	0.00154925	1.25612
RPL39L	0.465877	0.331729	0.999922	-0.0814747		MED6	4.92152e-06	5.3079	0.000115343	-0.344176		UBTD1	6.6194e-05	4.17918	0.00154925	1.12181
ZNF213	0.465941	0.331669	0.999922	0.0997576		LPP	5.05803e-06	5.29602	0.000118177	-0.480459		DNAJC5	6.63086e-05	4.17843	0.00154925	0.958631
CEACAM6	0.466873	0.330801	0.999922	0.294106		POPDC2	5.08194e-06	5.29397	0.00011837	1.13081		TTC4	6.71906e-05	4.17269	0.00156502	-0.311815
CD244	0.467104	0.330586	0.999922	-0.0717924		KCTD6	5.11515e-06	5.29114	0.000118451	-0.689331		MED19	6.75676e-05	4.17026	0.00156898	0.318968
CHN2	0.467315	0.33039	0.999922	-0.0886222		CDC34	5.1167e-06	5.29101	0.000118451	1.41023		ATP6V0D1	6.79464e-05	4.16783	0.00157244	1.21988
CBLL1	0.467368	0.330341	0.999922	0.057942		NCOA3	5.40332e-06	5.26734	0.000124705	-0.649723		COX8A	6.8132e-05	4.16665	0.00157244	0.738524
YARS	0.467768	0.32997	0.999922	-0.0498923		PPCS	5.43723e-06	5.26462	0.000125024	-0.540586		SETBP1	6.84165e-05	4.16484	0.00157285	-0.729864
CITED2	0.467808	0.329933	0.999922	-0.0524862		ECD	5.46062e-06	5.26276	0.000125024	0.377829		BIRC6	6.85656e-05	4.16389	0.00157285	-0.640643
ZBTB9	0.468074	0.329686	0.999922	0.0749663		ARMC8	5.47784e-06	5.26139	0.000125024	1.75431		BATF	6.96465e-05	4.1571	0.00159282	-0.404477
EEF1A1	0.4684	0.329383	0.999922	-0.0588645		PPM1B	5.48321e-06	5.26096	0.000125024	-0.505114		CEACAM4	6.9948e-05	4.15522	0.0015949	1.08258
MAPRE1	0.468908	0.328913	0.999922	-0.0233118		ZNF189	5.54425e-06	5.25616	0.000125421	-0.433898		TMEM70	7.03765e-05	4.15257	0.00159658	-1.95373
SLC44A2	0.469741	0.328141	0.999922	0.0559061		GBAS	5.54976e-06	5.25573	0.000125421	-0.395977		ANP32A	7.06015e-05	4.15119	0.00159658	1.02033
PKNOX1	0.469764	0.32812	0.999922	-0.0891979		PRKD2	5.56032e-06	5.2549	0.000125421	1.21143		KLF10	7.07687e-05	4.15016	0.00159658	1.9801
PAPSS2	0.470529	0.327413	0.999922	-0.0932798		AVIL	5.5669e-06	5.25439	0.000125421	1.05723		CASP10	7.08653e-05	4.14957	0.00159658	1.43509
RBM34	0.4712	0.326795	0.999922	-0.100392		ZMYND8	5.61184e-06	5.25089	0.000126058	1.08288		GNGT2	7.1369e-05	4.14649	0.00160316	0.655244
ARHGAP10	0.471567	0.326457	0.999922	-0.0676133		CCBL2	5.66261e-06	5.24698	0.000126822	-0.475421		HRH1	7.18692e-05	4.14346	0.00160607	1.06304
ADK	0.471742	0.326295	0.999922	0.217896		AGL	5.74332e-06	5.24084	0.000128046	-0.739004		RFC4	7.19232e-05	4.14313	0.00160607	-0.494182
TRAPPC1	0.472129	0.32594	0.999922	-0.0601601		SLC7A5	5.75107e-06	5.24025	0.000128046	0.740886		KCTD13	7.2337e-05	4.14064	0.00161056	-0.425613
CA4	0.472806	0.325317	0.999922	0.158402		UBE2Q2	5.87051e-06	5.23132	0.000130271	-0.43909		HSPB1	7.30362e-05	4.13646	0.00162136	0.688175
XPO6	0.473539	0.324644	0.999922	0.0549558		SAR1B	5.89742e-06	5.22934	0.000130271	-0.591167		TUBG1	7.3438e-05	4.13408	0.00162286	-0.296608
CRELD1	0.473556	0.324628	0.999922	-0.0430322		CYC1	5.90262e-06	5.22896	0.000130271	-0.317131		TRIM44	7.35915e-05	4.13317	0.00162286	-0.284641
LRCH4	0.473656	0.324537	0.999922	0.0640295		RPL34	5.97058e-06	5.22398	0.000131387	0.569971		NCF4	7.39586e-05	4.13101	0.00162286	1.71728
FGD3	0.473675	0.32452	0.999922	0.0466641		MEIS2	6.04176e-06	5.21884	0.000132568	0.905163		ZNF700	7.39613e-05	4.131	0.00162286	-0.491667
RBPMS2	0.473868	0.324343	0.999922	-0.15803		ZNF182	6.12734e-06	5.21273	0.000134058	1.16403		HERC1	7.46678e-05	4.12687	0.00163363	0.40144
EREG	0.473905	0.324309	0.999922	-0.233415		UPF2	6.1669e-06	5.20993	0.000134534	-0.458216		CD47	7.50575e-05	4.12461	0.00163742	-0.57235
TPST1	0.474207	0.324032	0.999922	0.12848		MYLK	6.22172e-06	5.20609	0.00013534	0.818953		GRN	7.55957e-05	4.1215	0.00163925	1.8641
SPINT1	0.474214	0.324026	0.999922	0.138041		ZZZ3	6.28255e-06	5.20186	0.000136272	-0.42329		COX10	7.57608e-05	4.12056	0.00163925	-0.30111
LCN1	0.474249	0.323993	0.999922	0.297601		TOR2A	6.3365e-06	5.19815	0.000137049	1.49607		ERCC5	7.57908e-05	4.12038	0.00163925	-0.575736
MRPL10	0.475976	0.322415	0.999922	-0.0680689		CEBPG	6.3983e-06	5.19394	0.000137992	-0.264118		WDR46	7.87388e-05	4.10381	0.00169816	-0.534199
DCTN2	0.476123	0.32228	0.999922	-0.0272453		DUSP22	6.52613e-06	5.18534	0.000139344	0.491968		GOSR2	7.99097e-05	4.0974	0.00171851	0.9538
KLRB1	0.476497	0.32194	0.999922	-0.113671		NAALADL1	6.5311e-06	5.18501	0.000139344	-0.591891		SRRM2	8.04487e-05	4.09448	0.00172386	-0.647711
RERE	0.477717	0.320829	0.999922	0.0439177		SRGN	6.53452e-06	5.18479	0.000139344	1.32496		POU2F1	8.07807e-05	4.09269	0.00172386	-0.867338
CNOT6	0.478089	0.320491	0.999922	-0.0377243		MTPN	6.53465e-06	5.18478	0.000139344	-0.425716		RAD51	8.08417e-05	4.09236	0.00172386	-0.628679
DUSP12	0.478583	0.320043	0.999922	-0.0410634		ERCC2	6.5707e-06	5.18239	0.00013972	-0.62077		PSMC4	8.15865e-05	4.08838	0.00173486	1.47315
EIF2B2	0.478741	0.3199	0.999922	-0.0451998		BET1L	6.59663e-06	5.18068	0.000139878	0.806913		NACAP1	8.21542e-05	4.08537	0.00174204	1.17355
RNASE3	0.47937	0.319329	0.999922	0.275656		AKAP8	6.62404e-06	5.17888	0.000140067	-0.328843		EIF4EBP2	8.31911e-05	4.07992	0.0017591	0.722938
UPP1	0.480051	0.318713	0.999922	-0.0500843		EIF4EBP2	6.79732e-06	5.16766	0.000143016	0.833409		ZNF160	8.39412e-05	4.07602	0.00177001	-0.586934
AIRE	0.480136	0.318636	0.999922	0.0668554		TNFSF13	6.80131e-06	5.16741	0.000143016	1.0193		ZNF529	8.42256e-05	4.07456	0.00177108	-0.567754
GFPT1	0.480286	0.3185	0.999922	-0.113657		CORO1C	6.89025e-06	5.16177	0.000144485	0.35591		ACOX1	8.44998e-05	4.07314	0.00177192	0.664569
RPL26L1	0.480418	0.318381	0.999922	-0.039254		MPND	7.02631e-06	5.15327	0.000146931	0.867614		PSMD4	8.53055e-05	4.06902	0.00178388	0.505118
DDIT4	0.480865	0.317977	0.999922	-0.121582		RTN3	7.09848e-06	5.14883	0.000148032	0.416126		CITED2	8.63338e-05	4.06382	0.0018004	0.320996
UCHL3	0.481595	0.317318	0.999922	-0.0527374		YTHDC1	7.15467e-06	5.14541	0.000148273	-0.506678		SLC39A11	8.66707e-05	4.06213	0.00180246	-0.48201
SFTPD	0.482051	0.316907	0.999922	-0.144447		DIAPH2	7.18241e-06	5.14373	0.000148273	-0.529773		FCGR2A	8.73349e-05	4.05881	0.00180658	0.425641
CMKLR1	0.482244	0.316733	0.999922	-0.196706		SLC2A11	7.18517e-06	5.14356	0.000148273	1.38476		AGER	8.73459e-05	4.05876	0.00180658	0.719857
PQLC3	0.48231	0.316674	0.999922	-0.0532784		BPGM	7.18841e-06	5.14337	0.000148273	1.84444		SNX17	8.7813e-05	4.05644	0.00181129	0.248199
LDLR	0.482511	0.316492	0.999922	-0.0891645		CEBPA	7.25924e-06	5.13911	0.000149327	0.58078		TUSC2	8.81089e-05	4.05498	0.00181246	0.453186
RIT1	0.482702	0.316321	0.999922	0.057186		DUSP16	7.30181e-06	5.13657	0.000149782	0.605743		SATB1	8.84148e-05	4.05347	0.00181382	1.13423
ZNF34	0.482717	0.316308	0.999922	-0.102432		SLC4A7	7.32503e-06	5.13519	0.000149782	-0.748291		BBS12	9.11263e-05	4.04036	0.00186439	1.82184
VPS29	0.482829	0.316207	0.999922	-0.0560472		NDST1	7.35764e-06	5.13326	0.000149782	1.61271		NAALADL1	9.2033e-05	4.03606	0.00187588	-0.599264
RASGRP3	0.482957	0.316091	0.999922	0.105435		SS18L1	7.36048e-06	5.13309	0.000149782	-0.964482		STX10	9.21832e-05	4.03535	0.00187588	0.432867
ZNF430	0.483581	0.315531	0.999922	0.0618521		ARL4C	7.41502e-06	5.12989	0.000150326	-0.639257		SUMF2	9.27099e-05	4.03287	0.00187792	-0.627268
DYNC2LI1	0.483718	0.315408	0.999922	-0.143025		ITGB5	7.42695e-06	5.12919	0.000150326	0.926968		CS	9.30135e-05	4.03145	0.00187792	-0.385004
SYAP1	0.48437	0.314823	0.999922	-0.0739143		BTAF1	7.51041e-06	5.12434	0.00015127	-0.797115		RNF5	9.3028e-05	4.03139	0.00187792	0.453656
AKAP9	0.484718	0.314511	0.999922	0.218611		PTPLB	7.51354e-06	5.12416	0.00015127	-0.428145		MPO	9.33334e-05	4.02996	0.00187908	1.94415
SMARCB1	0.484943	0.31431	0.999922	0.0597413		ITGAL	7.54854e-06	5.12214	0.000151572	-0.591026		GBF1	9.41734e-05	4.02607	0.00189096	1.11405
DCUN1D5	0.48501	0.314249	0.999922	-0.0530201		STYXL1	7.58075e-06	5.12029	0.000151668	0.508806		RBM25	9.45505e-05	4.02434	0.00189351	-0.679254
TIPARP	0.485672	0.313657	0.999922	-0.0695196		AKAP7	7.59707e-06	5.11935	0.000151668	0.984615		NDUFV2	9.51019e-05	4.02181	0.00189953	-0.673932
TIMM10	0.486284	0.31311	0.999922	-0.0720615		CBR1	7.61346e-06	5.11842	0.000151668	0.3513		NSMAF	9.57246e-05	4.01898	0.00190693	-0.264122
DNAJC8	0.486945	0.31252	0.999922	-0.0365847		TIAF1	8.0182e-06	5.09592	0.000159312	-0.383782		MUC4	9.711e-05	4.01274	0.00192946	1.29435
RAB11FIP3	0.486989	0.31248	0.999922	-0.0705277		ST3GAL1	8.07502e-06	5.09286	0.000160021	1.42003		GLMN	9.77103e-05	4.01006	0.0019363	-0.463059
SELENBP1	0.487325	0.312182	0.999922	0.208918		FFAR2	8.12325e-06	5.09027	0.000160451	1.87362		RUSC1	9.92869e-05	4.00311	0.00196241	-0.279927
DPEP3	0.488222	0.311382	0.999922	0.118519		CBX7	8.14416e-06	5.08915	0.000160451	0.646445		CNOT4	0.000100622	3.99731	0.00197704	-0.450163
DMRT2	0.488856	0.310819	0.999922	0.157053		ABCB6	8.16236e-06	5.08818	0.000160451	0.629134		NMT1	0.000100685	3.99703	0.00197704	0.249086
CCDC28B	0.489246	0.310472	0.999922	-0.0944562		PEAR1	8.18152e-06	5.08717	0.000160451	0.803156		FUT7	0.000100811	3.99649	0.00197704	1.27964
GZMB	0.489415	0.310322	0.999922	-0.13845		EGR2	8.40838e-06	5.07529	0.000164201	1.09493		HMG20B	0.00010119	3.99486	0.00197934	0.286192
CORO2A	0.489791	0.309989	0.999922	0.0806555		SLC35B1	8.41612e-06	5.07489	0.000164201	-0.241483		PPP3CB	0.000101956	3.99159	0.00198658	-0.526812
EXOSC1	0.490524	0.30934	0.999922	-0.0359803		MAT2B	8.54274e-06	5.0684	0.000165951	-0.428617		DCP2	0.000102105	3.99095	0.00198658	-0.39548
PCBD1	0.490527	0.309337	0.999922	-0.0892495		NRG1	8.57087e-06	5.06697	0.000165951	1.5892		NDST1	0.00010244	3.98953	0.00198658	1.58726
COMMD7	0.491014	0.308906	0.999922	-0.0438242		UROD	8.57156e-06	5.06694	0.000165951	0.347406		ZNF557	0.000102816	3.98794	0.00198658	-0.397256
SOX8	0.49121	0.308733	0.999922	0.108192		RAB1B	8.645e-06	5.06323	0.000166833	0.568575		EIF5	0.000102872	3.9877	0.00198658	1.67695
PRCC	0.491477	0.308496	0.999922	0.044475		BBS12	8.6612e-06	5.06242	0.000166833	2.17191		SNTB2	0.000103825	3.9837	0.00198914	-0.349947
SRFBP1	0.491574	0.308411	0.999922	-0.0977333		SARS2	8.68756e-06	5.0611	0.000166916	-0.627908		AKAP8	0.000103954	3.98316	0.00198914	-0.414378
MAGEA6	0.491623	0.308368	0.999922	-0.158122		CABIN1	8.71342e-06	5.05981	0.000166989	-0.569942		POLR3K	0.0001042	3.98213	0.00198914	-0.626103
DGAT2	0.491657	0.308338	0.999922	0.11193		KLF8	8.88979e-06	5.05111	0.000169939	0.895487		NRG1	0.00010456	3.98063	0.00198914	1.50365
PSMD8	0.492028	0.30801	0.999922	-0.0286091		GIT2	9.07094e-06	5.04235	0.000172554	1.10164		VPS25	0.00010458	3.98055	0.00198914	0.545333
PPP1CB	0.492489	0.307603	0.999922	-0.0600766		BMP2K	9.07217e-06	5.04229	0.000172554	1.60454		OPN3	0.000104647	3.98027	0.00198914	1.85771
DIP2B	0.493206	0.306971	0.999922	0.0704369		PPP2R1A	9.17289e-06	5.03749	0.000174032	-0.545323		AVIL	0.000104919	3.97915	0.00198914	0.961182
GPR137	0.49342	0.306783	0.999922	0.064451		ELOVL4	9.28875e-06	5.03204	0.00017579	-0.798097		ETF1	0.000105764	3.97566	0.00198914	-0.619247
PPIA	0.493581	0.306642	0.999922	0.0515727		CCDC90B	9.35447e-06	5.02898	0.000176375	-0.378146		NAP1L1	0.000105976	3.97479	0.00198914	1.08513
PDZD4	0.493975	0.306295	0.999922	-0.112294		PGD	9.36629e-06	5.02843	0.000176375	0.907063		CAMK2D	0.000106271	3.97359	0.00198914	1.2738
TNFSF4	0.49441	0.305913	0.999922	-0.101578		CNOT10	9.40313e-06	5.02673	0.00017663	0.355194		TBC1D17	0.000106292	3.9735	0.00198914	1.07136
DHRS9	0.494888	0.305493	0.999922	0.118998		MME	9.44626e-06	5.02474	0.000177	1.23729		TNFRSF13B	0.000106412	3.97301	0.00198914	-1.16838
P2RY13	0.495147	0.305266	0.999922	0.103245		DCP1B	9.50037e-06	5.02226	0.000177575	1.25617		UBE2N	0.00010642	3.97298	0.00198914	-0.371392
TMEM2	0.495278	0.305151	0.999922	-0.0293256		GRWD1	9.68221e-06	5.01403	0.000180403	-0.349246		UGDH	0.000107012	3.97057	0.00199001	-0.537948
KLK10	0.495505	0.304952	0.999922	0.167132		UBTD1	9.69936e-06	5.01326	0.000180403	1.3222		CTBP1	0.000107039	3.97046	0.00199001	0.330523
GPR56	0.495715	0.304768	0.999922	-0.170844		LYPLA2	9.75969e-06	5.01056	0.000180789	1.49612		CACYBP	0.000107567	3.96832	0.00199001	0.485757
CACNA2D2	0.496724	0.303885	0.999922	-0.107181		MON1B	9.76789e-06	5.0102	0.000180789	1.07675		TSPAN18	0.000107623	3.96809	0.00199001	0.609295
PLCB1	0.496728	0.303881	0.999922	-0.136286		UPF3B	9.97148e-06	5.00124	0.000183568	-0.416174		NEXN	0.000107826	3.96728	0.00199001	-0.423099
RPS6KA5	0.497303	0.303379	0.999922	0.0873916		ZSCAN2	9.98132e-06	5.00081	0.000183568	-0.287167		OVGP1	0.000108244	3.96559	0.00199001	-0.369334
MGAM	0.498313	0.302498	0.999922	0.167049		TBX6	9.99076e-06	5.0004	0.000183568	0.879815		PRTN3	0.000108307	3.96534	0.00199001	2.23001
AP2S1	0.499257	0.301676	0.999922	-0.0513767		PFN1	1.00988e-05	4.99573	0.000185104	-0.318473		PDIA6	0.000108679	3.96385	0.00199202	0.677609
SLC9A8	0.499357	0.301589	0.999922	0.0616984		SEC23B	1.05258e-05	4.97774	0.000192032	0.687891		CAPN2	0.000109772	3.95951	0.00200287	-0.492241
PRKY	0.499442	0.301515	0.999922	0.144621		ARHGAP19	1.05639e-05	4.97618	0.000192032	0.532972		BIN2	0.000109946	3.95882	0.00200287	1.78229
CAMP	0.499735	0.30126	0.999922	0.211598		MAGED2	1.05749e-05	4.97572	0.000192032	0.733798		DENND4C	0.000110065	3.95835	0.00200287	-0.532049
BCL2L2	0.499983	0.301044	0.999922	-0.0910883		TCTEX1D1	1.05782e-05	4.97559	0.000192032	0.552108		SRP14	0.000110916	3.955	0.00201352	0.75268
IL18RAP	0.500161	0.30089	0.999922	-0.128585		COX10	1.06068e-05	4.97442	0.00019209	-0.399271		MAML1	0.00011174	3.95179	0.00202361	1.24573
POLR2C	0.500911	0.30024	0.999922	0.209334		TRIM24	1.0793e-05	4.96686	0.000194995	0.659021		FBXL5	0.000113727	3.94414	0.0020512	1.60072
KLHDC7A	0.501796	0.299472	0.999922	0.204357		TNS1	1.08206e-05	4.96575	0.000195007	0.977149		SRRM1	0.000113805	3.94384	0.0020512	-0.5065
BASP1	0.501875	0.299404	0.999922	0.122253		VPS18	1.08452e-05	4.96476	0.000195007	0.865047		HADHB	0.000114246	3.94216	0.00205425	0.498943
LAG3	0.501894	0.299388	0.999922	-0.164023		ELF2	1.09368e-05	4.96111	0.000196188	-0.317359		FBXO9	0.000114662	3.94058	0.00205685	2.02913
ABHD8	0.502396	0.298954	0.999922	0.0324902		NEK3	1.10122e-05	4.95813	0.000196333	-0.886444		TRAF5	0.000115617	3.93698	0.00206907	-0.549812
ADAM19	0.502496	0.298867	0.999922	0.0745761		TCEA2	1.10422e-05	4.95694	0.000196333	-0.369057		FIBP	0.000116845	3.93239	0.00207642	-0.220937
ATF7	0.502728	0.298667	0.999922	-0.110979		CNOT1	1.1043e-05	4.95691	0.000196333	-0.336572		KCTD10	0.000117017	3.93175	0.00207642	-0.588929
RPS3	0.502754	0.298645	0.999922	-0.201753		GSN	1.10486e-05	4.95669	0.000196333	1.16801		PAFAH1B1	0.000117026	3.93172	0.00207642	0.672208
MRPS22	0.502792	0.298611	0.999922	-0.0332326		TNFRSF10A	1.1113e-05	4.95417	0.000197015	2.30513		ING3	0.000117124	3.93135	0.00207642	0.766231
FFAR2	0.50285	0.298562	0.999922	0.325016		FBXO46	1.11477e-05	4.95282	0.000197168	1.19711		NIN	0.000117663	3.92936	0.0020811	-0.435964
LOC81691	0.503264	0.298204	0.999922	0.0777403		INS	1.12298e-05	4.94963	0.000197834	-0.806984		ITGA2B	0.00011898	3.92452	0.00209949	1.73119
MGEA5	0.503565	0.297945	0.999922	0.0554292		PRKAR2A	1.12583e-05	4.94853	0.000197834	0.556119		MUS81	0.000120724	3.91821	0.00211724	-0.367363
SLC1A7	0.503718	0.297812	0.999922	-0.143635		BCAM	1.12637e-05	4.94832	0.000197834	1.25083		CCDC33	0.000120902	3.91757	0.00211724	1.36093
ABCB1	0.503732	0.297801	0.999922	-0.247353		NAP1L1	1.14618e-05	4.94075	0.000200846	1.37275		CLEC4A	0.00012117	3.9166	0.00211724	-0.472199
ABCA1	0.504278	0.29733	0.999922	0.0843463		CDKN2C	1.15152e-05	4.93873	0.000201236	1.42306		DDA1	0.000121354	3.91595	0.00211724	-0.240769
OSBPL2	0.504333	0.297283	0.999922	0.0465723		SYNE2	1.15786e-05	4.93634	0.000201236	1.26912		DNTTIP1	0.000121832	3.91424	0.00211724	0.416233
SLC9A6	0.504819	0.296864	0.999922	-0.0407669		PIGA	1.15882e-05	4.93598	0.000201236	-0.433355		SMAD1	0.000121963	3.91377	0.00211724	1.42924
CCR6	0.505436	0.296334	0.999922	0.0798097		CD82	1.15903e-05	4.9359	0.000201236	1.56514		VPS8	0.000122168	3.91304	0.00211724	0.471449
FST	0.505485	0.296292	0.999922	0.0879613		TBC1D20	1.16406e-05	4.93403	0.000201646	-0.314434		PDE4D	0.000122224	3.91284	0.00211724	1.25584
CST7	0.505577	0.296213	0.999922	-0.107029		ZNF627	1.17164e-05	4.93121	0.000202495	-0.590251		DCLRE1C	0.000122547	3.9117	0.00211727	-0.471226
TNFAIP8L2	0.505758	0.296058	0.999922	0.0468734		TRIM21	1.20078e-05	4.92054	0.000207059	-0.52512		RPLP1	0.000122785	3.91085	0.00211727	0.473351
EPOR	0.505847	0.295981	0.999922	0.0977192		APOL4	1.2325e-05	4.90921	0.000211466	-3.1841		PPP2R2D	0.000123942	3.90678	0.00213237	0.179765
TULP4	0.506018	0.295834	0.999922	-0.0863159		TMED4	1.23409e-05	4.90865	0.000211466	0.672111		GNB5	0.000124373	3.90527	0.00213494	0.824305
WASF3	0.507755	0.294346	0.999922	-0.133177		OR52D1	1.23471e-05	4.90843	0.000211466	-1.19174		BRI3	0.000125106	3.90272	0.00213937	0.454858
GNL3L	0.508203	0.293963	0.999922	-0.0678084		SIPA1L1	1.24859e-05	4.90358	0.000213359	0.867641		ERCC4	0.000125197	3.90241	0.00213937	0.869826
FAM63A	0.508229	0.29394	0.999922	0.058389		GORASP2	1.25265e-05	4.90217	0.000213571	-0.448507		DBF4	0.000126597	3.89758	0.00215835	1.22708
SIPA1L2	0.508304	0.293877	0.999922	0.100693		AP4S1	1.25807e-05	4.90029	0.000214014	0.350443		GIMAP4	0.000127011	3.89616	0.00215835	-0.44381
LSM6	0.508437	0.293763	0.999922	-0.105821		AGER	1.27943e-05	4.89298	0.000216751	0.787846		TP53I3	0.000127389	3.89487	0.00215835	0.844749
PDPK1	0.509437	0.292909	0.999922	-0.0915712		ARL2	1.27989e-05	4.89283	0.000216751	-0.277286		VPS41	0.000127448	3.89467	0.00215835	-0.421749
MRPS12	0.510171	0.292284	0.999922	-0.0605057		RBM23	1.28819e-05	4.89002	0.00021767	0.779592		RUVBL1	0.000127787	3.89351	0.00215925	0.819012
MYL1	0.510698	0.291835	0.999922	-0.0894568		SF3A2	1.29206e-05	4.88872	0.000217836	-0.421616		CEACAM8	0.000128078	3.89253	0.00215935	2.06885
P2RX1	0.510803	0.291746	0.999922	0.0662237		HIST1H2BJ	1.29493e-05	4.88775	0.000217836	0.844566		MPND	0.000128753	3.89024	0.00216592	0.916081
PRPF4	0.510811	0.29174	0.999922	-0.0305333		NTAN1	1.31129e-05	4.8823	0.000220098	0.613279		CLDND1	0.00012929	3.88843	0.00217013	-0.739031
PSMA1	0.511139	0.291461	0.999922	-0.0402204		RAB28	1.32998e-05	4.87615	0.000222742	1.10323		FCAR	0.000131324	3.88165	0.00219939	-0.524189
SYTL2	0.512021	0.290712	0.999922	-0.123834		TRIM5	1.33304e-05	4.87516	0.000222762	1.57923		AGL	0.000131913	3.87971	0.00220328	-0.956921
BLVRA	0.512622	0.290203	0.999922	-0.0786026		ALG6	1.34281e-05	4.87199	0.000223747	-0.498035		SOS2	0.000132139	3.87897	0.00220328	1.37572
PPAPDC2	0.513188	0.289724	0.999922	0.074317		ADK	1.34605e-05	4.87094	0.000223747	1.91023		ARHGEF6	0.0001326	3.87746	0.00220611	-0.503472
CIB1	0.513488	0.28947	0.999922	-0.0368807		PJA2	1.3478e-05	4.87037	0.000223747	-0.636094		ATG4B	0.000133373	3.87493	0.00221411	2.08102
TCEB1	0.513759	0.289241	0.999922	-0.0415492		COQ6	1.35795e-05	4.86712	0.00022492	-0.419229		ZNF669	0.000133811	3.87351	0.00221651	-0.558597
IL5RA	0.51422	0.288851	0.999922	0.15024		ENSA	1.36081e-05	4.8662	0.00022492	1.28239		DYNC1I2	0.000134367	3.87171	0.00222086	0.548631
ZDHHC7	0.514251	0.288825	0.999922	0.0693239		GNB5	1.36854e-05	4.86374	0.00022548	0.842579		DUSP22	0.000135235	3.86891	0.00222648	0.395176
ANXA2	0.514254	0.288823	0.999922	-0.0453311		TRIM26	1.37015e-05	4.86323	0.00022548	-0.342072		SEC24D	0.000135295	3.86872	0.00222648	0.801813
LZIC	0.514463	0.288646	0.999922	-0.0552655		NIPSNAP1	1.37508e-05	4.86167	0.0002258	-0.43797		TACR3	0.000136538	3.86475	0.00224207	0.70702
TGFB1I1	0.514757	0.288397	0.999922	-0.173842		IFNAR2	1.3809e-05	4.85984	0.000226264	-0.509101		SGPL1	0.000137234	3.86254	0.00224708	0.828288
NDUFS4	0.515323	0.28792	0.999922	-0.0434974		GOSR2	1.38982e-05	4.85704	0.000226905	0.74433		MAPK7	0.000137779	3.86082	0.00224708	-0.535971
DSTN	0.515564	0.287717	0.999922	-0.0623879		GRK6	1.39081e-05	4.85673	0.000226905	1.14857		MNDA	0.000138126	3.85972	0.00224708	1.29107
WBP2	0.515654	0.287641	0.999922	0.0679682		PARP8	1.39387e-05	4.85578	0.000226916	0.843799		TMSB4X	0.000138336	3.85906	0.00224708	-1.84268
NDUFAB1	0.516095	0.28727	0.999922	-0.0400898		PIM1	1.40509e-05	4.85229	0.000228253	0.946787		ABCG1	0.000138364	3.85898	0.00224708	1.20155
PTPN2	0.516634	0.286817	0.999922	-0.122543		E2F6	1.41921e-05	4.84795	0.000230052	-0.504266		PRDX4	0.000138624	3.85816	0.00224708	-0.488658
CYB5R3	0.516919	0.286577	0.999922	-0.0281866		TSPAN32	1.42965e-05	4.84477	0.00023122	-0.459075		LRMP	0.000139084	3.85672	0.00224972	-0.325498
FRAT2	0.517056	0.286462	0.999922	0.0857513		SLC25A13	1.43253e-05	4.8439	0.00023122	-0.640489		DACH1	0.000140269	3.85304	0.00226404	-0.720439
FANCG	0.517148	0.286385	0.999922	-0.0890878		CACNA1B	1.44919e-05	4.83887	0.000233191	-0.763777		CSTB	0.000141302	3.84985	0.00227586	0.60455
AP1S2	0.517349	0.286216	0.999922	-0.0622808		FCHSD2	1.45289e-05	4.83777	0.000233191	-0.460391		ARMC1	0.000141707	3.84861	0.00227755	-0.351966
CBR1	0.517634	0.285977	0.999922	-0.0542203		ABCC10	1.45398e-05	4.83744	0.000233191	-0.545714		CACNA1D	0.000142317	3.84674	0.0022825	0.720217
KIAA1875	0.517832	0.285811	0.999922	-0.0897433		SMAD1	1.4684e-05	4.83316	0.000235006	1.59965		CD40	0.000143866	3.84204	0.00230246	1.27906
SAR1A	0.517886	0.285765	0.999922	-0.0402429		ITGA2B	1.47507e-05	4.83119	0.000235253	1.898		GATAD2A	0.000145678	3.83661	0.00232655	0.27188
DENND3	0.518362	0.285367	0.999922	0.0631268		DNAJC7	1.47682e-05	4.83067	0.000235253	0.926558		BANP	0.000146227	3.83497	0.0023304	0.969848
UBE2N	0.518507	0.285246	0.999922	-0.0294395		DCX	1.47926e-05	4.82995	0.000235253	1.12967		PJA2	0.000147	3.83268	0.00233779	-0.597914
IFNG	0.51888	0.284933	0.999922	-0.230424		ACP6	1.49504e-05	4.82535	0.000237264	0.968443		FOXRED1	0.0001503	3.82304	0.00238526	-0.28381
STK24	0.51923	0.28464	0.999922	-0.0415654		DCXR	1.53494e-05	4.81391	0.000242434	-0.412518		BCAM	0.000151124	3.82067	0.00238918	1.42798
NACA	0.519307	0.284576	0.999922	0.0251219		NEBL	1.53634e-05	4.81351	0.000242434	-1.79512		PXK	0.000151362	3.81998	0.00238918	1.047
MAPK1	0.519606	0.284326	0.999922	-0.0373525		DPH2	1.53896e-05	4.81277	0.000242434	-0.401672		ANXA1	0.000151494	3.81961	0.00238918	-0.401769
CRYZ	0.519701	0.284246	0.999922	-0.106054		BIN1	1.54043e-05	4.81236	0.000242434	0.973252		RMI1	0.000152177	3.81765	0.00239497	-0.48465
NAP1L5	0.51981	0.284155	0.999922	-0.147922		LMBR1	1.54404e-05	4.81134	0.000242498	-0.383876		SPG21	0.000152904	3.81558	0.00240143	2.00917
TGIF1	0.519838	0.284132	0.999922	-0.0786774		VPS41	1.56414e-05	4.80572	0.000245146	-0.399518		NCOA3	0.000153271	3.81454	0.0024022	-0.587067
HCST	0.519856	0.284117	0.999922	-0.0562041		NOVA2	1.5928e-05	4.79784	0.000248979	1.10741		E2F3	0.000155427	3.80847	0.00242934	-0.624294
YPEL3	0.519867	0.284108	0.999922	0.0645774		WDR13	1.59518e-05	4.79719	0.000248979	0.405344		SERP1	0.000155645	3.80787	0.00242934	0.516899
CD69	0.520867	0.283273	0.999922	-0.0735967		GOLGA4	1.60209e-05	4.79531	0.000249544	0.936955		IBTK	0.000157103	3.80382	0.00244706	-0.395933
DEFA4	0.520887	0.283256	0.999922	0.263604		ALAS2	1.62096e-05	4.79023	0.000251964	0.776661		STAT6	0.00015833	3.80044	0.00245378	-0.204913
ROPN1L	0.521154	0.283034	0.999922	0.125186		TMED10	1.62883e-05	4.78812	0.000252669	2.14339		BTBD10	0.00015861	3.79967	0.00245378	0.403989
EHD1	0.521259	0.282946	0.999922	0.0268894		ETFA	1.6456e-05	4.78368	0.000254641	0.674443		SH3BGRL3	0.000158967	3.79869	0.00245378	0.858934
DIABLO	0.521631	0.282637	0.999922	-0.0349146		ARID5A	1.64827e-05	4.78297	0.000254641	0.985943		ENG	0.000159155	3.79818	0.00245378	0.881424
FOXK2	0.521752	0.282536	0.999922	0.187121		PANK2	1.66391e-05	4.77887	0.000256196	-0.306838		ZNF230	0.000159155	3.79818	0.00245378	1.19072
CLC	0.521992	0.282336	0.999922	0.131153		SLC1A4	1.6651e-05	4.77856	0.000256196	0.952289		RPS19BP1	0.000160629	3.79418	0.00247147	0.894328
IMMT	0.522922	0.281563	0.999922	0.0357655		RRAGD	1.68051e-05	4.77456	0.000257939	0.383294		CDKN2C	0.000161013	3.79314	0.00247235	1.33099
SIT1	0.52344	0.281133	0.999922	-0.066766		MYO1A	1.68409e-05	4.77363	0.000257939	0.718539		MXI1	0.000162601	3.78888	0.00249168	3.25646
LTF	0.523544	0.281047	0.999922	0.265151		ENTPD5	1.69175e-05	4.77166	0.000257939	0.775031		PLCXD1	0.000164119	3.78484	0.00249811	-0.705628
PHF7	0.523651	0.280958	0.999922	0.158182		HIST1H2AC	1.69222e-05	4.77154	0.000257939	1.71886		MEN1	0.000164328	3.78429	0.00249811	0.911471
PHF13	0.523696	0.280921	0.999922	0.0507667		VDR	1.69347e-05	4.77122	0.000257939	1.04139		METAP2	0.000164594	3.78358	0.00249811	-0.642641
WNT7A	0.523724	0.280898	0.999922	0.197151		PRNP	1.70375e-05	4.7686	0.000258983	-0.460252		SRI	0.000164883	3.78282	0.00249811	0.794732
HYPK	0.523807	0.280829	0.999922	-0.0980338		KCTD2	1.71059e-05	4.76686	0.000259148	1.0406		MLF2	0.000164889	3.78281	0.00249811	0.858186
AGA	0.523882	0.280767	0.999922	-0.0653749		MADD	1.71402e-05	4.76598	0.000259148	1.49911		FBXW7	0.000165001	3.78251	0.00249811	-0.449534
MAP1LC3A	0.524051	0.280626	0.999922	0.0734078		FAM104A	1.7151e-05	4.76571	0.000259148	0.575873		CTSD	0.000166258	3.77922	0.00250835	0.671731
ATXN2	0.524606	0.280167	0.999922	0.0520834		DDX46	1.72329e-05	4.76364	0.000259866	-0.416511		ST13	0.000166339	3.779	0.00250835	-0.378811
STH	0.525084	0.279771	0.999922	0.110083		HERC1	1.7345e-05	4.76083	0.000261036	0.398227		UCK1	0.000168526	3.77333	0.00252849	1.57373
DUSP13	0.525575	0.279366	0.999922	0.0969215		HMGB2	1.76862e-05	4.75237	0.00026521	0.395809		CAPN1	0.000168592	3.77316	0.00252849	0.371353
BCCIP	0.525835	0.279151	0.999922	-0.0585442		IPO13	1.76923e-05	4.75222	0.00026521	-0.466356		LPP	0.000168677	3.77294	0.00252849	-0.400378
CMTM7	0.526295	0.278771	0.999922	-0.0379874		RPP40	1.79002e-05	4.74714	0.000267796	-0.428688		POLD4	0.000170045	3.76944	0.00254396	0.445568
GCC1	0.526475	0.278622	0.999922	0.0393288		ZFYVE1	1.79516e-05	4.7459	0.000268034	1.47622		USF2	0.000170959	3.76711	0.00255259	1.4516
ATP5C1	0.526512	0.278592	0.999922	-0.205874		ZNF320	1.8154e-05	4.74103	0.000270524	-1.00839		MLX	0.000172628	3.76289	0.00257244	1.12776
TMED10	0.526677	0.278456	0.999922	-0.257475		R3HDM1	1.82036e-05	4.73984	0.00027073	1.37051		PI16	0.00017516	3.75657	0.00260503	0.61381
ATP2A3	0.526678	0.278455	0.999922	0.131718		SIAH2	1.84415e-05	4.7342	0.000273729	0.596561		PRDX2	0.000175937	3.75464	0.00261145	1.4715
CD34	0.526909	0.278264	0.999922	0.0881198		VAC14	1.8488e-05	4.73311	0.000273883	-0.50999		SERPINB1	0.000176603	3.753	0.00261621	0.267976
DNAJA2	0.527175	0.278045	0.999922	-0.0364433		TAPBP	1.87407e-05	4.72721	0.000276379	0.857896		SLC25A37	0.000177464	3.75089	0.00262143	0.6777
XPNPEP1	0.527704	0.27761	0.999922	-0.0373906		ZNF706	1.87549e-05	4.72689	0.000276379	-0.618138		SLC11A2	0.000177647	3.75044	0.00262143	-0.671298
NEXN	0.528011	0.277357	0.999922	-0.0749004		YRDC	1.8766e-05	4.72663	0.000276379	-0.383756		IPP	0.000178268	3.74893	0.00262546	-0.7236
SH2D1A	0.528444	0.277001	0.999922	-0.076999		MYO7A	1.88781e-05	4.72404	0.00027749	0.947394		FUT6	0.000180762	3.74289	0.00265702	-0.879842
RTN3	0.528537	0.276925	0.999922	0.0532444		RUFY3	1.89862e-05	4.72156	0.000278307	-0.971134		KIF14	0.000183054	3.73742	0.00268122	0.82203
IL12RB1	0.528746	0.276753	0.999922	-0.0754479		DNM1L	1.90072e-05	4.72108	0.000278307	0.664588		RPP40	0.000183116	3.73727	0.00268122	-0.619867
POLE3	0.528778	0.276726	0.999922	0.0410493		DYNC1LI2	1.90859e-05	4.71929	0.00027892	-0.351111		BTBD6	0.000183925	3.73536	0.00268786	0.340608
ABL1	0.528796	0.276712	0.999922	-0.0604902		PLAUR	1.92637e-05	4.71526	0.000280975	1.06378		IFNA10	0.000185039	3.73274	0.00269893	1.17789
ZIC5	0.528884	0.276639	0.999922	0.0826165		SLC36A4	1.93522e-05	4.71327	0.000281724	-0.582238		KRT23	0.00018722	3.72765	0.00272549	1.42992
ATP6V1E1	0.528932	0.2766	0.999922	-0.0326893		TMEM9	1.94897e-05	4.71019	0.000283181	0.967308		ZNF629	0.000188867	3.72384	0.00274295	1.11638
HLA-DQA1	0.528973	0.276567	0.999922	0.385492		OLFM4	1.963e-05	4.70708	0.000284672	2.5618		CSTF2	0.000189144	3.72321	0.00274295	-0.548768
HAL	0.529005	0.27654	0.999922	0.115663		COLQ	1.97399e-05	4.70466	0.000285719	-1.07071		RASGRP4	0.000190062	3.7211	0.00275099	1.66375
ALG5	0.529092	0.276469	0.999922	-0.0519223		MAPK7	1.97853e-05	4.70366	0.000285829	-0.602992		SDSL	0.000191343	3.71819	0.00275685	0.766928
STARD3NL	0.529136	0.276433	0.999922	-0.114035		SLC43A3	1.98391e-05	4.70248	0.000286061	1.00433		ASB8	0.000191899	3.71693	0.00275685	0.378605
NDUFA11	0.529311	0.276289	0.999922	-0.122044		HPSE	1.99016e-05	4.70111	0.000286416	0.854605		BCL7C	0.000191997	3.71671	0.00275685	1.03857
FASLG	0.530365	0.275425	0.999922	-0.109785		SCARB2	2.03708e-05	4.69099	0.000292613	-0.416986		CRIM1	0.000192329	3.71596	0.00275685	1.1482
BRD4	0.530739	0.275119	0.999922	0.0918178		ULK3	2.04101e-05	4.69016	0.000292622	0.897823		PAPOLA	0.000192422	3.71574	0.00275685	-0.323159
PSMC3	0.531212	0.274732	0.999922	-0.0442443		PRKAG1	2.05192e-05	4.68784	0.00029363	1.39978		PCBD1	0.000192652	3.71523	0.00275685	0.637374
RUSC1	0.531239	0.27471	0.999922	-0.0338762		GBF1	2.06111e-05	4.6859	0.000294388	1.20597		COPE	0.000193401	3.71354	0.00276235	0.987255
MYB	0.531369	0.274604	0.999922	0.101415		SEMA7A	2.07923e-05	4.6821	0.000296055	1.19628		ZC3HAV1	0.000194044	3.7121	0.00276632	-0.254718
DOCK2	0.531414	0.274567	0.999922	-0.0279237		MAF1	2.08331e-05	4.68125	0.000296055	1.36421		PTP4A2	0.000194711	3.71061	0.0027706	-0.489147
AIPL1	0.531662	0.274364	0.999922	0.157763		ACTR3	2.08451e-05	4.681	0.000296055	0.413933		ZNF609	0.000199429	3.70021	0.00283242	-0.486976
UBR2	0.531963	0.274119	0.999922	0.0407961		BATF	2.11022e-05	4.67567	0.000299146	-0.407633		TAPBP	0.000200807	3.69722	0.00284175	0.77436
DCP1A	0.532562	0.27363	0.999922	0.0413684		CR1	2.12322e-05	4.67301	0.000300425	1.62955		SLC17A3	0.000200837	3.69716	0.00284175	1.28636
ARID3A	0.532849	0.273396	0.999922	0.0646536		WHSC1	2.14404e-05	4.66877	0.000302742	-2.89242		UTRN	0.000201921	3.69482	0.00284786	0.794129
PYHIN1	0.533018	0.273258	0.999922	-0.0895898		CHD9	2.14759e-05	4.66805	0.000302742	-0.584439		LY96	0.000202021	3.6946	0.00284786	-0.713603
TGM3	0.53302	0.273256	0.999922	0.154266		TSC22D1	2.16441e-05	4.66466	0.000304546	1.65522		WDR7	0.00020582	3.68651	0.00289601	0.351774
UTP11L	0.533076	0.273211	0.999922	-0.0441714		CD300LF	2.17329e-05	4.66288	0.000305228	-0.360455		ZNF627	0.000206518	3.68504	0.00290044	-0.45739
THAP11	0.533127	0.273169	0.999922	-0.0398817		ACAD9	2.18692e-05	4.66017	0.000305877	-0.338654		STAT3	0.000207298	3.68341	0.00290601	0.599809
CTSC	0.533538	0.272834	0.999922	-0.0585217		RASGRP4	2.18907e-05	4.65974	0.000305877	1.53812		PRDM4	0.000208064	3.6818	0.00291136	-0.297833
YPEL1	0.534225	0.272276	0.999922	-0.154708		PPP2R3A	2.19003e-05	4.65955	0.000305877	1.04936		SNRPA1	0.000208532	3.68083	0.00291252	-0.495564
PAFAH1B3	0.534439	0.272102	0.999922	-0.0350689		PCNXL2	2.19555e-05	4.65846	0.000306083	1.43608		MCOLN2	0.000211375	3.67495	0.0029468	-0.541957
ATP2A2	0.534522	0.272035	0.999922	-0.0479826		FREM2	2.23477e-05	4.65077	0.000310778	1.32203		CDC23	0.000212093	3.67347	0.00295136	-0.77134
NNT	0.534536	0.272023	0.999922	-0.0539408		EXT1	2.23744e-05	4.65025	0.000310778	0.990399		CDH11	0.000213045	3.67153	0.00295918	1.02458
NEO1	0.53487	0.271752	0.999922	-0.0844075		ECHDC1	2.2428e-05	4.64921	0.000310952	0.69366		SACM1L	0.000213565	3.67047	0.00296096	-0.424338
SNAPC2	0.534914	0.271716	0.999922	-0.0486164		ARAF	2.2522e-05	4.64739	0.00031125	0.262964		APOBEC3G	0.000215728	3.66609	0.00298548	1.12827
ILVBL	0.535126	0.271544	0.999922	-0.05473		E2F2	2.25317e-05	4.64721	0.00031125	0.908538		PPP1CA	0.000216508	3.66453	0.00299082	1.14344
HBM	0.535184	0.271497	0.999922	0.145369		SURF4	2.27891e-05	4.64227	0.000314232	0.950182		SDF2L1	0.000219287	3.65899	0.00302369	-0.659726
DPEP2	0.535427	0.2713	0.999922	0.0636648		XAB2	2.29436e-05	4.63934	0.000314907	-0.585781		DEDD2	0.000220889	3.65583	0.00302778	0.197195
RNF165	0.535504	0.271238	0.999922	-0.155338		TTC9C	2.2948e-05	4.63925	0.000314907	0.870981		ACP2	0.000220926	3.65575	0.00302778	0.829496
MRPS23	0.535642	0.271125	0.999922	-0.046847		CRY2	2.29628e-05	4.63897	0.000314907	-0.567793		HSPB6	0.000221012	3.65558	0.00302778	0.659277
DPM2	0.536157	0.270708	0.999922	-0.171817		DNAJC8	2.31905e-05	4.63469	0.000317454	-0.260934		CRMP1	0.00022163	3.65437	0.00302778	0.827122
GTF2F2	0.536405	0.270508	0.999922	0.0452463		TMEM11	2.32738e-05	4.63313	0.00031748	0.560445		TMEM126B	0.000221815	3.65401	0.00302778	-0.505085
ALDH16A1	0.536681	0.270284	0.999922	-0.157193		SUMF2	2.32763e-05	4.63309	0.00031748	-0.530421		FGA	0.000222144	3.65337	0.00302778	0.495125
RIMS3	0.537023	0.270007	0.999922	-0.0751882		ABCB10	2.34612e-05	4.62965	0.000319367	-0.495321		CCDC59	0.000222384	3.6529	0.00302778	-0.532601
BAIAP2	0.537197	0.269867	0.999922	-0.0813577		RNF122	2.35253e-05	4.62846	0.000319367	-1.24887		ANKRD37	0.000226282	3.64535	0.00307327	0.808355
GAS2L3	0.537299	0.269784	0.999922	0.101273		SETDB2	2.35412e-05	4.62817	0.000319367	-0.73947		SRP72	0.000226537	3.64486	0.00307327	-0.509237
FBXO31	0.537391	0.26971	0.999922	-0.0641504		ANXA7	2.38366e-05	4.62276	0.000322796	-0.457592		SCRN1	0.000227886	3.64228	0.00308283	-0.302068
MRPS28	0.537403	0.2697	0.999922	-0.0626387		TMCO3	2.39313e-05	4.62103	0.0003235	0.822995		FBLN2	0.000228551	3.64102	0.00308283	-1.87963
WNT5B	0.538468	0.26884	0.999922	0.0901782		NDRG2	2.39939e-05	4.6199	0.000323769	0.454451		CLEC2D	0.000228796	3.64055	0.00308283	1.22215
KRTAP4-12	0.538708	0.268647	0.999922	-0.13533		CD47	2.40746e-05	4.61844	0.000324034	-0.492112		ADIPOR1	0.00022887	3.64041	0.00308283	0.525019
ACP1	0.539406	0.268084	0.999922	-0.105448		LY86	2.41178e-05	4.61766	0.000324034	-0.53256		LRRC8D	0.000229787	3.63867	0.00308822	1.13435
COBLL1	0.539421	0.268072	0.999922	0.108458		KIAA0922	2.41789e-05	4.61656	0.000324034	0.283563		ITGA7	0.000230446	3.63743	0.00308822	1.23832
ERN1	0.539642	0.267894	0.999922	-0.050626		BCAN	2.41849e-05	4.61646	0.000324034	-0.622034		TOB1	0.000230495	3.63734	0.00308822	0.579175
SKIV2L	0.539697	0.26785	0.999922	0.0361679		SNCA	2.43109e-05	4.6142	0.000325147	0.882233		MCL1	0.000231091	3.63622	0.00309074	0.313859
RPL30	0.54028	0.267381	0.999922	0.10832		NFAM1	2.45643e-05	4.6097	0.000327957	-1.81339		PUSL1	0.000231974	3.63456	0.00309708	0.758044
TREML2	0.54031	0.267357	0.999922	0.0893211		DDA1	2.47991e-05	4.60556	0.000329983	-0.288907		CDK8	0.000238051	3.62333	0.00317099	1.81635
EDEM3	0.540323	0.267346	0.999922	0.0467302		CCDC43	2.48032e-05	4.60549	0.000329983	-0.776024		COPS7A	0.000238348	3.62279	0.00317099	-0.2308
APBA3	0.540369	0.26731	0.999922	-0.0349311		WDR24	2.49482e-05	4.60296	0.000331329	0.806281		MTCP1	0.000241716	3.6167	0.00321015	-0.423772
ABCA9	0.540516	0.267192	0.999922	-0.10249		RSBN1	2.52793e-05	4.59723	0.000334874	-0.248163		ZGPAT	0.000244813	3.61117	0.00324559	-0.251777
GPD1L	0.540633	0.267098	0.999922	-0.0436999		TKT	2.53036e-05	4.59682	0.000334874	0.48295		SDAD1	0.000246644	3.60793	0.00326415	-0.825492
TMBIM4	0.540919	0.266867	0.999922	-0.0377708		TTL	2.55282e-05	4.59298	0.000337257	-0.508105		ZMYND8	0.000248063	3.60544	0.0032772	1.06567
RFX2	0.541158	0.266676	0.999922	0.132994		PON2	2.56097e-05	4.5916	0.000337744	-0.636545		WDR75	0.000248539	3.60461	0.00327777	-0.589632
ENTPD1	0.54132	0.266546	0.999922	0.0608875		GGA3	2.59579e-05	4.58573	0.000341647	0.301144		ATP5C1	0.000249192	3.60347	0.00328067	1.29293
CD247	0.541708	0.266235	0.999922	-0.0814904		MYO1C	2.59959e-05	4.5851	0.000341647	1.33164		NMNAT1	0.000253202	3.59653	0.00332767	1.6195
RSU1	0.541769	0.266186	0.999922	-0.0428645		DPF2	2.61645e-05	4.58229	0.000343016	0.259597		ZRANB1	0.000254295	3.59466	0.00333624	0.893937
ARHGAP24	0.541867	0.266107	0.999922	0.0845421		RIOK3	2.61907e-05	4.58185	0.000343016	0.831014		DAPK1	0.000256195	3.59143	0.00335536	0.680138
TACC3	0.541962	0.266031	0.999922	0.0518686		CLEC4D	2.65806e-05	4.57544	0.000347522	0.928854		ACADM	0.000258419	3.58768	0.00337478	-0.440514
SLC2A5	0.541977	0.266019	0.999922	0.159212		SLC2A4RG	2.66435e-05	4.57441	0.000347744	0.600369		CYP27A1	0.00025857	3.58742	0.00337478	0.793243
MYH4	0.541993	0.266006	0.999922	0.126303		ACBD5	2.716e-05	4.56607	0.000353874	-1.58864		PCM1	0.000260453	3.58427	0.00338975	-0.477105
OSBPL6	0.542062	0.265951	0.999922	0.0801855		TGFB3	2.75788e-05	4.55942	0.000358513	0.523896		ARF3	0.000260612	3.584	0.00338975	0.67297
RHBDL1	0.542279	0.265778	0.999922	0.112038		ACACA	2.76107e-05	4.55892	0.000358513	-0.412627		ALDH7A1	0.000261261	3.58292	0.00339236	0.666503
HAP1	0.542928	0.265258	0.999922	0.138986		LRFN3	2.783e-05	4.55549	0.000360742	0.705046		CEBPA	0.000264582	3.57744	0.0034296	0.455563
RENBP	0.542994	0.265205	0.999922	0.0439845		DDX55	2.79267e-05	4.55398	0.000361376	-0.387858		CCNK	0.000265688	3.57563	0.00343805	-0.337103
SUV39H1	0.543037	0.265171	0.999922	-0.0497991		SYK	2.81736e-05	4.55016	0.000363715	0.668112		GOLT1B	0.000271384	3.56642	0.00350576	-0.839936
SLU7	0.543087	0.26513	0.999922	0.0321532		TNIK	2.82035e-05	4.5497	0.000363715	1.25512		ZZEF1	0.000273099	3.56368	0.00351385	0.218501
PIM2	0.543483	0.264814	0.999922	0.0896771		PGLYRP4	2.84632e-05	4.54572	0.000366439	0.417507		BIVM	0.000273416	3.56318	0.00351385	-0.463466
ZNF224	0.54359	0.264728	0.999922	-0.078089		RBM15B	2.86423e-05	4.54299	0.000368119	1.34054		PPBP	0.000273635	3.56283	0.00351385	1.03467
ELL	0.543605	0.264717	0.999922	0.0555892		GABARAPL1	2.87876e-05	4.54079	0.000369222	0.451261		EXT1	0.000273866	3.56246	0.00351385	0.799751
ITIH5	0.543654	0.264678	0.999922	-0.0357188		FBXL5	2.8857e-05	4.53975	0.000369222	1.76101		NOVA2	0.000275831	3.55936	0.00353306	0.820777
PRMT6	0.544082	0.264336	0.999922	-0.07722		RANBP9	2.88745e-05	4.53949	0.000369222	1.29683		ZFP90	0.000276759	3.5579	0.00353447	-0.543592
GFOD1	0.544179	0.264258	0.999922	-0.0882031		NIF3L1	2.90456e-05	4.53692	0.000370785	-0.28807		CDC14B	0.000276925	3.55764	0.00353447	3.07082
LRRC41	0.544707	0.263837	0.999922	-0.0581986		SERPINB8	2.90947e-05	4.53619	0.000370785	1.09683		ABR	0.000277608	3.55657	0.00353447	0.409949
POLDIP3	0.544763	0.263793	0.999922	0.0379167		RPLP0	2.94205e-05	4.53135	0.000374307	1.18123		DNAJA1	0.000277809	3.55625	0.00353447	0.209722
DCAKD	0.544998	0.263605	0.999922	-0.0613548		CANT1	2.96407e-05	4.52811	0.000376477	0.630044		ZBTB33	0.000279767	3.5532	0.00355341	-0.575779
GNGT2	0.545069	0.263548	0.999922	-0.0925175		STIM2	2.97459e-05	4.52657	0.00037661	-0.467243		PSMD11	0.000283771	3.54703	0.00359823	-0.626418
GRPEL2	0.545344	0.26333	0.999922	0.0580388		USF2	2.97507e-05	4.5265	0.00037661	1.62992		RAB8B	0.000285214	3.54483	0.00361048	-0.361561
PSMA5	0.545411	0.263276	0.999922	-0.0327686		PORCN	2.99122e-05	4.52415	0.000378022	-1.6858		FCGR1B	0.000286916	3.54224	0.00362597	1.98455
SLC41A3	0.54569	0.263054	0.999922	-0.0414578		SEC14L1	3.00017e-05	4.52285	0.000378522	0.641565		EPS15	0.000287967	3.54066	0.00363319	-0.542098
TMEM17	0.545906	0.262882	0.999922	-0.0886102		NUDT16	3.00559e-05	4.52207	0.000378575	-0.426916		BRD7	0.000288663	3.53961	0.0036359	-0.38691
DCXR	0.546048	0.262769	0.999922	-0.0390537		MTMR12	3.02001e-05	4.51999	0.000379758	0.895236		ARPC3	0.000290013	3.53758	0.00364684	0.878063
FAM46A	0.546744	0.262216	0.999922	0.0722419		EID3	3.05796e-05	4.51457	0.000383033	-1.12524		RAF1	0.000290614	3.53668	0.00364834	0.327883
RAP1GDS1	0.546842	0.262139	0.999922	-0.0800933		TP53I3	3.06333e-05	4.51381	0.000383033	0.926925		PGRMC2	0.000292539	3.53382	0.00366591	-0.320084
ZNF557	0.546895	0.262096	0.999922	-0.0651591		CBX1	3.06689e-05	4.5133	0.000383033	0.375315		TMC6	0.000292982	3.53316	0.00366591	-0.502296
GAB2	0.54734	0.261743	0.999922	0.0625393		EGF	3.06693e-05	4.5133	0.000383033	1.16684		LILRA3	0.000295496	3.52945	0.00369127	1.29786
TULP3	0.547372	0.261717	0.999922	0.186973		PGRMC2	3.07694e-05	4.51188	0.000383033	-0.320449		LSM1	0.000298449	3.52513	0.0037176	-0.293722
XPC	0.547462	0.261646	0.999922	0.0295023		CKAP4	3.07819e-05	4.5117	0.000383033	0.585062		NDUFA10	0.000298587	3.52493	0.0037176	1.19283
RARA	0.547573	0.261558	0.999922	0.061638		TM9SF4	3.08147e-05	4.51124	0.000383033	-0.261362		ZDHHC12	0.000299426	3.52371	0.00372193	1.00903
ZADH2	0.547732	0.261432	0.999922	-0.087036		ZNF419	3.08687e-05	4.51048	0.000383075	-0.678149		HSCB	0.000300697	3.52187	0.0037316	-0.342298
POP7	0.548302	0.26098	0.999922	-0.0485066		NUP107	3.12114e-05	4.50569	0.000386694	-0.457939		PSMA2	0.000302727	3.51895	0.00375065	-0.251739
PMP22	0.549152	0.260307	0.999922	0.118825		TMEM57	3.13403e-05	4.5039	0.000387657	0.605429		CD97	0.000306621	3.5134	0.00379151	0.616659
HP	0.549181	0.260285	0.999922	0.204161		ESRRA	3.1559e-05	4.50088	0.000389725	0.778714		SEC14L1	0.00030745	3.51223	0.00379151	0.620421
TMEM154	0.549531	0.260008	0.999922	0.0785534		POLR2A	3.1679e-05	4.49923	0.00039057	-0.294454		LHFPL2	0.000307542	3.5121	0.00379151	0.836919
GPX3	0.549614	0.259942	0.999922	0.10067		PAICS	3.18431e-05	4.49699	0.000391406	-0.284047		SUZ12	0.000308029	3.51141	0.00379151	-0.425928
GRHL1	0.549691	0.259881	0.999922	-0.127093		HCRTR2	3.18502e-05	4.49689	0.000391406	0.946488		MGAT4B	0.000310755	3.50758	0.00381403	0.700225
ZNF148	0.549808	0.259789	0.999922	-0.0475078		VBP1	3.20682e-05	4.49393	0.000392776	-0.60374		ZNF566	0.000310866	3.50743	0.00381403	1.04926
GZMA	0.550027	0.259616	0.999922	-0.103854		RASA1	3.20984e-05	4.49352	0.000392776	-0.374551		CCPG1	0.000312412	3.50527	0.00382204	-0.318114
SNRPB2	0.550565	0.259192	0.999922	-0.0252427		PARP1	3.21301e-05	4.49309	0.000392776	-0.345431		SYT15	0.000313291	3.50405	0.00382204	0.405572
NUMB	0.550709	0.259078	0.999922	0.0445658		LRRC47	3.22484e-05	4.49149	0.000392776	-0.309274		POLR2K	0.000313698	3.50349	0.00382204	0.748708
ATP6V0D1	0.55078	0.259021	0.999922	-0.217721		SLC16A2	3.22951e-05	4.49086	0.000392776	-0.470082		CLDND2	0.000313746	3.50342	0.00382204	-0.685101
LCTL	0.551358	0.258566	0.999922	0.183427		PPM1A	3.23325e-05	4.49036	0.000392776	2.28509		TDRD1	0.000314044	3.50301	0.00382204	-0.486236
KLRC3	0.551664	0.258326	0.999922	-0.262044		ACTN1	3.23631e-05	4.48995	0.000392776	0.337654		ZNF585A	0.000316516	3.4996	0.00384486	0.705084
RAC2	0.551781	0.258233	0.999922	0.02694		SH3GL1	3.23768e-05	4.48977	0.000392776	0.659626		MPPE1	0.000316934	3.49903	0.00384486	-0.491101
LATS2	0.552088	0.257992	0.999922	-0.0684524		PARD3	3.28206e-05	4.48385	0.000397523	-0.879739		NDUFV3	0.000318701	3.49662	0.00385901	0.681823
TOP3A	0.552159	0.257936	0.999922	0.0411668		CORO1A	3.31195e-05	4.47992	0.000400502	1.16519		KNTC1	0.000319751	3.49519	0.00385901	-0.479267
NDUFA8	0.552339	0.257795	0.999922	-0.0387304		RBP5	3.33025e-05	4.47752	0.000402074	0.790341		PPP1R12B	0.000320049	3.49478	0.00385901	0.85629
GPATCH4	0.552995	0.257279	0.999922	-0.0455095		MXI1	3.37384e-05	4.47188	0.000406688	2.56206		FURIN	0.000320593	3.49405	0.00385901	1.53819
ZNF586	0.553011	0.257267	0.999922	0.04662		SNAPC2	3.38306e-05	4.47069	0.00040715	-0.424923		NFX1	0.000321152	3.49329	0.00385901	-0.395889
OSBPL7	0.553037	0.257246	0.999922	-0.0693188		TMEM70	3.39062e-05	4.46972	0.000407412	-0.864022		MXRA7	0.000321263	3.49314	0.00385901	1.49268
MRPL33	0.553606	0.256799	0.999922	-0.0474174		CES2	3.42144e-05	4.46579	0.000410465	-0.415774		NCR3	0.000321669	3.49259	0.00385901	-0.592242
PGRMC2	0.553777	0.256665	0.999922	-0.0592876		CACNA2D3	3.43007e-05	4.4647	0.000410651	-1.19739		TRADD	0.000324674	3.48855	0.00388788	0.431665
TMCO1	0.554263	0.256284	0.999922	-0.0264385		F5	3.43385e-05	4.46422	0.000410651	0.777855		DHX9	0.00032614	3.4866	0.00388788	1.07128
RFWD3	0.554779	0.25588	0.999922	0.0634791		PAFAH1B1	3.45521e-05	4.46153	0.000412555	0.730002		STAP2	0.000326301	3.48638	0.00388788	0.701747
TBC1D10A	0.55502	0.255691	0.999922	0.0619233		ALDH5A1	3.47196e-05	4.45943	0.000413901	0.755883		TAGLN2	0.000326565	3.48603	0.00388788	1.001
DHX16	0.555319	0.255457	0.999922	-0.0176307		RUNX3	3.4775e-05	4.45873	0.00041391	-0.359086		PLD3	0.000326644	3.48593	0.00388788	-0.411325
NPC2	0.555507	0.255311	0.999922	-0.0326537		SFXN3	3.49045e-05	4.45712	0.000414799	1.47057		EGLN1	0.000328778	3.4831	0.00389945	1.04013
KLRD1	0.55588	0.255019	0.999922	-0.274407		JAK1	3.51104e-05	4.45456	0.000416128	1.60547		PANK2	0.000329611	3.482	0.00389945	-0.333629
R3HDM1	0.555945	0.254968	0.999922	0.158478		ZNF365	3.51263e-05	4.45437	0.000416128	1.02632		BAG1	0.000329617	3.48199	0.00389945	0.652353
ARHGAP30	0.556314	0.25468	0.999922	-0.0301952		MTMR9	3.51888e-05	4.4536	0.000416218	-0.333451		FHL1	0.000329676	3.48191	0.00389945	0.623355
TNFRSF10B	0.556728	0.254357	0.999922	-0.0651332		ZBTB3	3.52944e-05	4.45229	0.000416511	-0.982433		ZNF562	0.000330481	3.48085	0.00390287	-0.957223
NLRP8	0.557268	0.253936	0.999922	-0.0827698		RBM15	3.53493e-05	4.45162	0.000416511	-0.464605		COPZ1	0.000332108	3.47872	0.00391598	0.846053
RPP40	0.55727	0.253934	0.999922	-0.0602908		THBS1	3.53787e-05	4.45126	0.000416511	1.12287		PGLS	0.000333345	3.47711	0.0039223	0.539333
KLRC4	0.557537	0.253726	0.999922	-0.185277		BMPR2	3.5463e-05	4.45023	0.000416855	-0.637806		HPSE	0.000333943	3.47633	0.0039223	0.814466
HSDL2	0.557603	0.253675	0.999922	0.0665122		FIBP	3.56419e-05	4.44804	0.000418309	-0.316005		DALRD3	0.000334198	3.476	0.0039223	1.15528
PTGER2	0.55766	0.25363	0.999922	-0.0863333		SHARPIN	3.60631e-05	4.44294	0.000422597	1.02549		EP300	0.000335574	3.47421	0.00393235	0.592445
SPATA2	0.558008	0.25336	0.999922	0.0482634		DEAF1	3.63144e-05	4.43992	0.000424884	1.12311		POLDIP2	0.000338726	3.47015	0.00395991	0.435357
RPS9	0.558242	0.253177	0.999922	0.199012		CLDND1	3.66546e-05	4.43587	0.000428202	-0.578086		EIF4ENIF1	0.00033907	3.46971	0.00395991	0.537791
TLE1	0.558306	0.253128	0.999922	-0.0911325		CLCN3	3.69428e-05	4.43247	0.000430905	0.454672		TULP3	0.000339496	3.46917	0.00395991	1.17709
ZNF549	0.558426	0.253035	0.999922	0.0677384		LRRK2	3.70732e-05	4.43094	0.00043176	1.23631		RPP38	0.000340447	3.46795	0.00396346	0.782446
OAT	0.558839	0.252713	0.999922	-0.0758249		CD74	3.72628e-05	4.42873	0.000433301	-0.786262		GAS2L1	0.000340847	3.46744	0.00396346	1.1498
MGST2	0.559158	0.252465	0.999922	-0.0500786		ZNF526	3.75462e-05	4.42543	0.00043535	-0.726849		BRE	0.000342487	3.46536	0.00397324	0.849239
EFHD2	0.559304	0.252352	0.999922	-0.0453538		AUH	3.76338e-05	4.42442	0.00043535	1.08139		CEBPG	0.000342738	3.46504	0.00397324	-0.381538
FUT4	0.559374	0.252298	0.999922	0.0708399		U2AF2	3.76357e-05	4.4244	0.00043535	-0.232014		MADD	0.0003442	3.46319	0.00398409	1.21136
RBBP9	0.559498	0.252201	0.999922	-0.0692044		LDB3	3.7669e-05	4.42402	0.00043535	1.08341		ACSM3	0.000345365	3.46172	0.00399147	0.965692
SRPRB	0.559542	0.252167	0.999922	-0.0563074		PICALM	3.77271e-05	4.42335	0.000435357	0.790718		CYC1	0.000347963	3.45847	0.00400786	-0.231976
CTDP1	0.559786	0.251978	0.999922	0.0573661		FAM43A	3.79403e-05	4.4209	0.000437151	-0.504748		LIG1	0.000348351	3.45798	0.00400786	0.767054
FBXO18	0.559802	0.251965	0.999922	0.0356962		TNRC6A	3.82038e-05	4.41789	0.000439022	0.43731		KCNAB2	0.000348371	3.45796	0.00400786	0.978245
PLCXD1	0.559871	0.251912	0.999922	0.0573108		EHD1	3.82187e-05	4.41772	0.000439022	0.241307		SLC30A7	0.000349132	3.45701	0.00401051	-0.715863
TMED9	0.560111	0.251726	0.999922	-0.0700502		B4GALT3	3.88162e-05	4.41099	0.00044521	0.222961		TMEM159	0.000350973	3.45473	0.00402192	0.897317
SEZ6L2	0.560155	0.251691	0.999922	0.224394		CXCL5	3.92634e-05	4.40601	0.000448564	0.852099		RSRC2	0.000351187	3.45446	0.00402192	-0.486206
VPS18	0.560352	0.251539	0.999922	0.121209		ZNF230	3.92663e-05	4.40598	0.000448564	1.24279		CDC25C	0.000353464	3.45166	0.00404187	0.899147
POLR3C	0.560404	0.251499	0.999922	-0.0304279		FUBP1	3.92864e-05	4.40576	0.000448564	-0.633019		DNAH1	0.000355201	3.44953	0.00405562	-0.471848
MSRB3	0.560538	0.251395	0.999922	0.0975066		INPP4A	3.95703e-05	4.40263	0.000451126	0.877932		CHPT1	0.000355862	3.44872	0.00405704	1.11131
CCDC28A	0.560887	0.251124	0.999922	0.0290511		FAM101B	3.97783e-05	4.40035	0.000452815	1.5933		CTTN	0.000357875	3.44627	0.00407385	0.81869
PTPN12	0.561061	0.25099	0.999922	-0.0519841		LSM3	3.99538e-05	4.39844	0.000453701	-0.57985		GBAS	0.000361789	3.44154	0.00411223	-0.427543
LRRC29	0.561113	0.25095	0.999922	-0.0481621		ZMYM5	3.9976e-05	4.3982	0.000453701	1.1988		RGS19	0.000364466	3.43834	0.0041323	-0.451546
CDC42	0.561114	0.250949	0.999922	0.141155		CNNM3	4.02529e-05	4.3952	0.000456159	-0.374686		CYB561	0.000364647	3.43813	0.0041323	0.383464
IER3	0.561547	0.250614	0.999922	0.0848879		PRR3	4.06537e-05	4.3909	0.000460013	-0.88009		SLC5A8	0.000366622	3.43578	0.00414847	-0.98203
TCEAL8	0.56155	0.250611	0.999922	-0.056192		TIPRL	4.0742e-05	4.38996	0.000460323	1.09157		SYAP1	0.000368289	3.43381	0.00416112	-0.466095
SH3GLB2	0.561777	0.250436	0.999922	0.0484287		MAN1A1	4.14655e-05	4.38231	0.000467123	0.622913		MAP2K7	0.00037264	3.42871	0.004204	0.924791
ACTN1	0.56201	0.250256	0.999922	0.0468636		ETFDH	4.14875e-05	4.38208	0.000467123	0.643442		MCRS1	0.000375548	3.42533	0.0042305	-0.225205
HCLS1	0.562202	0.250108	0.999922	-0.0321826		PDGFRB	4.16159e-05	4.38074	0.000467123	-0.85271		HP1BP3	0.00037807	3.42243	0.00425259	1.08072
DDX55	0.56241	0.249947	0.999922	-0.0395223		CYFIP2	4.16211e-05	4.38069	0.000467123	-0.263626		PDE3B	0.000383842	3.41585	0.0043111	0.744266
SRGAP3	0.562708	0.249717	0.999922	0.0509253		ACTR6	4.16576e-05	4.38031	0.000467123	-0.48969		RALA	0.000384743	3.41483	0.00431483	-0.313281
ZNF93	0.562958	0.249524	0.999922	0.0525879		MTCP1	4.17374e-05	4.37947	0.000467123	-0.344026		MAT2A	0.000387169	3.4121	0.00432922	-0.417582
NOL3	0.563091	0.249421	0.999922	-0.088541		CAPG	4.17757e-05	4.37908	0.000467123	0.739069		MON1B	0.000387179	3.41209	0.00432922	0.868261
GSK3B	0.563255	0.249295	0.999922	-0.0515592		FAM73B	4.20542e-05	4.37619	0.000468413	0.616055		STK10	0.000387743	3.41146	0.00432922	0.492864
IRS1	0.563575	0.249048	0.999922	-0.0539247		DNAJB6	4.20758e-05	4.37597	0.000468413	0.478292		FLAD1	0.000388756	3.41032	0.00433415	-0.293334
ZC3H10	0.563778	0.248892	0.999922	0.036758		HS1BP3	4.21345e-05	4.37536	0.000468413	0.956385		COPS8	0.000393844	3.40468	0.00436938	0.437966
MRPS26	0.563834	0.248849	0.999922	-0.0342454		CD1E	4.21386e-05	4.37532	0.000468413	-1.40832		FBXO28	0.000394021	3.40448	0.00436938	-0.376313
CEP63	0.563922	0.248781	0.999922	0.0591029		NOL3	4.24126e-05	4.37251	0.000470106	-1.12785		PARD6G	0.000394272	3.4042	0.00436938	1.70544
MRRF	0.56437	0.248436	0.999922	-0.0420435		IVD	4.24151e-05	4.37248	0.000470106	0.866874		VBP1	0.000394751	3.40368	0.00436938	-0.631503
IGFBP7	0.564573	0.24828	0.999922	-0.131898		PIK3CD	4.31247e-05	4.36527	0.000477272	0.396345		TCEAL8	0.000395512	3.40284	0.00436938	-0.541318
PYGL	0.56464	0.248228	0.999922	0.080423		BNC1	4.31886e-05	4.36463	0.000477281	1.12492		CCDC14	0.0003957	3.40263	0.00436938	-0.68067
SCGN	0.565305	0.247717	0.999922	-0.16047		PJA1	4.32785e-05	4.36373	0.000477578	0.97421		STX12	0.000395957	3.40235	0.00436938	-0.304733
CEBPE	0.565323	0.247703	0.999922	0.139637		SGPL1	4.35406e-05	4.36111	0.00047977	0.626068		MID1IP1	0.000400813	3.39706	0.00441653	0.539082
PTGER4	0.565361	0.247674	0.999922	-0.0466802		GIMAP1	4.36195e-05	4.36032	0.000479942	0.478793		NPHP3	0.000403999	3.39362	0.00444516	1.07648
STRA13	0.565578	0.247507	0.999922	-0.0368758		CD99L2	4.37854e-05	4.35867	0.000481018	-0.333377		DNAJB9	0.000404679	3.39289	0.00444619	-0.713378
FCAR	0.565605	0.247487	0.999922	0.085851		ZNF629	4.39627e-05	4.35692	0.000481018	1.42868		SUV39H1	0.000405528	3.39198	0.00444905	-0.364182
CCDC12	0.565911	0.247252	0.999922	-0.0400323		COG8	4.39689e-05	4.35685	0.000481018	1.23114		BNIP1	0.000407113	3.39029	0.00445355	1.02784
APAF1	0.566183	0.247044	0.999922	0.0592547		RNF149	4.39715e-05	4.35683	0.000481018	0.90259		MBD4	0.000407316	3.39007	0.00445355	-0.611028
LIN7A	0.566339	0.246923	0.999922	0.100119		PTGS2	4.41151e-05	4.35541	0.000481645	-0.743857		TMEM41B	0.000407782	3.38957	0.00445355	-0.321835
SETBP1	0.566456	0.246833	0.999922	-0.0943639		RPGRIP1	4.41561e-05	4.35501	0.000481645	-0.831975		TMED2	0.000408679	3.38862	0.00445355	0.633075
PACSIN1	0.566734	0.246621	0.999922	-0.131445		ODC1	4.50745e-05	4.34607	0.000490955	0.610328		DDX19A	0.000408998	3.38828	0.00445355	-0.333797
NMT1	0.566911	0.246485	0.999922	-0.0486508		ABCA9	4.53795e-05	4.34314	0.000493567	-1.22822		DBP	0.000409468	3.38778	0.00445355	0.74209
FYCO1	0.566973	0.246438	0.999922	-0.0487428		CARS	4.57151e-05	4.33994	0.000496504	0.55263		MBD1	0.000413491	3.38353	0.00449086	1.09804
CD7	0.566982	0.246431	0.999922	-0.0772201		UBE2O	4.60659e-05	4.33662	0.000499597	0.71608		MRPL34	0.000414546	3.38243	0.00449587	0.41829
MTAP	0.567674	0.245901	0.999922	-0.0568148		TRIM11	4.62515e-05	4.33487	0.00050033	-0.459171		DDX50	0.000416965	3.3799	0.00450519	0.459851
RAB43	0.567699	0.245882	0.999922	0.0590026		SRRM2	4.62676e-05	4.33472	0.00050033	-0.723333		HPS3	0.000417178	3.37968	0.00450519	1.76325
ATG3	0.567858	0.24576	0.999922	-0.0587398		TMEM18	4.63318e-05	4.33412	0.00050033	0.446548		RPUSD4	0.000417192	3.37966	0.00450519	-0.384641
KRT3	0.56833	0.245399	0.999922	0.115043		FCHSD1	4.66291e-05	4.33134	0.000502824	0.984099		ZNF613	0.000418824	3.37797	0.00450957	-0.397813
GCC2	0.568971	0.24491	0.999922	0.156453		SLC35F5	4.68696e-05	4.32911	0.000504698	0.739476		LRRN3	0.000419232	3.37755	0.00450957	-0.724837
LCAT	0.569124	0.244793	0.999922	-0.094467		DNAJB1	4.72436e-05	4.32566	0.000506977	1.08794		CRISP2	0.000419384	3.37739	0.00450957	0.766616
PSMD10	0.569419	0.244568	0.999922	-0.0312229		F11R	4.73246e-05	4.32491	0.000506977	0.486208		YPEL2	0.000420937	3.37578	0.00451985	1.2445
TMEM64	0.569517	0.244494	0.999922	-0.0886676		PHOSPHO1	4.74001e-05	4.32422	0.000506977	0.74977		SARS2	0.000422429	3.37425	0.00452944	-0.833982
ZDHHC16	0.569866	0.244227	0.999922	-0.0410679		GYS1	4.74063e-05	4.32416	0.000506977	0.465492		NUPL1	0.000424493	3.37213	0.00454514	0.67422
WDR36	0.56993	0.244178	0.999922	-0.0650715		CPT1A	4.74161e-05	4.32407	0.000506977	0.705542		CKAP4	0.000425113	3.3715	0.00454535	0.497476
RPS16	0.570485	0.243756	0.999922	-0.0150325		SLC37A3	4.77136e-05	4.32136	0.000509439	1.0791		MCM4	0.000426917	3.36966	0.00455241	0.834467
CYC1	0.570728	0.243571	0.999922	-0.0330154		MAPKAP1	4.78768e-05	4.31987	0.000510461	1.51718		GDPD1	0.000426976	3.3696	0.00455241	-0.602116
DSC2	0.571066	0.243314	0.999922	0.141649		STARD3	4.83233e-05	4.31584	0.000513931	-0.598562		QKI	0.000429933	3.3666	0.00457749	1.47874
COMMD1	0.571083	0.243301	0.999922	-0.0417167		FKBP3	4.8338e-05	4.31571	0.000513931	0.459715		PPIE	0.000432642	3.36387	0.00459986	0.7676
EPDR1	0.571149	0.24325	0.999922	-0.163305		YWHAG	4.8491e-05	4.31434	0.000514835	-0.498115		SURF4	0.000433869	3.36264	0.00460644	0.780609
ID2	0.571239	0.243182	0.999922	-0.0555834		SLCO3A1	4.86336e-05	4.31306	0.000515625	1.19992		ARHGEF11	0.000435025	3.36149	0.00461224	0.288245
PLA2G2D	0.571311	0.243127	0.999922	-0.0708576		PCM1	4.93415e-05	4.30679	0.000521504	-0.453251		TRAPPC6B	0.000435957	3.36056	0.00461565	-0.526298
TSPAN14	0.571774	0.242776	0.999922	0.0590715		GNPAT	4.93747e-05	4.3065	0.000521504	0.352334		TAF6	0.000437505	3.35902	0.00462052	1.04787
GLTP	0.571833	0.242731	0.999922	-0.0307567		SELL	4.93948e-05	4.30632	0.000521504	0.767437		TNFSF13	0.000437637	3.35889	0.00462052	1.14868
DTX3	0.572393	0.242305	0.999922	-0.096516		CCDC127	4.96667e-05	4.30393	0.000523018	0.785971		RNF44	0.000439341	3.3572	0.00462597	0.284619
EXOC1	0.572484	0.242237	0.999922	0.0451102		RAD51C	4.97485e-05	4.30322	0.000523018	-0.459198		PRPF3	0.000439928	3.35662	0.00462597	-0.436274
GZMK	0.573011	0.241837	0.999922	-0.103544		NSUN4	4.97614e-05	4.30311	0.000523018	-0.361775		KEAP1	0.000439987	3.35656	0.00462597	0.81163
CCL5	0.573043	0.241813	0.999922	-0.0781265		TIMM10	4.98402e-05	4.30242	0.000523018	-0.514955		CHST2	0.000445598	3.35106	0.00467371	-1.30437
UNC50	0.573067	0.241795	0.999922	-0.0296796		ANAPC10	4.99279e-05	4.30166	0.000523018	-0.562923		DNAJB1	0.000445762	3.3509	0.00467371	0.947221
EPHB1	0.573232	0.241669	0.999922	0.0571087		DDX28	4.99527e-05	4.30144	0.000523018	-0.546702		HIST1H2AC	0.000447789	3.34893	0.00468393	1.83177
KLHL21	0.57346	0.241497	0.999922	0.0994683		MRPL48	5.01451e-05	4.29977	0.000524307	0.71536		IPO11	0.000447974	3.34875	0.00468393	-0.313966
PRDM9	0.57357	0.241414	0.999922	0.0719735		ASXL2	5.04676e-05	4.29699	0.000526951	0.268788		SERPINA1	0.000450919	3.3459	0.00470821	0.650097
TNPO2	0.574318	0.240848	0.999922	0.0346079		ZNF140	5.06503e-05	4.29542	0.00052813	-0.756584		NOL3	0.000453009	3.34389	0.00472352	-0.474401
MRPS11	0.574353	0.240821	0.999922	-0.0297068		PRMT7	5.0738e-05	4.29467	0.000528317	1.28092		CHD9	0.000455736	3.34129	0.00474542	-0.782033
KATNB1	0.574495	0.240713	0.999922	-0.0489805		STK38	5.09543e-05	4.29282	0.000529841	0.607652		NAT9	0.000460047	3.3372	0.00477272	-0.473875
RPL10L	0.574725	0.24054	0.999922	0.0528929		ARRB2	5.1415e-05	4.28891	0.000533898	1.34268		BBS5	0.000460698	3.33658	0.00477272	0.802143
DLST	0.574804	0.24048	0.999922	0.0631556		HIST1H1A	5.17806e-05	4.28583	0.000536557	0.948988		SIGLEC5	0.000460781	3.33651	0.00477272	0.464
BRD2	0.575224	0.240163	0.999922	0.0460919		UXS1	5.18185e-05	4.28551	0.000536557	-2.3714		BRF1	0.000461121	3.33618	0.00477272	0.767616
PUS7L	0.575433	0.240005	0.999922	0.065412		RORA	5.18837e-05	4.28497	0.000536557	1.00366		AP3S1	0.00046151	3.33582	0.00477272	1.0821
GNG7	0.575627	0.239859	0.999922	0.0886096		ARID4B	5.20375e-05	4.28368	0.000536752	0.710844		IQGAP3	0.000462406	3.33498	0.00477546	0.667562
RAB5C	0.575641	0.239848	0.999922	0.0694036		VCPIP1	5.21129e-05	4.28305	0.000536752	-0.593414		CCDC6	0.000463446	3.334	0.00477968	-0.460418
SUPT16H	0.575834	0.239703	0.999922	0.0654235		TIMM9	5.21153e-05	4.28303	0.000536752	-0.727596		TMEM134	0.000464335	3.33317	0.00478233	0.512138
SP1	0.57585	0.23969	0.999922	0.0405216		HDLBP	5.25683e-05	4.27928	0.000540682	1.04486		SS18L2	0.000466271	3.33136	0.00479575	-0.612524
GALNT11	0.575917	0.23964	0.999922	-0.0464631		ZHX1	5.28755e-05	4.27675	0.000543104	1.32038		CRTAP	0.000468224	3.32955	0.00480118	1.81213
KIF5B	0.576011	0.239569	0.999922	0.0683107		DEXI	5.31583e-05	4.27443	0.000544977	0.595019		TMCO3	0.000468457	3.32933	0.00480118	0.65933
MIB2	0.576181	0.239441	0.999922	-0.0577211		RPUSD4	5.32018e-05	4.27407	0.000544977	-0.291404		CTNNB1	0.000468701	3.3291	0.00480118	1.48429
SEMA7A	0.576329	0.239329	0.999922	0.146755		WDR75	5.3351e-05	4.27286	0.000545766	-0.521523		NME6	0.000470182	3.32773	0.00480398	0.681782
PRSS33	0.576351	0.239313	0.999922	0.191767		METTL1	5.3773e-05	4.26944	0.000549341	-0.819725		CD9	0.000470525	3.32742	0.00480398	1.44546
BOLA3	0.576467	0.239226	0.999922	-0.0636633		KLF10	5.4222e-05	4.26582	0.000552529	1.86021		KLHL21	0.0004715	3.32652	0.00480398	0.555869
SRD5A1	0.576602	0.239124	0.999922	-0.0711364		MPO	5.42311e-05	4.26575	0.000552529	2.32266		WDR13	0.000471513	3.32651	0.00480398	0.558747
BDKRB1	0.576637	0.239097	0.999922	0.122817		LIMK2	5.45081e-05	4.26354	0.000554605	1.60235		DSTN	0.000473625	3.32457	0.004819	-0.34602
RAB11A	0.576919	0.238885	0.999922	-0.0271239		DNASE1L1	5.47557e-05	4.26157	0.000556377	0.861756		KIAA0408	0.000476388	3.32204	0.00483762	-0.935315
SIAH1	0.576937	0.238872	0.999922	0.0687031		SAMD9	5.48759e-05	4.26062	0.000556851	-0.588528		COX5A	0.000476955	3.32152	0.00483762	-0.305683
HSPA14	0.577152	0.238709	0.999922	-0.0524028		ARHGEF10L	5.56255e-05	4.25473	0.000563701	-1.96546		RBM38	0.000477919	3.32065	0.00483762	1.24772
STAU1	0.577333	0.238574	0.999922	-0.036185		POLDIP3	5.58799e-05	4.25274	0.000565287	-0.256585		EIF4A2	0.000478011	3.32056	0.00483762	-0.684677
TBC1D7	0.577542	0.238417	0.999922	-0.0567728		KCNQ1	5.59313e-05	4.25234	0.000565287	-0.783187		ZMPSTE24	0.000480408	3.31839	0.00485539	-0.389311
NSDHL	0.577673	0.238318	0.999922	-0.0400935		SKP2	5.62942e-05	4.24954	0.000568196	-0.476954		HBZ	0.000481304	3.31758	0.00485797	3.9018
UBE2C	0.577787	0.238232	0.999922	0.0867166		PHF5A	5.64351e-05	4.24845	0.00056886	0.631755		ADAMTS17	0.000485253	3.31403	0.00488861	1.00506
VKORC1	0.57782	0.238207	0.999922	-0.0351805		ARF3	5.66295e-05	4.24696	0.000570061	0.723092		RNASE2	0.000486264	3.31313	0.00488861	-1.05128
LNX2	0.577837	0.238195	0.999922	0.0632876		S100A4	5.70479e-05	4.24376	0.00057351	0.920225		ITGAE	0.000486278	3.31312	0.00488861	-0.327296
KIAA0101	0.5779	0.238147	0.999922	0.0858065		B4GALT2	5.74656e-05	4.24059	0.000576943	-2.23706		LTF	0.000489183	3.31053	0.00490287	2.51047
LGALS1	0.578385	0.237783	0.999922	-0.106613		OAF	5.79164e-05	4.2372	0.000580174	-0.512574		NDUFB8	0.000489558	3.3102	0.00490287	-0.36331
SMYD3	0.578833	0.237447	0.999922	-0.0545601		BIRC6	5.79408e-05	4.23702	0.000580174	-0.632986		VARS	0.000489639	3.31012	0.00490287	-0.437317
UBE2E3	0.579073	0.237267	0.999922	-0.070473		PPP1R16B	5.83682e-05	4.23382	0.000583682	-0.389412		RCHY1	0.000493556	3.30666	0.00493556	-2.45166
TAF15	0.579082	0.23726	0.999922	0.148212		TMCC2	5.88218e-05	4.23046	0.000587442	1.65715		DHX34	0.000494966	3.30542	0.00494313	0.432229
ITPA	0.579092	0.237252	0.999922	-0.040012		SLC9A6	5.90644e-05	4.22867	0.000588487	-0.261867		EIF2B1	0.000496124	3.30441	0.00494817	0.515355
DHRS3	0.579167	0.237196	0.999922	-0.0530182		OPRM1	5.90819e-05	4.22855	0.000588487	0.770865		ZBTB16	0.000500059	3.30098	0.00498085	-0.727756
GANAB	0.57919	0.237179	0.999922	0.0622212		NCOR1	5.9213e-05	4.22758	0.000588675	1.24493		ARMC8	0.000502314	3.29903	0.0049908	1.70248
CBX4	0.579294	0.237101	0.999922	0.0350634		YME1L1	5.92563e-05	4.22727	0.000588675	1.28642		TRIM58	0.000502377	3.29897	0.0049908	1.95108
SETD3	0.579309	0.23709	0.999922	-0.0331432		DMRTB1	5.94715e-05	4.22569	0.000590038	0.845995		EPB41	0.000504019	3.29755	0.00499681	1.89719
WDR54	0.579811	0.236714	0.999922	-0.0582039		SLC25A28	5.9813e-05	4.2232	0.000592649	-0.371101		TCL1A	0.000504302	3.29731	0.00499681	1.15415
ACTR10	0.57991	0.236639	0.999922	-0.0590905		PSMD4	6.02259e-05	4.22022	0.000595629	0.433612		PSMC1	0.000505311	3.29644	0.00500027	-0.294033
STK4	0.579938	0.236618	0.999922	0.0460663		GRN	6.05832e-05	4.21765	0.000595629	1.89552		RNF4	0.000507109	3.2949	0.00500606	0.400657
CXCL10	0.579986	0.236582	0.999922	-0.140532		PQBP1	6.062e-05	4.21738	0.000595629	0.916335		UBLCP1	0.000507219	3.2948	0.00500606	-0.408429
ZNF83	0.580318	0.236334	0.999922	0.08764		PDCL	6.06406e-05	4.21724	0.000595629	1.05556		GRPEL2	0.000514579	3.28855	0.00507081	-0.398778
CCBE1	0.580396	0.236276	0.999922	0.0721631		SET	6.06499e-05	4.21717	0.000595629	-0.386119		ITGB5	0.000515119	3.28809	0.00507081	0.750243
PML	0.580507	0.236192	0.999922	0.0890549		MBD1	6.06847e-05	4.21692	0.000595629	1.14152		BACH1	0.00051625	3.28714	0.00507534	0.850462
DDI1	0.580574	0.236142	0.999922	-0.138299		NCF4	6.06884e-05	4.21689	0.000595629	1.76689		IFNGR2	0.000520631	3.28347	0.00511058	0.256962
PAICS	0.580645	0.236089	0.999922	0.031779		HEMGN	6.07431e-05	4.2165	0.000595629	1.17443		PSMA5	0.000521636	3.28263	0.00511058	-0.401773
PRELID1	0.580867	0.235923	0.999922	-0.0325354		PDE4B	6.1086e-05	4.21406	0.000598216	-0.495787		BIN1	0.000524548	3.28021	0.00511058	0.923457
EIF4G3	0.580961	0.235853	0.999922	-0.0419036		SLC28A1	6.11855e-05	4.21335	0.000598416	-3.14534		ACP5	0.00052571	3.27925	0.00511058	0.708118
CEBPD	0.581011	0.235816	0.999922	-0.0574073		CLTC	6.15105e-05	4.21105	0.000600819	0.731423		RASSF7	0.000525952	3.27905	0.00511058	-0.311281
AGPAT4	0.581013	0.235814	0.999922	-0.0730652		SH3BGR	6.20674e-05	4.20714	0.000605478	-1.90515		TSC22D2	0.000526181	3.27887	0.00511058	-0.366469
SETD8	0.581112	0.23574	0.999922	-0.0539949		PRDM4	6.22822e-05	4.20564	0.00060625	-0.248794		EXOSC8	0.000526312	3.27876	0.00511058	-0.433182
NFKBIE	0.581179	0.23569	0.999922	0.0491539		SLC39A11	6.23184e-05	4.20538	0.00060625	-0.430769		TTYH3	0.000526627	3.2785	0.00511058	-0.457737
DNHD1	0.581307	0.235594	0.999922	0.0581527		FNBP1L	6.23923e-05	4.20487	0.00060625	-1.34359		BIRC2	0.000526767	3.27838	0.00511058	-0.476078
PSEN2	0.581338	0.235571	0.999922	-0.0647407		NLRP1	6.24955e-05	4.20415	0.00060625	1.28024		C1GALT1C1	0.00052678	3.27837	0.00511058	-0.771102
NCOA3	0.581563	0.235403	0.999922	0.0485468		CRAT	6.25471e-05	4.20379	0.00060625	1.07295		ATP8A2	0.000527923	3.27743	0.00511058	1.05536
GZMH	0.581785	0.235237	0.999922	-0.167086		CREG1	6.26946e-05	4.20277	0.000606903	0.535747		SLC4A7	0.000527936	3.27742	0.00511058	-0.846692
MAP3K6	0.58192	0.235137	0.999922	-0.0744917		CLEC2D	6.29034e-05	4.20133	0.000607482	1.25838		ADAM17	0.000529428	3.27619	0.00511848	-0.451607
KIAA0586	0.582061	0.235032	0.999922	0.0356495		AGA	6.29149e-05	4.20125	0.000607482	-0.399768		TMCC2	0.000531874	3.27419	0.00513557	0.787841
SLC25A5	0.58218	0.234943	0.999922	-0.0366983		CD40	6.31818e-05	4.19941	0.000609282	1.27771		REPS1	0.000533347	3.27299	0.00514124	1.13853
BCAS4	0.582306	0.234848	0.999922	-0.0917371		SLC25A14	6.34164e-05	4.1978	0.000610615	-0.578898		TAB3	0.000533819	3.27261	0.00514124	1.10723
STK39	0.582463	0.234731	0.999922	-0.0529818		IRAK4	6.34813e-05	4.19735	0.000610615	0.955711		TRIM32	0.000535992	3.27084	0.00514771	0.965169
PLD3	0.583351	0.23407	0.999922	0.0583068		UBQLN1	6.39707e-05	4.19402	0.000614541	-0.461011		KLRD1	0.000536407	3.27051	0.00514771	1.51541
CAPN3	0.583532	0.233935	0.999922	0.0707372		IER2	6.41419e-05	4.19286	0.000615405	-0.70683		GPX4	0.000536531	3.27041	0.00514771	0.878268
ZGPAT	0.583618	0.233871	0.999922	-0.0365934		PDPK1	6.447e-05	4.19064	0.000617769	-0.542621		AIFM1	0.000537614	3.26953	0.00515157	-0.289855
RPL7L1	0.583624	0.233867	0.999922	-0.0362778		CACNG8	6.46531e-05	4.18941	0.000618741	0.870826		RAB11FIP2	0.000539881	3.2677	0.00516513	-0.463163
MCTP1	0.583652	0.233846	0.999922	0.118488		PRTN3	6.49655e-05	4.18732	0.000620946	2.18616		COL4A5	0.000540394	3.26729	0.00516513	1.08009
CASP3	0.583962	0.233616	0.999922	0.0366182		PRKCZ	6.51264e-05	4.18624	0.000621699	-0.367095		TBCC	0.000541927	3.26606	0.00517325	0.654271
TMEM126A	0.58408	0.233528	0.999922	-0.0549494		MNDA	6.53073e-05	4.18504	0.00062264	1.26958		MRPL20	0.000543037	3.26517	0.00517732	0.59703
S100A4	0.58409	0.23352	0.999922	-0.117205		FNDC3A	6.57029e-05	4.18242	0.000625623	0.983229		ESRRA	0.000545197	3.26345	0.00519137	0.653978
TPST2	0.584237	0.233411	0.999922	-0.0382791		ADPRHL1	6.58814e-05	4.18124	0.000626535	1.00011		PPIL3	0.000546046	3.26277	0.00519292	-0.522497
GRIPAP1	0.584353	0.233325	0.999922	0.0807567		COPZ1	6.64217e-05	4.17769	0.000630881	0.895289		ZCCHC6	0.000548223	3.26104	0.00519998	0.773162
EPHA1	0.584477	0.233232	0.999922	0.0897423		KIF5C	6.65456e-05	4.17688	0.000631266	-0.83755		PLCL2	0.000548386	3.26091	0.00519998	-0.42312
KPNB1	0.584595	0.233145	0.999922	0.0481027		MSRB3	6.67322e-05	4.17566	0.000632244	0.58861		PDE7A	0.000548849	3.26055	0.00519998	-0.67313
RPL19	0.584632	0.233118	0.999922	0.0715475		NUP98	6.68686e-05	4.17478	0.000632744	1.13684		TNFRSF17	0.000553821	3.25663	0.00524054	-1.57973
FOSL2	0.585644	0.232366	0.999922	-0.0873357		LHFPL2	6.71661e-05	4.17285	0.000634766	0.906481		IL27RA	0.00055517	3.25557	0.00524189	-0.538294
CTGF	0.585836	0.232224	0.999922	-0.0574153		SOS2	6.7289e-05	4.17206	0.000635135	1.12193		NPTN	0.00055535	3.25543	0.00524189	-0.398818
CLUL1	0.586168	0.231978	0.999922	0.0482403		HLA-DMA	6.7659e-05	4.16967	0.000637346	-0.394344		HIST1H4E	0.000556444	3.25458	0.00524568	0.787724
TLR6	0.586365	0.231832	0.999922	0.0678663		DENND1C	6.76958e-05	4.16944	0.000637346	-0.324731		FGL2	0.000559057	3.25254	0.00526376	0.422374
FADD	0.586563	0.231685	0.999922	0.0385479		SLC3A2	6.77758e-05	4.16893	0.000637346	-0.275879		PRPF31	0.000560775	3.25121	0.00527338	0.474317
TMEM126B	0.586613	0.231649	0.999922	-0.0458542		ZFAND6	6.81719e-05	4.16639	0.000640275	0.527948		PKLR	0.000562853	3.24961	0.00528247	0.824251
LPP	0.586962	0.23139	0.999922	-0.0628655		NUFIP2	6.85877e-05	4.16375	0.000643381	-0.378346		BMP8B	0.000563138	3.24939	0.00528247	-1.25693
PNPO	0.58713	0.231265	0.999922	-0.039507		PDE4DIP	6.87904e-05	4.16247	0.000644217	1.39987		ZNF621	0.000567843	3.24577	0.00530036	-0.276341
CBX3	0.587132	0.231264	0.999922	0.0553794		PIGK	6.8847e-05	4.16212	0.000644217	-0.528286		UBQLN1	0.000568023	3.24563	0.00530036	-0.411446
SEMA4B	0.587277	0.231157	0.999922	0.0409094		HSPBP1	6.89462e-05	4.16149	0.000644349	1.39246		NXT1	0.0005682	3.2455	0.00530036	-0.199125
PDK1	0.587515	0.230981	0.999922	0.0823935		SSR3	6.93147e-05	4.15917	0.000646994	0.914278		PHF7	0.000568663	3.24514	0.00530036	0.897658
GRAP2	0.587715	0.230833	0.999922	-0.0761595		STAT5A	6.99583e-05	4.15516	0.00065171	0.530278		STAMBPL1	0.000569594	3.24443	0.00530036	-0.753795
CDA	0.587757	0.230803	0.999922	0.0777811		CBX2	7.00174e-05	4.15479	0.00065171	0.555368		TRPC4AP	0.000569788	3.24429	0.00530036	1.28428
MCM7	0.588066	0.230574	0.999922	0.0500387		AHNAK	7.0144e-05	4.15401	0.00065171	-0.595166		MBNL2	0.000569947	3.24417	0.00530036	-0.496945
DAPP1	0.588376	0.230345	0.999922	0.0402473		IL18BP	7.01642e-05	4.15388	0.00065171	-0.498128		TNFAIP8	0.000570937	3.24341	0.00530306	1.35221
PFKP	0.588393	0.230333	0.999922	-0.0347786		ZNF317	7.02716e-05	4.15322	0.000651907	-0.258381		ATP5I	0.000572721	3.24206	0.00530411	-0.625211
CASC2	0.588772	0.230053	0.999922	-0.0797815		IGSF8	7.06462e-05	4.15091	0.00065458	-1.53792		NIPSNAP1	0.00057281	3.24199	0.00530411	-0.291744
PRDX6	0.588841	0.230002	0.999922	-0.0395698		AKT3	7.08193e-05	4.14985	0.00065514	-2.95729		HYLS1	0.000573152	3.24173	0.00530411	0.440942
AKR7A3	0.588917	0.229946	0.999922	-0.0298692		SLFN11	7.08797e-05	4.14948	0.00065514	-0.441475		MRPS6	0.000574353	3.24082	0.00530839	-0.182313
MRPL14	0.588927	0.229938	0.999922	-0.0447624		CYB5R3	7.09823e-05	4.14885	0.000655287	0.321477		MRPL28	0.000575017	3.24032	0.00530839	0.629856
RPS6KA2	0.588939	0.22993	0.999922	0.0916031		AK1	7.11515e-05	4.14782	0.000656049	0.43608		HIST3H2A	0.000578033	3.23805	0.00532974	1.12276
MRPL21	0.589204	0.229734	0.999922	-0.0387928		WSB1	7.1306e-05	4.14687	0.000656675	-0.396551		ZNF419	0.000579963	3.2366	0.00534102	-0.587153
IDH3G	0.589266	0.229689	0.999922	-0.0442288		MTF1	7.24277e-05	4.1401	0.000666194	0.474682		MAP7	0.000580798	3.23597	0.00534221	0.688531
GLRA3	0.589309	0.229657	0.999922	-0.141025		SMOX	7.26376e-05	4.13884	0.000667314	0.839079		SRPK2	0.000585024	3.23283	0.00537455	1.28891
UBE2J1	0.589314	0.229653	0.999922	0.055258		NSDHL	7.30886e-05	4.13615	0.000670644	-0.207644		SLC26A6	0.000586116	3.23202	0.00537806	-0.400425
ZNF700	0.589471	0.229537	0.999922	0.0500307		TMED2	7.37813e-05	4.13205	0.00067618	0.729692		RPL24	0.000588904	3.22996	0.0053971	0.814967
CRIM1	0.589571	0.229464	0.999922	-0.129023		SAMD9L	7.44167e-05	4.12833	0.000681178	-0.863839		GPX1	0.000589939	3.22919	0.00540005	0.961033
KCNG2	0.5896	0.229443	0.999922	0.0919792		ORM1	7.46665e-05	4.12687	0.00068264	1.41823		UBE2Q2	0.000591261	3.22822	0.00540561	-0.471461
USP9X	0.589703	0.229367	0.999922	0.0471185		QSER1	7.47691e-05	4.12628	0.000682753	-0.727665		GNL3	0.000592897	3.22702	0.00541206	-0.465196
ZNF395	0.589814	0.229285	0.999922	0.0474201		EIF4H	7.50942e-05	4.12439	0.000684555	0.302186		DNAJC7	0.000593396	3.22666	0.00541206	0.794206
COPS5	0.590015	0.229137	0.999922	-0.0312909		POLL	7.51473e-05	4.12409	0.000684555	0.835546		SLC25A14	0.00059783	3.22342	0.00544594	-0.597457
PADI4	0.59029	0.228934	0.999922	0.0953055		PTGES3	7.53166e-05	4.12311	0.000685273	0.530358		MYO1A	0.000598892	3.22265	0.00544906	0.833804
ORM1	0.590325	0.228909	0.999922	0.198503		AP2B1	7.56269e-05	4.12132	0.000687269	1.31306		CAPZB	0.000606062	3.21748	0.00550767	0.609278
PTPRF	0.590422	0.228837	0.999922	-0.130558		SLC39A1	7.5993e-05	4.11923	0.000689027	0.390094		OAT	0.000614542	3.21145	0.00557804	0.550975
USP26	0.590818	0.228546	0.999922	0.170289		FAM63B	7.60024e-05	4.11917	0.000689027	1.02116		SLC2A11	0.000620105	3.20753	0.00562179	1.68929
METRNL	0.591264	0.228219	0.999922	-0.100714		POLR3K	7.61556e-05	4.1183	0.00068959	-0.533138		PIK3AP1	0.000621896	3.20628	0.00563128	0.451719
CYB5A	0.591359	0.228149	0.999922	-0.0532868		ATP2B4	7.66035e-05	4.11575	0.000692007	0.57875		ANKRD26	0.000625259	3.20394	0.00564751	1.03982
SLC39A3	0.591427	0.228099	0.999922	-0.0414552		CPLX2	7.66053e-05	4.11574	0.000692007	-1.99428		GAB2	0.000625783	3.20358	0.00564751	0.406795
MRPL48	0.591468	0.228068	0.999922	-0.0767108		YPEL2	7.68057e-05	4.11461	0.00069299	1.31454		YWHAG	0.000625926	3.20348	0.00564751	-0.46549
NUDT16	0.591641	0.227942	0.999922	-0.0572637		MAP3K12	7.72802e-05	4.11193	0.000696442	-1.52138		ZNF182	0.000628214	3.20189	0.00566141	0.937815
FLOT2	0.592192	0.227537	0.999922	0.0534292		FKRP	7.73754e-05	4.1114	0.000696471	0.786509		TP53I11	0.000631186	3.19984	0.00568142	1.3469
ARV1	0.592308	0.227453	0.999922	-0.0501272		E2F3	7.78146e-05	4.10894	0.0006985	-0.637751		DYNC1LI1	0.000632043	3.19925	0.00568238	0.937641
RPS15	0.592446	0.227351	0.999922	0.0346308		PWP1	7.78429e-05	4.10878	0.0006985	-0.22886		CSF2RB	0.00063486	3.19732	0.00570094	1.83708
POLR3GL	0.592592	0.227244	0.999922	-0.0332206		DHX29	7.78777e-05	4.10859	0.0006985	0.229088		TCERG1	0.000639768	3.19398	0.00573706	0.309528
SSNA1	0.593006	0.226941	0.999922	-0.0639006		LMBR1L	7.82443e-05	4.10655	0.000700958	0.781376		DCK	0.00064115	3.19304	0.00573706	-0.407847
WDR13	0.593023	0.226928	0.999922	-0.0329666		CLOCK	7.89182e-05	4.10282	0.00070616	0.756789		MKNK2	0.000641156	3.19304	0.00573706	0.327021
VAMP1	0.593195	0.226802	0.999922	0.0562114		ERCC5	7.98492e-05	4.09773	0.000713647	-0.406483		DBNDD1	0.000642769	3.19194	0.0057447	0.584579
KCNH3	0.593696	0.226436	0.999922	0.0978414		LSM14B	8.01015e-05	4.09636	0.000715057	0.403892		ITGB1BP1	0.000645238	3.19028	0.00575997	-0.398589
CDK2AP2	0.59376	0.226389	0.999922	-0.0463463		CXXC1	8.02498e-05	4.09556	0.000715537	-0.36065		ALAD	0.000646886	3.18917	0.00576788	0.305089
ZFP36L1	0.593955	0.226246	0.999922	0.0469472		LCP2	8.04015e-05	4.09474	0.000716046	1.0186		FPR1	0.000648557	3.18805	0.00577597	0.919259
SLC10A3	0.593977	0.22623	0.999922	0.0210792		TSC22D4	8.05728e-05	4.09381	0.000716318	1.12916		SAR1B	0.000651877	3.18583	0.00578547	-0.498316
UBN1	0.594045	0.226181	0.999922	0.0521358		RNMTL1	8.06213e-05	4.09355	0.000716318	-0.271396		GPR125	0.000652202	3.18562	0.00578547	-1.34625
CHST7	0.594199	0.226068	0.999922	-0.0510273		OTUD5	8.08793e-05	4.09216	0.000717769	0.568198		ZNF503	0.000652556	3.18538	0.00578547	-0.649398
RCE1	0.594397	0.225924	0.999922	0.0458169		TRIP11	8.15434e-05	4.08861	0.000722354	-0.45105		COX5B	0.000652681	3.1853	0.00578547	0.602434
GPKOW	0.594745	0.225669	0.999922	-0.0492731		CHD1	8.15869e-05	4.08838	0.000722354	-0.37383		OGG1	0.000654536	3.18407	0.00579513	1.60416
KCTD10	0.59486	0.225585	0.999922	-0.084893		STAMBPL1	8.17262e-05	4.08764	0.000722395	-0.516893		ATP2C1	0.000655927	3.18314	0.00580067	1.51696
TSPAN6	0.594869	0.225579	0.999922	-0.102208		ASNSD1	8.17824e-05	4.08734	0.000722395	0.648826		FEM1C	0.000657849	3.18187	0.00580432	-0.455169
CD74	0.59511	0.225402	0.999922	0.0459655		KRCC1	8.19307e-05	4.08655	0.000722862	1.13702		CHRNA3	0.000657875	3.18186	0.00580432	0.832017
THEG	0.595589	0.225053	0.999922	0.0966349		GABARAPL2	8.20511e-05	4.08592	0.000723082	0.46034		KLF13	0.000661358	3.17956	0.00582192	0.625524
RIPK4	0.595874	0.224846	0.999922	0.094015		EIF5B	8.25073e-05	4.08351	0.000726256	-0.467736		PALM	0.000661407	3.17953	0.00582192	0.836455
HCN4	0.595939	0.224798	0.999922	0.0747624		TXNL1	8.27502e-05	4.08223	0.000727078	0.874559		XPC	0.000662707	3.17868	0.00582659	0.240332
RAP2A	0.596149	0.224645	0.999922	-0.0804399		EIF4B	8.28313e-05	4.08181	0.000727078	0.706066		AP4B1	0.000666848	3.17597	0.00584338	-0.331836
NAPB	0.596344	0.224503	0.999922	-0.0609043		ZMPSTE24	8.28889e-05	4.0815	0.000727078	-0.379889		CHD2	0.0006669	3.17594	0.00584338	0.305348
ZNF277	0.596493	0.224395	0.999922	-0.0477413		ARPC4	8.30616e-05	4.0806	0.00072775	1.85826		BAZ2B	0.000666933	3.17592	0.00584338	-0.442752
NSUN7	0.596993	0.224031	0.999922	0.130934		TFDP1	8.33725e-05	4.07898	0.000728464	0.542136		EPM2AIP1	0.000667893	3.17529	0.00584503	-0.623843
ALKBH6	0.597036	0.223999	0.999922	-0.032708		GPX1	8.33895e-05	4.07889	0.000728464	1.05754		PGM1	0.000670247	3.17376	0.00585852	0.335381
ACADVL	0.597046	0.223992	0.999922	-0.027799		CECR1	8.35113e-05	4.07825	0.000728464	-0.303436		SPTB	0.000670982	3.17329	0.00585852	0.993083
USH1G	0.597357	0.223766	0.999922	0.0666109		NDRG1	8.3528e-05	4.07817	0.000728464	-0.320965		THAP1	0.000671837	3.17274	0.00585923	1.84977
HIST1H2BJ	0.597438	0.223707	0.999922	0.0829779		CCDC69	8.38247e-05	4.07663	0.000729755	-1.13262		SMARCD3	0.000676777	3.16955	0.00589551	-0.557626
ABHD6	0.597701	0.223516	0.999922	-0.0538852		SPG21	8.38687e-05	4.0764	0.000729755	1.61046		GNAS	0.000679338	3.16791	0.00590487	0.490872
PPIE	0.597889	0.223379	0.999922	-0.105052		POLR2H	8.46696e-05	4.07227	0.000735877	-0.470733		CD46	0.000679412	3.16787	0.00590487	0.912494
RPGR	0.59793	0.22335	0.999922	0.0863906		TIAM1	8.49991e-05	4.07059	0.000737139	1.11053		ALG5	0.000682041	3.16619	0.0059186	-0.402863
GPR97	0.597948	0.223336	0.999922	0.180921		FOXM1	8.50096e-05	4.07053	0.000737139	0.995451		BCLAF1	0.000682555	3.16586	0.0059186	-0.333422
NIPA1	0.597968	0.223322	0.999922	-0.0685283		CHST2	8.51478e-05	4.06983	0.000737493	-1.71748		NANS	0.000683674	3.16515	0.00592152	1.279
CD58	0.59831	0.223073	0.999922	-0.0762147		CREB3	8.55678e-05	4.06769	0.00073999	-2.18652		UBAP1	0.000687348	3.16282	0.00594655	0.461049
MAD2L1BP	0.598674	0.22281	0.999922	0.0498499		GMEB1	8.56316e-05	4.06737	0.00073999	0.286458		GUK1	0.000695634	3.15762	0.00601136	1.11255
FBXO34	0.598859	0.222675	0.999922	-0.0390583		MICB	8.6609e-05	4.06244	0.000747583	-0.382123		MYB	0.000699309	3.15533	0.00603622	-0.410471
N4BP1	0.598915	0.222635	0.999922	0.0438157		POGZ	8.71772e-05	4.0596	0.00075163	0.786022		ATP5G1	0.00070247	3.15337	0.0060566	-0.643275
IFIT2	0.598971	0.222595	0.999922	0.108685		ZNF329	8.73082e-05	4.05894	0.000751903	-0.548015		IL19	0.000704902	3.15187	0.00607065	1.08619
PAX7	0.599003	0.222571	0.999922	0.0591567		LYL1	8.77239e-05	4.05688	0.000754625	0.489447		LOC81691	0.000713363	3.14669	0.00613654	-0.500905
DFFA	0.599075	0.222519	0.999922	-0.0454511		ZNF33A	8.79148e-05	4.05594	0.000755409	0.51298		UBE2I	0.000715612	3.14532	0.0061489	0.256318
EID3	0.599305	0.222352	0.999922	-0.110534		MEN1	8.81655e-05	4.0547	0.000756704	0.89727		PTPN11	0.000719101	3.14321	0.00614965	-0.483818
ZNF615	0.599389	0.222292	0.999922	-0.0566966		RPL18	8.92028e-05	4.04962	0.000764518	-0.359492		ETS2	0.000719321	3.14308	0.00614965	0.716873
RAB22A	0.599561	0.222167	0.999922	-0.0356268		FLJ26850	8.9278e-05	4.04926	0.000764518	-1.42435		TSC22D4	0.000719554	3.14294	0.00614965	1.04101
IER3IP1	0.599827	0.221974	0.999922	-0.0709129		PPIL3	9.00907e-05	4.04532	0.000770606	-0.457252		STX6	0.000721296	3.14189	0.00614965	-0.274892
ZNF581	0.599851	0.221956	0.999922	0.0335574		ZDHHC13	9.03753e-05	4.04395	0.000772168	0.630327		ARF5	0.000721814	3.14157	0.00614965	0.649909
ATP8B4	0.600088	0.221785	0.999922	0.0839748		MAPK14	9.1474e-05	4.0387	0.0007797	1.14175		ADNP	0.000722068	3.14142	0.00614965	0.419822
PSMB5	0.600369	0.221581	0.999922	-0.0247588		SLC30A7	9.15136e-05	4.03851	0.0007797	-0.602841		PGGT1B	0.00072216	3.14137	0.00614965	0.80707
YWHAH	0.600391	0.221566	0.999922	0.0441153		TLK1	9.16234e-05	4.03799	0.0007797	-0.610068		CEACAM6	0.000722198	3.14134	0.00614965	1.9965
STUB1	0.600512	0.221479	0.999922	-0.118159		KPNB1	9.16689e-05	4.03778	0.0007797	-0.398386		EPC1	0.000724614	3.13989	0.00615884	1.37455
OSTF1	0.600581	0.221429	0.999922	-0.0482755		PTPRF	9.18154e-05	4.03708	0.00078007	1.21555		ETFA	0.000724904	3.13972	0.00615884	0.635536
VHL	0.600728	0.221322	0.999922	-0.0734874		LPPR2	9.19555e-05	4.03642	0.000780384	0.762402		FTL	0.000726636	3.13868	0.0061662	1.13042
PRDX2	0.600743	0.221311	0.999922	0.13717		SNX19	9.21513e-05	4.0355	0.000781171	0.44811		DIAPH2	0.0007274	3.13823	0.0061662	-0.390977
GRB2	0.600974	0.221144	0.999922	-0.107291		CPEB4	9.22707e-05	4.03494	0.000781308	1.27318		LTBR	0.000730829	3.13618	0.00618834	0.346963
SRP14	0.600993	0.22113	0.999922	0.0689692		RING1	9.26649e-05	4.03308	0.000783769	-0.251135		IFNA8	0.000732147	3.1354	0.00619257	0.462713
ACTN4	0.601059	0.221083	0.999922	-0.0551208		RAB9A	9.28564e-05	4.03219	0.000784512	-0.329042		NBPF1	0.000735962	3.13314	0.00621413	0.474316
PAIP1	0.601233	0.220957	0.999922	-0.0583902		PTN	9.34417e-05	4.02946	0.000788577	-0.978198		RPL36AL	0.000737143	3.13245	0.00621413	0.302068
SSR2	0.601385	0.220848	0.999922	0.221951		DAPK1	9.36406e-05	4.02854	0.000789376	0.817554		ZNF618	0.000737267	3.13238	0.00621413	0.759792
PPP1R16B	0.601447	0.220803	0.999922	-0.0572992		ZDHHC18	9.38119e-05	4.02774	0.00078994	0.614173		HPGD	0.000738642	3.13157	0.00621413	-0.602149
TRIM21	0.602179	0.220275	0.999922	0.0558233		RPS10	9.43996e-05	4.02503	0.000794006	-0.382222		P2RX5	0.000739157	3.13126	0.00621413	1.45539
AMD1	0.602414	0.220105	0.999922	0.0330098		CPT2	9.49027e-05	4.02272	0.000797142	-0.229426		MGEA5	0.000739621	3.13099	0.00621413	-0.308712
LGALS12	0.602744	0.219867	0.999922	0.0861477		TAF11	9.49831e-05	4.02235	0.000797142	0.756158		PPP2R1A	0.000741245	3.13004	0.00622087	-0.568443
PECAM1	0.602802	0.219825	0.999922	0.0557868		DPH5	9.53411e-05	4.02072	0.00079926	0.61461		FOLH1	0.000747052	3.12665	0.00626266	0.519765
GRB10	0.603151	0.219574	0.999922	0.0669065		PUS3	9.57577e-05	4.01883	0.000801865	-0.49261		RPL12	0.000749982	3.12495	0.00628027	1.05689
SIN3A	0.603172	0.219559	0.999922	-0.0369513		LBR	9.58926e-05	4.01821	0.000802107	1.26193		GGT1	0.000758323	3.12015	0.00633766	1.17219
PDCD6	0.603315	0.219456	0.999922	-0.0442749		TRAM1	9.61776e-05	4.01693	0.000803603	-0.279671		CANT1	0.00075851	3.12004	0.00633766	0.580647
MAPK15	0.603429	0.219374	0.999922	-0.0611287		TBC1D17	9.66298e-05	4.01489	0.000805665	0.993672		PBX1	0.00076064	3.11882	0.00634845	0.735071
ESRRG	0.603607	0.219245	0.999922	-0.130668		ZNF148	9.67246e-05	4.01446	0.000805665	-0.27246		ALG8	0.000761643	3.11825	0.00634982	-0.38764
DNAJA3	0.603691	0.219185	0.999922	-0.029438		NDUFV2	9.67437e-05	4.01438	0.000805665	-0.568028		SHB	0.000763651	3.11711	0.00635956	0.742579
UGP2	0.603706	0.219175	0.999922	0.11036		CITED4	9.69049e-05	4.01365	0.00080605	0.558403		RSBN1	0.000764661	3.11653	0.00636097	-0.304187
CXCL12	0.603767	0.21913	0.999922	0.159909		RBM4	9.70029e-05	4.01322	0.00080605	1.04776		FGF20	0.000769379	3.11386	0.00638841	0.977791
KLHDC8B	0.604013	0.218954	0.999922	0.061657		ATP2A3	9.86382e-05	4.00595	0.000817968	0.832812		HEY1	0.000769903	3.11356	0.00638841	-0.761894
MPDU1	0.604632	0.218509	0.999922	-0.0940655		LEMD3	9.86532e-05	4.00589	0.000817968	-0.439448		ATN1	0.000770491	3.11323	0.00638841	-0.685677
DNAJC15	0.604795	0.218392	0.999922	-0.055529		PTPRA	9.97988e-05	4.00087	0.000825708	-0.663505		SAFB	0.000771945	3.11241	0.00639346	0.370357
SMG5	0.605185	0.218112	0.999922	0.0432547		SNRPG	9.98048e-05	4.00085	0.000825708	-0.732957		TMC8	0.000772841	3.11191	0.00639388	1.12091
ATP5G1	0.605562	0.217842	0.999922	-0.0514714		KLHDC3	0.000100056	3.99976	0.000826881	-0.267752		RPGRIP1	0.000777551	3.10927	0.00642141	-0.713699
FMO5	0.605573	0.217833	0.999922	-0.0779423		EIF5	0.000100451	3.99805	0.000829241	1.60496		MRPS26	0.000777865	3.1091	0.00642141	-0.202676
VWCE	0.605751	0.217706	0.999922	0.148307		NACA	0.000101691	3.99272	0.000838417	0.214074		TP53BP2	0.000778931	3.1085	0.00642321	1.31851
PSMD9	0.605797	0.217673	0.999922	-0.0625789		LHFPL3	0.000101791	3.99229	0.000838417	0.59444		CRIPT	0.00077982	3.10801	0.00642354	-0.408895
BBS12	0.605921	0.217584	0.999922	0.243793		EIF2S2	0.000101895	3.99185	0.000838417	0.742677		PARN	0.000783137	3.10616	0.00643813	-0.24844
SBK1	0.605948	0.217565	0.999922	-0.0723116		LRRC8D	0.000102163	3.99071	0.000839707	1.20038		ZSWIM4	0.000783292	3.10608	0.00643813	-0.444486
CD1E	0.606058	0.217486	0.999922	-0.125565		UQCRC2	0.000102659	3.9886	0.000842871	0.25317		DUSP19	0.000786828	3.10412	0.00646018	-0.485126
CRELD2	0.606709	0.21702	0.999922	-0.0273386		CASP7	0.000102812	3.98796	0.000843211	0.968336		RAE1	0.000793129	3.10066	0.0065037	0.385153
ADRB2	0.607117	0.216727	0.999922	-0.0535773		PSMC4	0.000103424	3.98538	0.000847028	0.980188		MFSD7	0.000793906	3.10023	0.0065037	0.651292
PVALB	0.607202	0.216667	0.999922	-0.184071		POLR2F	0.000103501	3.98506	0.000847028	-0.382067		BCL2	0.000794705	3.09979	0.0065037	-0.45959
DACH1	0.607268	0.216619	0.999922	0.111219		RIBC1	0.000104653	3.98025	0.000855536	-1.27041		CAPZA2	0.000796731	3.09869	0.00651323	-0.646126
PDHB	0.607749	0.216275	0.999922	-0.0324286		ZNF618	0.00010479	3.97968	0.000855731	0.771796		ICAM2	0.000797594	3.09822	0.00651325	0.56853
NDUFB7	0.60795	0.216132	0.999922	-0.068047		TXK	0.00010538	3.97724	0.000859375	1.22647		FBXO46	0.000798653	3.09764	0.00651487	0.875204
ZNHIT3	0.608043	0.216066	0.999922	-0.0348854		MRPL45	0.000105464	3.9769	0.000859375	-0.232104		STUB1	0.000800423	3.09668	0.00651973	0.727987
LSM1	0.608237	0.215927	0.999922	-0.0273671		DUSP2	0.000106569	3.97237	0.000867224	-0.858781		TLE3	0.000801666	3.09601	0.00651973	0.839011
LYAR	0.608614	0.215658	0.999922	-0.0461053		SMYD3	0.000106656	3.97201	0.000867224	-0.315814		PPP6C	0.000802432	3.09559	0.00651973	-0.404383
CHCHD5	0.608973	0.215402	0.999922	-0.0617984		MPDU1	0.000108044	3.9664	0.000877569	0.848742		GPR65	0.000802693	3.09545	0.00651973	-0.383628
PRDX1	0.608981	0.215396	0.999922	-0.026294		VPS36	0.000108484	3.96464	0.000880194	-0.550815		UBC	0.000805413	3.09398	0.00652948	0.218038
MANBA	0.609036	0.215357	0.999922	0.0294552		CCL20	0.000108845	3.96319	0.000881781	-2.22947		ZNF264	0.000806039	3.09364	0.00652948	-0.578081
VPS28	0.60908	0.215326	0.999922	-0.0466622		SUV39H1	0.00010903	3.96245	0.000881781	-0.395572		TTC9C	0.000806481	3.09341	0.00652948	1.0041
SNX11	0.609111	0.215303	0.999922	0.0385521		CBLN3	0.000109183	3.96185	0.000881781	-1.00164		TRIP11	0.000807717	3.09274	0.0065325	-0.26909
ZBED4	0.609147	0.215278	0.999922	-0.0566704		ZHX3	0.000109224	3.96168	0.000881781	-1.38189		DCST1	0.000812191	3.09034	0.00656167	0.817114
PFN1	0.609509	0.21502	0.999922	-0.0337295		SRC	0.000109433	3.96085	0.000881781	0.717781		ST3GAL1	0.000813133	3.08984	0.00656228	0.955361
HHLA3	0.60967	0.214906	0.999922	0.137318		CSTF2	0.000109456	3.96076	0.000881781	-0.409282		MARK2	0.000817616	3.08745	0.00659143	1.02832
IFITM2	0.609807	0.214808	0.999922	0.0477657		APEX1	0.000109495	3.96061	0.000881781	-0.284534		POP4	0.000819898	3.08624	0.0065953	0.882604
CISH	0.610073	0.214618	0.999922	0.0628534		GTF3C2	0.000109666	3.95993	0.000882226	-0.320754		MUC1	0.000820336	3.08601	0.0065953	-0.691482
SLC25A43	0.610146	0.214566	0.999922	-0.0625047		CTTN	0.000110247	3.95763	0.000885957	0.857773		CTDSP2	0.00082071	3.08581	0.0065953	0.318921
PSMD14	0.610695	0.214175	0.999922	-0.0375296		MAZ	0.000112255	3.94979	0.000901135	1.23762		PCGF1	0.000821727	3.08527	0.00659647	-0.589405
THOP1	0.610785	0.214111	0.999922	-0.0535793		TMC6	0.000112702	3.94807	0.000902851	-0.536212		LCP2	0.000827016	3.08249	0.00662924	1.09509
PARVG	0.610995	0.213962	0.999922	0.0289424		OSGEP	0.000112707	3.94805	0.000902851	-0.378923		LZTFL1	0.00082756	3.0822	0.00662924	-0.536404
APH1A	0.611057	0.213918	0.999922	0.219156		KCTD13	0.000114744	3.94027	0.000918193	-0.393347		TAF5	0.000831375	3.0802	0.00665276	-0.22775
SDHD	0.61149	0.213611	0.999922	-0.0576212		NCR3	0.000115059	3.93908	0.000919745	-0.378604		BLOC1S2	0.000832711	3.07951	0.00665641	2.23669
TJP3	0.611525	0.213586	0.999922	0.0690152		FOXD2	0.000115197	3.93856	0.000919871	-0.684969		TSPAN4	0.00083447	3.07859	0.00666343	-0.488821
MRPS17	0.611627	0.213514	0.999922	-0.03712		SMYD4	0.000115718	3.9366	0.000923061	-0.486714		ILK	0.000836437	3.07757	0.0066721	0.246013
NTSR1	0.611646	0.2135	0.999922	0.155348		PRMT5	0.000116222	3.93471	0.000926103	-0.31936		PRDX1	0.000837809	3.07686	0.00667601	-0.334513
SNIP1	0.611676	0.213479	0.999922	-0.0380835		ATP6V0C	0.000116922	3.9321	0.000930706	1.01908		ZNF330	0.000839862	3.07579	0.00667764	-0.818271
HELZ	0.611791	0.213397	0.999922	-0.0403223		RUVBL1	0.000117228	3.93097	0.000932158	0.787738		TJP2	0.000839962	3.07574	0.00667764	1.28908
ASB6	0.61181	0.213383	0.999922	-0.0262396		TLE3	0.000118485	3.92634	0.000940498	0.923462		HBE1	0.000840659	3.07538	0.00667764	-1.68079
VAV3	0.612042	0.213219	0.999922	-0.225906		ICAM2	0.000118525	3.92619	0.000940498	0.617209		MMP9	0.000841704	3.07484	0.00667893	1.23954
STAT4	0.612171	0.213127	0.999922	-0.0558525		TBXAS1	0.000119148	3.92391	0.000942894	0.47105		MTHFD2L	0.000844348	3.07348	0.0066929	-0.604415
NDUFB5	0.612676	0.212769	0.999922	-0.0297267		TIMM44	0.000119152	3.9239	0.000942894	1.10006		VCPIP1	0.000847034	3.0721	0.00670055	-0.529409
APOA1BP	0.612787	0.21269	0.999922	-0.0630698		OPN3	0.000119257	3.92352	0.000942894	1.7538		INSRR	0.000847084	3.07207	0.00670055	0.425525
PIM1	0.612829	0.212661	0.999922	0.0962905		MRPS30	0.000119325	3.92327	0.000942894	-0.319991		SAMD9	0.000850077	3.07054	0.0067172	-0.698242
CDC42BPA	0.613036	0.212514	0.999922	0.11804		ZMYM3	0.000120566	3.91877	0.000951705	-1.17841		SLC25A13	0.000857224	3.06691	0.00676662	-1.146
RFX5	0.613237	0.212372	0.999922	-0.0332829		PRAMEF10	0.000120937	3.91744	0.000953636	0.926438		SNX15	0.000859806	3.0656	0.00677993	1.48754
CCDC66	0.613263	0.212353	0.999922	0.0691128		TOLLIP	0.000122334	3.91245	0.000963039	0.642433		SLC25A1	0.000862237	3.06437	0.00679202	0.791737
GPX7	0.613264	0.212353	0.999922	-0.0416613		GTF2F2	0.000122527	3.91177	0.000963039	-0.327201		INS	0.000865334	3.06282	0.00679387	0.531278
ADRA1A	0.6135	0.212185	0.999922	-0.0855177		FCGR1B	0.000122559	3.91165	0.000963039	1.70577		CC2D1B	0.00086537	3.0628	0.00679387	-0.606324
NME4	0.613593	0.21212	0.999922	-0.123658		CA5B	0.000122743	3.911	0.000963039	-0.716725		MEFV	0.000866029	3.06247	0.00679387	0.636075
PLEKHA1	0.614106	0.211757	0.999922	-0.0630473		CBL	0.000122765	3.91092	0.000963039	-0.518605		ENTPD4	0.000866062	3.06245	0.00679387	1.22823
UQCRFS1	0.614266	0.211643	0.999922	-0.02646		LCN1	0.000122991	3.91013	0.000963812	1.46854		ALG6	0.000870393	3.06028	0.00682078	-0.652847
CTNNBIP1	0.614388	0.211557	0.999922	-0.0620714		TMC8	0.000123642	3.90783	0.000967148	0.993655		NDUFA11	0.000873141	3.05892	0.00683524	0.68553
GDPD3	0.614437	0.211522	0.999922	0.0771435		OSBP	0.000123672	3.90773	0.000967148	-0.220563		TMEM9	0.000875289	3.05785	0.00684498	0.705419
PRRG4	0.615042	0.211095	0.999922	0.0578934		SMUG1	0.000124044	3.90642	0.000969052	-0.236151		BAD	0.000889887	3.05067	0.00695195	0.616536
IL17C	0.615172	0.211003	0.999922	0.0605031		DIABLO	0.000124255	3.90569	0.000969701	-0.228925		CD37	0.00089638	3.04751	0.00699546	1.36624
ZNF614	0.615173	0.211003	0.999922	-0.0451588		PCGF5	0.000124397	3.90519	0.000969809	0.867979		SMS	0.000906796	3.04249	0.00706946	0.619492
KLF1	0.615369	0.210864	0.999922	0.116261		SH3KBP1	0.0001246	3.90448	0.000970391	-0.284284		INPP4A	0.000909175	3.04135	0.0070771	0.915299
DERL1	0.615377	0.210859	0.999922	-0.045877		MTMR14	0.000125585	3.90106	0.000977056	0.773833		AFTPH	0.000909972	3.04097	0.0070771	0.449107
ABCC1	0.615486	0.210782	0.999922	0.0899171		DDX6	0.000126013	3.89959	0.000979379	1.12879		SH3GL1	0.000910581	3.04068	0.0070771	0.831407
CDC20	0.615945	0.210458	0.999922	0.125766		ZNF473	0.0001262	3.89894	0.00097983	0.493421		ZNF239	0.000913014	3.03952	0.00708873	0.79666
USP3	0.616013	0.21041	0.999922	-0.0439245		RBM12	0.000126535	3.89779	0.000981425	0.94445		POR	0.000914366	3.03888	0.00709196	0.623158
P2RX2	0.616122	0.210333	0.999922	-0.108447		KCMF1	0.000128285	3.89182	0.000993982	0.648367		MRPL23	0.00091724	3.03752	0.00710095	1.27763
CRY1	0.616319	0.210194	0.999922	-0.0772865		VPS26B	0.000129109	3.88904	0.00099934	0.327031		DEXI	0.000917495	3.0374	0.00710095	0.519743
ATP5G3	0.61632	0.210194	0.999922	-0.111836		PECAM1	0.000130411	3.88469	0.00100839	0.691146		SYTL1	0.000918687	3.03683	0.00710095	0.941093
CCPG1	0.61638	0.210152	0.999922	0.0663665		KCNH8	0.00013087	3.88316	0.0010109	0.755226		MCCC1	0.000919278	3.03655	0.00710095	-0.416622
ZNF408	0.616859	0.209814	0.999922	0.0517658		SLC36A1	0.000131116	3.88234	0.00101177	0.438889		SLC25A40	0.000923407	3.03461	0.00712558	1.19536
PTRH1	0.616982	0.209727	0.999922	-0.100784		ATP6V0D1	0.000131876	3.87983	0.00101612	1.15788		ZFYVE1	0.000925406	3.03367	0.00713298	1.4398
EOMES	0.617033	0.209692	0.999922	-0.0891571		MED9	0.000131947	3.8796	0.00101612	0.692956		ABCF2	0.000926252	3.03327	0.00713298	0.959068
POMT2	0.617176	0.209591	0.999922	0.139736		HPS3	0.000132219	3.8787	0.00101718	1.63354		JAK1	0.000930204	3.03142	0.00715612	1.75094
SVIL	0.617237	0.209548	0.999922	0.067232		FBXW11	0.000132945	3.87633	0.00102172	-0.367565		PRCP	0.000931146	3.03098	0.00715612	-0.311345
FHL1	0.61727	0.209525	0.999922	-0.075258		COIL	0.000133125	3.87574	0.00102207	-0.383438		UQCRC2	0.000932141	3.03052	0.0071565	0.23267
SYT3	0.617939	0.209054	0.999922	0.159354		SRA1	0.000133571	3.87429	0.00102445	0.336623		CNTNAP2	0.000933247	3.03	0.00715754	2.08409
IDH3B	0.618291	0.208807	0.999922	-0.0313962		ZNF566	0.000133861	3.87335	0.00102494	0.944931		IMPA1	0.000934168	3.02958	0.00715754	-0.4524
ZNF30	0.618411	0.208723	0.999922	-0.0692077		GEMIN7	0.000133905	3.8732	0.00102494	-1.84162		NFE2L3	0.000938057	3.02777	0.00716692	-0.733164
MRGPRX3	0.618475	0.208678	0.999922	-0.12583		CBX5	0.00013416	3.87238	0.00102585	0.918738		CDK10	0.000938601	3.02752	0.00716692	-0.746627
DDHD2	0.618568	0.208613	0.999922	0.20568		MAP4K5	0.000134357	3.87174	0.00102632	-0.65687		MRFAP1L1	0.000938878	3.02739	0.00716692	-0.378832
ZNF684	0.618686	0.20853	0.999922	-0.144476		ARNT	0.000134972	3.86976	0.00102998	-0.642502		ATP6V1C1	0.000940107	3.02682	0.00716692	-0.412651
DERA	0.618738	0.208493	0.999922	-0.0204391		EPB41L4B	0.000135387	3.86842	0.00103211	-1.36429		PSAT1	0.000940125	3.02681	0.00716692	-0.394578
BMPR2	0.618772	0.208469	0.999922	-0.079645		TDRD7	0.000136217	3.86577	0.00103739	-0.469347		ACRC	0.00094222	3.02585	0.00717566	-0.270684
BRMS1	0.61878	0.208464	0.999922	-0.0279134		RNF10	0.000136806	3.86389	0.00104063	0.826387		THEG	0.000944252	3.02491	0.00718391	0.784637
TERF2IP	0.618825	0.208432	0.999922	0.025001		GPR65	0.000137149	3.86281	0.00104063	-0.459202		TEX264	0.000947642	3.02336	0.00720246	-0.511309
EGR3	0.61889	0.208386	0.999922	0.11232		TUBG2	0.000137174	3.86273	0.00104063	-0.298895		SPATA5L1	0.000949697	3.02242	0.00721084	-0.345556
SH2D2A	0.619288	0.208107	0.999922	-0.145556		SLC26A8	0.000137192	3.86267	0.00104063	1.25311		ALDOA	0.000954118	3.0204	0.00723558	0.625488
DUSP23	0.619332	0.208076	0.999922	-0.0352214		NME6	0.000137342	3.8622	0.00104072	0.688556		TSPYL1	0.000954867	3.02006	0.00723558	0.58264
WBP4	0.619379	0.208044	0.999922	0.0449834		INPP5E	0.000137549	3.86154	0.00104124	-0.43154		RNF135	0.000956688	3.01923	0.00724212	-0.235647
BCAP31	0.61938	0.208043	0.999922	-0.052231		SQLE	0.000138044	3.85998	0.00104395	0.507631		GFOD1	0.000961828	3.0169	0.00727377	-0.486073
BOLA1	0.619382	0.208042	0.999922	-0.0796619		PUS7L	0.000138485	3.8586	0.00104624	-0.586794		IFITM1	0.000966024	3.01501	0.00729475	-0.318351
EIF2S2	0.619393	0.208034	0.999922	-0.0788215		COX5A	0.000138882	3.85735	0.00104819	-0.50001		DDX55	0.000966531	3.01478	0.00729475	-0.322945
CHST2	0.619415	0.208018	0.999922	-0.12341		MFSD5	0.000139588	3.85515	0.00105247	-0.215999		MICAL1	0.000973748	3.01155	0.00733775	-0.397731
PIGN	0.61974	0.207791	0.999922	-0.041674		WDR12	0.000139882	3.85424	0.00105364	-0.33337		COG2	0.000974941	3.01102	0.00733775	-0.254856
CNN2	0.619771	0.207769	0.999922	0.053142		TMUB2	0.00014098	3.85084	0.00106086	0.599594		RAB24	0.000975196	3.01091	0.00733775	0.527128
HIGD2A	0.619889	0.207686	0.999922	-0.0350493		ZNF197	0.000142025	3.84764	0.00106765	-0.729321		EFS	0.000976395	3.01037	0.00733775	0.926706
RAB13	0.620065	0.207563	0.999922	0.129295		RFC2	0.000142302	3.84679	0.00106868	0.519257		MGAM	0.000977074	3.01007	0.00733775	1.01124
ABI3	0.620102	0.207537	0.999922	-0.0585207		MARK2	0.000143475	3.84322	0.00107642	1.14978		POLR3C	0.000983716	3.00713	0.00737887	-0.213864
MAP1A	0.62026	0.207426	0.999922	0.0680088		ZDHHC12	0.000144581	3.83989	0.00108364	1.05608		CASP8	0.000984501	3.00678	0.00737887	2.35354
GRAMD1A	0.620299	0.207399	0.999922	0.0399882		MATR3	0.000144886	3.83897	0.00108485	-0.368073		MYADM	0.000985474	3.00635	0.00737887	0.332551
CPT2	0.620378	0.207343	0.999922	0.0356485		HSP90AA1	0.000145258	3.83786	0.00108543	-0.43044		LTV1	0.00098865	3.00496	0.00739534	-0.515354
ACP6	0.620428	0.207309	0.999922	0.110894		PPOX	0.00014535	3.83759	0.00108543	0.259972		B3GALT4	0.000990651	3.00408	0.00740299	0.396834
TGFA	0.620953	0.206941	0.999922	0.0894776		LSM10	0.000145393	3.83746	0.00108543	0.580754		ABCC9	0.000992877	3.0031	0.00741231	-0.843657
SPHK2	0.621081	0.206852	0.999922	-0.0526691		EHBP1	0.000145765	3.83635	0.00108714	-0.20306		RUVBL2	0.000995205	3.00209	0.00741856	1.06022
MFGE8	0.621458	0.206588	0.999922	0.0551024		GFRA1	0.00014595	3.8358	0.00108744	-2.65462		CABIN1	0.000995674	3.00188	0.00741856	-0.541613
TBC1D2B	0.621632	0.206467	0.999922	0.120622		KRT23	0.00014678	3.83333	0.00109255	1.21808		PRMT2	0.000997125	3.00125	0.00742206	0.457668
COL9A3	0.621764	0.206374	0.999922	0.111303		ELP4	0.000148503	3.82826	0.00110429	0.373602		NUP98	0.000998343	3.00072	0.00742383	0.978661
NAB1	0.621972	0.206229	0.999922	0.0539462		SRXN1	0.000148832	3.8273	0.00110565	0.483785		GLUD2	0.00100035	2.99985	0.00743146	0.413453
GTF3C2	0.622038	0.206183	0.999922	-0.0347085		ZNF529	0.000149423	3.82558	0.00110895	-0.467764		SCO1	0.00100262	2.99887	0.00744098	0.30626
NCOR2	0.622047	0.206177	0.999922	-0.0662822		GBE1	0.000150047	3.82377	0.0011125	1.00956		LBR	0.00100941	2.99593	0.00748406	1.45463
NKG7	0.622088	0.206148	0.999922	-0.0968455		MSRA	0.000150233	3.82323	0.00111278	0.310766		ABCA3	0.00101158	2.995	0.0074928	2.17406
MAD2L2	0.622132	0.206118	0.999922	-0.0681072		G3BP1	0.000151027	3.82095	0.00111757	0.557885		TAF1C	0.00101859	2.992	0.00753734	-0.503506
SH3GLB1	0.622148	0.206106	0.999922	-0.04149		DEFB119	0.000152346	3.81717	0.00112623	0.665446		F2RL1	0.00102037	2.99124	0.00754314	-0.452871
TNIP1	0.622568	0.205813	0.999922	0.0300265		FLII	0.00015271	3.81613	0.00112782	0.816113		ALS2	0.00102541	2.9891	0.00757284	-0.34267
SLC45A4	0.622693	0.205726	0.999922	0.0774555		RAB11FIP3	0.000153525	3.81382	0.00113273	0.19938		HMGCS1	0.00102638	2.98869	0.00757284	-0.458313
CPT1A	0.622835	0.205627	0.999922	-0.0684619		ZMYM4	0.000153829	3.81296	0.00113283	-0.451138		LOC401052	0.0010317	2.98645	0.00759787	0.373114
MRPL36	0.622983	0.205524	0.999922	-0.0384958		UBASH3A	0.000153838	3.81294	0.00113283	0.679365		CNOT1	0.0010318	2.98641	0.00759787	-0.36629
ZBTB32	0.62303	0.205491	0.999922	0.082335		ABHD4	0.000154249	3.81178	0.00113379	0.542746		PTDSS1	0.00103313	2.98584	0.00759787	-0.438087
PCBP4	0.623103	0.20544	0.999922	-0.0432759		EPHX1	0.000154267	3.81173	0.00113379	-2.19198		WDR36	0.00103379	2.98557	0.00759787	-0.658404
MT1X	0.623728	0.205005	0.999922	-0.0763335		TAF1C	0.000155066	3.80948	0.00113855	-0.447006		TOLLIP	0.00103988	2.98302	0.00763521	0.616932
ZNF223	0.623735	0.205	0.999922	0.0621912		TAGLN2	0.000155778	3.8075	0.00114267	0.975419		YME1L1	0.0010466	2.98022	0.00767713	1.31545
RAPSN	0.623837	0.204929	0.999922	0.0468112		SLC7A1	0.000156435	3.80567	0.00114638	-0.423604		PIK3R2	0.00104969	2.97894	0.00769231	0.417838
TRAF3IP1	0.623992	0.204821	0.999922	-0.0951264		MAFF	0.000156777	3.80472	0.00114778	-0.379447		GMPR	0.00105113	2.97834	0.00769328	1.01538
DCBLD1	0.624242	0.204647	0.999922	-0.0953251		STAT2	0.000157027	3.80403	0.0011485	-0.568388		POLR1C	0.00105223	2.97789	0.00769328	-0.529563
SERPINB7	0.624342	0.204577	0.999922	0.180718		RIN2	0.000158726	3.79935	0.0011598	-0.670676		TNNC2	0.00105287	2.97762	0.00769328	0.622217
CPD	0.624379	0.204552	0.999922	-0.0758426		RIOK1	0.000160025	3.79581	0.00116816	-0.285198		INTS1	0.00105878	2.97519	0.00771941	0.474296
ZNF644	0.624515	0.204457	0.999922	-0.0311048		ARHGEF2	0.000160387	3.79483	0.00116968	-0.315967		PEX11A	0.00105905	2.97508	0.00771941	-1.0404
DEDD2	0.624615	0.204388	0.999922	0.0228242		GGT1	0.000161072	3.79298	0.0011735	1.37392		CR1	0.00105951	2.9749	0.00771941	1.64498
EIF1AY	0.625029	0.2041	0.999922	0.25357		CUL1	0.00016122	3.79258	0.0011735	-0.383424		ADAM21	0.00106446	2.97287	0.00774801	1.39097
CEBPA	0.625291	0.203918	0.999922	0.0630521		SLC35A1	0.000162076	3.79028	0.00117859	-0.390043		STK38L	0.00107191	2.96984	0.00779373	-0.579232
KIDINS220	0.625322	0.203896	0.999922	0.0413573		SUZ12	0.00016264	3.78877	0.0011806	-0.319788		ROPN1L	0.0010728	2.96948	0.00779373	0.78924
SAMD3	0.62551	0.203766	0.999922	-0.0823224		MRFAP1L1	0.000162664	3.78871	0.0011806	-0.276753		HIC1	0.00107452	2.96879	0.00779874	0.871498
EEF2	0.625555	0.203735	0.999922	0.025783		BCL7C	0.000163087	3.78758	0.00118108	0.992785		RFX4	0.00107672	2.9679	0.00780725	-2.33952
TARBP2	0.625703	0.203631	0.999922	-0.0533552		PPIE	0.000163198	3.78728	0.00118108	0.815548		VRK3	0.00108238	2.96562	0.00784076	0.862444
NDUFS1	0.626016	0.203414	0.999922	0.124721		EP300	0.000163198	3.78728	0.00118108	0.646323		ARHGAP1	0.00108395	2.96499	0.00784462	0.363189
EXOSC5	0.62606	0.203384	0.999922	-0.142075		BANP	0.000163593	3.78623	0.00118281	0.842956		SLC24A3	0.00108758	2.96354	0.00786338	-1.03866
HAVCR2	0.626224	0.20327	0.999922	-0.0541377		SMARCD3	0.000163846	3.78557	0.0011835	-0.502653		SKAP1	0.00109557	2.96036	0.00791361	0.974585
PPP6C	0.626633	0.202987	0.999922	-0.0406509		UBL3	0.000164086	3.78493	0.00118411	-0.367717		TIMM8B	0.00109721	2.95971	0.00791794	-0.698733
RRAS	0.626654	0.202972	0.999922	-0.0809708		SNPH	0.000165453	3.78133	0.00119283	1.61323		LDOC1	0.00110342	2.95726	0.00795514	0.761856
LIMK2	0.626659	0.202969	0.999922	0.147264		GPBP1	0.000165681	3.78073	0.0011929	0.376487		MYOM1	0.00110649	2.95605	0.00796947	-0.502314
ADCK5	0.626909	0.202795	0.999922	-0.056605		MLF2	0.000165894	3.78017	0.0011929	0.783088		TFE3	0.00110751	2.95565	0.00796947	0.33383
STX8	0.627186	0.202604	0.999922	-0.0745703		EPHA4	0.000166097	3.77964	0.0011929	1.18615		FXR1	0.00111032	2.95455	0.00798208	-0.323513
SUSD3	0.627245	0.202563	0.999922	0.0507365		CCDC53	0.000166293	3.77913	0.0011929	-0.350718		PEX11B	0.00111179	2.95398	0.00798267	-0.258929
TCEA2	0.627303	0.202523	0.999922	-0.0383756		SNRPA1	0.00016639	3.77887	0.0011929	-0.394009		PRPSAP2	0.00111251	2.9537	0.00798267	0.296329
PRDX4	0.627617	0.202305	0.999922	-0.039764		HSP90B1	0.000166408	3.77883	0.0011929	-0.326906		AMD1	0.00111485	2.95278	0.00799189	0.233058
UCK1	0.628002	0.202039	0.999922	0.131907		BRE	0.000167113	3.77699	0.00119682	0.875305		LST1	0.00111822	2.95147	0.00800843	0.530253
NME7	0.628098	0.201973	0.999922	-0.124774		DMXL2	0.000167464	3.77608	0.00119781	1.62118		ZNFX1	0.00112055	2.95057	0.00801756	0.53663
PHOSPHO1	0.628316	0.201822	0.999922	0.0737637		RELN	0.000167567	3.77581	0.00119781	1.22342		WDR73	0.0011228	2.9497	0.00802608	-0.331596
LACTB2	0.628342	0.201804	0.999922	-0.101396		NUP153	0.000168361	3.77376	0.00120206	0.60662		MRPL16	0.00112611	2.94842	0.00803861	-0.723746
TMUB2	0.62841	0.201757	0.999922	0.0845439		DHX9	0.000168478	3.77346	0.00120206	1.09114		GP1BA	0.00112668	2.9482	0.00803861	0.511535
IGJ	0.628724	0.20154	0.999922	0.134295		MLYCD	0.000169457	3.77094	0.0012079	-0.404246		FER	0.00113423	2.9453	0.00808422	1.24998
PER2	0.628808	0.201482	0.999922	-0.0487868		OGDH	0.000170672	3.76784	0.00121475	1.17207		DNM2	0.00113521	2.94492	0.00808422	1.4228
CCS	0.629086	0.20129	0.999922	-0.0725863		IFI35	0.000170739	3.76767	0.00121475	-0.624755		PRKCD	0.00114089	2.94276	0.00811706	0.281711
PRKD2	0.629126	0.201263	0.999922	-0.129878		API5	0.0001709	3.76726	0.00121475	-0.255455		WDR4	0.00115802	2.93629	0.00823115	-0.255231
UGCG	0.62917	0.201232	0.999922	0.0520956		PXN	0.000171961	3.76457	0.00122115	0.46912		SLC19A1	0.00116077	2.93525	0.00824298	0.576504
SLC2A9	0.62944	0.201045	0.999922	-0.0888337		DYSF	0.00017308	3.76175	0.00122795	0.952998		PPP1R7	0.00116423	2.93396	0.00825985	0.508618
CDC37	0.629549	0.200971	0.999922	0.0262188		TXN	0.000174467	3.75829	0.0012366	0.385534		PTPN6	0.00116732	2.93281	0.00827401	-0.363062
CLDN15	0.629579	0.20095	0.999922	0.0339342		AGPAT1	0.000174627	3.75789	0.0012366	0.769648		PNN	0.00118101	2.92774	0.00835415	-0.434814
RPL35	0.630403	0.200382	0.999922	-0.0465801		RWDD1	0.000175265	3.75631	0.00123915	-0.190143		ADAM9	0.00118124	2.92766	0.00835415	0.331963
ADHFE1	0.630412	0.200376	0.999922	-0.0471501		BAP1	0.000175314	3.75618	0.00123915	-0.29068		KIAA0196	0.00118225	2.92729	0.00835415	0.32808
ZXDC	0.630609	0.20024	0.999922	0.071481		LSR	0.000175817	3.75494	0.00124155	-3.06769		DDX17	0.00118305	2.927	0.00835415	-0.31984
ZMPSTE24	0.630671	0.200197	0.999922	-0.0356771		ZC3H7A	0.000176038	3.75439	0.00124158	1.54373		PTPLB	0.0011852	2.92621	0.00836159	-0.508451
AP1G1	0.630679	0.200191	0.999922	0.111648		SLC30A5	0.000176172	3.75406	0.00124158	-0.375987		RAB1B	0.00118651	2.92573	0.00836304	0.663484
PSME1	0.630838	0.200082	0.999922	-0.0216971		CTNNAL1	0.000176314	3.75371	0.00124158	1.03238		SYNE2	0.00118821	2.92511	0.00836723	0.977426
INVS	0.630923	0.200024	0.999922	-0.0763802		ZNF326	0.000176521	3.7532	0.00124188	-1.38545		RNF113A	0.00119632	2.92215	0.00838725	-0.357261
GPR78	0.631386	0.199705	0.999922	0.137999		SDSL	0.000177645	3.75045	0.00124863	0.801432		MCTP1	0.00119684	2.92196	0.00838725	1.24347
CAB39L	0.631647	0.199526	0.999922	-0.0905121		TBKBP1	0.000178912	3.74736	0.00125637	0.979071		ADM2	0.00119749	2.92173	0.00838725	0.436791
TBX10	0.632096	0.199217	0.999922	0.169148		ZGPAT	0.000179727	3.74539	0.00125947	-0.384018		EPS15L1	0.00119815	2.92149	0.00838725	0.459953
ACACB	0.632189	0.199153	0.999922	0.0828017		SETD1A	0.000179853	3.74508	0.00125947	-0.29201		ZC3HC1	0.00119914	2.92113	0.00838725	-0.254468
PON2	0.632249	0.199112	0.999922	-0.0855935		STK39	0.000179921	3.74492	0.00125947	-0.330521		TRIM5	0.00119968	2.92094	0.00838725	1.36468
PRKX	0.632396	0.199011	0.999922	-0.0500177		CEACAM8	0.000180184	3.74428	0.00125947	2.30891		DGCR14	0.00119969	2.92093	0.00838725	0.860921
PKN2	0.632437	0.198983	0.999922	0.0401325		SNRPB2	0.000180186	3.74428	0.00125947	-0.209736		ZCCHC7	0.00119992	2.92085	0.00838725	-0.446794
EID2B	0.632535	0.198916	0.999922	-0.0752543		IFNA10	0.000180994	3.74234	0.00126395	1.12176		EDEM1	0.00120305	2.91972	0.00840135	0.594681
COX8A	0.632639	0.198844	0.999922	-0.0835833		SF1	0.000182826	3.73796	0.00127557	-0.760584		AKT3	0.00120744	2.91814	0.00842422	-1.79674
ZNF250	0.63265	0.198837	0.999922	0.0757313		PRDM2	0.000183583	3.73617	0.00127967	0.419375		ZNF189	0.00121142	2.91671	0.00844323	-0.457757
SLC44A1	0.632824	0.198717	0.999922	0.0380693		LTF	0.000184681	3.73358	0.00128478	2.33158		TXN	0.00121285	2.91619	0.00844323	0.443233
ARL4C	0.633327	0.198372	0.999922	-0.057797		UNC93B1	0.000184757	3.7334	0.00128478	-0.40818		DNAJC13	0.00121351	2.91596	0.00844323	0.183765
CREB5	0.633392	0.198327	0.999922	0.10677		MDM1	0.000184824	3.73324	0.00128478	1.88812		TLK1	0.00121749	2.91453	0.00846317	-0.548615
ELAC2	0.633558	0.198214	0.999922	0.0422504		HLA-DQA1	0.000186188	3.73005	0.00129194	1.84681		BTG2	0.0012206	2.91343	0.00847699	0.754547
ZNF169	0.633678	0.198132	0.999922	0.108503		RBM3	0.000186197	3.73003	0.00129194	-0.679838		GORASP1	0.00122323	2.91249	0.0084875	-0.133655
CDH26	0.633981	0.197924	0.999922	0.156646		MAPK8IP3	0.000186664	3.72894	0.001294	-0.512811		STIP1	0.0012326	2.90918	0.00854036	0.919918
PFKFB2	0.634074	0.19786	0.999922	0.102265		RECQL	0.000188104	3.7256	0.00130279	0.549278		SCGN	0.00123311	2.909	0.00854036	1.05969
HMBOX1	0.634093	0.197847	0.999922	-0.0575977		SPTY2D1	0.000188385	3.72495	0.00130354	0.692822		IER5L	0.00123704	2.90762	0.00855979	0.735102
SUCLA2	0.634251	0.197739	0.999922	-0.0614229		COPS4	0.000188591	3.72448	0.00130377	-0.166952		SCAND1	0.00124315	2.90548	0.008589	0.975347
USF1	0.634267	0.197728	0.999922	-0.0690239		MRPS36	0.000189425	3.72256	0.00130835	-0.471535		IGF2R	0.00124353	2.90534	0.008589	0.331859
SLC22A4	0.634527	0.19755	0.999922	0.0966748		PFKP	0.000189731	3.72186	0.00130927	-0.338324		LSM14B	0.0012464	2.90434	0.0085996	0.319606
IRF4	0.634595	0.197503	0.999922	0.0649709		STAP2	0.000190301	3.72056	0.0013119	0.692567		COMMD8	0.00124734	2.90402	0.0085996	0.99651
ELOF1	0.634737	0.197406	0.999922	-0.064979		FBXW7	0.00019046	3.7202	0.0013119	-0.512692		PDRG1	0.00125033	2.90297	0.0086124	0.434372
SNX4	0.634808	0.197357	0.999922	-0.0422851		EXOSC1	0.000191489	3.71786	0.00131478	-0.261426		MRPL50	0.00125382	2.90177	0.00862114	-0.414705
FBXL20	0.635	0.197226	0.999922	0.0617816		SPTAN1	0.000191533	3.71776	0.00131478	-0.39293		ARMCX6	0.00125388	2.90174	0.00862114	0.275003
ZNF12	0.635037	0.197201	0.999922	0.0341839		SKAP1	0.000191544	3.71773	0.00131478	1.10451		YARS	0.00125718	2.9006	0.00863601	-0.273498
MYO7A	0.635042	0.197197	0.999922	-0.0973656		SLMAP	0.000191572	3.71767	0.00131478	-0.343144		TXNIP	0.00126337	2.89847	0.0086646	0.191347
AHSA1	0.635078	0.197173	0.999922	-0.0584955		NAT1	0.00019274	3.71503	0.0013216	1.00535		CCDC90B	0.00126363	2.89838	0.0086646	-0.386504
ALAS1	0.635193	0.197094	0.999922	0.124299		DCUN1D5	0.000193505	3.71331	0.00132564	-0.306909		SNAPC2	0.00126479	2.89798	0.0086647	-0.213142
PCDHGC3	0.635283	0.197033	0.999922	-0.0854067		SLC8A3	0.000194628	3.71079	0.00133213	1.43215		IL17RD	0.00126813	2.89683	0.00867973	-0.637079
CMTM8	0.635385	0.196963	0.999922	0.0789243		LDOC1L	0.000195278	3.70935	0.00133463	-0.466199		CHKB	0.00127185	2.89556	0.00869732	-0.214116
DNAJB11	0.635902	0.19661	0.999922	-0.0269083		ZBTB44	0.000195345	3.7092	0.00133463	0.373238		SPRR1B	0.00127451	2.89466	0.00870762	0.481387
SLC6A9	0.636135	0.196451	0.999922	0.0896687		LRP1	0.000196439	3.70677	0.00134066	-1.14096		COMMD1	0.00127741	2.89367	0.00871332	-0.433113
BIVM	0.636155	0.196437	0.999922	-0.0693136		HSBP1	0.000196582	3.70646	0.00134066	-0.168397		TK2	0.00127765	2.89359	0.00871332	0.520936
KCTD3	0.636417	0.196258	0.999922	0.0488913		ATXN2L	0.000197036	3.70546	0.00134254	0.944499		FRY	0.00128647	2.8906	0.00876533	1.02497
OAZ3	0.63656	0.196161	0.999922	-0.0575839		APOL2	0.000197745	3.70389	0.00134515	-0.763726		TNFSF8	0.00128759	2.89022	0.00876533	1.33695
DLEC1	0.636656	0.196095	0.999922	0.125251		YPEL4	0.000197774	3.70383	0.00134515	1.80838		SETDB2	0.00129178	2.88881	0.00878597	-0.818407
SCAMP1	0.636674	0.196083	0.999922	-0.0316194		PRDX2	0.000198142	3.70302	0.00134644	1.23594		RPL37A	0.00129418	2.888	0.00878637	0.472026
RAB33B	0.636717	0.196054	0.999922	0.0600318		DDX10	0.000199751	3.69951	0.00135501	-0.299542		EMP3	0.00129496	2.88774	0.00878637	0.81483
AMPD3	0.63689	0.195936	0.999922	0.0942413		CAPN2	0.000199858	3.69928	0.00135501	-0.394997		SMARCE1	0.00129538	2.8876	0.00878637	-0.447183
CBX1	0.636968	0.195883	0.999922	-0.0397031		PLCXD1	0.00019994	3.6991	0.00135501	-0.549992		DAZAP2	0.00129648	2.88723	0.00878637	0.264192
UPF3A	0.637525	0.195503	0.999922	-0.0410059		FAM49B	0.000200235	3.69846	0.00135579	0.494981		LOC399900	0.00129866	2.8865	0.00878679	-0.536472
PRPSAP2	0.637622	0.195437	0.999922	-0.0299406		GALC	0.000200832	3.69717	0.00135862	-0.424316		CAMK1D	0.00129887	2.88644	0.00878679	1.1852
UCP2	0.637724	0.195368	0.999922	-0.0850643		GNRH1	0.000201711	3.69527	0.00136335	-0.587394		ID3	0.00130064	2.88584	0.00879092	0.639423
ADA	0.63779	0.195322	0.999922	-0.0618933		ABCC13	0.000201932	3.69479	0.00136363	0.869465		LMNB1	0.0013064	2.88392	0.008822	0.483202
ANKRD17	0.637802	0.195314	0.999922	0.0512767		LSM8	0.000203928	3.69052	0.00137588	0.694438		FAM24B	0.00131022	2.88266	0.00883628	-1.00206
ATG4A	0.63796	0.195207	0.999922	-0.0607471		NNMT	0.000205462	3.68727	0.00138499	0.706756		CPNE1	0.00131085	2.88245	0.00883628	1.13884
PTOV1	0.637995	0.195183	0.999922	0.0448977		BRI3BP	0.000206212	3.68569	0.00138881	-0.47123		DAP	0.00131335	2.88162	0.00884528	0.713186
CKAP5	0.638072	0.19513	0.999922	-0.0320782		EWSR1	0.000206556	3.68496	0.00138989	-0.431716		MBNL1	0.00131527	2.88099	0.00885029	-0.37336
RGR	0.638207	0.195038	0.999922	-0.0393262		AP1S2	0.000207134	3.68375	0.00139254	-0.436609		NEDD4	0.00132069	2.8792	0.00886979	0.357847
ICOSLG	0.638394	0.194911	0.999922	0.0643782		CNDP2	0.000208113	3.6817	0.00139788	-0.299479		RHOQ	0.00132157	2.87891	0.00886979	-0.300502
EDF1	0.638476	0.194855	0.999922	0.0675453		CDC5L	0.000208563	3.68076	0.00139966	0.292643		SLTM	0.00132168	2.87887	0.00886979	-0.13897
MTX2	0.638542	0.19481	0.999922	-0.0436054		DOK3	0.00020941	3.679	0.00140356	1.01884		TMF1	0.00132377	2.87819	0.00887596	0.827528
IFRD1	0.638569	0.194792	0.999922	0.0699044		ZNF691	0.000209641	3.67852	0.00140356	1.12217		ADSS	0.00132582	2.87752	0.00888005	-0.427076
LUC7L2	0.638588	0.19478	0.999922	-0.0447982		ZNF432	0.0002097	3.6784	0.00140356	-0.441779		CDYL2	0.00132673	2.87722	0.00888005	0.930343
ATP5S	0.638865	0.194591	0.999922	-0.0529936		SLC25A20	0.0002099	3.67799	0.00140366	1.35714		PHOSPHO1	0.00132872	2.87657	0.00888414	0.805202
ETV6	0.639054	0.194462	0.999922	0.0494221		CD86	0.000210355	3.67705	0.00140546	-0.290592		BTN3A3	0.00133089	2.87586	0.00888414	0.603005
PTPRR	0.639105	0.194428	0.999922	-0.0556392		ENY2	0.000211699	3.67428	0.0014132	-0.391943		ZNF483	0.00133112	2.87578	0.00888414	-0.497496
MXD1	0.639404	0.194224	0.999922	0.069108		SCYL2	0.000212459	3.67272	0.00141702	-0.394706		CCDC28A	0.00133243	2.87536	0.00888414	-0.184415
IL4R	0.639524	0.194143	0.999922	0.0439969		MKNK2	0.000212736	3.67216	0.00141762	0.22768		OR7E156P	0.00133321	2.8751	0.00888414	1.32007
RAB11FIP5	0.639561	0.194118	0.999922	-0.0595959		OR2H2	0.000214411	3.66875	0.00142752	-0.810032		LANCL1	0.00134225	2.87217	0.00893656	-0.397732
CTSG	0.639595	0.194095	0.999922	0.205439		PRPF38A	0.000216684	3.66417	0.00144135	-0.361372		ZMYM5	0.00134688	2.87067	0.0089556	1.21269
ABCC5	0.639742	0.193995	0.999922	0.0498999		PAFAH1B3	0.000216869	3.6638	0.00144135	-0.322372		XRCC1	0.00134855	2.87013	0.0089556	-0.342979
RAD51	0.640373	0.193567	0.999922	0.0676332		CLIC2	0.000217793	3.66196	0.00144622	-0.752897		SYK	0.00134866	2.8701	0.0089556	0.512285
NONO	0.6404	0.193549	0.999922	0.0251312		COASY	0.000221522	3.65458	0.0014697	-0.279355		RNH1	0.00135288	2.86874	0.00897576	1.0931
POLE4	0.640452	0.193513	0.999922	-0.0298593		KIAA0196	0.000221906	3.65383	0.00147095	0.334209		TRIM28	0.00135637	2.86762	0.00899103	1.3376
YEATS4	0.640515	0.193471	0.999922	-0.0624059		KBTBD4	0.0002225	3.65267	0.0014736	0.933697		AP1S2	0.00137508	2.86167	0.00910702	-0.414967
LRMP	0.640647	0.193381	0.999922	0.0500908		SIRT2	0.000222754	3.65218	0.00147366	-1.06633		JUND	0.00137864	2.86055	0.00912266	-0.356145
RDH10	0.640737	0.19332	0.999922	-0.106558		AP1G1	0.000222899	3.65189	0.00147366	0.832654		MKLN1	0.00138494	2.85857	0.00915529	-0.213951
MID1IP1	0.640883	0.193221	0.999922	0.0299766		MCEMP1	0.000223737	3.65026	0.00147792	0.756646		ARID5A	0.00138791	2.85764	0.00915529	1.093
ZNHIT1	0.640926	0.193192	0.999922	-0.0476018		GRIA3	0.000224198	3.64937	0.00147833	0.790568		CXXC1	0.00138826	2.85753	0.00915529	-0.243104
CAMK1D	0.64093	0.193189	0.999922	0.206509		OSGIN1	0.000224224	3.64932	0.00147833	0.875987		MITF	0.00138841	2.85748	0.00915529	-1.22099
CHD7	0.641073	0.193092	0.999922	0.0541494		PTP4A2	0.000224405	3.64897	0.00147833	-0.276219		EXOSC5	0.00139094	2.85669	0.00916136	0.824161
TFAM	0.641108	0.193069	0.999922	0.07876		MID1	0.000224581	3.64863	0.00147833	0.24674		ABCB7	0.00139175	2.85644	0.00916136	-0.402384
PRDM10	0.641193	0.193011	0.999922	-0.0697261		ASGR2	0.000225538	3.64678	0.00148334	0.976102		RFC3	0.00139417	2.85569	0.00916928	-1.30542
ZBTB24	0.641551	0.192769	0.999922	-0.0390758		WIPI2	0.000225998	3.6459	0.00148399	0.478395		GRIPAP1	0.00139568	2.85521	0.00917129	-0.526571
FCER1G	0.641611	0.192728	0.999922	-0.0409194		SLC39A6	0.00022613	3.64564	0.00148399	1.14697		F2R	0.00139752	2.85464	0.00917537	-0.178182
HMG20B	0.641631	0.192715	0.999922	0.0305538		WDR46	0.000226226	3.64546	0.00148399	-0.285341		OSTM1	0.0013998	2.85393	0.00918082	-0.442889
NCSTN	0.641784	0.192611	0.999922	-0.0235492		GALNT10	0.000226513	3.64491	0.0014841	1.37554		SLC43A3	0.00140077	2.85363	0.00918082	1.04048
FYN	0.641811	0.192593	0.999922	-0.03798		AMD1	0.000226634	3.64467	0.0014841	0.418539		CCNI	0.00140938	2.85097	0.00922926	0.347204
RTN1	0.641839	0.192574	0.999922	-0.0597878		ORMDL2	0.000228224	3.64164	0.0014923	-0.627861		RASSF5	0.00141291	2.84988	0.00924438	0.217574
IL21R	0.642014	0.192455	0.999922	-0.0852632		STK10	0.000228353	3.64139	0.0014923	0.48561		PCMT1	0.00142005	2.8477	0.00928303	-0.266223
POLR3K	0.642237	0.192305	0.999922	-0.0479393		ARHGEF19	0.000228478	3.64116	0.0014923	-0.407395		IDH3B	0.00142416	2.84644	0.00930191	-0.278824
PARP4	0.642502	0.192125	0.999922	-0.0302864		ZSWIM4	0.000230409	3.6375	0.00150362	-0.504723		RARS	0.00142778	2.84534	0.00931747	-0.385797
CLK4	0.642666	0.192015	0.999922	0.0390253		SFXN5	0.000231135	3.63613	0.0015057	0.383228		RNASE6	0.00142992	2.84469	0.00932344	0.665503
PHF2	0.642703	0.19199	0.999922	-0.0397631		OR7E156P	0.000231144	3.63612	0.0015057	1.33708		F11	0.00143983	2.84169	0.00937742	1.25133
ERAL1	0.642959	0.191817	0.999922	-0.0420073		TXNDC11	0.000231472	3.6355	0.0015057	0.338748		ATP2B4	0.00144068	2.84143	0.00937742	0.470161
CHIC1	0.642985	0.191799	0.999922	0.478364		TK2	0.000231523	3.63541	0.0015057	0.600542		SYNJ1	0.0014437	2.84052	0.00938902	-0.410393
TCF3	0.642999	0.191789	0.999922	0.111538		NOSIP	0.00023175	3.63498	0.00150588	0.500654		MSRB2	0.00145191	2.83806	0.00942935	0.256125
PBX1	0.64312	0.191708	0.999922	-0.0639055		SAV1	0.00023227	3.63401	0.00150796	1.45912		VPS26A	0.00145239	2.83792	0.00942935	-0.315411
GGPS1	0.643145	0.191691	0.999922	-0.0344363		NDUFA10	0.000234221	3.63037	0.00151932	0.945428		ATG5	0.00145411	2.8374	0.00943238	-0.358343
ATP6V1G1	0.643263	0.191612	0.999922	-0.036031		NDUFAF1	0.000235016	3.6289	0.00152217	-1.5612		PDCD6	0.00146261	2.83487	0.00946395	0.41275
THRA	0.643319	0.191574	0.999922	0.0597885		TUBB6	0.000235062	3.62882	0.00152217	0.957097		SIAH2	0.00146354	2.83459	0.00946395	0.801516
SENP2	0.643476	0.191468	0.999922	0.0379436		FAM24B	0.000236278	3.62658	0.00152732	-0.752103		ARL6IP5	0.00146432	2.83436	0.00946395	-0.296581
SLC37A3	0.643498	0.191453	0.999922	0.13048		TAB3	0.000236385	3.62638	0.00152732	1.25189		KRT1	0.001465	2.83416	0.00946395	1.41168
CLDN20	0.643526	0.191434	0.999922	0.0464939		CDYL2	0.000236462	3.62624	0.00152732	0.761626		POLR3GL	0.00146523	2.8341	0.00946395	-0.300648
MBD4	0.64356	0.191411	0.999922	0.0502882		ADRA2B	0.000236811	3.6256	0.00152734	-1.25905		LAS1L	0.0014737	2.83159	0.00951057	-0.931329
NOTCH1	0.643801	0.191248	0.999922	0.0588057		UTY	0.000236869	3.62549	0.00152734	-0.941361		TRIM21	0.00148122	2.82938	0.00955095	-0.548973
GDI1	0.643839	0.191223	0.999922	0.0437596		TNIP2	0.000237343	3.62462	0.00152909	0.700676		DNAJC15	0.00148528	2.82819	0.00956901	-0.813904
INSR	0.643866	0.191205	0.999922	-0.0390066		FURIN	0.000237802	3.62378	0.00153075	1.56458		ACAA1	0.00149046	2.82668	0.009592	0.532004
SEMG1	0.643923	0.191166	0.999922	-0.0889216		KIAA2013	0.0002389	3.62178	0.00153651	-0.336618		TGFBI	0.00149138	2.82641	0.009592	-0.337273
ZBTB25	0.643975	0.191131	0.999922	-0.06776		SSBP1	0.000239112	3.6214	0.00153657	-0.347874		TCEA2	0.00149885	2.82424	0.00963181	-0.271867
ZBTB4	0.644075	0.191063	0.999922	-0.0364473		FADD	0.000239894	3.61998	0.00153932	0.323109		HIVEP1	0.00150278	2.82311	0.00964694	0.590639
MDM1	0.644233	0.190957	0.999922	0.174139		RBL2	0.000240071	3.61966	0.00153932	0.531966		FCGRT	0.00150375	2.82282	0.00964694	0.337448
LY6H	0.644237	0.190954	0.999922	0.0822481		MDC1	0.00024015	3.61952	0.00153932	-0.444296		RPAIN	0.00150699	2.82189	0.00965815	-0.337194
MRPS7	0.644495	0.190781	0.999922	-0.0313933		SNRK	0.000240769	3.6184	0.00154143	-0.438314		DHPS	0.00150805	2.82158	0.00965815	-0.294817
TMEM18	0.64491	0.190501	0.999922	-0.0571208		NFATC1	0.000240886	3.61819	0.00154143	-0.658647		CSE1L	0.00151435	2.81977	0.00968301	-0.404517
CD52	0.644955	0.190471	0.999922	0.148947		TLE1	0.000241291	3.61746	0.00154172	-0.893853		CWF19L1	0.00151449	2.81973	0.00968301	-0.237392
SLC11A1	0.645413	0.190163	0.999922	0.0690991		UBN1	0.000241431	3.61721	0.00154172	0.385571		TM2D2	0.00151753	2.81886	0.00968461	-0.528613
TRIM33	0.64552	0.190091	0.999922	0.0413492		DHX30	0.000241542	3.61701	0.00154172	0.799726		JUNB	0.00151753	2.81886	0.00968461	1.08272
IAH1	0.645555	0.190066	0.999922	-0.0389261		CXCL10	0.000242543	3.61521	0.00154642	-0.910292		SLC2A5	0.00151858	2.81856	0.00968461	1.06301
COPS6	0.645718	0.189957	0.999922	-0.0209408		SPTBN1	0.000242688	3.61495	0.00154642	0.546147		SSR1	0.001522	2.81759	0.00969582	-0.459628
TSC2	0.645727	0.189951	0.999922	0.0471715		TIFA	0.000243017	3.61436	0.00154722	0.924773		RFXANK	0.0015229	2.81733	0.00969582	0.501519
SMG6	0.645849	0.189869	0.999922	0.0803079		PPP6C	0.000245356	3.6102	0.00156079	-0.347773		USP1	0.00152512	2.8167	0.00970182	-0.35549
RRM1	0.645885	0.189845	0.999922	0.0434095		BTG2	0.000246177	3.60875	0.00156403	0.685943		USP37	0.00152644	2.81632	0.00970205	-0.807552
ACSL1	0.645966	0.18979	0.999922	0.079595		PIGG	0.000246278	3.60857	0.00156403	0.616484		TGFBR2	0.00152934	2.8155	0.00971234	0.291282
EIF2B4	0.646039	0.189741	0.999922	-0.0285984		MBNL1	0.000247509	3.60641	0.00157053	-0.442189		PCDHGB6	0.0015326	2.81457	0.00972071	0.374602
MTMR12	0.646062	0.189726	0.999922	-0.103859		ZNF688	0.000248401	3.60485	0.00157476	-0.427377		TOMM20	0.00153323	2.81439	0.00972071	0.726251
ERBB4	0.646076	0.189717	0.999922	-0.0619826		MYH4	0.000248592	3.60451	0.00157476	0.774039		FCHSD2	0.00153986	2.81252	0.00975461	-0.328801
MRPL24	0.646516	0.18942	0.999922	-0.046677		CEACAM6	0.000250332	3.60148	0.00158446	2.37885		CD55	0.00154838	2.81012	0.00980039	0.594098
ABI2	0.646743	0.189268	0.999922	-0.048068		PGGT1B	0.000253057	3.59678	0.00160037	0.624173		GALC	0.00156647	2.80508	0.0099066	-0.479135
PLOD3	0.647167	0.188983	0.999922	-0.0276797		MGAT5B	0.000253587	3.59587	0.00160239	0.85553		ABCC13	0.00157423	2.80293	0.00994472	0.827457
RPL37	0.647326	0.188877	0.999922	0.0341733		NPTN	0.000254087	3.59502	0.0016042	-0.368904		DMRTB1	0.00157599	2.80245	0.00994472	0.835587
ARMC10	0.647382	0.18884	0.999922	-0.0444098		OGG1	0.000254432	3.59443	0.00160504	1.30428		BOLA3	0.00157644	2.80232	0.00994472	-0.407074
PCDHB9	0.647754	0.18859	0.999922	-0.0586104		GADD45A	0.000255866	3.59199	0.00161275	0.434581		PTP4A3	0.00158301	2.80052	0.00997057	0.986646
H2AFY	0.647845	0.188529	0.999922	-0.0366129		ZNF609	0.000256458	3.59098	0.00161513	-0.3716		SLC43A2	0.00158317	2.80047	0.00997057	0.523321
GPR65	0.648026	0.188408	0.999922	-0.0413032		ST5	0.000256676	3.59062	0.00161516	0.899593		TMEM17	0.0015852	2.79992	0.00997501	-0.504135
ZDHHC5	0.648165	0.188314	0.999922	0.021725		GTF2F1	0.00025901	3.58668	0.0016274	0.690485		ACTR6	0.00159108	2.79831	0.0100037	-0.526131
TSTA3	0.648248	0.188259	0.999922	-0.0827099		CHMP2A	0.00025905	3.58662	0.0016274	0.228495		MYLK	0.00159444	2.79739	0.0100128	0.667348
TEKT2	0.64825	0.188257	0.999922	0.138914		ARID3A	0.00025991	3.58518	0.00163144	0.409184		TCEA1	0.00159517	2.79719	0.0100128	1.10962
MARCKSL1	0.648619	0.18801	0.999922	0.0608215		IPO4	0.000260737	3.5838	0.00163528	1.12123		COBLL1	0.00159782	2.79647	0.0100211	-0.86767
PIGF	0.648689	0.187963	0.999922	-0.0431125		PHF10	0.000261997	3.5817	0.00164023	0.554822		CD99L2	0.00160014	2.79584	0.0100263	-0.37425
GLTSCR2	0.648765	0.187912	0.999922	-0.0409308		PAK4	0.000262323	3.58116	0.00164023	-0.656848		ACBD3	0.0016013	2.79553	0.0100263	-0.466818
WRB	0.648912	0.187814	0.999922	-0.0556407		TNFAIP8L1	0.000262352	3.58112	0.00164023	0.588989		LY6H	0.00160732	2.7939	0.0100557	0.660604
OVGP1	0.649108	0.187683	0.999922	0.0451473		ATP5C1	0.000262394	3.58105	0.00164023	1.24147		RBL1	0.00161386	2.79213	0.0100883	1.28636
PSMB10	0.649181	0.187634	0.999922	-0.0330971		CORO7	0.000262783	3.5804	0.00164092	0.72397		PSMB5	0.00161867	2.79084	0.0101085	-0.255501
IRAK1	0.649336	0.187531	0.999922	-0.0184844		ABCA3	0.000262937	3.58015	0.00164092	2.10229		DYM	0.00161977	2.79055	0.0101085	0.221586
GAS2L1	0.649348	0.187523	0.999922	-0.0756556		ZNF721	0.000263221	3.57968	0.00164133	-0.316519		LMBR1L	0.00162411	2.78939	0.0101273	0.612346
CATSPER1	0.649398	0.187489	0.999922	-0.0670601		SLC13A3	0.000265488	3.57596	0.00165411	-0.858018		RPS6KB2	0.00162745	2.78849	0.0101398	0.266866
VAMP8	0.649432	0.187466	0.999922	-0.0257878		FCGRT	0.000265781	3.57548	0.00165457	0.348331		DBT	0.00163196	2.78729	0.0101595	-0.238091
VKORC1L1	0.649446	0.187457	0.999922	-0.0537882		THRA	0.000266263	3.57469	0.00165569	0.435381		ENC1	0.00163426	2.78668	0.0101654	-0.297968
PIK3AP1	0.649488	0.187429	0.999922	-0.0494985		PER2	0.000266459	3.57437	0.00165569	-0.36993		ZNF600	0.00164105	2.78488	0.0101879	-0.699198
MYCT1	0.649506	0.187417	0.999922	-0.0752296		FBLN2	0.000266617	3.57411	0.00165569	-2.07682		ZMAT5	0.00164174	2.7847	0.0101879	0.705962
FOSB	0.64961	0.187347	0.999922	-0.0755136		BRD9	0.000267493	3.57269	0.00165977	-0.364031		GYPA	0.00164191	2.78465	0.0101879	-1.00902
CDC25A	0.649618	0.187342	0.999922	0.186022		VPS8	0.00027075	3.56743	0.00167861	0.551212		TIFA	0.00165066	2.78234	0.0102338	0.914718
SLC2A8	0.649878	0.187168	0.999922	-0.0358549		E2F5	0.000271072	3.56691	0.00167883	0.567497		TMEM59	0.00165214	2.78195	0.0102346	-0.285888
USP13	0.649939	0.187127	0.999922	-0.0530916		KBTBD2	0.00027123	3.56666	0.00167883	-0.321827		SALL3	0.00166822	2.77775	0.0103258	0.419267
CTTN	0.650141	0.186992	0.999922	-0.110471		GPR114	0.000272342	3.56489	0.00168433	-0.423325		PFN1	0.00168832	2.77254	0.0104417	-0.244278
ITM2C	0.650256	0.186916	0.999922	0.0651445		CHST7	0.000273144	3.56361	0.00168792	-0.437368		POLG2	0.00169659	2.77042	0.010473	-0.990094
PSMC1	0.650461	0.186779	0.999922	0.029294		SLC5A6	0.000273779	3.5626	0.00169046	-0.306216		ERBB2IP	0.00169675	2.77038	0.010473	0.928053
RAB3D	0.650518	0.186741	0.999922	0.0472359		EFNB2	0.000274266	3.56183	0.00169105	0.472671		PIM1	0.00169754	2.77018	0.010473	0.793604
DNPEP	0.650534	0.18673	0.999922	-0.0626138		FEM1C	0.000274321	3.56174	0.00169105	-0.386249		CCDC69	0.00170206	2.76902	0.0104924	-0.945871
DYNC1I2	0.650547	0.186722	0.999922	-0.0578165		ZNF660	0.000276036	3.55903	0.00169841	-0.575659		GUSB	0.00170827	2.76744	0.0105221	-0.319614
PRAF2	0.650573	0.186704	0.999922	0.0608473		KBTBD3	0.000276177	3.55881	0.00169841	0.692881		PPCS	0.00171205	2.76648	0.0105368	-0.392903
CTSD	0.650621	0.186672	0.999922	0.072047		PMPCA	0.000276188	3.5588	0.00169841	-0.460906		DPM2	0.00172143	2.76411	0.0105859	1.32229
PAM	0.650733	0.186597	0.999922	-0.0701739		CCNI	0.0002767	3.55799	0.00170018	0.207848		BARD1	0.00172616	2.76292	0.0106063	-0.510591
UBL3	0.650867	0.186507	0.999922	-0.0334733		POLDIP2	0.000277403	3.55689	0.00170311	0.515013		SMAD5	0.00173284	2.76124	0.0106388	-0.248305
SLC28A1	0.65091	0.186479	0.999922	0.222295		ATIC	0.000278544	3.55511	0.00170874	-0.232397		CCDC53	0.00173459	2.7608	0.0106409	-0.352584
ACY1	0.650972	0.186438	0.999922	-0.0738859		SELPLG	0.000278934	3.5545	0.00170937	0.619486		XAB2	0.00173947	2.75958	0.0106622	-0.545563
MFSD3	0.650973	0.186437	0.999922	0.0380993		FANCA	0.00027925	3.55401	0.00170937	1.2724		UXS1	0.0017446	2.7583	0.010685	-1.65817
GNL1	0.651266	0.186242	0.999922	0.046753		TPP1	0.000279386	3.5538	0.00170937	-0.205894		NCSTN	0.0017591	2.75471	0.0107574	0.22688
DPAGT1	0.651314	0.186209	0.999922	-0.0459642		CDC25C	0.000279551	3.55354	0.00170937	1.0154		SNRPG	0.00175927	2.75467	0.0107574	-0.733414
GALNT14	0.651376	0.186168	0.999922	0.10158		SPHK1	0.000280917	3.55142	0.00171633	1.09951		SYF2	0.00176833	2.75244	0.0108041	0.794733
PAPD5	0.651703	0.18595	0.999922	-0.0300522		HIST1H2BH	0.000282392	3.54915	0.00172396	0.980073		CREB3	0.00177148	2.75166	0.0108108	-1.67187
ZNF264	0.651756	0.185915	0.999922	-0.067104		ARHGEF1	0.000283178	3.54794	0.00172541	1.15472		ATP2A2	0.00177229	2.75147	0.0108108	-0.493275
COMMD5	0.651785	0.185896	0.999922	-0.0289923		ELAVL1	0.00028324	3.54785	0.00172541	0.751262		ATP13A1	0.00177551	2.75068	0.0108218	-0.473279
MAP4K1	0.651823	0.185871	0.999922	-0.030437		POLR2C	0.000283314	3.54773	0.00172541	1.18367		ERCC2	0.00177913	2.74979	0.0108351	-0.455018
CASP8	0.651877	0.185834	0.999922	0.151653		SRM	0.000283943	3.54677	0.00172785	-0.389309		PLP2	0.00178255	2.74896	0.0108466	0.280723
TMEM86B	0.652076	0.185702	0.999922	-0.0570942		SLC29A2	0.000284344	3.54616	0.0017289	-0.77505		INHBB	0.00178388	2.74863	0.0108466	0.858446
NECAP1	0.652119	0.185673	0.999922	0.0323645		BICD2	0.000286951	3.54219	0.00174335	0.436922		VPS36	0.00179043	2.74704	0.0108748	-0.679459
ANG	0.652186	0.185629	0.999922	-0.0479306		MKRN2	0.000287688	3.54108	0.00174643	0.413029		CTSL	0.00179281	2.74647	0.0108748	1.00135
RPL35A	0.65244	0.185459	0.999922	-0.0982229		EXOC7	0.000288713	3.53953	0.00175125	-0.276613		CACNA1B	0.00179283	2.74646	0.0108748	-0.696544
ATP9A	0.652749	0.185254	0.999922	-0.0696118		AGPAT6	0.000289257	3.53872	0.00175183	-1.92323		GGA2	0.00179928	2.7449	0.0109052	-0.440793
H1F0	0.653021	0.185073	0.999922	0.0613038		KIF3B	0.000289272	3.53869	0.00175183	0.705684		KPNB1	0.00180512	2.74349	0.0109318	-0.377361
ISL2	0.65311	0.185014	0.999922	0.132911		LEPRE1	0.000290943	3.53619	0.00176054	-0.425294		SLC35F5	0.00181204	2.74183	0.0109649	0.776687
AP1M1	0.65314	0.184994	0.999922	0.0274875		CLEC2B	0.000291599	3.53521	0.0017631	-0.571837		CYB5R4	0.00181758	2.74051	0.0109897	0.646523
FKBP2	0.65314	0.184994	0.999922	-0.163495		ZNF414	0.00029262	3.5337	0.00176786	1.28753		TMEM9B	0.00182148	2.73957	0.0110045	-0.237296
CLEC1B	0.653153	0.184985	0.999922	-0.0805128		SRD5A1	0.000293405	3.53253	0.00177119	0.490286		PJA1	0.00182295	2.73922	0.0110046	0.796776
TMCC2	0.653251	0.18492	0.999922	0.125159		SMS	0.000294879	3.53036	0.00177867	0.709078		IFI35	0.00182772	2.73809	0.0110246	-0.548834
RPUSD2	0.653264	0.184911	0.999922	0.0360933		YTHDF1	0.000295784	3.52903	0.00178271	-0.229484		ARNTL	0.00183322	2.73678	0.011049	0.536308
RNH1	0.653277	0.184902	0.999922	-0.184239		WASL	0.00029611	3.52855	0.00178326	-0.44152		PCBP1	0.00183641	2.73603	0.0110594	0.308595
MRPL45	0.653401	0.18482	0.999922	-0.0316921		TRIM33	0.000296646	3.52776	0.00178506	-0.359549		SPTAN1	0.00183916	2.73538	0.0110671	-0.500655
DRG1	0.653491	0.184761	0.999922	-0.0412564		SELENBP1	0.000297163	3.52701	0.00178675	0.906155		RPS6KA1	0.00184318	2.73443	0.0110825	-0.3315
CLDND2	0.653561	0.184714	0.999922	-0.0926936		SNTB2	0.000298047	3.52571	0.00179065	-0.27582		UTY	0.00184501	2.734	0.0110847	-1.1198
TSPAN4	0.653663	0.184646	0.999922	-0.0417		DNAJC15	0.000300526	3.52212	0.00180411	-0.537861		SPP1	0.00184995	2.73284	0.0111055	1.58161
NTAN1	0.65377	0.184575	0.999922	0.0461886		PLD1	0.000300931	3.52153	0.00180511	-0.64854		BRD9	0.00186246	2.72991	0.0111718	-0.334782
LIG1	0.653961	0.184448	0.999922	0.105507		HDDC2	0.000301923	3.5201	0.00180963	-0.329014		ZNF646	0.001866	2.72909	0.0111842	0.787606
HDDC2	0.654019	0.18441	0.999922	-0.0382296		CXXC4	0.000304298	3.5167	0.00182182	-2.4314		CCDC127	0.00188548	2.72458	0.0112842	0.762686
MKNK2	0.654272	0.184242	0.999922	-0.0265046		CNOT7	0.000304444	3.51649	0.00182182	0.336786		GATAD1	0.00188567	2.72453	0.0112842	-0.412957
TEX264	0.654291	0.184229	0.999922	-0.0401735		RPS19BP1	0.000304679	3.51616	0.00182182	0.765935		ASS1	0.001894	2.72262	0.0113251	0.745055
CX3CR1	0.654358	0.184185	0.999922	-0.0578338		AIP	0.00030676	3.5132	0.00183281	-0.312994		MAZ	0.001896	2.72216	0.0113281	1.19741
PPIL3	0.654417	0.184146	0.999922	-0.0439873		HIVEP1	0.000307985	3.51147	0.00183868	0.64884		MFHAS1	0.00189952	2.72136	0.0113397	1.35738
SDF4	0.654677	0.183973	0.999922	-0.078253		CORO2A	0.000310444	3.50802	0.0018519	0.584261		XRCC2	0.00190094	2.72103	0.0113397	-0.574364
PTPRC	0.654725	0.183941	0.999922	0.0927686		OLR1	0.000311082	3.50713	0.00185225	1.66562		CXXC4	0.00190317	2.72052	0.0113441	-1.29284
ARHGEF2	0.654757	0.18392	0.999922	0.0424775		HMGN2	0.000311366	3.50673	0.00185225	0.429782		MTAP	0.00190587	2.71991	0.0113512	-0.290203
NMNAT1	0.654807	0.183887	0.999922	-0.16409		GADD45B	0.000311484	3.50656	0.00185225	-0.527931		PKD2	0.00191019	2.71892	0.0113681	-0.615634
CNDP2	0.655091	0.183698	0.999922	-0.0293434		PADI2	0.000311633	3.50636	0.00185225	-1.03751		CDKN1A	0.00192809	2.71487	0.0114623	0.357453
ARCN1	0.655176	0.183642	0.999922	0.0371395		CLN3	0.000311725	3.50623	0.00185225	0.328598		KCTD5	0.00192906	2.71466	0.0114623	0.298962
HTRA4	0.655225	0.18361	0.999922	0.0859902		CAPZA2	0.000312333	3.50538	0.0018544	-0.408552		CSDE1	0.00193184	2.71403	0.0114683	0.326637
TPK1	0.655299	0.183561	0.999922	-0.0384724		COPA	0.000314695	3.50211	0.00186696	-0.263227		MRPS27	0.00193452	2.71343	0.0114683	0.26829
BTF3L4	0.655571	0.18338	0.999922	-0.0556061		SYF2	0.00031552	3.50097	0.00187039	0.713252		KIAA1598	0.00193567	2.71317	0.0114683	-0.617776
CDC42EP4	0.655927	0.183144	0.999922	0.0374159		CRADD	0.00031666	3.49941	0.00187562	0.399374		DLC1	0.00193613	2.71307	0.0114683	-2.92248
ALDH1A1	0.656027	0.183078	0.999922	0.0809303		TCEAL8	0.000316899	3.49908	0.00187562	-0.487006		STK39	0.00194579	2.7109	0.0115083	-0.468009
FAM96A	0.656098	0.183031	0.999922	-0.0438568		IFNA8	0.000317845	3.49778	0.00187889	0.439301		FKBP14	0.00194593	2.71087	0.0115083	-0.512236
IL6R	0.65633	0.182878	0.999922	0.146604		MRPL16	0.000317948	3.49764	0.00187889	-0.766407		PHIP	0.00195195	2.70953	0.0115277	-0.184675
CWF19L1	0.656543	0.182737	0.999922	0.0424851		RBL1	0.000319032	3.49617	0.00188383	1.10253		FAM98C	0.00195225	2.70946	0.0115277	0.509085
PLAGL2	0.656739	0.182607	0.999922	0.0361424		DLEU1	0.000321823	3.49238	0.00189883	0.669014		RPL7	0.00195642	2.70854	0.0115433	0.208469
BZW2	0.656765	0.18259	0.999922	-0.0302013		LTB4R	0.000323414	3.49024	0.00190673	0.621352		FLT3LG	0.00195815	2.70815	0.0115445	-0.462282
PIK3CD	0.656907	0.182496	0.999922	0.0398804		TXNIP	0.000323725	3.48982	0.00190708	-0.210986		PRR3	0.00195977	2.70779	0.0115451	-0.693288
CD96	0.656943	0.182473	0.999922	-0.0714281		ADM2	0.000325899	3.48692	0.0019184	0.438994		STARD5	0.00196147	2.70742	0.0115461	-0.749841
NR1H3	0.657013	0.182426	0.999922	-0.0536869		MYL1	0.000327179	3.48521	0.00192443	0.550167		PITRM1	0.00196533	2.70656	0.0115511	0.384658
ARTN	0.6571	0.182369	0.999922	0.0789634		EIF4ENIF1	0.000328056	3.48405	0.00192589	0.522309		NUP37	0.00196536	2.70656	0.0115511	-0.256344
PHB	0.657116	0.182358	0.999922	-0.0331553		RTEL1	0.000328088	3.48401	0.00192589	-0.742309		DARS	0.0019766	2.70408	0.0116081	-0.378202
UBE2L3	0.657175	0.182319	0.999922	-0.0264381		DLC1	0.000328246	3.4838	0.00192589	-2.49851		LSM3	0.00197955	2.70343	0.011609	-0.521626
PREX1	0.657289	0.182244	0.999922	0.166301		SF3B4	0.000328444	3.48354	0.00192589	-0.285359		DDX11	0.00197982	2.70337	0.011609	0.88426
WDR26	0.657415	0.18216	0.999922	0.0550161		NOTCH2	0.000329319	3.48238	0.00192953	-0.39704		GPS2	0.0019838	2.7025	0.011613	0.466319
DENND4C	0.657569	0.182058	0.999922	-0.0428907		BET1	0.000329999	3.48149	0.00193202	0.697501		PDE4B	0.00198408	2.70244	0.011613	-0.412086
PGK1	0.657831	0.181885	0.999922	-0.029262		CCNH	0.000330751	3.4805	0.00193381	0.471601		UBE2G2	0.001986	2.70202	0.011613	-0.277197
L3MBTL3	0.658051	0.181741	0.999922	-0.0652579		CD84	0.000330816	3.48041	0.00193381	-1.41974		VAMP4	0.00198663	2.70188	0.011613	-0.768836
TOR2A	0.658121	0.181694	0.999922	-0.118531		RSRC1	0.000331101	3.48004	0.00193398	0.453561		ZIK1	0.00199313	2.70046	0.0116362	0.43809
TXNDC11	0.658137	0.181683	0.999922	0.0397876		PURB	0.000332584	3.4781	0.00194071	-0.275304		ATP6V1D	0.00199368	2.70034	0.0116362	-0.159201
TNFSF9	0.658211	0.181635	0.999922	-0.0788243		STUB1	0.000332766	3.47786	0.00194071	0.766132		PTPN22	0.00200421	2.69806	0.0116886	-0.442082
ZNF160	0.658242	0.181614	0.999922	0.0372292		TRPC4AP	0.000333365	3.47708	0.00194124	1.34838		BCL2L2	0.00200867	2.69709	0.0117056	-0.907808
TMEM50A	0.658273	0.181594	0.999922	-0.0483684		LCN2	0.00033337	3.47707	0.00194124	1.46392		SND1	0.00201083	2.69663	0.0117092	0.479721
ARRB1	0.658408	0.181505	0.999922	-0.0240502		HSD11B1L	0.000334129	3.47609	0.00194416	0.690636		ATP6V0A1	0.00201871	2.69493	0.0117331	0.319914
MPO	0.65842	0.181497	0.999922	0.179156		GPKOW	0.00033524	3.47464	0.00194703	-0.465626		RPUSD3	0.00202038	2.69457	0.0117331	-0.230474
MEN1	0.658423	0.181495	0.999922	0.108327		PSMB3	0.000335698	3.47405	0.00194703	-0.281945		OAF	0.00202257	2.6941	0.0117331	-0.396267
KIF14	0.658558	0.181406	0.999922	0.0739105		USP34	0.000335736	3.474	0.00194703	0.876154		VIM	0.00202317	2.69397	0.0117331	0.463509
TMEM71	0.658561	0.181404	0.999922	0.038412		CD44	0.000335996	3.47367	0.00194703	-0.314116		DEDD	0.00202381	2.69383	0.0117331	-0.390675
COQ10A	0.658685	0.181322	0.999922	-0.0439879		FXR1	0.000336057	3.47359	0.00194703	-0.328471		MICA	0.00202423	2.69374	0.0117331	1.075
VEGFA	0.658747	0.181281	0.999922	0.0719901		PIK3CA	0.000336164	3.47345	0.00194703	0.968997		LRPPRC	0.00202813	2.69291	0.0117467	-0.29298
LAD1	0.659058	0.181076	0.999922	0.195945		DDX27	0.000338084	3.47097	0.00195537	0.612602		CPT1A	0.00204491	2.68933	0.0118348	0.548851
SERPINF2	0.659081	0.181061	0.999922	0.111046		PANX3	0.000338321	3.47067	0.00195537	1.05051		WDR52	0.00204774	2.68872	0.0118422	1.03368
TNFRSF13C	0.659088	0.181057	0.999922	0.0748727		EDEM1	0.00033838	3.4706	0.00195537	0.650919		ARHGEF10L	0.00205021	2.6882	0.0118474	-1.85201
OXTR	0.659123	0.181034	0.999922	0.10473		BRD2	0.000339377	3.46932	0.00195964	-0.300386		NOC3L	0.00205619	2.68694	0.0118729	-0.49702
CSAD	0.659149	0.181016	0.999922	0.0601202		CLK1	0.000340456	3.46794	0.00196436	0.421379		KIF3B	0.0020694	2.68415	0.0119309	0.558596
USP49	0.659245	0.180953	0.999922	0.0563242		KRTCAP2	0.000340714	3.46761	0.00196436	-0.758296		ATAD1	0.00207057	2.68391	0.0119309	-0.450966
SUMO1	0.659333	0.180895	0.999922	0.124221		RPAIN	0.000343099	3.46458	0.0019766	-0.268213		TRIM24	0.00207226	2.68356	0.0119309	0.515398
GHITM	0.659338	0.180892	0.999922	-0.0248857		COL11A2	0.000343746	3.46376	0.00197883	-1.94293		OSBPL2	0.00207255	2.6835	0.0119309	0.224218
PPP1R7	0.659347	0.180886	0.999922	-0.0794159		FLJ16734	0.00034418	3.46321	0.00197982	-0.373829		ADRB2	0.00208507	2.68088	0.0119897	-0.410579
OSGEP	0.659532	0.180764	0.999922	-0.0371721		TMED9	0.000344798	3.46244	0.00198056	0.457835		ARAF	0.00208593	2.6807	0.0119897	0.374972
NGDN	0.659556	0.180749	0.999922	-0.0276495		CCDC24	0.000344832	3.46239	0.00198056	-0.902162		SP110	0.0020931	2.67921	0.0120218	-0.34402
ADIPOQ	0.659628	0.180701	0.999922	-0.0520693		LSM4	0.000345881	3.46107	0.00198403	0.4191		HSP90B1	0.00210178	2.67741	0.012058	-0.485057
LILRB4	0.659751	0.18062	0.999922	-0.0790916		ASF1B	0.00034596	3.46097	0.00198403	0.567923		UBE2H	0.00210258	2.67725	0.012058	0.494853
DNAJC13	0.659823	0.180572	0.999922	0.0288663		WDR81	0.000346837	3.45987	0.00198755	0.915912		PUS3	0.00210817	2.67609	0.0120718	-0.709694
YIF1A	0.659939	0.180496	0.999922	-0.0349702		RASSF7	0.00034716	3.45947	0.0019879	-0.403058		ATP2A3	0.00210818	2.67609	0.0120718	0.66516
TAC3	0.660187	0.180333	0.999922	-0.0855024		SIGIRR	0.000348326	3.45801	0.00199307	-0.73215		RANBP10	0.00211622	2.67444	0.0120916	0.587371
ITPR3	0.66019	0.180331	0.999922	-0.058667		NUP88	0.000349966	3.45597	0.00200041	-0.207901		RPL27A	0.00211683	2.67431	0.0120916	0.54048
MRPS36	0.660305	0.180256	0.999922	-0.0497815		RAPGEF4	0.000350137	3.45576	0.00200041	-1.61566		RTN1	0.00211724	2.67423	0.0120916	-0.363808
LYN	0.660378	0.180207	0.999922	0.0359086		TAF5	0.000350894	3.45482	0.00200322	-0.281048		KCTD2	0.00211956	2.67375	0.0120916	0.785334
LAMP1	0.66041	0.180186	0.999922	0.0201843		NAGLU	0.000353295	3.45186	0.00201413	-0.946402		CDV3	0.00211962	2.67374	0.0120916	1.08763
GTPBP6	0.660651	0.180028	0.999922	-0.0396733		SLC25A26	0.000353337	3.45181	0.00201413	0.779812		RECQL	0.00212851	2.67193	0.0121331	0.586684
F11	0.660662	0.18002	0.999922	-0.127885		PTOV1	0.000355068	3.44969	0.00202247	-0.410401		ANAPC10	0.00213193	2.67123	0.0121435	-0.654565
B3GALT6	0.660667	0.180018	0.999922	-0.0387302		LAPTM4A	0.000355777	3.44882	0.00202499	-0.529824		PCNX	0.00213453	2.6707	0.0121492	0.287249
CEP164	0.660733	0.179974	0.999922	-0.0530672		ATP6V0A2	0.000357938	3.44619	0.00203575	-0.308287		RAB6A	0.00214174	2.66923	0.0121712	0.92732
DNMT3A	0.661031	0.179778	0.999922	0.0710235		HDAC8	0.000359107	3.44478	0.00204087	1.0583		POLR3B	0.00214264	2.66905	0.0121712	-0.45316
PPHLN1	0.661118	0.179721	0.999922	0.0257289		RAB24	0.000359437	3.44438	0.00204121	0.578554		OPLAH	0.00214322	2.66893	0.0121712	-0.511264
NDUFA3	0.661162	0.179692	0.999922	0.0844004		HMBS	0.00036024	3.44341	0.00204424	0.59561		THUMPD2	0.00215068	2.66742	0.0122044	-0.409183
KLHDC4	0.661248	0.179636	0.999922	-0.0459022		CD46	0.000361959	3.44134	0.0020511	0.770978		RNF148	0.00216245	2.66505	0.0122587	0.839804
RNASEH2A	0.66131	0.179595	0.999922	-0.0349002		CDH26	0.00036199	3.4413	0.0020511	-1.86706		VWCE	0.00216349	2.66485	0.0122587	0.985972
EXT2	0.661319	0.179589	0.999922	-0.0410001		LGALS2	0.000362764	3.44038	0.0020531	-1.15933		GABARAPL1	0.00216591	2.66436	0.0122632	0.45313
DMC1	0.661426	0.179519	0.999922	-0.0453719		TNFAIP8	0.000362886	3.44023	0.0020531	1.0787		MDH2	0.00216995	2.66355	0.0122769	-0.314008
RPS6KC1	0.661657	0.179367	0.999922	-0.0835689		COPS8	0.000364504	3.4383	0.00206071	0.443963		OSTF1	0.00217249	2.66304	0.0122821	0.253903
ZNF365	0.661779	0.179287	0.999922	-0.100684		DDHD2	0.000364903	3.43782	0.00206143	1.1236		SFXN3	0.00217625	2.66229	0.0122942	1.41097
UNC93B1	0.662232	0.17899	0.999922	0.0374009		GTF2H3	0.000365448	3.43717	0.00206226	-0.544193		SDHC	0.00217991	2.66156	0.0123057	-0.507104
DOCK5	0.662261	0.178971	0.999922	0.0552134		XPR1	0.000365594	3.437	0.00206226	-0.337528		KRT24	0.00218383	2.66078	0.0123186	0.884324
DLX4	0.662264	0.178969	0.999922	0.147057		FYN	0.000366726	3.43566	0.00206643	-0.270162		ACOX3	0.00218657	2.66024	0.0123249	-0.283703
SLC6A20	0.662315	0.178935	0.999922	0.102917		SLC30A3	0.000366879	3.43548	0.00206643	-1.17871		ZFAND2A	0.002193	2.65896	0.0123519	-0.274789
NEIL2	0.662481	0.178827	0.999922	-0.0473168		PPIL2	0.000367439	3.43481	0.00206804	0.929949		DPP3	0.00220004	2.65757	0.012374	0.688894
IRAK2	0.662487	0.178823	0.999922	-0.0500047		TMF1	0.000368715	3.43331	0.00207229	0.912438		HSP90AA1	0.00220018	2.65754	0.012374	-0.418907
RPL31	0.662518	0.178802	0.999922	0.0346504		EIF1	0.000368742	3.43328	0.00207229	0.254203		DVL3	0.00221069	2.65547	0.0124239	1.13708
TUBB	0.66262	0.178735	0.999922	0.0283234		SLC23A1	0.000369145	3.4328	0.00207302	0.352637		NDUFA9	0.00221686	2.65426	0.0124493	-0.180255
LIMS2	0.662633	0.178727	0.999922	0.0760156		ABHD8	0.000369776	3.43206	0.00207439	0.230981		ZNF320	0.00222603	2.65247	0.0124915	-0.631698
EHD4	0.662741	0.178656	0.999922	-0.0265733		HMGCS1	0.000369937	3.43187	0.00207439	-0.462662		RPS27	0.00223657	2.65042	0.0125414	-0.564504
PTGS2	0.662872	0.17857	0.999922	0.0858478		CLEC11A	0.000371811	3.42968	0.00208335	1.14318		CNOT2	0.00224366	2.64904	0.0125718	0.309201
TRAPPC2	0.662919	0.178539	0.999922	-0.0294112		MGAT2	0.000372443	3.42894	0.00208535	-0.263481		NR3C2	0.00224815	2.64817	0.0125877	-0.480914
GHRL	0.662929	0.178533	0.999922	0.080664		ERH	0.000374894	3.42609	0.00209752	0.529375		TRIM33	0.002252	2.64743	0.0125999	-0.519124
ODF2	0.663035	0.178463	0.999922	0.0319201		LRRC57	0.000376385	3.42437	0.00210431	0.683958		SLC23A1	0.0022604	2.64582	0.0126375	0.498831
SLC26A8	0.663082	0.178433	0.999922	0.15786		MXD3	0.000379175	3.42116	0.00211834	0.633173		SPA17	0.00226625	2.64469	0.0126609	-0.994873
FAM53C	0.663177	0.178371	0.999922	0.0495193		DYRK1A	0.00038046	3.41969	0.0021225	0.668157		ZNF514	0.00226866	2.64423	0.012665	-0.553221
TARP	0.663585	0.178103	0.999922	-0.128378		RPL24	0.000380524	3.41962	0.0021225	0.847168		TRIM41	0.00227534	2.64295	0.012693	-0.320416
GPR162	0.663691	0.178034	0.999922	0.0634564		ABCA4	0.00038076	3.41935	0.0021225	0.458112		SAMD10	0.0022825	2.64159	0.0127235	-0.732866
CASP1	0.663756	0.177992	0.999922	-0.0370787		MAP4K1	0.000381721	3.41825	0.00212629	-0.254565		EED	0.00228454	2.6412	0.0127255	0.943605
ZNF317	0.663822	0.177948	0.999922	0.0280749		CEP290	0.000383298	3.41646	0.00213351	1.20702		WDR5	0.00229051	2.64007	0.0127494	0.977066
CTSK	0.663851	0.177929	0.999922	-0.0599393		ECHS1	0.000383617	3.4161	0.00213371	-0.197463		ALPPL2	0.00229843	2.63857	0.0127841	0.750786
NIN	0.663869	0.177918	0.999922	0.0218639		GTPBP1	0.000388096	3.41106	0.00215704	0.729117		APIP	0.00230772	2.63682	0.0128263	0.589036
KIR3DL1	0.663878	0.177912	0.999922	-0.0744778		TRIM68	0.000389854	3.4091	0.00216522	-0.316265		HSD11B1	0.00231497	2.63545	0.0128531	1.07692
KCNMB2	0.664036	0.177809	0.999922	-0.0871766		HTATIP2	0.000390678	3.40818	0.0021682	0.469995		YTHDF3	0.00231593	2.63527	0.0128531	0.398637
CLK1	0.6641	0.177766	0.999922	0.0495076		LSG1	0.000391564	3.4072	0.00217153	-0.65683		ODC1	0.00231807	2.63487	0.0128555	0.581467
UQCRB	0.664222	0.177687	0.999922	0.126538		PGM2L1	0.000393505	3.40505	0.00218069	0.469505		GTF2F1	0.00232708	2.63319	0.012896	0.63323
USP4	0.664284	0.177646	0.999922	0.0230291		MRPS15	0.000394197	3.40429	0.00218293	-0.311297		APOL2	0.0023343	2.63184	0.0129266	-0.836142
CHCHD4	0.66438	0.177584	0.999922	-0.0263508		FPR1	0.0003946	3.40384	0.00218357	1.02925		DHX30	0.00233859	2.63105	0.0129334	0.694704
RHOT1	0.664477	0.17752	0.999922	-0.0213178		CACYBP	0.000394986	3.40342	0.00218411	0.423812		TNIP1	0.00233896	2.63098	0.0129334	0.448108
ZNF397	0.664477	0.17752	0.999922	0.116508		GDAP2	0.000395785	3.40254	0.00218693	0.422237		STAU2	0.0023461	2.62965	0.0129614	-0.286424
CRADD	0.664501	0.177505	0.999922	-0.0484723		PTPLAD1	0.000397635	3.40052	0.00219555	0.854643		TRAP1	0.00234967	2.62899	0.0129614	0.572258
BIRC3	0.664872	0.177262	0.999922	0.044391		NUDT2	0.000398378	3.3997	0.00219805	-0.633587		SNX5	0.00235014	2.62891	0.0129614	0.700159
KCNN3	0.664995	0.177182	0.999922	-0.0849123		TPM3	0.000399737	3.39823	0.00220394	0.919898		SMARCC1	0.00235087	2.62877	0.0129614	-0.402811
UBLCP1	0.665527	0.176835	0.999922	0.039342		IFI16	0.00040004	3.3979	0.002204	0.714623		ATP5J2	0.00235814	2.62743	0.0129921	-0.443509
RNPEP	0.665758	0.176683	0.999922	-0.0470679		KIR2DS5	0.000400799	3.39707	0.00220557	-0.68635		BLZF1	0.00236479	2.62621	0.013016	-0.563259
PSMC4	0.666129	0.176442	0.999922	-0.0634894		ATP6V1G1	0.000400906	3.39696	0.00220557	-0.282508		FUBP1	0.00236593	2.626	0.013016	-0.780618
EXOC6	0.666136	0.176437	0.999922	0.040503		RNF5	0.000403042	3.39465	0.0022157	0.275666		NDUFS3	0.00236946	2.62535	0.013026	-0.229575
PSMB4	0.666172	0.176414	0.999922	-0.0219148		KRT24	0.000405158	3.39238	0.00222572	1.06119		CMTM5	0.00237489	2.62436	0.0130464	1.10692
LOC401052	0.666207	0.176391	0.999922	-0.0318558		RUSC1	0.000405865	3.39162	0.00222799	-0.266213		BRD3	0.00237956	2.6235	0.0130626	0.969904
CNTNAP1	0.666385	0.176275	0.999922	0.0801054		OAT	0.000406423	3.39102	0.00222943	0.563253		EDNRB	0.00238318	2.62284	0.013073	0.54403
GAMT	0.666432	0.176244	0.999922	0.0470916		INSL3	0.000409761	3.38747	0.00224583	0.914742		BAX	0.00238498	2.62251	0.0130734	1.0304
TMEM159	0.666572	0.176153	0.999922	-0.0759272		KDELR1	0.000410141	3.38707	0.00224583	-0.288463		APRT	0.00238979	2.62164	0.0130824	0.560485
LRP12	0.666706	0.176066	0.999922	-0.155113		TBXA2R	0.000410356	3.38684	0.00224583	-2.97751		PTOV1	0.00239009	2.62158	0.0130824	-0.362015
CLDN23	0.666734	0.176047	0.999922	-0.15021		LRRC45	0.000410682	3.38649	0.00224583	1.05235		SHROOM4	0.00239562	2.62058	0.0131032	-0.537675
LAIR2	0.667133	0.175788	0.999922	-0.137858		RPL10A	0.000410895	3.38627	0.00224583	-0.472866		ACACA	0.00240371	2.61912	0.0131304	-0.494518
UBE4B	0.667337	0.175655	0.999922	0.0368173		NDUFV3	0.000412518	3.38456	0.00225308	0.643469		ARHGAP25	0.00240406	2.61905	0.0131304	0.353649
MDH2	0.667358	0.175641	0.999922	-0.0264484		SECTM1	0.00041488	3.38208	0.00226305	-0.821194		CORO1B	0.00241053	2.61789	0.0131563	0.2767
CD300LB	0.667392	0.175619	0.999922	0.0401502		PSMB4	0.000414942	3.38201	0.00226305	-0.149332		ACTR8	0.00242175	2.61587	0.013208	0.446514
ZNF197	0.66761	0.175477	0.999922	-0.0667965		ADPRH	0.000416033	3.38087	0.00226736	-2.06513		MKRN2	0.00242779	2.61479	0.0132314	0.289939
ATAD1	0.667627	0.175466	0.999922	-0.0411517		SLC2A4	0.000417769	3.37906	0.00227122	-0.545593		LCN2	0.00243619	2.61329	0.0132676	1.17644
MCTS1	0.667777	0.175369	0.999922	-0.0741512		CHRNA3	0.00041785	3.37898	0.00227122	0.703273		MINA	0.00243942	2.61271	0.0132756	1.16673
TPMT	0.667964	0.175247	0.999922	-0.0366408		SLC25A11	0.000418	3.37882	0.00227122	-0.437386		ELF2	0.00244288	2.6121	0.013277	-0.273642
TRIO	0.667969	0.175244	0.999922	-0.0481301		STRN4	0.000418057	3.37876	0.00227122	-0.413152		FKBP11	0.00244317	2.61205	0.013277	-0.306987
UNC5C	0.667993	0.175228	0.999922	0.0377342		DHX34	0.00041824	3.37857	0.00227122	0.433523		ACP6	0.00244713	2.61134	0.013289	0.864633
NME3	0.668037	0.175199	0.999922	-0.040708		RCOR3	0.000420199	3.37654	0.00228022	-0.304807		VDR	0.00245206	2.61047	0.0133061	0.862693
STAT5B	0.668204	0.175091	0.999922	0.049968		NFATC2IP	0.000421488	3.37521	0.00228558	-0.747264		ANKHD1	0.00246039	2.609	0.0133418	1.68827
FANCD2	0.668397	0.174966	0.999922	0.0549442		ILK	0.000422494	3.37418	0.00228939	0.263761		PNRC1	0.00246873	2.60753	0.0133774	0.72861
PPCS	0.668407	0.174959	0.999922	-0.038435		KIAA0020	0.000423212	3.37344	0.00229164	-0.181892		PORCN	0.00247125	2.60708	0.0133815	-1.14679
KHK	0.668578	0.174848	0.999922	-0.0557975		IRF7	0.000426389	3.37019	0.00230719	-0.66625		NEK6	0.00247996	2.60556	0.0134133	-0.944384
SRPK1	0.668612	0.174826	0.999922	0.058351		HIST3H2A	0.000427244	3.36932	0.00230809	1.19769		HLA-DRB6	0.00248157	2.60527	0.0134133	0.62518
EPHB6	0.668653	0.174799	0.999922	0.0478245		PYCARD	0.000427308	3.36926	0.00230809	0.361187		TPM3	0.00248244	2.60512	0.0134133	1.40464
GBX2	0.668776	0.174719	0.999922	0.0668703		CCDC14	0.00042747	3.36909	0.00230809	-0.627171		FAM98A	0.00250224	2.60167	0.0135011	-0.331211
ANKRD26	0.668869	0.174659	0.999922	0.111176		DUSP23	0.000431237	3.36528	0.00232678	-0.309415		SLC29A2	0.00250225	2.60167	0.0135011	-0.822323
ERBB2	0.668975	0.17459	0.999922	-0.0914308		POR	0.000431668	3.36485	0.00232718	0.709452		ELP4	0.00250479	2.60123	0.0135021	0.42598
MAP2K7	0.669089	0.174516	0.999922	0.0740654		TRERF1	0.000431927	3.36459	0.00232718	0.354525		RNASE4	0.00250631	2.60096	0.0135021	0.441689
MBD6	0.66909	0.174516	0.999922	0.0386654		GLMN	0.000432623	3.36389	0.00232927	-0.483297		PHGDH	0.00250826	2.60063	0.0135021	-0.542579
LARP7	0.669151	0.174476	0.999922	-0.0494418		SKIV2L2	0.000433444	3.36307	0.00233092	0.241454		WDR24	0.00251021	2.60029	0.0135021	0.764489
EMG1	0.669508	0.174244	0.999922	-0.0362355		GPC2	0.000433545	3.36297	0.00233092	-1.03291		ZNF593	0.00251136	2.60009	0.0135021	-0.628869
COL9A2	0.669843	0.174027	0.999922	0.0733489		ABCB7	0.000435683	3.36083	0.00233954	-0.336062		CES3	0.00252305	2.59807	0.0135553	1.15129
UCKL1	0.669905	0.173986	0.999922	-0.0361985		ZNF217	0.000435801	3.36071	0.00233954	0.736333		PAPSS2	0.0025284	2.59716	0.0135744	0.843312
DCX	0.669973	0.173943	0.999922	-0.0909691		BRD8	0.000436075	3.36044	0.00233954	0.320819		PADI4	0.00254241	2.59475	0.01364	0.461176
PSMC5	0.670021	0.173911	0.999922	-0.0361459		FRAT1	0.000437662	3.35886	0.00234639	0.676896		RAB10	0.00255697	2.59228	0.0137084	-0.396924
AP2A1	0.670151	0.173828	0.999922	-0.106322		NAV2	0.000438141	3.35839	0.00234729	1.16876		QTRTD1	0.0025616	2.59149	0.0137235	-0.535575
ADAM33	0.670326	0.173714	0.999922	0.0882212		EIF2A	0.000438867	3.35767	0.00234952	-0.398428		ANKRD17	0.00256498	2.59092	0.0137269	-0.443769
GLO1	0.670338	0.173706	0.999922	-0.0579379		COL9A2	0.000440123	3.35643	0.00235458	-0.524114		VPS13B	0.00256643	2.59067	0.0137269	-0.622152
SRGAP2	0.670705	0.173468	0.999922	-0.0837735		SRP9	0.000440773	3.35578	0.00235622	-0.407376		PHYH	0.00256767	2.59046	0.0137269	-0.416154
ALOX12	0.670936	0.173319	0.999922	-0.0839778		AMFR	0.000441332	3.35523	0.00235622	0.804029		HTRA2	0.00257311	2.58954	0.0137463	0.465343
ICAM3	0.671245	0.173119	0.999922	0.045484		MSN	0.000441363	3.3552	0.00235622	0.298725		LHPP	0.00257621	2.58902	0.0137531	0.372504
INS	0.671349	0.173052	0.999922	-0.0420697		PRUNE	0.000442388	3.3542	0.00236003	0.418796		OGDH	0.00258657	2.58728	0.0137987	0.984614
CTBS	0.671391	0.173025	0.999922	0.0405193		CDV3	0.00044529	3.35136	0.00237384	1.30179		FMNL1	0.00259328	2.58615	0.0138247	0.507349
TP53I13	0.671476	0.17297	0.999922	-0.0562359		DDX50	0.000447411	3.34929	0.00238346	0.431081		ZNF653	0.0026031	2.58451	0.0138673	0.398333
SMYD4	0.671485	0.172964	0.999922	-0.048477		RPN1	0.000451434	3.34541	0.0024032	0.220289		TXNL4B	0.00261025	2.58332	0.0138956	0.345173
TMEM14C	0.671682	0.172836	0.999922	-0.0350241		FTSJ2	0.000455636	3.34138	0.00242387	-0.634055		VAC14	0.00261691	2.58221	0.0139213	-0.394514
FAM96B	0.671829	0.172741	0.999922	-0.0475587		NXN	0.000458436	3.33872	0.00243705	0.960892		DBN1	0.00262216	2.58134	0.0139395	-0.462392
HINT1	0.672134	0.172544	0.999922	-0.0549379		MRPS31	0.000460303	3.33696	0.00244393	-0.224967		CBR4	0.00262982	2.58007	0.0139704	-0.268457
B3GALT1	0.67215	0.172534	0.999922	-0.0817798		FBXO28	0.00046043	3.33684	0.00244393	-0.351934		STAM2	0.00263272	2.5796	0.0139723	1.01351
POLR2L	0.672279	0.172451	0.999922	-0.0547364		NAGPA	0.000460828	3.33646	0.00244393	-0.264366		KLHDC3	0.00263388	2.5794	0.0139723	-0.223254
PTPN9	0.672341	0.17241	0.999922	-0.0927683		RNF128	0.000461242	3.33607	0.00244393	-0.704634		CTNNBL1	0.00263874	2.5786	0.0139883	0.375201
TOP3B	0.672464	0.172331	0.999922	0.032564		STX8	0.000461895	3.33546	0.00244393	0.463199		KIF21B	0.00264581	2.57744	0.0140159	0.246127
FRRS1	0.672501	0.172307	0.999922	-0.0540826		LTV1	0.000461914	3.33544	0.00244393	-0.394908		PLAGL1	0.00264953	2.57683	0.0140258	0.697266
GNLY	0.672618	0.172231	0.999922	-0.123094		DVL3	0.00046199	3.33537	0.00244393	1.28805		B4GALT2	0.00265928	2.57524	0.0140676	-2.49361
HMOX1	0.672771	0.172133	0.999922	-0.0700033		MRPL43	0.000462885	3.33453	0.00244696	0.413086		PDPK1	0.00266699	2.57398	0.0140986	-0.527668
NLE1	0.672775	0.17213	0.999922	-0.144693		NIP7	0.000463989	3.33349	0.00245108	-0.299823		USP34	0.00267515	2.57265	0.0141318	0.717626
DNAJA4	0.672864	0.172073	0.999922	0.0470999		ANKHD1	0.000464513	3.333	0.00245214	1.20407		CTBP2	0.0026867	2.57078	0.0141829	1.02461
TBC1D17	0.672907	0.172045	0.999922	0.123607		EIF4G3	0.000465457	3.33212	0.00245541	0.277865		ZNF266	0.00268962	2.57031	0.0141884	-0.529233
CSNK1E	0.672974	0.172002	0.999922	-0.0407168		ZNF613	0.00046658	3.33107	0.00245962	-0.357622		TNNT3	0.00269509	2.56943	0.0142074	-2.47803
NUFIP2	0.673033	0.171964	0.999922	-0.0387638		JUND	0.000469799	3.32809	0.00247486	-0.331087		THBS1	0.00271406	2.56638	0.0142974	0.818272
ETFA	0.673236	0.171833	0.999922	-0.061631		VPS25	0.000474805	3.32348	0.0024995	0.477502		UBASH3A	0.00271948	2.56551	0.0143043	0.538369
ADIPOR1	0.67346	0.171688	0.999922	0.0563068		ADRB2	0.000476178	3.32223	0.00250498	-0.347798		OGT	0.00271955	2.5655	0.0143043	-0.549539
RBMS2	0.673466	0.171684	0.999922	-0.102994		BCLAF1	0.000480156	3.31862	0.00252415	-0.344301		MATR3	0.00272102	2.56527	0.0143043	-0.283409
SRP9	0.67382	0.171456	0.999922	-0.0414221		PEX1	0.00048107	3.31779	0.00252721	0.966344		HABP4	0.00272665	2.56437	0.0143239	0.322473
PUM1	0.67383	0.17145	0.999922	-0.0172665		SACM1L	0.000482421	3.31657	0.00253254	-0.378654		CEP164	0.00273022	2.5638	0.0143327	-0.357945
SFT2D3	0.673923	0.17139	0.999922	0.0390647		PELP1	0.000484085	3.31508	0.00253952	-0.638471		AATF	0.00273998	2.56225	0.014374	0.382756
NBPF20	0.673961	0.171365	0.999922	-0.0860816		U2AF1	0.00048657	3.31285	0.00255079	0.673112		BBS7	0.00274947	2.56075	0.0143947	-0.532576
SESN3	0.674057	0.171303	0.999922	0.0803926		INTS1	0.000487052	3.31242	0.00255155	0.364771		TYSND1	0.00274966	2.56072	0.0143947	-0.278375
RNF44	0.67417	0.171231	0.999922	0.0158048		MPP6	0.000488442	3.31119	0.00255706	0.781857		TBXA2R	0.00274988	2.56069	0.0143947	-2.20461
GPR68	0.67418	0.171224	0.999922	-0.0815667		SETD4	0.000489241	3.31048	0.00255813	0.514666		OSCAR	0.00275154	2.56042	0.0143947	0.243578
PEPD	0.674267	0.171168	0.999922	-0.0248949		CDK9	0.000489832	3.30995	0.00255813	0.386773		ARHGEF1	0.00275404	2.56003	0.0143978	0.938918
TRAPPC3	0.674314	0.171138	0.999922	-0.0463103		OSBPL11	0.000489917	3.30988	0.00255813	0.537649		HDHD3	0.00276003	2.55909	0.0144176	-0.518989
OGFOD2	0.674405	0.171079	0.999922	-0.0594621		ZNF700	0.000489998	3.30981	0.00255813	-0.351657		POLR2H	0.00276163	2.55883	0.0144176	-0.349139
HLA-DMB	0.674944	0.170732	0.999922	-0.0375396		ATP6V1H	0.000490509	3.30935	0.00255903	0.354584		KIAA0922	0.0027648	2.55834	0.0144242	0.247443
DBI	0.674961	0.170722	0.999922	-0.0328662		TM6SF1	0.000494606	3.30574	0.00257796	0.678411		PPP2R5C	0.00276936	2.55762	0.0144303	0.35331
LITAF	0.674998	0.170698	0.999922	0.0473675		UBAP1	0.000494819	3.30555	0.00257796	0.542495		CRY2	0.00276978	2.55755	0.0144303	-0.472308
NOX1	0.675022	0.170682	0.999922	0.125313		ST6GALNAC6	0.00049566	3.30482	0.00258057	0.525752		MYC	0.00277337	2.55699	0.014435	0.594423
ZDHHC18	0.675181	0.17058	0.999922	0.0745412		CHEK2	0.000496305	3.30425	0.00258215	1.19559		ERMAP	0.0027745	2.55682	0.014435	0.349713
RPL12	0.67542	0.170426	0.999922	-0.112555		KLRG2	0.000500171	3.30088	0.00260048	0.622085		PNPLA1	0.00277986	2.55598	0.014438	1.16326
MKNK1	0.675446	0.170409	0.999922	0.0367345		TRDMT1	0.000501244	3.29995	0.00260426	-0.704402		ZNF596	0.00278052	2.55587	0.014438	1.29496
CCDC53	0.675458	0.170402	0.999922	-0.0302948		GNA11	0.000501824	3.29945	0.00260549	1.0597		PPM1A	0.00278079	2.55583	0.014438	2.46198
APOBEC3C	0.67577	0.170201	0.999922	-0.0719017		CDH11	0.000503014	3.29842	0.00260902	0.880732		PAICS	0.00279198	2.55409	0.0144861	-0.333795
ITGAE	0.67586	0.170143	0.999922	-0.0237744		CIZ1	0.000503434	3.29806	0.00260902	0.856358		KLHL25	0.00280013	2.55282	0.0145185	1.01235
RORC	0.675929	0.170099	0.999922	-0.098894		CRTAP	0.000503763	3.29777	0.00260902	1.29121		OXSM	0.0028037	2.55227	0.0145271	-0.354914
ARSG	0.675985	0.170063	0.999922	-0.0291428		SLCO4A1	0.000503986	3.29758	0.00260902	0.762347		SCEL	0.00280853	2.55152	0.0145421	0.647004
GFRA2	0.676059	0.170015	0.999922	-0.047059		DGKD	0.000504227	3.29737	0.00260902	-0.720741		IFI16	0.00281402	2.55067	0.0145606	0.623603
MXI1	0.676133	0.169968	0.999922	0.172113		NUP54	0.000506221	3.29566	0.00261755	-0.249181		CBX7	0.00283563	2.54735	0.0146624	0.410965
RAB11FIP2	0.676266	0.169882	0.999922	0.0406354		MGAM	0.00051239	3.2904	0.00264764	1.01637		NRGN	0.00284638	2.54571	0.0146992	0.994464
RNF10	0.676471	0.169751	0.999922	0.0615875		HIST2H2BE	0.000513143	3.28976	0.00264972	0.487254		NDUFA4	0.00284664	2.54567	0.0146992	-0.481641
GNPDA1	0.676638	0.169643	0.999922	-0.0250371		ZNF26	0.000513879	3.28914	0.00265171	-0.253511		GEM	0.00284861	2.54537	0.0146994	0.952181
ACIN1	0.676858	0.169502	0.999922	0.0589697		ZNF160	0.00051665	3.2868	0.0026642	-0.391375		ATP6V1E2	0.00285203	2.54485	0.014707	0.289414
MGST1	0.676954	0.169441	0.999922	-0.0582354		TSPYL1	0.000517415	3.28616	0.00266633	0.549677		COMMD10	0.00285535	2.54434	0.0147141	0.892212
NUCB2	0.676959	0.169438	0.999922	0.0400433		ADAMTS17	0.000519442	3.28446	0.00267396	0.62039		ZC3H14	0.00286098	2.54349	0.014733	0.57075
MUM1	0.676999	0.169412	0.999922	-0.0669741		HTR1E	0.000519604	3.28433	0.00267396	-0.740432		MAP2K5	0.00286859	2.54233	0.0147534	-0.450083
ZNF414	0.677022	0.169397	0.999922	-0.140479		GATA3	0.000520491	3.28359	0.00267671	0.397411		SLC35A1	0.00286883	2.54229	0.0147534	-0.510711
XPR1	0.677174	0.1693	0.999922	-0.0356053		ESPL1	0.000521645	3.28263	0.00268082	0.468493		POLB	0.00287634	2.54116	0.0147772	-0.295445
BEX1	0.677219	0.169271	0.999922	0.211488		GRB14	0.000522792	3.28167	0.00268489	0.606922		TCF7L2	0.00288377	2.54004	0.0147772	0.843531
UCN3	0.677435	0.169132	0.999922	0.164563		EPHB1	0.000523264	3.28128	0.0026855	-0.486863		MSRA	0.00288634	2.53965	0.0147772	0.377389
BCAP29	0.677474	0.169108	0.999922	-0.0514556		NANS	0.000524052	3.28063	0.00268772	1.29816		UBTF	0.00288715	2.53953	0.0147772	0.773901
STK11	0.677806	0.168895	0.999922	0.0735071		PHF7	0.000526047	3.27898	0.00269612	0.949115		PROK2	0.0028883	2.53936	0.0147772	0.575185
TRIM51	0.677832	0.168878	0.999922	0.0855754		PRR7	0.000527113	3.2781	0.00269976	0.672714		CISH	0.00288876	2.53929	0.0147772	0.38976
CEP55	0.677927	0.168817	0.999922	0.144308		MRPL13	0.000527588	3.2777	0.00270037	-0.538532		RPS3	0.00289056	2.53902	0.0147772	0.818871
TIAM2	0.677947	0.168804	0.999922	-0.0766482		COL11A1	0.000529546	3.2761	0.00270856	1.09231		HPS1	0.002891	2.53895	0.0147772	0.737068
COMMD3	0.678209	0.168636	0.999922	-0.0198481		SLC39A7	0.000530278	3.2755	0.00271047	-2.16412		ZNF614	0.00289102	2.53895	0.0147772	-0.242367
ADPRHL2	0.678303	0.168576	0.999922	0.0199802		GOLPH3L	0.000531601	3.27441	0.0027154	-0.40867		PPP3R1	0.00289999	2.5376	0.0148072	1.13931
RFWD2	0.67833	0.168559	0.999922	0.0428049		RCHY1	0.000533483	3.27288	0.00272317	-2.04747		ACADS	0.0029008	2.53748	0.0148072	0.750086
PTPN1	0.678587	0.168394	0.999922	0.034395		TSPAN13	0.000534222	3.27228	0.00272511	0.701733		ARPC2	0.00290908	2.53624	0.0148303	-0.199735
RAD51C	0.678698	0.168324	0.999922	-0.0463283		CDK7	0.000535935	3.27089	0.00272903	-0.448797		RNF149	0.00290925	2.53622	0.0148303	0.884517
NFIX	0.678718	0.168311	0.999922	0.0973637		PDHB	0.000536246	3.27064	0.00272903	-0.204142		RPL37	0.00291204	2.5358	0.0148346	-0.430686
SULF2	0.678764	0.168281	0.999922	0.0427055		CXCR3	0.000536264	3.27062	0.00272903	-0.622937		NFAM1	0.00293719	2.53207	0.0149526	-1.45916
LEP	0.678811	0.168251	0.999922	0.0610838		YTHDF3	0.000536781	3.2702	0.00272903	0.485996		KCTD9	0.00294276	2.53124	0.0149709	-0.748215
SURF1	0.678905	0.168191	0.999922	-0.0212095		PRDX4	0.000536794	3.27019	0.00272903	-0.472127		RFNG	0.0029448	2.53094	0.0149712	0.439954
RAD54B	0.678973	0.168148	0.999922	0.0715867		USP1	0.000537698	3.26946	0.00273133	-0.380021		SRPK1	0.00295582	2.52932	0.0150172	-0.48675
DDX11	0.678974	0.168147	0.999922	0.100742		CCND3	0.000537968	3.26924	0.00273133	-0.29262		PACSIN2	0.00295961	2.52877	0.0150263	0.340357
KIAA1191	0.67909	0.168073	0.999922	-0.0341997		PAQR7	0.000538722	3.26864	0.00273217	-0.502772		LILRB2	0.00296626	2.52779	0.01505	-0.462742
UPF2	0.679173	0.16802	0.999922	0.0345334		RFESD	0.000538855	3.26853	0.00273217	0.404794		RBMX2	0.00297139	2.52704	0.0150659	-0.475344
COL8A1	0.679176	0.168018	0.999922	-0.116499		E4F1	0.000539874	3.26771	0.00273551	-0.240425		AGPAT6	0.00298338	2.52529	0.0151125	-0.713761
SLC25A4	0.679278	0.167953	0.999922	-0.0375978		POP5	0.00054261	3.26551	0.00274594	-0.382813		GBP2	0.00298456	2.52512	0.0151125	-0.335391
MAP3K14	0.679511	0.167803	0.999922	0.0380225		DRAP1	0.000542658	3.26547	0.00274594	-0.718902		UBE2D4	0.00298913	2.52446	0.0151255	-0.258136
ORMDL3	0.679519	0.167798	0.999922	-0.0895661		SPATA20	0.000544984	3.26362	0.00275586	-0.475585		ZNF217	0.00299141	2.52412	0.0151269	0.759138
PPP1R12B	0.679598	0.167748	0.999922	0.0623351		NFX1	0.000547002	3.26201	0.0027628	-0.415362		ZNHIT1	0.0029942	2.52372	0.0151309	0.348255
S100A9	0.679637	0.167723	0.999922	0.120338		HES4	0.000547597	3.26154	0.0027628	-1.23403		PCOLCE	0.00300541	2.5221	0.0151774	0.852886
OTP	0.679732	0.167663	0.999922	-0.0399096		DEFA4	0.000547858	3.26133	0.0027628	2.00888		ARHGEF3	0.00301144	2.52123	0.0151977	-0.484595
UBE2Q1	0.680007	0.167487	0.999922	-0.0435714		UBE2E1	0.000548136	3.26111	0.0027628	-0.462519		DYNLL1	0.00301413	2.52084	0.0152012	0.27077
RGS3	0.680054	0.167456	0.999922	-0.0916801		OPA3	0.00054818	3.26108	0.0027628	-0.566431		MFSD1	0.00301905	2.52013	0.0152135	-0.332982
HIST1H2BD	0.680383	0.167246	0.999922	0.0455713		RARS	0.000549153	3.26031	0.00276559	-0.215163		WRNIP1	0.0030206	2.51991	0.0152135	-0.362203
VTI1B	0.680536	0.167149	0.999922	-0.0736511		BAIAP2	0.000549465	3.26006	0.00276559	0.588393		NFATC1	0.0030311	2.5184	0.0152517	-0.350036
HSPE1	0.68054	0.167147	0.999922	-0.0731097		HLA-DRA	0.000550037	3.25961	0.00276663	-0.325616		NXN	0.00303221	2.51824	0.0152517	1.09118
SPAG9	0.680611	0.167101	0.999922	0.0398596		HSPBAP1	0.000551733	3.25827	0.00277239	-0.448234		PYGB	0.00304136	2.51693	0.0152811	0.746497
SUGT1	0.68062	0.167095	0.999922	-0.0587894		CAMK1D	0.000551915	3.25813	0.00277239	1.31258		SCFD2	0.00304209	2.51683	0.0152811	-0.70588
DDIT3	0.681101	0.166788	0.999922	0.0539886		FRMD6	0.000554909	3.25578	0.00278248	0.817818		CHRNA5	0.00305473	2.51503	0.0153303	-0.560238
CGRRF1	0.681121	0.166776	0.999922	-0.0290225		ZNF8	0.000554981	3.25572	0.00278248	-1.33156		SLC1A4	0.00305593	2.51486	0.0153303	0.775817
TFF3	0.681194	0.166729	0.999922	0.157355		ODF2	0.000555026	3.25569	0.00278248	-0.228421		TBC1D15	0.00305971	2.51432	0.0153391	-0.193269
AP2M1	0.681264	0.166684	0.999922	-0.0622122		CDK5RAP1	0.000555968	3.25495	0.00278536	-0.257201		SLC2A4	0.00306565	2.51348	0.0153587	0.661978
TPM2	0.681273	0.166679	0.999922	-0.0593041		ADAM21	0.000556424	3.25459	0.0027858	1.04604		RNF175	0.00307058	2.51278	0.0153705	1.0058
MYLK	0.681289	0.166669	0.999922	-0.0592063		SLC11A2	0.000556997	3.25415	0.00278683	-0.474079		IMPG2	0.00307207	2.51257	0.0153705	0.645552
ZNF234	0.681387	0.166606	0.999922	-0.0504874		ZNF644	0.000558699	3.25282	0.0027935	-0.234767		RASSF2	0.00307519	2.51213	0.0153716	-0.31879
NOVA2	0.681442	0.166571	0.999922	0.102219		EXTL3	0.000559634	3.2521	0.00279632	0.767816		ABCE1	0.00307726	2.51184	0.0153716	-0.434656
G6PC2	0.681559	0.166496	0.999922	0.0697015		GNAS	0.000562967	3.24952	0.00281112	0.545955		SMAD3	0.00307837	2.51168	0.0153716	-0.350229
PPFIA1	0.681585	0.16648	0.999922	0.0326125		PPP1CA	0.000564369	3.24844	0.00281519	1.01077		ACRBP	0.00309562	2.50925	0.0154475	0.890661
MOCS1	0.681614	0.166462	0.999922	-0.047113		PVR	0.000564526	3.24832	0.00281519	0.47499		USP16	0.00309769	2.50896	0.0154476	-0.185209
PLA2G4C	0.681899	0.16628	0.999922	0.0758216		ZNF91	0.000566641	3.24669	0.00282388	0.664014		TAP1	0.00310418	2.50805	0.0154681	-0.418881
DDX46	0.682071	0.16617	0.999922	-0.044776		DHX36	0.000567349	3.24615	0.00282555	0.245363		ABL2	0.00310588	2.50782	0.0154681	0.788934
FBXO21	0.682121	0.166138	0.999922	-0.0359407		SNF8	0.000569645	3.2444	0.00283512	-1.04922		MAG	0.00311582	2.50643	0.0155074	0.657755
GALK2	0.682242	0.166062	0.999922	-0.0447468		ARL6IP5	0.000573614	3.24138	0.00285199	-0.354911		MDM1	0.00312827	2.5047	0.0155473	1.89814
DNAJB6	0.682604	0.165831	0.999922	-0.0331426		CUL4A	0.000573788	3.24125	0.00285199	0.260372		RYR1	0.00312881	2.50462	0.0155473	0.770143
DHPS	0.682675	0.165786	0.999922	-0.0277556		YEATS2	0.00057629	3.23936	0.00286254	0.201548		TAF7	0.00313118	2.50429	0.0155473	0.521969
WDR7	0.682791	0.165712	0.999922	-0.037394		AMIGO1	0.000577706	3.23829	0.00286769	-0.96274		ATG9A	0.00313205	2.50417	0.0155473	0.716015
ELP4	0.682797	0.165708	0.999922	-0.0367844		AKR1B1	0.000579727	3.23678	0.00287584	0.333932		ZNF526	0.00313846	2.50328	0.0155689	-0.585615
CCT2	0.682807	0.165702	0.999922	-0.0389765		PARD6A	0.000583407	3.23403	0.0028922	-0.662086		HDLBP	0.00314427	2.50248	0.0155875	0.929985
S100A12	0.682812	0.165699	0.999922	0.0698169		CASC4	0.000584621	3.23313	0.00289449	1.80242		MAP3K12	0.00314709	2.50209	0.0155913	-1.33237
MRFAP1L1	0.682852	0.165673	0.999922	-0.0236652		TAOK1	0.000584633	3.23312	0.00289449	0.532788		MAP4K4	0.00315126	2.50152	0.0156017	0.641987
ZFP3	0.682867	0.165664	0.999922	-0.0483208		CRYBA2	0.000589315	3.22965	0.00291438	0.9568		MTMR12	0.00315379	2.50117	0.015604	0.77618
ZNF45	0.683071	0.165534	0.999922	-0.0568481		RPS6	0.000589421	3.22957	0.00291438	0.347795		RBM5	0.00316122	2.50015	0.0156306	0.274897
GTF2H5	0.683128	0.165498	0.999922	-0.0373099		RPS6KA1	0.000590562	3.22873	0.00291812	-0.31527		ACYP1	0.00316813	2.4992	0.0156545	-0.42151
ACAA2	0.68313	0.165496	0.999922	-0.0323356		TEX264	0.000590994	3.22842	0.00291834	-0.419198		CTSG	0.00317334	2.49848	0.0156701	1.57131
AGPS	0.683149	0.165485	0.999922	-0.0445339		CHKA	0.000594931	3.22553	0.00293587	-0.510298		ZNF706	0.00318749	2.49655	0.0157297	-0.460655
SYNCRIP	0.683249	0.165421	0.999922	-0.0319266		SFMBT1	0.000595818	3.22489	0.00293834	1.10626		BNIP3	0.00319131	2.49603	0.0157382	-0.297573
MRPL19	0.683546	0.165232	0.999922	-0.107517		FBXW2	0.000597806	3.22344	0.00294622	0.687422		CACNA2D3	0.00320121	2.49469	0.0157606	-1.10686
PUS7	0.683739	0.16511	0.999922	-0.0905899		FLT3LG	0.000599782	3.22201	0.00295403	-0.476651		ARHGDIB	0.00320261	2.4945	0.0157606	-0.259456
PDCD10	0.683828	0.165053	0.999922	-0.0426538		SAMD1	0.000602866	3.21978	0.002966	0.783502		ENO2	0.00320391	2.49432	0.0157606	-0.589915
ZNF664	0.683839	0.165046	0.999922	-0.0960109		DAPK2	0.00060335	3.21943	0.002966	0.368509		MRPL45	0.00320453	2.49424	0.0157606	-0.26721
CD300A	0.683844	0.165043	0.999922	-0.0546893		TSC22D3	0.000603386	3.2194	0.002966	-0.411884		TCF3	0.00320625	2.494	0.0157606	0.728455
GPR161	0.683932	0.164987	0.999922	0.165474		USP7	0.000604984	3.21826	0.00297192	0.208352		NOTCH1	0.00322053	2.49207	0.0158205	0.474376
GRSF1	0.683994	0.164948	0.999922	-0.0257708		PLAGL1	0.000606505	3.21717	0.00297746	0.635928		PKN2	0.00322309	2.49173	0.0158228	-0.325238
BRWD1	0.684102	0.164879	0.999922	-0.0312571		PDCD6	0.000607233	3.21664	0.00297812	0.288905		RIPK1	0.00323542	2.49007	0.015873	-0.340179
DHX9	0.684155	0.164845	0.999922	0.125766		MYC	0.000607427	3.21651	0.00297812	0.457218		SLC37A3	0.00324105	2.48931	0.0158753	0.778488
SECISBP2	0.684281	0.164766	0.999922	0.0273317		MRPL50	0.000608389	3.21582	0.00298091	-0.543819		TALDO1	0.00324167	2.48923	0.0158753	0.325068
INPP5A	0.684323	0.164739	0.999922	0.0452628		LRRFIP2	0.000608791	3.21553	0.00298095	0.318416		HOXB6	0.00324392	2.48893	0.0158753	-1.03238
CFDP1	0.684384	0.1647	0.999922	-0.0503379		RIT1	0.000609244	3.21521	0.00298124	0.379161		HACE1	0.00324427	2.48888	0.0158753	-0.869472
GOLPH3	0.684556	0.164591	0.999922	-0.0315535		STARD3NL	0.000613496	3.21219	0.0030001	0.662631		ZNF626	0.00324772	2.48842	0.0158819	-0.240903
NHLRC2	0.68469	0.164506	0.999922	0.0666295		MTR	0.000615397	3.21084	0.00300746	-0.412724		RUFY1	0.00326314	2.48636	0.015947	0.692494
SCD5	0.684841	0.16441	0.999922	-0.0920122		ZNF805	0.000616087	3.21036	0.00300889	0.840691		EDARADD	0.00326846	2.48566	0.0159577	0.439661
ADD3	0.684877	0.164387	0.999922	0.0314386		CMTM5	0.000617035	3.20969	0.00301082	1.26861		APOL4	0.00327115	2.4853	0.0159577	-1.9544
USMG5	0.684893	0.164377	0.999922	0.0830752		CCR2	0.000617278	3.20952	0.00301082	1.26151		BMP2K	0.00327165	2.48523	0.0159577	1.23045
PTTG1IP	0.685036	0.164287	0.999922	-0.0213517		SNX5	0.000617865	3.20911	0.00301175	0.798671		PCNA	0.00328423	2.48357	0.0160088	0.237701
FLYWCH1	0.685116	0.164236	0.999922	0.11899		SULT2B1	0.000618464	3.20869	0.00301272	0.396556		RRAS2	0.00329053	2.48273	0.0160189	-0.546643
EXOSC7	0.68513	0.164227	0.999922	-0.0300947		AQP10	0.000621395	3.20663	0.00302506	1.27745		PTPRA	0.00329063	2.48272	0.0160189	-0.472993
NOL7	0.685156	0.16421	0.999922	-0.0199829		ARFRP1	0.00062389	3.20489	0.00303525	0.40229		SMARCC2	0.00329265	2.48245	0.0160189	-0.270149
PAX2	0.685165	0.164205	0.999922	0.139662		TRIB3	0.000629181	3.20122	0.00305903	-0.510484		GYPC	0.00329751	2.48181	0.016023	0.808003
SCFD1	0.68523	0.164164	0.999922	0.0192438		BUB3	0.000632769	3.19875	0.00307294	-0.3016		KHK	0.00329772	2.48179	0.016023	0.756189
CHKB	0.68523	0.164164	0.999922	0.0305139		FAM53B	0.000632856	3.1987	0.00307294	-0.823549		RAB8A	0.00330421	2.48093	0.0160442	0.326793
MRPS33	0.68523	0.164164	0.999922	-0.0357877		SYNJ1	0.000633816	3.19804	0.00307564	-0.436866		CATSPER1	0.00330722	2.48054	0.0160485	-0.515475
HGD	0.685363	0.164079	0.999922	-0.0704442		ZFP3	0.000634746	3.1974	0.00307675	-0.460443		NPLOC4	0.00331222	2.47988	0.0160579	0.542783
CSF2RB	0.685464	0.164015	0.999922	0.143969		NDUFA8	0.00063486	3.19732	0.00307675	-0.286365		HDAC6	0.0033134	2.47973	0.0160579	-0.350871
NDUFA7	0.685497	0.163995	0.999922	-0.0340075		USP48	0.000636133	3.19645	0.00308087	-0.365062		LHX1	0.00332312	2.47845	0.0160947	0.477718
POLR3A	0.685528	0.163975	0.999922	-0.0497174		TFPI	0.000636523	3.19619	0.00308087	0.907938		DCPS	0.0033269	2.47796	0.0161027	0.827324
CACNG8	0.685535	0.163971	0.999922	0.0987147		HMGN4	0.000637706	3.19538	0.00308462	-0.327942		MYLIP	0.00334494	2.47561	0.0161757	0.271625
TUSC2	0.686118	0.163601	0.999922	-0.0432122		LTBP3	0.000639014	3.19449	0.00308898	1.33392		RAD51C	0.00334626	2.47544	0.0161757	-0.527119
GAN	0.686239	0.163524	0.999922	-0.107304		POLR3GL	0.000639717	3.19401	0.0030904	-0.309413		COX17	0.00334899	2.47509	0.0161786	0.478648
ADAM28	0.68645	0.163391	0.999922	0.109545		SEPHS2	0.000644445	3.19081	0.00311125	-0.443907		MMP28	0.00336503	2.47301	0.0162457	-1.97075
POLR2H	0.686561	0.163321	0.999922	-0.0342082		RIPK4	0.000645809	3.1899	0.00311585	-0.592423		DDX3X	0.00336777	2.47266	0.0162486	0.255803
MAN2A2	0.686572	0.163314	0.999922	0.0283144		ZBTB16	0.000647357	3.18886	0.00312133	-0.525517		LPPR2	0.00337772	2.47138	0.0162862	0.668748
PLCG2	0.686573	0.163313	0.999922	0.0207358		DDX3X	0.000652885	3.18516	0.00314495	0.446777		FAM103A1	0.00338329	2.47066	0.0163027	-0.253118
SELM	0.686586	0.163305	0.999922	-0.0729583		AFTPH	0.000653086	3.18503	0.00314495	0.33741		KLRF1	0.00338832	2.47002	0.0163165	-0.650067
IL27RA	0.686597	0.163298	0.999922	-0.038941		GRASP	0.000654661	3.18398	0.00315044	0.680195		TOMM40L	0.00339047	2.46974	0.0163165	-0.559927
MRPL20	0.686623	0.163281	0.999922	-0.0668382		BRD3	0.000655058	3.18372	0.00315044	1.08391		EPHB3	0.00339974	2.46855	0.0163507	0.89768
LIPA	0.686687	0.163241	0.999922	-0.0395392		ZAK	0.000655843	3.1832	0.00315221	0.601692		THBS3	0.00340825	2.46747	0.0163742	-0.787638
DOK4	0.686731	0.163213	0.999922	0.129793		PIGV	0.000659219	3.18097	0.00316643	-0.454896		CLEC4D	0.00340896	2.46738	0.0163742	0.587554
GIMAP8	0.686885	0.163116	0.999922	0.0316419		WDR5B	0.000660329	3.18024	0.00316975	0.767897		SLC39A6	0.00341349	2.4668	0.0163838	1.06083
CETN2	0.686906	0.163103	0.999922	-0.0308427		DCTN2	0.000665193	3.17705	0.00319107	-0.144535		KIF5C	0.00341611	2.46647	0.0163838	-0.782271
RANBP1	0.686938	0.163082	0.999922	-0.0310063		SLC6A8	0.000665717	3.17671	0.00319156	1.28202		SMUG1	0.00341743	2.4663	0.0163838	-0.245368
PCCA	0.687076	0.162995	0.999922	-0.0470299		KCNN4	0.000666399	3.17627	0.00319281	0.610343		KBTBD2	0.00342321	2.46557	0.0164011	-0.260544
KCNN4	0.687245	0.162888	0.999922	0.057825		NPLOC4	0.000666925	3.17592	0.00319331	0.625319		LTBP3	0.00343424	2.46417	0.0164435	1.10306
RPIA	0.687292	0.162859	0.999922	0.0450789		FLNA	0.000667805	3.17535	0.0031955	-0.909155		ZMYM4	0.00344253	2.46312	0.0164709	-0.706042
ADH5	0.687354	0.16282	0.999922	0.0959161		MGST2	0.000669609	3.17418	0.00320211	-0.300835		ASCC1	0.00344589	2.4627	0.0164709	-0.242381
GABARAP	0.687355	0.162819	0.999922	-0.043423		ACADS	0.000671781	3.17277	0.00321047	0.702029		LRFN3	0.00344648	2.46262	0.0164709	0.639429
UBE2Z	0.687366	0.162812	0.999922	0.0561187		ARPC3	0.000676018	3.17004	0.00322868	0.761221		SNPH	0.00345009	2.46217	0.0164753	1.26259
KCNN1	0.68739	0.162797	0.999922	0.151893		KIFC2	0.000676454	3.16976	0.00322873	-0.842637		IGSF8	0.00345177	2.46196	0.0164753	-1.85697
CD53	0.687464	0.16275	0.999922	0.0123747		TRIM32	0.000676981	3.16942	0.00322921	0.888813		TRIP4	0.00346142	2.46075	0.016511	0.284659
CDYL	0.687493	0.162732	0.999922	-0.0709033		DYNC2H1	0.000681908	3.16627	0.00325066	-1.36251		KRCC1	0.00346794	2.45993	0.0165317	0.79658
NUP155	0.687561	0.162689	0.999922	-0.036921		GNL3	0.000682438	3.16594	0.00325114	-0.406161		KCNQ1	0.00347122	2.45952	0.0165369	-1.01142
TIGD2	0.687805	0.162534	0.999922	-0.0737443		TSPAN31	0.00068608	3.16362	0.00326643	-0.251396		CORO2A	0.00347438	2.45912	0.0165415	0.343262
ARHGEF11	0.688029	0.162393	0.999922	0.0398538		ZFAND2A	0.000687983	3.16242	0.00327343	-0.359691		CPSF4	0.00347741	2.45874	0.0165456	-0.270147
SHMT1	0.688065	0.16237	0.999922	0.0711932		WDR52	0.000689089	3.16172	0.00327664	0.63605		DNAJB8	0.00349086	2.45707	0.0165991	-0.622341
TEPP	0.688092	0.162353	0.999922	0.176566		ARHGAP26	0.000690191	3.16103	0.00327982	0.935779		ICAM4	0.00350056	2.45586	0.0166348	1.72453
WASL	0.688105	0.162345	0.999922	-0.0392167		ZWINT	0.000695848	3.15749	0.00330463	-2.07102		DMC1	0.0035202	2.45343	0.0167176	-0.534909
ZNF613	0.688117	0.162338	0.999922	-0.039236		PML	0.000697267	3.1566	0.00330929	0.504254		SMARCA2	0.00352839	2.45242	0.016746	-0.349143
TMEM156	0.688157	0.162313	0.999922	0.0426286		AZIN1	0.000698719	3.1557	0.0033141	-0.244307		RUFY2	0.00354059	2.45092	0.0167934	0.713114
GTF2IRD1	0.688396	0.162162	0.999922	0.13777		ITGAX	0.000699808	3.15502	0.00331541	-0.353731		ZNF408	0.0035468	2.45016	0.0168123	-0.439313
CDC26	0.688614	0.162024	0.999922	-0.0257716		HIBADH	0.00069987	3.15498	0.00331541	-0.274986		TBC1D2B	0.0035665	2.44776	0.0168911	0.685653
SLC35A1	0.68886	0.161869	0.999922	-0.039015		EXOSC6	0.000700435	3.15463	0.003316	-0.414309		LEPRE1	0.00357064	2.44725	0.0168911	-0.335953
PLEKHF2	0.688865	0.161866	0.999922	0.106993		CRYZL1	0.00070093	3.15433	0.00331628	0.316739		LYST	0.00357198	2.44709	0.0168911	0.803898
PPP1R16A	0.688956	0.161808	0.999922	0.0520854		SSBP3	0.000701677	3.15386	0.00331773	0.654891		DYRK2	0.00357234	2.44705	0.0168911	-0.619012
SCLY	0.689294	0.161595	0.999922	-0.0371895		FIS1	0.000703013	3.15304	0.00332082	0.517988		TM9SF1	0.00357922	2.44621	0.016913	0.649617
RBMX2	0.689447	0.161499	0.999922	-0.0423196		TGDS	0.000703208	3.15292	0.00332082	-0.286532		EHMT2	0.00358299	2.44575	0.0169203	-0.449929
EPB41	0.689785	0.161286	0.999922	0.0784289		CLEC4A	0.000706023	3.15118	0.00333204	-0.491441		TRMT5	0.00359186	2.44468	0.0169516	0.216711
CBLB	0.69014	0.161063	0.999922	-0.0532201		JDP2	0.000709291	3.14918	0.00334538	-0.733409		DPP7	0.00360714	2.44284	0.0170025	-0.279148
KIAA2013	0.690262	0.160986	0.999922	-0.0334309		RABL3	0.000710925	3.14818	0.003351	0.727473		HIST1H1A	0.00360714	2.44284	0.0170025	0.908486
SRC	0.690406	0.160895	0.999922	0.085411		AGPAT3	0.000711569	3.14778	0.00335194	1.89666		TMEM156	0.0036134	2.44208	0.0170099	-0.374274
CAST	0.690508	0.160831	0.999922	-0.0428681		HPS1	0.000713999	3.1463	0.0033613	0.60066		RALGDS	0.00361359	2.44206	0.0170099	0.450608
FBXL21	0.690649	0.160743	0.999922	-0.0664449		TNFAIP3	0.000716891	3.14455	0.00337282	-0.309914		LTB4R	0.00361796	2.44154	0.0170099	0.560911
ADRA2B	0.690797	0.16065	0.999922	0.092899		QTRTD1	0.000719672	3.14287	0.0033829	-0.509348		DPP4	0.00361946	2.44136	0.0170099	0.661111
SHOX	0.690917	0.160574	0.999922	0.169427		XPO7	0.000720212	3.14254	0.0033829	0.651845		SIGLEC10	0.00362169	2.44109	0.0170099	0.391665
COL17A1	0.690982	0.160533	0.999922	0.204657		VENTX	0.000720375	3.14244	0.0033829	-0.515718		ABCA12	0.00362219	2.44103	0.0170099	-1.09521
MRPL18	0.691243	0.160369	0.999922	-0.0228911		WDR7	0.000721622	3.14169	0.00338542	0.352459		MYO3B	0.00363274	2.43977	0.0170415	-0.538272
CDK2	0.691265	0.160355	0.999922	0.04227		AZI2	0.000721805	3.14158	0.00338542	-0.274611		ERCC3	0.0036354	2.43945	0.0170415	-0.225168
RGL2	0.691576	0.16016	0.999922	0.0391751		TCN1	0.000722926	3.14091	0.00338858	1.11857		CADPS	0.00363568	2.43941	0.0170415	-0.689667
DDX31	0.691614	0.160136	0.999922	0.0459504		PLEKHN1	0.000731582	3.13574	0.00342703	0.408627		PCMTD1	0.00365655	2.43693	0.0171191	-0.396352
EPHB3	0.691817	0.160009	0.999922	0.119135		ZNF653	0.000732905	3.13495	0.0034311	0.3749		UROD	0.00365837	2.43671	0.0171191	0.252816
GMDS	0.691847	0.15999	0.999922	-0.0359593		PRMT2	0.000734453	3.13404	0.00343622	0.401586		NAGLU	0.00366224	2.43625	0.0171191	-0.841676
MTMR9	0.69189	0.159963	0.999922	0.0312769		PRDX5	0.000735277	3.13355	0.00343701	0.541247		ATP5H	0.00366352	2.4361	0.0171191	-0.368551
ICT1	0.691969	0.159913	0.999922	-0.0366847		KIR3DL3	0.00073553	3.1334	0.00343701	-0.764473		EIF2AK2	0.00366389	2.43606	0.0171191	-0.762249
ANK3	0.691995	0.159897	0.999922	-0.0855008		XAF1	0.000737384	3.13231	0.00344355	-1.11752		PPM1K	0.00366757	2.43562	0.0171191	-0.538721
FBXL13	0.692313	0.159697	0.999922	0.119591		RBM5	0.000738205	3.13182	0.00344526	0.398965		BUB3	0.00366805	2.43557	0.0171191	-0.380998
MFAP4	0.692404	0.15964	0.999922	0.0630762		SPOP	0.000744711	3.12801	0.00347348	0.197062		PLD1	0.00368147	2.43398	0.0171639	-0.737855
TNS4	0.692405	0.15964	0.999922	0.133002		GLO1	0.000746277	3.1271	0.00347864	0.373154		CLTA	0.00368219	2.43389	0.0171639	0.289357
MRPS16	0.692759	0.159418	0.999922	-0.0287389		UBQLN3	0.000756684	3.12109	0.00352498	-0.675686		KLHL5	0.00369055	2.43291	0.017173	-0.367775
MGC40069	0.693025	0.159251	0.999922	-0.108829		TAF15	0.00075729	3.12074	0.00352564	0.954498		RNMT	0.00369105	2.43285	0.017173	-0.315922
HIF1A	0.693031	0.159248	0.999922	0.0286674		ASCL2	0.000762069	3.11801	0.00354571	-0.564409		TP53I13	0.00369166	2.43278	0.017173	-0.62658
MRPL50	0.693043	0.15924	0.999922	0.0513766		GFPT1	0.000762955	3.1175	0.00354701	-0.406017		VAMP1	0.00369321	2.4326	0.017173	-0.533072
PPME1	0.693044	0.159239	0.999922	0.0307013		STEAP3	0.000763286	3.11731	0.00354701	0.668864		ZNF211	0.00371711	2.42979	0.0172735	-0.317805
DDX1	0.693045	0.159239	0.999922	-0.023544		SRP14	0.000764457	3.11665	0.00355027	0.601937		CHMP2A	0.00372956	2.42834	0.0173207	0.327747
DYSF	0.693159	0.159167	0.999922	0.11321		GOLPH3	0.000771443	3.1127	0.00358052	0.284397		SS18L1	0.00373186	2.42807	0.0173208	-0.938323
SLC39A11	0.693211	0.159135	0.999922	-0.0428015		RFX5	0.000772549	3.11207	0.00358345	-0.269557		ATP5L	0.0037361	2.42758	0.0173298	-0.393582
APP	0.693335	0.159057	0.999922	0.0889649		IL2RG	0.000775104	3.11064	0.0035931	-0.330754		ABHD3	0.0037478	2.42622	0.0173598	0.906924
FBXO6	0.693346	0.15905	0.999922	-0.0528494		SERPINA9	0.000777301	3.10941	0.00360108	-1.27132		BRD8	0.00374807	2.42619	0.0173598	0.163599
SIRT4	0.693469	0.158973	0.999922	-0.106109		ASCC2	0.000779076	3.10842	0.0036071	0.577287		USP4	0.00375057	2.4259	0.0173598	0.249338
WRN	0.693514	0.158945	0.999922	-0.0414303		SMEK2	0.00078085	3.10743	0.0036131	-0.324921		HYAL2	0.00375174	2.42577	0.0173598	0.743675
RPL27A	0.693522	0.15894	0.999922	-0.0827699		FCF1	0.000783736	3.10583	0.00362424	0.427569		UCHL5	0.00376216	2.42456	0.0173974	-0.269974
TOR1A	0.69364	0.158866	0.999922	-0.0253212		THG1L	0.000786222	3.10445	0.00363352	0.65599		IK	0.00376563	2.42416	0.0174012	0.285484
MRFAP1	0.693689	0.158835	0.999922	-0.0333452		BAG3	0.000787966	3.10349	0.00363936	0.465751		DTNBP1	0.00376758	2.42394	0.0174012	0.454116
PRPF18	0.693692	0.158833	0.999922	-0.032836		PGM1	0.000789319	3.10275	0.00364195	0.407277		ZNF589	0.00377005	2.42365	0.017402	-0.633525
TRIM24	0.693813	0.158758	0.999922	0.0474057		ATP5H	0.000789489	3.10265	0.00364195	-0.443287		MC1R	0.00378664	2.42175	0.0174679	-0.499464
DNAJB2	0.693844	0.158738	0.999922	0.0581008		DNPEP	0.000792579	3.10096	0.00365392	-0.732839		NDFIP1	0.00379148	2.42119	0.0174697	-0.502709
IL2RG	0.694119	0.158566	0.999922	-0.0446052		RHEB	0.000793051	3.1007	0.00365392	0.309254		RPS25	0.00379287	2.42103	0.0174697	0.308781
KIAA1429	0.694133	0.158557	0.999922	0.123105		FBXO42	0.000794706	3.09979	0.00365932	-1.59406		DYNC2H1	0.00379796	2.42045	0.0174697	-1.09697
ANAPC4	0.694202	0.158514	0.999922	0.0308665		BBS1	0.000797601	3.09821	0.00367042	-0.469816		TOP1P2	0.00379842	2.4204	0.0174697	0.512341
WDR55	0.694473	0.158345	0.999922	0.053567		MFSD1	0.000801726	3.09597	0.00368716	-0.333207		LSM4	0.00379855	2.42038	0.0174697	0.452579
KCNG1	0.694511	0.158321	0.999922	0.0736939		CROCC	0.000802998	3.09529	0.00369077	-0.868255		U2AF1	0.00380685	2.41943	0.0174972	0.609343
CASP4	0.694747	0.158173	0.999922	-0.0318045		ENDOG	0.000808073	3.09255	0.00371184	0.772889		ZNF337	0.00381173	2.41888	0.017509	-0.54784
LHPP	0.694778	0.158154	0.999922	-0.0445587		EPC2	0.000809898	3.09157	0.00371653	-0.647939		SSBP3	0.00382166	2.41775	0.0175439	0.628049
GPX1	0.694882	0.158089	0.999922	-0.0812307		SCO2	0.000810075	3.09147	0.00371653	-0.465174		MMP24	0.00382691	2.41715	0.0175574	0.679713
PTPLB	0.694976	0.15803	0.999922	-0.0385892		RAE1	0.000811767	3.09057	0.00372203	0.320268		GFPT1	0.00384529	2.41507	0.017606	-0.71574
HIST1H1C	0.695092	0.157958	0.999922	0.0579056		CTDSP2	0.000818658	3.0869	0.00375136	0.393037		BET1L	0.00384566	2.41503	0.017606	0.575608
PDGFB	0.695195	0.157893	0.999922	0.0390044		NDUFS7	0.000819895	3.08624	0.00375338	-0.375814		TNIP2	0.00384591	2.415	0.017606	0.607692
ATP8A2	0.695253	0.157857	0.999922	0.0661933		GCDH	0.000820091	3.08614	0.00375338	0.352819		KLK2	0.00384681	2.4149	0.017606	0.837788
HIST2H2BE	0.695279	0.157841	0.999922	0.0558953		FBXO22	0.00082087	3.08573	0.00375468	0.698619		NAT6	0.00385338	2.41416	0.0176076	-0.360251
PRKAA1	0.695297	0.15783	0.999922	0.0416557		BAZ2B	0.000823478	3.08435	0.00376304	-0.54379		P2RY10	0.00385369	2.41412	0.0176076	0.799185
PSMA2	0.695313	0.15782	0.999922	-0.0283478		VKORC1L1	0.000824021	3.08406	0.00376304	-0.435013		ALKBH5	0.00385413	2.41407	0.0176076	0.274249
ZNF618	0.695469	0.157722	0.999922	-0.0598322		ZNF75A	0.000824191	3.08397	0.00376304	-0.514857		ASNSD1	0.00385883	2.41354	0.0176084	0.361889
IL23A	0.695518	0.157692	0.999922	0.0658853		GRHPR	0.000827677	3.08214	0.00377668	-0.554304		ELL	0.00385895	2.41353	0.0176084	0.382791
BRD7	0.69555	0.157672	0.999922	-0.0271699		HIST1H4E	0.000830635	3.08059	0.00378586	0.866853		IDE	0.00386968	2.41232	0.0176467	0.756085
COMMD8	0.695641	0.157615	0.999922	-0.150969		MRPL39	0.000830915	3.08044	0.00378586	0.490533		ZNF140	0.00387269	2.41199	0.0176498	-0.465728
RDH8	0.695645	0.157612	0.999922	0.200025		SCGN	0.000831667	3.08005	0.00378586	0.889022		CXCR4	0.00388674	2.41041	0.0177031	0.618595
BCL9	0.69568	0.157591	0.999922	0.0385537		ZNF271	0.000831936	3.07991	0.00378586	0.29532		RBM6	0.00389277	2.40974	0.0177182	-0.372504
KLF4	0.695813	0.157508	0.999922	-0.0548317		CRYZ	0.00083306	3.07932	0.00378586	-0.572108		HYPK	0.00389472	2.40952	0.0177182	-0.517492
OPRM1	0.695822	0.157502	0.999922	0.0632042		KCNK7	0.00083344	3.07913	0.00378586	0.898601		ACP1	0.00390173	2.40874	0.0177394	1.00094
TMEM116	0.695855	0.157482	0.999922	-0.0415225		SEMA4F	0.000833508	3.07909	0.00378586	0.419171		COQ2	0.00390477	2.4084	0.0177426	-0.236211
LMO2	0.695868	0.157473	0.999922	0.0372642		AHSA1	0.000833689	3.079	0.00378586	0.348027		NRIP1	0.00391027	2.40779	0.0177569	-0.347002
XCR1	0.695878	0.157467	0.999922	-0.0616958		RPS3	0.000834731	3.07845	0.00378832	0.891939		MARVELD2	0.00391434	2.40734	0.0177647	-2.46631
SPTBN1	0.695896	0.157456	0.999922	0.0541609		PEX11A	0.000836198	3.07769	0.0037927	-0.900104		GRIA3	0.00391845	2.40689	0.0177708	0.798158
PRRT3	0.696066	0.15735	0.999922	-0.0382594		TRIM28	0.000837912	3.0768	0.0037982	1.37221		BET1	0.00392387	2.40628	0.0177708	0.675194
BNIP3	0.696099	0.157329	0.999922	-0.0474851		MAGEH1	0.000838602	3.07644	0.00379905	-0.575001		ADPGK	0.00392391	2.40628	0.0177708	0.216288
ARHGEF6	0.696126	0.157312	0.999922	0.0257696		ABCF2	0.00083985	3.0758	0.00380243	0.984616		ZFAND6	0.00392507	2.40615	0.0177708	0.440964
SLC5A6	0.696129	0.15731	0.999922	-0.0323751		IER5L	0.000841978	3.0747	0.00380979	0.721003		RFX5	0.00393769	2.40476	0.0178173	-0.366366
RNF31	0.696188	0.157273	0.999922	-0.0439368		TBC1D22B	0.000845509	3.07288	0.00382348	0.51977		DYRK1A	0.00394139	2.40435	0.0178217	0.761506
PPP3CC	0.69624	0.157241	0.999922	-0.0337369		GNMT	0.000846568	3.07234	0.00382598	0.971084		SOX30	0.00394337	2.40413	0.0178217	0.78985
RAB40B	0.696242	0.15724	0.999922	0.0670338		ABI3	0.000848287	3.07146	0.00383146	-0.465091		ATXN2L	0.00394884	2.40353	0.0178357	0.916664
TBC1D14	0.696269	0.157223	0.999922	0.0373009		LRPAP1	0.000854579	3.06825	0.00385758	-0.353264		HECA	0.00395374	2.40299	0.0178411	0.23995
ARHGDIB	0.696527	0.157062	0.999922	0.0185995		CTSH	0.000855345	3.06786	0.00385874	-0.49654		MAT2B	0.00395475	2.40288	0.0178411	-0.368062
ZSWIM4	0.696601	0.157016	0.999922	-0.0513952		EIF2B1	0.000856784	3.06713	0.00386293	0.456069		KCNG1	0.00396338	2.40193	0.0178496	0.660897
NUDC	0.696696	0.156957	0.999922	-0.0202061		PTPN6	0.000858121	3.06645	0.00386665	-0.307695		FBXO34	0.00396375	2.40189	0.0178496	0.219906
MAPT	0.696724	0.156939	0.999922	0.135765		LRRTM4	0.000859365	3.06582	0.00386826	0.67154		CCNY	0.00396407	2.40186	0.0178496	0.386713
OR10J1	0.696734	0.156933	0.999922	0.084029		HMHA1	0.0008595	3.06575	0.00386826	0.343693		SPECC1	0.00396606	2.40164	0.0178496	1.29788
CTDSPL	0.697086	0.156713	0.999922	0.0663841		POMC	0.000861315	3.06484	0.00387413	0.772032		ADCY7	0.00397752	2.40039	0.0178906	0.362475
RBM25	0.697202	0.156641	0.999922	0.0413545		MED4	0.000863628	3.06367	0.00388222	-0.364794		RPS21	0.00398679	2.39938	0.0179216	0.501771
CSF2RA	0.697308	0.156575	0.999922	0.0457873		KCNG1	0.000866291	3.06234	0.00389062	0.640219		AOC2	0.00399769	2.39819	0.0179519	1.01402
CHCHD3	0.697321	0.156567	0.999922	-0.0452308		PPIH	0.000866523	3.06222	0.00389062	-0.342777		PPM1M	0.00399828	2.39813	0.0179519	-0.211436
ECHS1	0.69735	0.156549	0.999922	-0.0244508		DNAH1	0.000867076	3.06194	0.00389079	-0.533125		RNF24	0.00400771	2.3971	0.0179836	0.467891
RIMS4	0.697354	0.156547	0.999922	0.0596129		MCM3AP	0.000870683	3.06014	0.00390466	-0.17915		DOK3	0.00401726	2.39607	0.0180075	0.734849
SNX8	0.697465	0.156478	0.999922	0.0347411		ARL2BP	0.000874634	3.05817	0.00391913	0.192438		NAV2	0.00401827	2.39596	0.0180075	0.904749
RSPO3	0.697658	0.156357	0.999922	-0.0727951		UBE2E2	0.000874944	3.05802	0.00391913	-0.348619		BNIP3L	0.00402016	2.39576	0.0180075	0.677748
AAAS	0.697683	0.156342	0.999922	0.0544529		BAD	0.000875909	3.05754	0.00392113	0.549077		RORA	0.00402911	2.39479	0.0180369	0.785486
NR2E3	0.697693	0.156336	0.999922	0.142526		CYLD	0.000879659	3.05569	0.00393559	0.479827		DENR	0.00403271	2.3944	0.0180423	-0.418645
DYNLRB1	0.697813	0.156261	0.999922	-0.039756		IRX1	0.000880428	3.05531	0.0039367	-1.43362		AMACR	0.00403586	2.39406	0.0180458	0.828486
THYN1	0.697913	0.156199	0.999922	0.0252798		ATF7	0.000881197	3.05493	0.00393782	0.481768		POLR2A	0.00404346	2.39325	0.018069	-0.318993
POP4	0.697967	0.156165	0.999922	-0.0696571		CA1	0.000881749	3.05466	0.00393796	0.834624		STARD3NL	0.00405111	2.39243	0.0180926	0.638444
RIOK1	0.698146	0.156054	0.999922	-0.0380424		LAPTM5	0.000883935	3.05358	0.00394333	0.695861		RHEB	0.00405885	2.3916	0.0181079	0.404867
LXN	0.698216	0.15601	0.999922	-0.0530449		HRH1	0.00088432	3.05339	0.00394333	0.834902		TMEM42	0.00405934	2.39154	0.0181079	0.285414
LRRC25	0.698219	0.156009	0.999922	0.0673234		AP3S1	0.000885023	3.05305	0.00394333	0.945736		PFKFB3	0.00406661	2.39077	0.0181297	0.398981
TOM1	0.698481	0.155846	0.999922	0.0303986		STIP1	0.000885542	3.05279	0.00394333	0.92106		TEDDM1	0.00406941	2.39047	0.0181315	0.68874
COG1	0.698711	0.155703	0.999922	0.0579728		PLOD3	0.000885745	3.05269	0.00394333	-0.223714		ALAS2	0.00407431	2.38995	0.0181427	0.692927
PEAR1	0.698743	0.155682	0.999922	-0.0697401		TFPT	0.000886077	3.05253	0.00394333	-0.366376		GIT2	0.00409101	2.38817	0.0182024	1.11397
PRMT1	0.698866	0.155606	0.999922	0.115216		PRPF31	0.000886955	3.0521	0.00394379	0.427053		TM7SF2	0.00409255	2.38801	0.0182024	0.516715
TAF6L	0.698916	0.155575	0.999922	-0.0269199		FBXO32	0.000887717	3.05173	0.00394379	-0.383671		POLR2C	0.00409774	2.38746	0.0182061	0.969085
RPS17	0.698942	0.155559	0.999922	-0.00940449		ZCCHC11	0.000887812	3.05168	0.00394379	0.309977		DNAJC8	0.00409817	2.38741	0.0182061	-0.244957
SALL3	0.699009	0.155517	0.999922	-0.0380658		LIG1	0.000888265	3.05146	0.00394379	0.899541		HLA-DQA1	0.0041155	2.38558	0.0182723	1.47911
DFFB	0.69906	0.155485	0.999922	-0.0485692		GPHB5	0.00088954	3.05083	0.00394714	1.32314		TBL2	0.00412055	2.38504	0.0182841	0.885604
EPB41L4B	0.699129	0.155443	0.999922	0.114153		ZNF621	0.000892244	3.04952	0.00395648	-0.266868		ZNF329	0.004126	2.38447	0.0182975	-0.60312
DUSP15	0.69924	0.155374	0.999922	0.11355		RNPEPL1	0.000892714	3.04929	0.00395648	-0.769339		ULK3	0.00413878	2.38313	0.0183434	0.754022
ZCCHC17	0.699295	0.15534	0.999922	-0.0358928		ALKBH5	0.000893213	3.04904	0.00395648	0.251909		SLC37A1	0.00414376	2.38261	0.0183547	-0.244559
ISOC1	0.699304	0.155334	0.999922	-0.0505325		ANXA1	0.000897404	3.04701	0.00397272	-0.429095		HAAO	0.0041573	2.38119	0.018404	0.669142
AVIL	0.699362	0.155298	0.999922	0.0609112		ADIPOQ	0.000899027	3.04623	0.00397758	-0.484052		OCIAD1	0.00416439	2.38045	0.0184246	-0.340181
HOXB6	0.699391	0.15528	0.999922	0.0834085		SESTD1	0.000901038	3.04526	0.00398415	1.22356		SDF4	0.00417059	2.3798	0.0184412	0.448748
PRC1	0.699494	0.155216	0.999922	0.0685055		HMGA1	0.000902528	3.04454	0.0039884	0.905781		PREX1	0.00417549	2.37929	0.0184454	0.98636
PPM1G	0.699559	0.155175	0.999922	0.0225501		DDI1	0.000904164	3.04375	0.0039933	-1.31154		PIGV	0.00417646	2.37919	0.0184454	-0.482535
TTC17	0.699598	0.155152	0.999922	-0.0382317		F2R	0.000906415	3.04267	0.00400091	-0.173855		ZBED1	0.00417884	2.37894	0.0184454	0.295071
SMYD5	0.699837	0.155003	0.999922	0.101123		PRKAA1	0.00090729	3.04225	0.00400244	-0.364026		GLUL	0.0042045	2.37629	0.0185408	1.26291
SLC25A34	0.699913	0.154956	0.999922	-0.114048		RPUSD1	0.00090835	3.04175	0.00400478	-0.294262		LZTR1	0.00420536	2.3762	0.0185408	-0.421544
UBE2F	0.700001	0.154901	0.999922	-0.0311261		SPATA13	0.000912361	3.03983	0.00402012	1.98168		FAM122B	0.00421399	2.37531	0.018568	-0.278383
BAZ2B	0.700044	0.154875	0.999922	0.064753		MEF2C	0.000914916	3.03862	0.00402475	-0.54674		IMP4	0.00422448	2.37423	0.0186034	-0.208515
MFSD8	0.700092	0.154845	0.999922	0.038358		CLU	0.000915013	3.03857	0.00402475	-0.811297		SLC28A1	0.00422748	2.37392	0.0186038	-1.70155
RGL1	0.700121	0.154827	0.999922	0.0784808		UBP1	0.000915054	3.03855	0.00402475	-0.307373		DMXL2	0.00422948	2.37371	0.0186038	1.75257
HOXD4	0.700193	0.154782	0.999922	0.116897		CPNE1	0.000915538	3.03832	0.00402475	1.18504		BCS1L	0.00423676	2.37297	0.0186229	-0.276941
PDE4DIP	0.700263	0.154739	0.999922	0.104942		RASGRF1	0.000916693	3.03778	0.00402749	0.94194		ZNF32	0.00423874	2.37276	0.0186229	0.490128
REXO4	0.700314	0.154707	0.999922	-0.0460997		DGCR2	0.000920184	3.03613	0.00403646	0.428187		TGFB1I1	0.00424479	2.37214	0.0186386	1.26883
POLR2J2	0.700331	0.154697	0.999922	0.143562		TMCO4	0.000920198	3.03612	0.00403646	0.978083		ITGAX	0.00425715	2.37088	0.0186809	-0.341563
AKR7A2	0.700367	0.154674	0.999922	-0.0153512		PIAS3	0.000921067	3.03571	0.00403646	1.40206		OR2H2	0.00425935	2.37066	0.0186809	-0.775679
GARS	0.700386	0.154663	0.999922	0.0239038		BACH1	0.000921351	3.03558	0.00403646	0.721121		NOSIP	0.00427099	2.36947	0.0187212	0.461314
FAM69B	0.700402	0.154653	0.999922	0.0727222		CAPN10	0.000921401	3.03555	0.00403646	0.573287		STT3B	0.00427647	2.36891	0.0187269	1.19653
IRF2BP2	0.70044	0.154629	0.999922	0.038865		LUC7L	0.000924714	3.03399	0.00404863	-0.469993		COX6B1	0.00427871	2.36869	0.0187269	0.651077
ZNF559	0.700551	0.154561	0.999922	-0.0478173		UBIAD1	0.000930003	3.03152	0.00406841	-0.458897		GPR146	0.00427973	2.36858	0.0187269	0.71862
CABIN1	0.700566	0.154551	0.999922	0.0488069		SIGLEC5	0.000930307	3.03137	0.00406841	0.57598		OSGIN1	0.00428526	2.36802	0.0187383	0.699953
MYO1C	0.700598	0.154531	0.999922	0.124398		RHAG	0.000936042	3.0287	0.00409113	0.92476		MPP6	0.00428729	2.36782	0.0187383	0.771598
METTL1	0.700644	0.154503	0.999922	-0.0589448		WARS	0.000937125	3.0282	0.0040935	-0.390561		NLRP1	0.00430487	2.36604	0.0188043	0.870862
SPAG5	0.700802	0.154405	0.999922	0.119832		EFS	0.000938139	3.02773	0.00409557	0.650642		TTC19	0.00430885	2.36564	0.0188109	-0.264949
ERBB2IP	0.701064	0.154243	0.999922	0.0611815		SPARC	0.000940047	3.02685	0.00410128	0.628165		ZNF142	0.00435003	2.36151	0.01897	-0.303476
HKR1	0.701088	0.154227	0.999922	-0.0581199		RNF111	0.000940531	3.02663	0.00410128	1.49159		MFSD5	0.00435031	2.36148	0.01897	-0.181659
COPZ1	0.701217	0.154148	0.999922	-0.0767367		FBXO3	0.000941915	3.02599	0.00410356	-0.824064		CBX4	0.00435425	2.36109	0.0189762	0.353165
CD1A	0.701347	0.154067	0.999922	-0.0472766		PBX1	0.00094253	3.0257	0.00410356	0.665428		ELF1	0.00436505	2.36001	0.0190123	0.404295
ANKS1A	0.701378	0.154048	0.999922	0.0338768		HSDL1	0.00094268	3.02564	0.00410356	0.734735		HS6ST1	0.00438378	2.35815	0.0190829	0.66664
GSN	0.701406	0.154031	0.999922	0.11717		PHF11	0.000945051	3.02454	0.00411151	-0.400217		CDK6	0.0043928	2.35726	0.0191112	-0.283463
HECTD2	0.701467	0.153993	0.999922	-0.0499635		PXMP2	0.000946475	3.02389	0.00411535	0.844721		ASAH1	0.00439884	2.35666	0.0191207	1.14607
PEMT	0.701686	0.153857	0.999922	-0.0251606		WAS	0.000947381	3.02348	0.00411692	-0.356082		SMC2	0.00440004	2.35654	0.0191207	-0.367475
NOV	0.701713	0.15384	0.999922	0.0594262		NDNL2	0.000949038	3.02272	0.00412133	-0.982799		RPS15A	0.00440476	2.35608	0.0191303	0.579453
CCR9	0.701761	0.153811	0.999922	0.197313		RELB	0.000949484	3.02251	0.00412133	0.660156		CLYBL	0.00441423	2.35515	0.0191571	-0.316705
GEMIN6	0.701762	0.15381	0.999922	-0.0317671		HERPUD1	0.000952584	3.0211	0.00413242	0.496886		UPF3A	0.00441784	2.35479	0.0191571	0.313549
SNRK	0.702004	0.15366	0.999922	0.0349006		TPM1	0.000953807	3.02054	0.00413305	0.72075		TTLL1	0.00441852	2.35472	0.0191571	-0.51286
GADD45A	0.70207	0.15362	0.999922	0.0410943		NFE2L3	0.000953822	3.02053	0.00413305	-0.676452		ECHDC2	0.00442659	2.35393	0.019181	-0.544256
CCDC22	0.702127	0.153584	0.999922	-0.0592072		VPS13D	0.000956103	3.0195	0.00413857	0.906066		LOXL3	0.00443384	2.35322	0.0191976	0.571417
SLC19A1	0.702152	0.153569	0.999922	0.0652359		CYB5R4	0.00095619	3.01946	0.00413857	0.672743		ANKRD44	0.00443607	2.353	0.0191976	-0.564444
CD59	0.702241	0.153514	0.999922	0.109948		SNX17	0.00095854	3.01839	0.00414637	0.208744		ZWINT	0.00443801	2.35281	0.0191976	-2.04178
DOCK11	0.702281	0.153489	0.999922	0.0242944		GPR160	0.000962266	3.0167	0.00416011	-0.718537		FCHSD1	0.00445256	2.35139	0.0192452	0.916635
FYTTD1	0.702377	0.153429	0.999922	-0.0365807		CAPN12	0.000965968	3.01504	0.00417154	-0.543433		YTHDF1	0.00445412	2.35124	0.0192452	-0.233614
CPNE8	0.702874	0.153122	0.999922	-0.0711165		FGF20	0.000966013	3.01502	0.00417154	0.833664		NUP133	0.0044672	2.34996	0.0192908	-0.283147
CRLF3	0.702911	0.153099	0.999922	0.0410696		NRGN	0.000970106	3.01318	0.00418683	1.03501		HEATR5B	0.00447885	2.34883	0.01933	-0.272825
FUK	0.702998	0.153046	0.999922	-0.0340117		PSMD12	0.000971926	3.01237	0.00419181	-0.377904		FAM20C	0.00448767	2.34798	0.0193571	0.633757
CCDC6	0.703217	0.152911	0.999922	-0.0299736		SPRED1	0.000972366	3.01217	0.00419181	-0.755082		TEKT2	0.00449272	2.34749	0.0193678	1.62036
TMEM176B	0.703247	0.152892	0.999922	0.12875		RUFY1	0.000974037	3.01142	0.00419662	0.682693		SAV1	0.00453847	2.34309	0.0195486	1.32891
MKRN1	0.703266	0.152881	0.999922	0.0500446		SIRPD	0.000976899	3.01015	0.0042001	0.789186		LUC7L	0.00454397	2.34256	0.0195486	-0.568753
SURF6	0.703307	0.152855	0.999922	0.0323368		ZNF2	0.000978212	3.00957	0.0042001	0.390627		NDUFAF1	0.00454446	2.34252	0.0195486	-1.17067
LAMB3	0.703708	0.152607	0.999922	0.0870423		ZBTB9	0.000978334	3.00951	0.0042001	-0.474494		KCNJ2	0.00454751	2.34223	0.0195486	-0.472906
SLC6A8	0.703743	0.152586	0.999922	0.103506		PIAS2	0.000978667	3.00936	0.0042001	-0.479354		AZIN1	0.00454756	2.34222	0.0195486	-0.278402
CCR10	0.70403	0.152409	0.999922	0.0770279		POMGNT1	0.000978941	3.00924	0.0042001	-0.345342		SYPL1	0.00455673	2.34135	0.0195769	0.776517
CHRAC1	0.704096	0.152368	0.999922	-0.0277103		TGFBI	0.000979126	3.00916	0.0042001	-0.403511		BRD2	0.00456848	2.34023	0.0196162	-0.297293
EIF4EBP2	0.704132	0.152346	0.999922	0.0840291		STIM1	0.000979214	3.00912	0.0042001	1.28161		KIFC2	0.00457374	2.33973	0.0196214	-1.05156
SARS2	0.704364	0.152203	0.999922	-0.0365143		PHYH	0.000979284	3.00909	0.0042001	-0.303644		NFKBIE	0.00457487	2.33962	0.0196214	-0.291619
ADSL	0.704464	0.152141	0.999922	-0.02148		CSF2RB	0.000980193	3.00869	0.00420162	1.3431		DPEP3	0.00458057	2.33908	0.0196337	-0.352869
IGF2BP1	0.704546	0.152091	0.999922	-0.107283		KLF13	0.000984082	3.00697	0.0042159	0.604615		IGLL1	0.00458399	2.33876	0.0196337	-1.0915
REXO1	0.704666	0.152017	0.999922	0.0424389		FSHR	0.000988366	3.00508	0.00423186	-1.20833		WHSC1	0.00458633	2.33853	0.0196337	-3.27647
PLAU	0.70473	0.151977	0.999922	0.127358		PDIA6	0.000994363	3.00245	0.00425513	0.601812		OLFM1	0.00458811	2.33837	0.0196337	-1.02685
ANKRD49	0.705333	0.151606	0.999922	0.0284625		GPR125	0.000999775	3.0001	0.00427588	-1.65051		FCGR3B	0.00460427	2.33684	0.0196887	-0.228852
QTRT1	0.705428	0.151547	0.999922	-0.110252		RBM14	0.00100416	2.99819	0.00429222	-0.275788		PIGQ	0.00460868	2.33642	0.0196887	0.3251
ENG	0.705455	0.151531	0.999922	-0.0783425		TMEM59	0.00100629	2.99728	0.00429888	-0.271362		VENTX	0.0046107	2.33623	0.0196887	-0.540515
COPA	0.705455	0.151531	0.999922	0.0262912		PSMF1	0.00100805	2.99652	0.00430395	0.388851		RPL34	0.00461522	2.33581	0.0196887	0.2831
RALA	0.705499	0.151503	0.999922	-0.0297746		KCNAB2	0.00100929	2.99598	0.00430685	1.08464		TUBB	0.00462011	2.33535	0.0196887	-0.233973
NPM3	0.705542	0.151477	0.999922	0.0462232		HEMK1	0.00101212	2.99477	0.00431647	-0.353075		LIPE	0.004621	2.33526	0.0196887	0.638547
TP53INP1	0.705562	0.151465	0.999922	0.0322477		GHRL	0.0010161	2.99306	0.00433102	-0.441968		CRNN	0.00462158	2.33521	0.0196887	0.652997
SIPA1	0.705579	0.151455	0.999922	0.0245351		FTL	0.00101718	2.9926	0.00433316	1.08849		TOP2B	0.00462178	2.33519	0.0196887	-0.181337
PPA2	0.705602	0.15144	0.999922	-0.0256988		DGKZ	0.00101895	2.99185	0.00433827	-1.13044		CLCC1	0.00463043	2.33438	0.0197145	0.695447
SLITRK4	0.705628	0.151424	0.999922	0.0654878		MCM4	0.00102265	2.99027	0.00435159	0.975866		MGST3	0.00463984	2.3335	0.0197349	0.311911
STIM1	0.705681	0.151391	0.999922	0.194913		LYST	0.0010244	2.98953	0.0043566	0.876327		CPXM2	0.00464044	2.33344	0.0197349	1.68671
LTBR	0.705726	0.151364	0.999922	0.031353		CTAGE5	0.00102676	2.98853	0.00436414	-0.727087		SFMBT1	0.00465369	2.3322	0.0197801	0.917281
ATP6V0A4	0.70594	0.151232	0.999922	0.12372		IQCB1	0.00103233	2.98618	0.00438295	0.886459		CHD1	0.0046591	2.3317	0.019792	-0.253207
ZNF577	0.706095	0.151137	0.999922	-0.0491637		BAX	0.00103234	2.98618	0.00438295	1.106		BAZ1A	0.00466302	2.33133	0.0197976	-0.371502
WSB1	0.70611	0.151127	0.999922	0.0372177		SDHC	0.00103345	2.98571	0.00438523	-0.388828		SPHK1	0.00466821	2.33085	0.0197991	0.871429
SBF2	0.706123	0.15112	0.999922	-0.0579137		GABBR1	0.00103538	2.9849	0.00439095	0.975221		DSCR8	0.00466861	2.33081	0.0197991	0.705924
ACO1	0.70615	0.151103	0.999922	-0.0330101		CNBP	0.00103854	2.98358	0.00440187	0.430505		NSUN5	0.00467231	2.33047	0.0198037	-0.207142
HOXA1	0.706315	0.151001	0.999922	-0.108819		SEMA6D	0.00104047	2.98277	0.0044076	-0.667355		VEGFA	0.0046759	2.33013	0.0198078	0.64883
TOB1	0.706395	0.150952	0.999922	-0.0430928		RSRC2	0.0010439	2.98134	0.00441966	-0.400143		WIPF1	0.00468307	2.32947	0.0198271	0.534411
SMARCD1	0.706407	0.150945	0.999922	-0.0250292		RFXANK	0.00104679	2.98014	0.0044294	0.438371		MRPS15	0.00468949	2.32887	0.0198328	-0.302933
GMEB1	0.70651	0.150882	0.999922	-0.0360679		GFI1B	0.00104757	2.97982	0.00443024	0.636325		KIFAP3	0.00468966	2.32886	0.0198328	-0.343367
HLA-DPB1	0.706647	0.150798	0.999922	-0.0444592		TSPAN9	0.00104963	2.97896	0.00443647	0.594251		LSR	0.00470912	2.32706	0.019904	-2.85018
KCTD15	0.706661	0.150789	0.999922	-0.0718746		PLVAP	0.00105138	2.97824	0.00444029	1.06081		RPL18	0.00472509	2.32559	0.0199437	-0.274619
SP110	0.706961	0.150605	0.999922	0.0333173		DUSP26	0.00105171	2.9781	0.00444029	1.37654		MYH3	0.00472596	2.32551	0.0199437	-0.746583
FBN1	0.707001	0.15058	0.999922	0.202935		FAM58A	0.00105463	2.9769	0.00444841	-0.214895		SMYD4	0.00472741	2.32538	0.0199437	-0.534012
UBAP1	0.707028	0.150563	0.999922	0.0338133		CPN2	0.00105547	2.97656	0.00444841	0.917539		CACNG8	0.0047303	2.32511	0.0199437	1.12414
ATP5A1	0.707084	0.150529	0.999922	0.0187931		ACRBP	0.00105634	2.9762	0.00444841	1.007		CNNM3	0.00473169	2.32498	0.0199437	-0.313234
ZFYVE16	0.707174	0.150474	0.999922	0.0434384		AHCY	0.0010564	2.97617	0.00444841	1.10619		LMOD3	0.00473682	2.32451	0.0199498	-0.532752
USP25	0.707204	0.150455	0.999922	-0.0467253		ACTN4	0.00105657	2.9761	0.00444841	-0.293692		WDR27	0.0047384	2.32437	0.0199498	-0.423435
LRFN3	0.707361	0.150359	0.999922	-0.0864412		DERA	0.00105956	2.97487	0.00445852	-0.156219		NUCB2	0.00474713	2.32357	0.0199671	-0.438881
GMFB	0.707574	0.150228	0.999922	-0.0313502		BRSK1	0.00106042	2.97452	0.00445968	-0.550279		THOC1	0.00474839	2.32345	0.0199671	-0.615073
REPS2	0.707632	0.150193	0.999922	0.0573954		PDE3B	0.00106235	2.97373	0.00446531	0.861064		PTPLAD1	0.00475042	2.32327	0.0199671	0.749211
YAF2	0.707661	0.150175	0.999922	-0.0411519		PDK1	0.0010636	2.97322	0.00446805	-0.643579		NUFIP2	0.00475576	2.32278	0.0199733	-0.275801
BMX	0.707675	0.150166	0.999922	0.15313		PANK4	0.00106676	2.97193	0.00447885	0.318695		GYS1	0.00476119	2.32228	0.0199733	0.499346
ACTR6	0.707792	0.150094	0.999922	-0.0382085		MRPS22	0.0010678	2.97151	0.00447907	-0.195994		RARB	0.00476317	2.3221	0.0199733	0.371264
FCRL2	0.707814	0.150081	0.999922	0.0638505		TRAPPC6A	0.001068	2.97143	0.00447907	-0.673254		FAM53C	0.00476488	2.32195	0.0199733	0.370107
OGFOD1	0.708085	0.149915	0.999922	-0.0247684		NDUFB8	0.00106946	2.97084	0.00448117	-0.377504		ATP6AP2	0.00476509	2.32193	0.0199733	0.221442
KATNA1	0.708111	0.149899	0.999922	-0.020229		NECAP1	0.00107021	2.97053	0.00448117	-0.195868		ZNF132	0.00476953	2.32152	0.0199777	-0.829966
TAB3	0.708133	0.149885	0.999922	0.0796159		NRXN2	0.00107052	2.9704	0.00448117	1.1917		ABHD8	0.00477488	2.32104	0.0199777	0.257727
MMD	0.708154	0.149872	0.999922	-0.0630405		CDC42BPA	0.00107086	2.97027	0.00448117	-1.25725		TTL	0.00477499	2.32103	0.0199777	-0.529367
SAMM50	0.708464	0.149682	0.999922	-0.0272573		S100A10	0.00107315	2.96934	0.00448638	-0.308736		OSBPL11	0.0047767	2.32087	0.0199777	0.464396
UCP3	0.708482	0.149671	0.999922	0.0747376		KCNJ2	0.00107376	2.96909	0.00448638	-0.510768		MID1	0.00479295	2.3194	0.0200334	0.387657
RBCK1	0.708644	0.149572	0.999922	-0.0343781		VAMP4	0.00107389	2.96904	0.00448638	-1.19275		KREMEN2	0.0047953	2.31918	0.0200334	1.23195
KIFAP3	0.708726	0.149522	0.999922	-0.0266928		CNOT2	0.00107781	2.96746	0.00449714	0.312413		TNFRSF1A	0.0047996	2.3188	0.0200341	0.413804
MSRA	0.70876	0.149501	0.999922	0.0315922		SCAND1	0.00107802	2.96737	0.00449714	0.975096		PQLC1	0.00480077	2.31869	0.0200341	0.543613
CASZ1	0.708785	0.149485	0.999922	-0.0352623		TM2D2	0.00107824	2.96728	0.00449714	-0.397512		HIGD1A	0.00480378	2.31842	0.0200356	-0.316368
ZNF219	0.708795	0.14948	0.999922	0.0829295		NKIRAS1	0.00108308	2.96534	0.00451484	0.388033		SRC	0.00483494	2.31561	0.0201545	0.507872
TMEM14B	0.708822	0.149463	0.999922	-0.0250537		SMU1	0.00109088	2.96222	0.0045441	-0.513276		PPWD1	0.00484351	2.31484	0.0201745	0.840902
CECR5	0.70886	0.14944	0.999922	-0.0339366		STT3A	0.00109131	2.96205	0.0045441	0.923707		KCNH2	0.00484507	2.3147	0.0201745	0.516613
WDR34	0.709032	0.149334	0.999922	0.0956339		ATG12	0.00109669	2.95992	0.00456238	-0.29396		SLC31A2	0.00485619	2.3137	0.0201992	0.325685
GBP2	0.709039	0.14933	0.999922	0.0265664		RNF126P1	0.0010969	2.95983	0.00456238	0.564205		TLR4	0.00485859	2.31349	0.0201992	0.434116
RGMB	0.709113	0.149284	0.999922	0.173462		RPLP1	0.0010996	2.95877	0.00456873	0.376419		PRR7	0.00485902	2.31345	0.0201992	0.78355
DERL3	0.709159	0.149257	0.999922	0.130623		DNAJA2	0.00109963	2.95875	0.00456873	-0.201567		IL2RG	0.00487491	2.31203	0.0202541	-0.436113
CRYBB2	0.709191	0.149237	0.999922	0.0918102		GSK3A	0.00110234	2.95768	0.00457259	-0.679626		NEDD4L	0.00489934	2.30986	0.0203445	0.447737
ZC3H7A	0.709371	0.149127	0.999922	0.0991171		GPM6A	0.00110253	2.95761	0.00457259	-0.69167		CDK9	0.00490688	2.30919	0.0203646	0.335959
RNF24	0.709529	0.14903	0.999922	0.0899226		PDLIM5	0.00110284	2.95749	0.00457259	1.28046		MPDU1	0.00491552	2.30843	0.0203893	0.831136
YARS2	0.709729	0.148907	0.999922	0.0215285		ISL2	0.00110298	2.95743	0.00457259	-1.18638		MDC1	0.00491926	2.3081	0.0203937	-0.48888
C1QBP	0.70974	0.148901	0.999922	-0.0319481		ANKRD23	0.00110415	2.95697	0.00457492	-1.2971		CDK5RAP1	0.00492572	2.30753	0.0204092	-0.350426
SPRED1	0.709788	0.148871	0.999922	0.0683356		PMM1	0.00110592	2.95628	0.00457804	-0.558353		GRHL1	0.00494074	2.30621	0.0204603	0.87821
BTF3	0.709825	0.148849	0.999922	-0.0440866		FGFR1OP	0.00110611	2.9562	0.00457804	0.649001		SNF8	0.00494369	2.30595	0.0204613	-0.808589
POP5	0.710067	0.148701	0.999922	-0.0347448		MAP2K7	0.00110847	2.95528	0.00458488	0.585303		RPL10L	0.00495165	2.30525	0.020483	-0.287187
SUPT5H	0.710115	0.148671	0.999922	0.0801126		ZNF225	0.00110957	2.95484	0.00458488	0.897475		PSMB6	0.00496307	2.30425	0.0205113	-0.239753
EFNA4	0.710188	0.148626	0.999922	-0.0376131		DYM	0.00110958	2.95484	0.00458488	0.330464		LAPTM5	0.00496391	2.30418	0.0205113	0.634042
NFE2L2	0.710384	0.148507	0.999922	0.0487982		CES3	0.00111036	2.95453	0.00458563	1.01187		IGFBP7	0.00498672	2.30219	0.0205768	0.638571
AXIN1	0.710409	0.148491	0.999922	-0.0320288		ARL13B	0.00111369	2.95324	0.00459685	-1.76443		ANAPC5	0.00498834	2.30204	0.0205768	-0.185897
ZNF7	0.710432	0.148477	0.999922	0.0289548		MLKL	0.00111852	2.95136	0.00461427	-0.376573		SIN3B	0.00499005	2.3019	0.0205768	-0.23863
RNF141	0.710691	0.148319	0.999922	0.0652123		BTN3A1	0.00111933	2.95104	0.00461511	-0.442692		GALM	0.00499062	2.30185	0.0205768	0.431836
MAP3K3	0.711151	0.148038	0.999922	0.0830656		TBX3	0.00112438	2.94909	0.00463339	0.669896		GPR78	0.00500134	2.30091	0.0206098	0.721438
MYO9B	0.71129	0.147953	0.999922	0.0246536		ANKRD9	0.00112625	2.94837	0.00463857	0.600636		TSC22D1	0.00500849	2.30029	0.020628	1.87607
PJA2	0.711309	0.147942	0.999922	0.0422126		PSMD3	0.00112744	2.94791	0.00464094	0.844632		OLFM4	0.00501546	2.29969	0.0206455	1.65199
GPBP1L1	0.711329	0.14793	0.999922	0.0363925		VPS13A	0.00113001	2.94692	0.004649	0.664935		WRN	0.00502097	2.29921	0.0206569	-0.3969
NT5DC3	0.711388	0.147893	0.999922	0.0462813		DPP3	0.00113474	2.9451	0.00466496	0.658838		TRIM13	0.00503454	2.29804	0.0206963	-0.337846
CITED4	0.711458	0.147851	0.999922	0.0717071		ALDH16A1	0.00113512	2.94496	0.00466496	0.849322		RIMS3	0.00503602	2.29791	0.0206963	-0.383497
ATP6AP2	0.711472	0.147842	0.999922	0.0269977		TST	0.00113788	2.9439	0.00467184	0.257662		SUSD1	0.00504038	2.29754	0.0207001	-0.202918
RPUSD3	0.711483	0.147835	0.999922	-0.0195231		CC2D1B	0.00113847	2.94368	0.00467184	-0.511292		CD72	0.0050424	2.29736	0.0207001	0.628432
GIT1	0.711484	0.147835	0.999922	0.054332		CRYBB2	0.00113865	2.94361	0.00467184	0.918714		EPHX1	0.00504903	2.29679	0.0207161	-1.35654
HOXC4	0.711517	0.147815	0.999922	0.0631242		COPE	0.00114242	2.94218	0.00468478	0.81249		ABHD12	0.00505495	2.29628	0.0207291	0.715642
COL13A1	0.711733	0.147683	0.999922	0.122415		ZNF17	0.0011466	2.94059	0.00469937	-0.281213		MRPL14	0.00506043	2.29581	0.0207404	-0.380086
MAPK6	0.711766	0.147663	0.999922	-0.0383203		FNBP1	0.00114783	2.94012	0.00470188	-0.188154		SCARB2	0.00507445	2.29461	0.0207866	-0.449853
MRPS15	0.711828	0.147625	0.999922	-0.02355		CTNNBL1	0.00114879	2.93976	0.00470326	0.343453		DOCK8	0.00509103	2.29319	0.0208432	-0.229104
CD81	0.71185	0.147611	0.999922	-0.0283182		VIM	0.00115169	2.93867	0.0047107	0.354572		SNX16	0.00510381	2.29211	0.0208842	-0.504267
SLC6A13	0.711883	0.147591	0.999922	0.0667367		GPS1	0.00115185	2.9386	0.0047107	-0.170977		DET1	0.00512169	2.29059	0.0209331	-0.366937
CLDN14	0.711889	0.147588	0.999922	-0.0391356		MPPE1	0.00115398	2.9378	0.00471686	-0.380244		YEATS2	0.00512536	2.29028	0.0209331	0.217673
TTC5	0.71194	0.147556	0.999922	-0.0580511		GLUL	0.00115809	2.93626	0.0047311	0.914637		STK36	0.0051267	2.29016	0.0209331	-0.371153
EIF4A2	0.71201	0.147514	0.999922	0.0370622		GRAP2	0.00116	2.93554	0.00473633	0.599132		SRP9	0.0051285	2.29001	0.0209331	-0.37475
RAD23B	0.712264	0.147359	0.999922	-0.0266709		DHPS	0.00116466	2.9338	0.0047528	-0.226668		FES	0.00512958	2.28992	0.0209331	-0.170947
TMEM79	0.712368	0.147295	0.999922	0.0330396		ZFP64	0.00116635	2.93317	0.00475715	1.09342		BTBD3	0.00513626	2.28935	0.0209415	-0.638166
ATXN7L2	0.712376	0.147291	0.999922	-0.0628213		MTHFR	0.0011697	2.93193	0.00476822	0.409343		TFB2M	0.00513717	2.28928	0.0209415	-0.438131
BTD	0.712616	0.147144	0.999922	-0.0279505		LSM12	0.00117112	2.9314	0.00477146	0.526544		MRPL43	0.00515348	2.2879	0.020983	0.403303
SAMD4A	0.712617	0.147144	0.999922	-0.0800424		MICA	0.00117394	2.93035	0.00478034	1.10794		MRGPRX3	0.00515434	2.28783	0.020983	0.830271
MDH1	0.712702	0.147092	0.999922	-0.034461		WDR26	0.00117456	2.93012	0.00478034	0.502609		USP48	0.00515566	2.28772	0.020983	-0.357421
MVP	0.712703	0.147091	0.999922	0.0561872		AFF4	0.00118006	2.9281	0.00480012	-0.586028		ABCC10	0.00515857	2.28747	0.0209835	-0.662676
MAP1LC3B	0.712753	0.147061	0.999922	0.0217842		MRPL28	0.001182	2.92738	0.00480543	0.571432		KLHDC4	0.00516377	2.28703	0.0209934	-0.476149
PARP1	0.712793	0.147036	0.999922	0.0235411		ACTR5	0.00118305	2.927	0.00480712	-0.267988		SSR2	0.0051819	2.28551	0.0210539	1.21776
CNOT4	0.712841	0.147007	0.999922	0.0165827		TM2D1	0.00118687	2.9256	0.00482008	-0.25329		MED25	0.0051842	2.28532	0.0210539	0.434094
SH2D4A	0.712926	0.146956	0.999922	0.104186		HADHA	0.00118906	2.9248	0.00482637	-0.261375		CCNT1	0.00519043	2.2848	0.0210593	0.69067
DPP7	0.712931	0.146952	0.999922	-0.029452		NNAT	0.00119113	2.92404	0.0048322	-1.25247		SNN	0.0051911	2.28474	0.0210593	0.481346
GTF2A2	0.712996	0.146913	0.999922	-0.0294595		TIMM8B	0.00119276	2.92345	0.0048362	-0.604521		PELP1	0.00520351	2.2837	0.0210983	-0.578863
PRKCH	0.713334	0.146707	0.999922	-0.0415079		ETV6	0.00119471	2.92274	0.00484153	-0.339227		RAB18	0.00520634	2.28347	0.0210985	-0.598402
LARS	0.713363	0.146689	0.999922	0.0270176		BZW1	0.00119563	2.9224	0.00484266	0.54786		NSUN2	0.00524868	2.27995	0.0212587	-0.240004
MAF1	0.713377	0.146681	0.999922	-0.111873		PIGC	0.00119703	2.9219	0.00484572	0.290979		KCMF1	0.0052722	2.27801	0.0213426	0.502158
DPYSL2	0.713395	0.14667	0.999922	-0.0307416		OTUD6B	0.00120293	2.91976	0.00486702	0.755036		SNAPC5	0.00527959	2.2774	0.0213517	0.749785
PCOLCE	0.713586	0.146554	0.999922	-0.126046		FUBP3	0.00120457	2.91917	0.00486858	0.518174		ATG16L1	0.00528039	2.27733	0.0213517	-0.285006
ZNF660	0.71372	0.146472	0.999922	-0.0505961		MGA	0.0012046	2.91916	0.00486858	-0.353853		SIRT5	0.00528293	2.27712	0.0213517	-0.238998
LASP1	0.714129	0.146223	0.999922	0.030284		MBNL2	0.00120638	2.91852	0.00487316	-0.401252		EXOSC6	0.00529203	2.27638	0.0213672	-0.498105
C1GALT1C1	0.714191	0.146186	0.999922	-0.0451823		RAB5B	0.00120783	2.91799	0.00487643	0.289752		PHF12	0.00529241	2.27635	0.0213672	-0.266818
ARL16	0.714284	0.146129	0.999922	-0.0374703		PGLS	0.00121639	2.91493	0.00490834	0.442648		GRAMD1A	0.00529873	2.27583	0.0213813	0.222429
BCL2L13	0.714346	0.146092	0.999922	0.0222389		MAGEE1	0.00122698	2.91116	0.00494845	-0.48634		NUBP1	0.00531371	2.2746	0.0214304	-0.132239
PSAT1	0.714395	0.146061	0.999922	-0.0560392		SPTB	0.00123138	2.90961	0.00496098	1.00521		CA7	0.00532336	2.27381	0.0214512	-1.21822
RFC1	0.714428	0.146042	0.999922	-0.0186554		ZNF239	0.0012314	2.9096	0.00496098	0.704849		SS18	0.00532456	2.27372	0.0214512	1.2049
ZNF701	0.714463	0.14602	0.999922	0.0327149		ARSA	0.00123235	2.90926	0.00496219	-0.537152		ALPL	0.00534369	2.27216	0.0215169	0.532473
CDC42EP2	0.714467	0.146018	0.999922	0.0477635		ERBB2IP	0.00123502	2.90833	0.00497029	0.561671		PIGC	0.00534874	2.27175	0.0215258	0.248666
UFC1	0.714467	0.146018	0.999922	-0.0243235		ZNF446	0.0012376	2.90742	0.00497802	-0.370242		PLA2G6	0.00535258	2.27144	0.0215298	0.327127
KIR3DL3	0.714494	0.146001	0.999922	-0.0570264		OSBP2	0.00124545	2.90467	0.00500695	0.731143		TSLP	0.00536275	2.27061	0.0215341	0.67787
CABLES1	0.714524	0.145983	0.999922	-0.197747		POLR2J	0.00125514	2.90131	0.00504322	0.619015		IRAK4	0.00536578	2.27037	0.0215341	0.690305
UXS1	0.714673	0.145892	0.999922	0.140035		HERC4	0.00126132	2.89917	0.00506536	0.415307		MRPL54	0.00536674	2.27029	0.0215341	0.660454
ALDH7A1	0.714692	0.145881	0.999922	-0.07695		CASC2	0.00126726	2.89713	0.00508618	0.588355		SEMA3E	0.00536688	2.27028	0.0215341	-0.401317
ADPRHL1	0.714749	0.145847	0.999922	-0.0675584		SP110	0.00126785	2.89693	0.00508618	-0.3344		CLEC2B	0.00537289	2.26979	0.0215341	-0.590378
ZNF442	0.714787	0.145823	0.999922	-0.0572229		COBLL1	0.00127058	2.896	0.00509444	-0.48713		GAPDH	0.00537456	2.26966	0.0215341	0.399684
TRIM7	0.714822	0.145802	0.999922	-0.116794		NUP37	0.00127179	2.89558	0.00509657	-0.209406		SERTAD1	0.00537766	2.26941	0.0215341	0.249614
ERO1L	0.714879	0.145767	0.999922	0.0485636		FAM46A	0.00127246	2.89536	0.00509657	-0.346064		BRSK1	0.00537771	2.2694	0.0215341	-0.706292
OSBPL10	0.714961	0.145718	0.999922	0.0757889		MGAT5	0.00127331	2.89507	0.00509728	1.44307		TMEM97	0.00538266	2.269	0.0215341	-0.52118
BAP1	0.715003	0.145692	0.999922	0.0216933		CLSTN3	0.00127579	2.89422	0.00510451	1.42346		BBS1	0.00538319	2.26896	0.0215341	-0.716762
VNN2	0.715091	0.145639	0.999922	0.0501633		TEPP	0.00127955	2.89294	0.00511685	-1.69509		NUP107	0.00538547	2.26878	0.0215341	-0.342869
CCNYL1	0.715096	0.145636	0.999922	-0.068964		KIAA1598	0.00128065	2.89257	0.00511748	-0.551883		RBM22	0.00539189	2.26826	0.0215341	-0.170686
TMEM44	0.715182	0.145583	0.999922	0.12848		LIMD2	0.00128106	2.89243	0.00511748	0.618315		SRPRB	0.00539494	2.26801	0.0215341	-0.445943
METTL5	0.715192	0.145578	0.999922	-0.0312713		C3AR1	0.0012858	2.89083	0.00513369	-0.569488		PIGS	0.00539594	2.26793	0.0215341	-0.202715
MSRB2	0.715308	0.145507	0.999922	0.028807		TRIM23	0.00128978	2.88948	0.00514688	0.936073		LIMD2	0.00539633	2.2679	0.0215341	0.735686
CACNB2	0.715345	0.145485	0.999922	-0.0771218		RNF170	0.0012914	2.88894	0.00515065	0.882574		CCL20	0.00540199	2.26745	0.0215453	-2.2982
MRPL34	0.7155	0.14539	0.999922	-0.0433652		ADRM1	0.00129264	2.88852	0.00515285	-0.250985		STX1A	0.00541835	2.26613	0.0215992	0.989286
NDUFS7	0.71567	0.145287	0.999922	-0.027347		CCNT1	0.00129453	2.88789	0.00515768	0.60033		HIST1H1C	0.00542617	2.26551	0.021619	0.509313
PDE6D	0.715676	0.145284	0.999922	-0.0359244		SFI1	0.0012973	2.88696	0.00516458	0.603967		COLQ	0.00544113	2.26431	0.0216411	-0.743909
SGCA	0.716009	0.145082	0.999922	0.066336		BCL2L13	0.00129876	2.88647	0.00516458	0.299384		AGRP	0.00544382	2.2641	0.0216411	-1.84872
ADRA1D	0.716116	0.145017	0.999922	0.050832		STK3	0.00129913	2.88635	0.00516458	-0.602177		CPA3	0.00544405	2.26408	0.0216411	0.720249
TRIP4	0.716136	0.145004	0.999922	-0.0278363		TUSC2	0.00129971	2.88615	0.00516458	0.370297		TRIB3	0.00544496	2.26401	0.0216411	-0.302178
TGFBR2	0.716159	0.14499	0.999922	0.0322472		EEF1A1	0.00129995	2.88607	0.00516458	0.292433		BZRAP1	0.00544602	2.26392	0.0216411	-0.46989
SDHA	0.716194	0.144969	0.999922	0.0184599		RRAGB	0.00130036	2.88594	0.00516458	-0.351317		TMEM185B	0.00547946	2.26126	0.0217626	0.309181
AKTIP	0.716353	0.144873	0.999922	0.0174788		TJP2	0.00130348	2.8849	0.00517427	1.11089		KIAA2026	0.00548986	2.26044	0.0217829	0.786753
HTR2A	0.716428	0.144828	0.999922	-0.0343443		TDRD3	0.00130535	2.88427	0.00517898	0.680263		SLC35B3	0.00549034	2.2604	0.0217829	-0.339187
GTF2H3	0.716507	0.14478	0.999922	0.0572652		AP2M1	0.00130713	2.88368	0.00518239	0.489597		DHX37	0.00550963	2.25888	0.021848	-0.287896
GABARAPL1	0.716654	0.144691	0.999922	-0.0498059		MRPL36	0.00130758	2.88353	0.00518239	-0.404812		ACTB	0.0055178	2.25823	0.021869	0.243198
CANT1	0.716698	0.144664	0.999922	0.0613103		TBCD	0.00131069	2.8825	0.0051894	0.668279		TCFL5	0.00552115	2.25797	0.0218708	-0.303039
IL18BP	0.716701	0.144662	0.999922	-0.0311098		ENC1	0.00131072	2.88249	0.0051894	-0.349473		VASP	0.00553004	2.25727	0.0218946	0.709667
ZMYND15	0.716715	0.144654	0.999922	-0.0684493		LMNB1	0.00131208	2.88204	0.00519152	0.654729		FGFR1OP	0.00553577	2.25682	0.0219058	0.757456
KLHL2	0.716807	0.144598	0.999922	0.0460711		SESN3	0.00131262	2.88186	0.00519152	0.640625		ZYG11B	0.00554636	2.25599	0.0219362	-0.275015
CLDND1	0.71682	0.14459	0.999922	0.0344914		THAP1	0.00131496	2.88109	0.00519803	1.48896		NLRP8	0.00556056	2.25488	0.0219809	-0.727186
PIK3R5	0.716859	0.144566	0.999922	0.0404671		ATP2C1	0.0013158	2.88081	0.00519864	1.24234		ACSL1	0.0055736	2.25386	0.022021	0.456542
EPN1	0.717111	0.144413	0.999922	0.0260188		ADRA1A	0.00131691	2.88044	0.00520033	0.497048		TRAM1	0.00558238	2.25318	0.0220419	-0.311968
IPO11	0.717232	0.14434	0.999922	-0.0302447		AVPI1	0.00132279	2.87851	0.0052208	-0.843932		OLR1	0.00558472	2.253	0.0220419	1.10281
OXER1	0.717429	0.144221	0.999922	0.0699257		IQSEC1	0.00132874	2.87656	0.00524157	0.324175		APTX	0.00561271	2.25083	0.0221408	-0.240408
MCOLN1	0.717527	0.144161	0.999922	-0.049206		DNM2	0.00133007	2.87613	0.00524222	1.36974		ADHFE1	0.00563438	2.24915	0.0221961	-0.594205
STAG2	0.71753	0.14416	0.999922	0.0584374		PSMD9	0.00133038	2.87602	0.00524222	0.388083		VTI1B	0.00563457	2.24914	0.0221961	0.691809
PCMT1	0.717542	0.144153	0.999922	-0.0271492		TP53I13	0.00133098	2.87583	0.00524222	-0.530142		PRPF38A	0.0056375	2.24891	0.0221961	-0.391126
TK1	0.717609	0.144112	0.999922	0.085236		MTHFD1L	0.00133787	2.87359	0.0052666	0.777975		IPO9	0.00563845	2.24884	0.0221961	0.321339
ANKRD11	0.717667	0.144077	0.999922	0.0294455		SLC4A5	0.00133878	2.87329	0.00526745	-0.419128		TRIM35	0.00564474	2.24836	0.0221978	-1.01996
PIGK	0.717836	0.143975	0.999922	-0.0516007		HADHB	0.00134627	2.87087	0.00529417	0.352324		DEFA4	0.00564475	2.24836	0.0221978	1.64299
TUFT1	0.717866	0.143957	0.999922	-0.0395432		PLXNA3	0.00134846	2.87016	0.0053	-0.590374		CBX5	0.00566626	2.2467	0.0222708	0.557129
TSEN54	0.717866	0.143957	0.999922	-0.0476995		UFD1L	0.00135101	2.86934	0.0053073	0.447421		RUFY3	0.0056702	2.2464	0.0222747	-1.34811
KCNH8	0.717931	0.143918	0.999922	0.067816		PITRM1	0.00135238	2.8689	0.00530993	0.333023		AHSA2	0.00568174	2.24552	0.0223085	-0.692624
MRPL23	0.718012	0.143868	0.999922	-0.136218		DNMT3A	0.00135419	2.86832	0.00531426	0.523152		CIZ1	0.00568547	2.24523	0.0223116	0.848946
RAB5B	0.718058	0.14384	0.999922	0.0404419		TM7SF2	0.00135907	2.86676	0.00533064	0.576714		ZNF431	0.00569838	2.24425	0.0223314	-0.403789
OCIAD1	0.718072	0.143832	0.999922	-0.0402717		DHDDS	0.00136632	2.86445	0.00535631	0.468427		FYN	0.00569914	2.24419	0.0223314	-0.360083
PCM1	0.718092	0.14382	0.999922	0.0346052		PPWD1	0.0013718	2.86271	0.00537292	0.958205		MRPL38	0.00569937	2.24417	0.0223314	-0.392116
TRPS1	0.718118	0.143804	0.999922	-0.142247		FBXW5	0.00137198	2.86265	0.00537292	0.425857		TMOD1	0.00570262	2.24393	0.0223326	0.837732
FUT8	0.718165	0.143776	0.999922	0.0609138		THOC1	0.00137288	2.86237	0.0053737	-0.319321		PHKG2	0.00571939	2.24265	0.0223867	0.34525
MRPS31	0.718193	0.143759	0.999922	-0.0212137		FAM50A	0.00138104	2.85979	0.00540283	-0.199586		MAPRE1	0.0057384	2.24121	0.0224458	0.144314
SSBP1	0.718222	0.143741	0.999922	-0.0306565		HBZ	0.00138186	2.85953	0.00540326	2.91491		ADAMTSL1	0.00574043	2.24106	0.0224458	-0.99845
M6PR	0.718245	0.143728	0.999922	-0.0524994		LAMB3	0.00139208	2.85634	0.00543946	1.1307		MRPL17	0.0057489	2.24042	0.0224628	-0.27166
FOLR3	0.718332	0.143675	0.999922	0.17982		RIMS3	0.00139256	2.85619	0.00543946	-0.488452		MANBAL	0.00575072	2.24028	0.0224628	-0.328598
TRIP12	0.71842	0.143622	0.999922	0.0252466		KNTC1	0.00139433	2.85563	0.00544357	-0.434144		LRRC6	0.00575926	2.23963	0.0224846	-0.897211
OPA1	0.718456	0.1436	0.999922	-0.0257863		ZBTB25	0.00139785	2.85454	0.0054545	-0.411116		PHKB	0.00576398	2.23928	0.0224868	0.305194
ZCCHC14	0.718666	0.143473	0.999922	-0.0499116		TRIM41	0.0014002	2.85381	0.00545974	-0.301896		LYPLAL1	0.00576765	2.239	0.0224868	-0.250798
ALDH18A1	0.718682	0.143463	0.999922	-0.0526393		WWP2	0.00140064	2.85367	0.00545974	-0.253452		HIST2H2BE	0.00577103	2.23875	0.0224868	0.399676
CDK4	0.718742	0.143427	0.999922	-0.0300001		FXYD1	0.00140704	2.85169	0.00548188	-1.25561		VPS72	0.00577171	2.2387	0.0224868	0.389977
VPS36	0.718799	0.143393	0.999922	-0.0428319		COL4A2	0.00140945	2.85095	0.00548844	-1.84063		BPGM	0.00577771	2.23824	0.0224923	1.29692
GFM1	0.71886	0.143356	0.999922	-0.041326		IFITM2	0.00141649	2.84879	0.00551301	-0.42847		NUBPL	0.00577906	2.23814	0.0224923	-0.464096
GPI	0.718967	0.143291	0.999922	0.0322874		APOBEC3C	0.0014198	2.84777	0.00552305	0.470177		RBM34	0.00578748	2.23751	0.0225116	0.292249
LAMC2	0.719006	0.143268	0.999922	0.119122		GNG11	0.00142285	2.84684	0.00553104	0.77951		PRKAA1	0.00578998	2.23732	0.0225116	-0.458094
SLC7A1	0.719013	0.143263	0.999922	-0.0309626		AKAP9	0.00142331	2.8467	0.00553104	1.00253		ZNF549	0.00579826	2.2367	0.0225322	-0.430569
TSSC1	0.719121	0.143198	0.999922	-0.029056		F11	0.00142499	2.84619	0.00553473	1.31962		SERPINF2	0.00580694	2.23605	0.0225544	-0.718624
WDR77	0.719135	0.14319	0.999922	0.0557153		KCTD10	0.0014298	2.84472	0.00555056	-0.585309		PHF10	0.00584243	2.23341	0.022672	0.536627
HIBADH	0.719162	0.143173	0.999922	-0.0371729		FGFR3	0.0014365	2.84269	0.00557373	-1.62732		MRPL41	0.00584371	2.23331	0.022672	0.493736
B4GALT1	0.719177	0.143164	0.999922	-0.0271178		SCP2	0.00143947	2.8418	0.00558239	-0.634973		TOM1	0.00584621	2.23313	0.022672	0.258372
SMYD2	0.719281	0.143101	0.999922	-0.0339978		POLG2	0.00144024	2.84156	0.00558252	-1.43851		SOAT1	0.00585462	2.2325	0.022693	-0.470981
TMEM50B	0.719297	0.143092	0.999922	-0.0173519		CAPZB	0.00144225	2.84096	0.00558744	0.556023		SCPEP1	0.0058598	2.23212	0.022697	0.313038
NT5M	0.719306	0.143086	0.999922	-0.0938203		CCDC58	0.0014444	2.84031	0.00559291	0.940161		HMGA1	0.00586166	2.23198	0.022697	0.785986
LLGL1	0.719464	0.142991	0.999922	0.0790089		CCT8	0.00144769	2.83932	0.00560277	0.317018		MX2	0.0058729	2.23115	0.0227188	-0.351767
CCT6A	0.719538	0.142946	0.999922	-0.025552		RPL27	0.00145025	2.83856	0.0056096	-0.46012		FRS2	0.00587328	2.23112	0.0227188	-1.11807
RPS6	0.719571	0.142926	0.999922	0.0287809		RQCD1	0.00145094	2.83835	0.0056096	0.558781		KIAA0020	0.00588123	2.23053	0.0227278	-0.329665
MORN3	0.719659	0.142873	0.999922	0.0811461		FAM98C	0.00145293	2.83775	0.00561445	0.436725		UNC45A	0.00588367	2.23035	0.0227278	-0.458957
TAF5	0.719663	0.142871	0.999922	-0.0315345		WIPF1	0.00145878	2.83601	0.00563223	0.387796		LEMD3	0.00588461	2.23028	0.0227278	-0.386356
GP6	0.719695	0.142851	0.999922	-0.0959863		SATB1	0.0014593	2.83586	0.00563223	0.857786		COL9A2	0.00593347	2.22669	0.0229048	-0.55694
ACBD6	0.719755	0.142815	0.999922	-0.0479893		IL15	0.00146015	2.8356	0.00563223	-0.350106		WDR60	0.0059583	2.22488	0.0229889	-0.382638
RNMTL1	0.719843	0.142762	0.999922	-0.031394		ANKRD46	0.00146118	2.8353	0.00563223	-0.361612		TCEAL4	0.00596318	2.22452	0.0229961	-0.341432
ALG9	0.719872	0.142745	0.999922	-0.0401751		SMARCA2	0.00146125	2.83527	0.00563223	-0.252552		TBK1	0.00596932	2.22408	0.023008	-0.23015
LPIN1	0.71993	0.14271	0.999922	-0.035908		EIF4G1	0.0014684	2.83316	0.00565689	0.39895		PPARG	0.00597284	2.22382	0.0230099	-1.4401
MPL	0.720069	0.142626	0.999922	-0.0809774		ARSD	0.00146987	2.83272	0.00565969	-0.495016		VAMP3	0.00598497	2.22294	0.0230449	0.177988
CUEDC1	0.720269	0.142505	0.999922	0.0467547		APOBEC3G	0.00147154	2.83223	0.005661	0.914708		TCF4	0.00599004	2.22257	0.0230527	-0.416503
TMEM97	0.720352	0.142455	0.999922	-0.0513533		ARF5	0.00147171	2.83218	0.005661	0.575004		ETV6	0.00600723	2.22133	0.023099	-0.261261
MACF1	0.720409	0.142421	0.999922	-0.0380318		CD8A	0.00147739	2.83051	0.0056748	-0.655486		WTAP	0.00600819	2.22126	0.023099	-0.392359
BLM	0.720465	0.142387	0.999922	0.0371444		M6PR	0.0014775	2.83047	0.0056748	0.515515		ZNF148	0.00601725	2.2206	0.0231221	-0.267739
SPATA6	0.7205	0.142366	0.999922	-0.0965141		TFIP11	0.00147755	2.83046	0.0056748	0.402953		ARL2	0.00602104	2.22033	0.023125	-0.20759
DYRK2	0.72066	0.142269	0.999922	-0.0504474		CYP26A1	0.00147863	2.83014	0.00567531	0.825008		BAIAP2	0.00603163	2.21957	0.0231539	0.702183
LILRB3	0.720909	0.142119	0.999922	0.0393045		ATP8A2	0.00147918	2.82998	0.00567531	0.517419		PPP2R5E	0.00604141	2.21886	0.023172	-0.256836
ATF3	0.720993	0.142069	0.999922	-0.150532		LGALS9	0.00148071	2.82953	0.00567831	0.714723		GTF2B	0.00604247	2.21879	0.023172	0.304803
SAP130	0.721092	0.142009	0.999922	0.0177825		SH3BGRL3	0.00148161	2.82926	0.0056789	0.664702		STEAP4	0.0060618	2.2174	0.0232161	1.14377
VCPIP1	0.721316	0.141875	0.999922	-0.0425987		ELMO1	0.0014844	2.82845	0.00568668	0.189748		QSER1	0.00606277	2.21733	0.0232161	-0.486469
ABCC13	0.721319	0.141873	0.999922	0.0638569		MLH1	0.00148905	2.82709	0.00570163	-0.298324		SAMD1	0.00606334	2.21729	0.0232161	0.695279
RPUSD4	0.721392	0.141828	0.999922	-0.0288742		CASP2	0.00149569	2.82516	0.00572417	-0.172546		NUDCD2	0.00607006	2.21681	0.0232161	0.695234
FXYD2	0.721582	0.141715	0.999922	0.0439339		TEX2	0.00149662	2.82489	0.0057248	-0.256647		STIM1	0.00607008	2.21681	0.0232161	1.04026
STAT5A	0.721632	0.141684	0.999922	0.0520377		SERPINA1	0.00149851	2.82434	0.00572689	0.595396		ZNF654	0.00607754	2.21627	0.0232161	0.436822
FABP7	0.721688	0.141651	0.999922	-0.0642625		COL8A2	0.00149911	2.82417	0.00572689	-0.650594		ZNF248	0.00608027	2.21608	0.0232161	-0.815326
ASNSD1	0.721702	0.141642	0.999922	0.0536111		CYB5D1	0.00149943	2.82407	0.00572689	0.370529		PPT1	0.0060815	2.21599	0.0232161	-0.232732
CARD14	0.721726	0.141628	0.999922	0.0685209		PPP2R5E	0.00150419	2.8227	0.00574219	-0.265668		FOXP1	0.00608157	2.21598	0.0232161	-1.12502
XYLT2	0.72176	0.141607	0.999922	-0.0212885		PODXL	0.00150689	2.82192	0.00574785	-0.833282		STK3	0.00610901	2.21403	0.0233091	-0.532751
RIOK2	0.721775	0.141598	0.999922	0.0291093		SUPT6H	0.0015072	2.82183	0.00574785	0.421843		NEBL	0.00612051	2.21321	0.0233412	-1.47113
CCNK	0.72178	0.141595	0.999922	-0.0210577		ATP5G3	0.00152027	2.81808	0.00579478	0.582012		CD84	0.00613838	2.21195	0.0233975	-1.24696
PLCB2	0.72193	0.141505	0.999922	0.0500737		PYGB	0.00152136	2.81777	0.00579596	0.784235		AMPD3	0.00614777	2.21128	0.0234215	-0.44473
POLD1	0.72196	0.141487	0.999922	0.0751591		EHMT2	0.00152211	2.81755	0.00579596	-0.476201		RTEL1	0.00615707	2.21063	0.0234452	-1.21329
TRIM10	0.722112	0.141396	0.999922	-0.0661531		MIER1	0.001524	2.81702	0.00580024	-0.500948		EOMES	0.0061617	2.2103	0.0234504	-0.588403
ARAF	0.722271	0.1413	0.999922	0.0239522		RAD50	0.00152591	2.81647	0.00580373	0.709699		FAM102B	0.00616463	2.21009	0.0234504	-0.298963
RMI1	0.722364	0.141244	0.999922	0.040009		ACTR1A	0.00152645	2.81632	0.00580373	-0.354238		TUBG2	0.00617234	2.20955	0.0234679	-0.322889
ZNF570	0.722419	0.141211	0.999922	-0.0677667		ACOT9	0.00152886	2.81563	0.00580997	0.49915		TRAPPC6A	0.00621427	2.20661	0.0236155	-0.644021
YPEL4	0.722467	0.141182	0.999922	0.130156		TAF2	0.00152979	2.81537	0.00581059	0.755555		RHOT2	0.00624559	2.20443	0.0237226	-0.315528
MRPL15	0.722484	0.141172	0.999922	-0.0296636		QKI	0.0015321	2.81471	0.00581643	1.38746		RNF122	0.00625918	2.20348	0.0237508	-1.18752
ZNF200	0.722595	0.141105	0.999922	0.0420967		STAT5B	0.00153895	2.81278	0.00583951	0.433088		SMOX	0.0062593	2.20347	0.0237508	0.520439
PANK4	0.722919	0.14091	0.999922	-0.0498974		ITPA	0.00154386	2.81139	0.00585521	-0.289545		TTC7B	0.0062728	2.20254	0.0237901	0.637377
KCNK3	0.722952	0.14089	0.999922	0.0758959		RFC4	0.00155156	2.80923	0.00588146	-0.595778		ENDOG	0.00627925	2.20209	0.0237967	0.674534
SPPL2A	0.722988	0.140869	0.999922	-0.0257826		PIK3C2B	0.00155322	2.80877	0.00588482	0.309978		BLVRB	0.00628083	2.20198	0.0237967	0.719744
PEX16	0.723054	0.140829	0.999922	-0.0194434		NR3C1	0.0015642	2.80571	0.00592347	0.53464		TIMM23	0.00629963	2.20069	0.023856	-0.232845
[truncated: 5,571 more rows]

## Sheet: miRNA
DM1	pvalue	"-LOG10 pvalue"	FDR	Fold Change		DM2	pvalue	FDR	"-LOG10 pvalue"	Fold Change		Pre-DM	pvalue	"-LOG10 pvalue"	FDR	Fold Change
hsa-miR-25	1.91928e-08	7.71686	1.28208e-05	1.46273		hsa-miR-144	2.44398e-16	1.63258e-13	12.7871	2.24738		hsa-miR-144	3.07678e-08	7.5119	2.05529e-05	1.69606
hsa-let-7i	6.80028e-08	7.16747	2.27129e-05	1.35235		hsa-miR-145	0.000129397	0.0432187	1.36433	2.70212		hsa-miR-182	1.93484e-06	5.71335	0.000646236	1.96519
hsa-miR-486-5p	2.05303e-06	5.68761	0.00045714	-2.01226		hsa-miR-373	0.000333866	0.0472552	1.32555	1.28289		hsa-miR-491-3p	4.45468e-06	5.35118	0.000991909	-0.842252
hsa-miR-320a	1.19871e-05	4.92129	0.00200185	-0.701589		hsa-miR-192	0.00035265	0.0472552	1.32555	1.99671		hsa-miR-30d	1.79976e-05	4.74479	0.00281266	1.80812
hsa-miR-30a	2.20031e-05	4.65752	0.00237995	1.10539		hsa-miR-623	0.000371707	0.0472552	1.32555	1.25766		hsa-miR-509-5p	2.10528e-05	4.67669	0.00281266	-3.13214
hsa-miR-423-5p	2.94203e-05	4.53135	0.00237995	-1.42844		hsa-miR-563	0.000424448	0.0472552	1.32555	0.75988		hsa-miR-1293	4.1198e-05	4.38512	0.00458671	1.34262
hsa-miR-26a	3.18215e-05	4.49728	0.00237995	0.666066		hsa-miR-29a	0.000551636	0.0526418	1.27867	1.86899		hsa-miR-485-5p	4.90543e-05	4.30932	0.00468118	1.72121
hsa-miR-93	3.19176e-05	4.49597	0.00237995	-0.536687		hsa-miR-885-5p	0.000701169	0.055956	1.25215	1.21963		hsa-miR-513a-3p	0.000102283	3.9902	0.00854061	-2.55391
hsa-miR-374a	3.20652e-05	4.49397	0.00237995	1.31825		hsa-miR-767-5p	0.000812783	0.055956	1.25215	1.70761		hsa-miR-383	0.00016794	3.77485	0.0112184	1.25044
hsa-miR-320b	6.06315e-05	4.2173	0.00405018	-0.679451		hsa-miR-656	0.000837665	0.055956	1.25215	0.94216		hsa-miR-517c	0.000155307	3.80881	0.0112184	2.02822
hsa-miR-1275	7.48084e-05	4.12605	0.00454291	-1.73366		hsa-miR-630	0.00113227	0.0627254	1.20256	1.23293		hsa-miR-1205	0.000223215	3.65128	0.0117201	2.28381
hsa-miR-363	0.000282298	3.54929	0.0157146	0.834865		hsa-miR-429	0.00123617	0.0627254	1.20256	-1.35997		hsa-miR-499-5p	0.000228086	3.6419	0.0117201	2.07553
hsa-miR-320c	0.000311753	3.50619	0.0160193	-0.52075		hsa-miR-548e	0.00130326	0.0627254	1.20256	1.81367		hsa-miR-510	0.000216113	3.66532	0.0117201	-1.97175
hsa-miR-16	0.000372257	3.42916	0.017762	0.484717		hsa-miR-675	0.0013146	0.0627254	1.20256	1.18578		hsa-miR-1252	0.00028292	3.54834	0.0134993	2.27174
hsa-miR-15b	0.000433725	3.36279	0.0187591	0.624136		hsa-miR-520h	0.00160383	0.0714238	1.14616	-1.58144		hsa-miR-220c	0.000316364	3.49981	0.0140887	-1.70286
hsa-let-7a	0.00044932	3.34744	0.0187591	0.749451		hsa-miR-936	0.0022655	0.0802508	1.09555	-0.682991		hsa-miR-1234	0.000525319	3.27958	0.0218803	2.1209
hsa-miR-451	0.00062091	3.20697	0.0243981	-0.533406		hsa-miR-509-3p	0.00239661	0.0802508	1.09555	1.83044		hsa-miR-1282	0.000604251	3.21878	0.0218803	1.73397
hsa-miR-933	0.00101174	2.99493	0.0346534	-0.470662		hsa-miR-338-5p	0.00255177	0.0802508	1.09555	1.54661		hsa-miR-330-3p	0.000587072	3.23131	0.0218803	2.60198
hsa-miR-423-3p	0.00101941	2.99165	0.0346534	-0.987716		hsa-miR-379	0.00260564	0.0802508	1.09555	1.0574		hsa-miR-509-3p	0.000622345	3.20597	0.0218803	1.11796
hsa-miR-19b	0.00103753	2.984	0.0346534	0.875572		hsa-miR-453	0.00260584	0.0802508	1.09555	2.12995		hsa-miR-1321	0.000683584	3.16521	0.0220678	-1.61445
hsa-miR-744	0.00110876	2.95516	0.0352691	-1.50026		hsa-miR-30a	0.00264745	0.0802508	1.09555	-0.490881		hsa-miR-152	0.000693749	3.1588	0.0220678	1.51593
hsa-miR-15a	0.00124236	2.90575	0.0377227	0.813785		hsa-miR-330-5p	0.00270287	0.0802508	1.09555	1.76015		hsa-miR-612	0.000731261	3.13593	0.0222037	1.29935
hsa-miR-584	0.00145604	2.83683	0.0418267	0.707202		hsa-miR-320a	0.00276313	0.0802508	1.09555	0.502168		hsa-miR-29a	0.00093982	3.02696	0.0232518	1.08632
hsa-miR-1225-3p	0.00150276	2.82311	0.0418267	-0.960142		hsa-miR-607	0.00336148	0.0935613	1.0289	-0.912582		hsa-miR-330-5p	0.000873767	3.0586	0.0232518	1.49551
hsa-miR-30e	0.00166745	2.77795	0.0445543	0.886487		hsa-miR-34a	0.00418314	0.111773	0.951661	1.24983		hsa-miR-525-5p	0.000903128	3.04425	0.0232518	-2.64781
hsa-miR-23a	0.00183506	2.73635	0.0471468	0.545341		hsa-miR-599	0.00473929	0.118175	0.927473	-0.700946		hsa-miR-620	0.000924254	3.03421	0.0232518	-1.75111
hsa-miR-146b-5p	0.00200829	2.69717	0.0487696	1.45524		hsa-miR-181b	0.00491998	0.118175	0.927473	1.67368		hsa-miR-943	0.000906738	3.04252	0.0232518	-3.32906
hsa-miR-146a	0.00204423	2.68947	0.0487696	1.06782		hsa-miR-124	0.00495346	0.118175	0.927473	2.40459		hsa-miR-1296	0.00104294	2.98174	0.0248815	1.06827
hsa-miR-574-3p	0.0022839	2.64132	0.0526084	-0.810888		hsa-let-7b	0.0052999	0.121937	0.913864	-0.283873		hsa-miR-302d	0.0012772	2.89374	0.0283127	1.50752
hsa-miR-140-3p	0.00250573	2.60107	0.0557943	-0.43614		hsa-miR-455-3p	0.00547622	0.121937	0.913864	-1.46341		hsa-miR-575	0.00131391	2.88143	0.0283127	1.3349
hsa-let-7d	0.00305459	2.51505	0.0658216	0.418434		hsa-miR-147	0.00597311	0.128711	0.890385	1.57113		hsa-miR-632	0.00128604	2.89075	0.0283127	1.06243
hsa-miR-1249	0.00337016	2.47235	0.0703521	-1.12784		hsa-miR-653	0.00629586	0.131426	0.881319	-0.676476		hsa-miR-139-5p	0.00141245	2.85003	0.0287979	-0.856015
hsa-let-7f	0.00410322	2.38688	0.0830591	1.20885		hsa-miR-1270	0.00764715	0.154797	0.810238	1.24464		hsa-miR-198	0.00144134	2.84123	0.0287979	-3.90596
hsa-miR-720	0.0044334	2.35326	0.0871033	-0.487187		hsa-miR-510	0.00809377	0.155006	0.809652	1.16617		hsa-miR-381	0.00146576	2.83394	0.0287979	-3.13536
hsa-miR-652	0.00777039	2.10956	0.148303	-0.613492		hsa-miR-658	0.00822323	0.155006	0.809652	1.0148		hsa-miR-542-3p	0.00194626	2.7108	0.0361138	-2.94711
hsa-miR-1301	0.00859014	2.066	0.159395	-0.832359		hsa-miR-135b	0.0083536	0.155006	0.809652	1.21873		hsa-miR-938	0.00193045	2.71434	0.0361138	-3.56921
hsa-miR-29a	0.00909606	2.04115	0.164221	0.7311		hsa-miR-20a	0.0104864	0.188984	0.723574	-0.573119		hsa-miR-1274a	0.00247712	2.60605	0.0413613	-1.44005
hsa-miR-155	0.0122314	1.91252	0.215015	0.592742		hsa-miR-606	0.0108914	0.188984	0.723574	-0.962083		hsa-miR-206	0.00239222	2.6212	0.0413613	-2.68208
hsa-miR-28-5p	0.0146754	1.83341	0.246931	0.732586		hsa-miR-561	0.0112734	0.188984	0.723574	-0.947693		hsa-miR-483-5p	0.00252347	2.598	0.0413613	-3.98158
hsa-miR-345	0.0147863	1.83014	0.246931	-0.975236		hsa-miR-452	0.0113164	0.188984	0.723574	1.65976		hsa-miR-519d	0.00231474	2.6355	0.0413613	-0.797229
hsa-miR-877	0.0162708	1.78859	0.265095	-0.568804		hsa-miR-1274a	0.0118192	0.18914	0.723217	-0.870655		hsa-miR-585	0.00253864	2.5954	0.0413613	-2.23473
hsa-miR-342-3p	0.0173065	1.76179	0.275256	0.367876		hsa-miR-19a	0.0123951	0.18914	0.723217	-0.462911		hsa-miR-548o	0.00310957	2.5073	0.049457	1.65851
hsa-miR-324-5p	0.0225461	1.64693	0.346902	-0.612786		hsa-miR-518e	0.012399	0.18914	0.723217	1.37206		hsa-miR-1229	0.00349513	2.45654	0.0542964	1.87945
hsa-miR-151-3p	0.0229044	1.64008	0.346902	0.597584		hsa-miR-521	0.0129013	0.18914	0.723217	-0.685523		hsa-miR-146b-3p	0.0035932	2.44452	0.0545513	-2.73706
hsa-miR-23b	0.0233692	1.63136	0.346902	0.472277		hsa-miR-152	0.0129893	0.18914	0.723217	1.19761		hsa-miR-1300	0.00401826	2.39596	0.0559209	-2.26897
hsa-miR-150	0.0274859	1.56089	0.399144	0.374798		hsa-miR-1248	0.0130246	0.18914	0.723217	-1.52705		hsa-miR-193b	0.00389861	2.40909	0.0559209	1.99317
hsa-miR-17	0.0323377	1.49029	0.459608	-0.306926		hsa-miR-369-5p	0.0137205	0.195006	0.709953	-0.971544		hsa-miR-19a	0.00398477	2.3996	0.0559209	-0.682012
hsa-miR-28-3p	0.0374174	1.42693	0.520725	1.07779		hsa-miR-410	0.0143892	0.200249	0.69843	-0.728564		hsa-miR-498	0.00397719	2.40042	0.0559209	-2.20534
hsa-miR-185	0.0387856	1.41133	0.52875	-0.363328		hsa-miR-1185	0.0154618	0.210786	0.676158	-0.892739		hsa-miR-548a-3p	0.00442498	2.35409	0.0603243	0.940515
hsa-miR-324-3p	0.0408777	1.38851	0.528852	-0.546821		hsa-miR-30d	0.0160456	0.212335	0.672977	-0.597468		hsa-miR-107	0.00493222	2.30696	0.0629435	-0.50641
hsa-miR-550	0.0421939	1.37475	0.528852	-0.416925		hsa-miR-376b	0.0162481	0.212335	0.672977	-0.752074		hsa-miR-296-3p	0.0052498	2.27986	0.0629435	2.76993
hsa-miR-326	0.0425164	1.37144	0.528852	-0.428		hsa-miR-588	0.0165291	0.212335	0.672977	-0.948298		hsa-miR-489	0.00530997	2.27491	0.0629435	-2.74708
hsa-miR-331-3p	0.0435785	1.36073	0.528852	-0.30336		hsa-miR-365	0.0170907	0.215407	0.666739	1.56682		hsa-miR-494	0.00526486	2.27861	0.0629435	-0.529735
hsa-miR-1237	0.0438389	1.35814	0.528852	-0.705317		hsa-miR-186	0.0177725	0.219852	0.657869	-0.378401		hsa-miR-552	0.00480852	2.31799	0.0629435	-2.70643
hsa-miR-617	0.0444142	1.35248	0.528852	-0.508865		hsa-miR-520c-3p	0.0187759	0.22503	0.64776	-0.742373		hsa-miR-637	0.00504871	2.29682	0.0629435	-0.582774
hsa-miR-500	0.0447594	1.34912	0.528852	-0.648251		hsa-miR-542-5p	0.0188648	0.22503	0.64776	1.12341		hsa-miR-720	0.00537092	2.26995	0.0629435	-0.344677
hsa-miR-484	0.0455984	1.34105	0.528852	-0.57608		hsa-miR-532-3p	0.0192893	0.226056	0.645783	-0.70577		hsa-miR-874	0.00488907	2.31077	0.0629435	-2.81333
hsa-miR-182	0.0461494	1.33583	0.528852	-0.405512		hsa-miR-572	0.0207187	0.23142	0.635599	-1.42204		hsa-miR-10b	0.00583033	2.23431	0.0632622	1.23611
hsa-miR-26b	0.04671	1.33059	0.528852	0.460712		hsa-miR-943	0.0207333	0.23142	0.635599	-1.13147		hsa-miR-124	0.00603196	2.21954	0.0632622	1.29964
hsa-miR-602	0.0490206	1.30962	0.545762	-0.438942		hsa-miR-885-3p	0.0207862	0.23142	0.635599	-1.30053		hsa-miR-1284	0.00606105	2.21745	0.0632622	-1.13856
hsa-miR-22	0.05171	1.28643	0.566267	0.564191		hsa-miR-886-5p	0.0212843	0.23167	0.635129	0.560297		hsa-miR-192	0.00602765	2.21985	0.0632622	1.19309
hsa-let-7g	0.0558454	1.25301	0.601689	0.588439		hsa-miR-720	0.0215415	0.23167	0.635129	-1.057		hsa-miR-635	0.00593826	2.22634	0.0632622	1.51786
hsa-miR-296-5p	0.058915	1.22977	0.624083	-0.732787		hsa-miR-924	0.0218492	0.23167	0.635129	1.29641		hsa-miR-638	0.00592299	2.22746	0.0632622	-1.24885
hsa-miR-574-5p	0.0597924	1.22335	0.624083	-0.342112		hsa-miR-1302	0.0235263	0.245555	0.609851	-0.387785		hsa-miR-658	0.00563985	2.24873	0.0632622	1.58182
hsa-miR-19a	0.066008	1.1804	0.678359	0.240307		hsa-miR-934	0.0248711	0.255348	0.592867	0.700249		hsa-miR-1250	0.00616092	2.21035	0.0633153	2.72084
hsa-miR-30b	0.0691873	1.15997	0.700259	0.533945		hsa-miR-138	0.0261152	0.255348	0.592867	-1.59411		hsa-miR-1180	0.00689958	2.16118	0.0641971	3.54201
hsa-miR-106b	0.0705748	1.15135	0.703642	0.371553		hsa-miR-10b	0.0263121	0.255348	0.592867	1.6706		hsa-miR-1237	0.00679687	2.16769	0.0641971	1.56556
hsa-miR-532-3p	0.0738497	1.13165	0.725465	-0.606516		hsa-miR-411	0.0263188	0.255348	0.592867	-1.42645		hsa-miR-200c	0.00697677	2.15635	0.0641971	-1.70898
hsa-let-7c	0.0822655	1.08478	0.796425	0.426061		hsa-miR-1184	0.0263758	0.255348	0.592867	-0.672669		hsa-miR-453	0.00663256	2.17832	0.0641971	1.50616
hsa-miR-223	0.0846033	1.07261	0.807357	-0.714684		hsa-miR-1264	0.0279413	0.26664	0.574074	-0.393421		hsa-miR-488	0.00635546	2.19685	0.0641971	-2.03027
hsa-miR-130b	0.0880396	1.05532	0.827315	0.437985		hsa-miR-520g	0.0290562	0.273374	0.563243	-0.98599		hsa-miR-518d-3p	0.00694418	2.15838	0.0641971	1.26013
hsa-miR-101	0.0891717	1.04977	0.827315	-0.225687		hsa-miR-671-5p	0.0296883	0.275441	0.559971	1.08005		hsa-miR-618	0.00693302	2.15908	0.0641971	0.975738
hsa-miR-107	0.0925299	1.03372	0.828648	0.172682		hsa-miR-101	0.0305096	0.275565	0.559776	0.442663		hsa-miR-650	0.00701555	2.15394	0.0641971	2.52631
hsa-miR-193a-5p	0.0934432	1.02945	0.828648	-0.638854		hsa-miR-671-3p	0.0305266	0.275565	0.559776	0.936561		hsa-miR-34c-5p	0.00715409	2.14545	0.0645801	1.61632
hsa-miR-668	0.09377	1.02794	0.828648	-0.341393		hsa-miR-193b	0.0321284	0.283343	0.547687	-1.67049		hsa-miR-520d-5p	0.00727007	2.13846	0.064752	-1.94237
hsa-miR-18b	0.0942773	1.02559	0.828648	0.510345		hsa-miR-935	0.0328373	0.283343	0.547687	1.08548		hsa-miR-375	0.007421	2.12954	0.0652267	-3.828
hsa-miR-200c	0.0984773	1.00666	0.851638	0.654361		hsa-miR-890	0.0329269	0.283343	0.547687	0.774696		hsa-miR-145	0.00769388	2.11385	0.0658911	2.18375
hsa-miR-939	0.0994428	1.00243	0.851638	-0.251299		hsa-miR-1287	0.033085	0.283343	0.547687	0.64089		hsa-miR-516a-5p	0.00768456	2.11438	0.0658911	-1.8549
hsa-miR-125b	0.104941	0.979055	0.88735	0.61705		hsa-miR-1231	0.0344493	0.291293	0.53567	-0.378909		hsa-miR-371-5p	0.00782018	2.10678	0.0661251	1.22485
hsa-miR-378	0.107237	0.969654	0.895433	-0.328379		hsa-miR-188-5p	0.0363901	0.301725	0.520389	-1.01136		hsa-miR-135b	0.00821279	2.08551	0.0677302	1.26426
hsa-miR-335	0.108909	0.962936	0.898163	0.361196		hsa-miR-515-3p	0.0365864	0.301725	0.520389	-0.507371		hsa-miR-200b	0.00816072	2.08827	0.0677302	1.09782
hsa-miR-148b	0.111161	0.954049	0.905552	0.224549		hsa-miR-454	0.0370711	0.301994	0.520002	1.19146		hsa-miR-924	0.00860526	2.06524	0.0701013	1.6982
hsa-miR-30c	0.11467	0.940549	0.922888	0.38246		hsa-miR-342-5p	0.0381287	0.305536	0.514937	-0.92733		hsa-miR-147b	0.00933389	2.02994	0.0751209	1.34626
hsa-miR-151-5p	0.116077	0.935256	0.923085	0.277801		hsa-miR-1253	0.0387891	0.305536	0.514937	-1.7593		hsa-miR-216b	0.0098522	2.00647	0.0783485	1.28128
hsa-miR-210	0.120165	0.920222	0.944355	-0.61278		hsa-miR-93	0.0389488	0.305536	0.514937	-0.294344		hsa-miR-34c-3p	0.0102078	1.99107	0.0802216	1.79659
hsa-miR-222	0.124726	0.904043	0.968803	0.274803		hsa-miR-548c-3p	0.0396184	0.305536	0.514937	-0.432666		hsa-miR-887	0.0105201	1.97798	0.0817145	-1.96297
hsa-miR-548j	0.126971	0.896296	0.974902	0.354637		hsa-miR-758	0.0397929	0.305536	0.514937	0.652982		hsa-miR-10a	0.0124085	1.90628	0.082077	1.17376
hsa-miR-1307	0.132473	0.877872	0.997295	-0.787427		hsa-miR-487a	0.0412116	0.312833	0.504687	0.942187		hsa-miR-1291	0.0122001	1.91364	0.082077	1.41838
hsa-miR-126	0.132873	0.876563	0.997295	0.465338		hsa-miR-937	0.0417213	0.313144	0.504256	-0.894429		hsa-miR-190b	0.0114288	1.942	0.082077	1.27506
hsa-miR-20b	0.1398	0.854493	0.998948	0.361469		hsa-miR-585	0.0438024	0.323627	0.489955	-1.05513		hsa-miR-33a	0.011065	1.95605	0.082077	1.33993
hsa-miR-132	0.148791	0.827424	0.998948	0.694402		hsa-miR-548b-3p	0.0441958	0.323627	0.489955	1.29566		hsa-miR-382	0.0122946	1.91029	0.082077	-2.57991
hsa-miR-503	0.149305	0.825924	0.998948	-0.345496		hsa-miR-1323	0.0447892	0.323627	0.489955	0.343604		hsa-miR-518b	0.0114441	1.94142	0.082077	1.55851
hsa-miR-194	0.153967	0.812571	0.998948	0.485645		hsa-miR-103	0.0450559	0.323627	0.489955	-0.316307		hsa-miR-548e	0.0115215	1.93849	0.082077	-1.33444
hsa-miR-563	0.163086	0.787584	0.998948	-0.184157		hsa-miR-150	0.0468672	0.325386	0.487601	0.696088		hsa-miR-548n	0.0107414	1.96894	0.082077	1.18486
hsa-miR-221	0.170536	0.768183	0.998948	0.695971		hsa-miR-638	0.0474507	0.325386	0.487601	-0.424022		hsa-miR-576-5p	0.0115477	1.9375	0.082077	-1.11554
hsa-miR-487b	0.171235	0.766407	0.998948	0.85261		hsa-miR-216a	0.0475658	0.325386	0.487601	0.966888		hsa-miR-583	0.0119776	1.92163	0.082077	-1.24949
hsa-miR-1264	0.175261	0.756314	0.998948	-0.166734		hsa-miR-127-3p	0.0477541	0.325386	0.487601	1.05155		hsa-miR-602	0.0117635	1.92946	0.082077	-0.964772
hsa-miR-941	0.181441	0.741264	0.998948	-0.750757		hsa-miR-27b	0.0477563	0.325386	0.487601	0.949847		hsa-miR-609	0.0118966	1.92458	0.082077	0.787082
hsa-miR-1281	0.188376	0.724974	0.998948	-0.460116		hsa-miR-1244	0.0491604	0.325386	0.487601	-0.801347		hsa-miR-664	0.011705	1.93163	0.082077	-1.95235
hsa-miR-766	0.194319	0.711486	0.998948	-0.447112		hsa-miR-876-5p	0.0497478	0.325386	0.487601	0.648181		hsa-miR-889	0.0124098	1.90623	0.082077	1.06515
hsa-miR-181c	0.19696	0.705621	0.998948	0.881768		hsa-miR-1245	0.0505133	0.325386	0.487601	-0.694051		hsa-miR-937	0.0120712	1.91825	0.082077	-1.83388
hsa-miR-192	0.198806	0.70157	0.998948	0.350845		hsa-miR-208b	0.0511439	0.325386	0.487601	0.88788		hsa-miR-34a	0.0130249	1.88522	0.0853005	1.71458
hsa-miR-135a	0.210249	0.677266	0.998948	-0.343653		hsa-miR-610	0.0514532	0.325386	0.487601	1.10757		hsa-miR-520a-5p	0.0133219	1.87543	0.0863986	1.07868
hsa-miR-634	0.211595	0.674495	0.998948	-0.170643		hsa-miR-602	0.0514977	0.325386	0.487601	-0.49889		hsa-miR-302b	0.013689	1.86363	0.0879254	1.37676
hsa-miR-197	0.212673	0.672287	0.998948	-0.322768		hsa-miR-345	0.0515765	0.325386	0.487601	-1.12712		hsa-miR-1224-5p	0.0139146	1.85653	0.0885233	1.15279
hsa-miR-302f	0.216212	0.665121	0.998948	-0.181251		hsa-miR-518a-5p	0.0516331	0.325386	0.487601	-0.518169		hsa-miR-1257	0.0149146	1.82639	0.0898298	1.77709
hsa-miR-519b-3p	0.22564	0.646584	0.998948	-0.278478		hsa-miR-624	0.0547628	0.338831	0.470017	-0.542444		hsa-miR-193a-5p	0.0143701	1.84254	0.0898298	1.66659
hsa-miR-29b	0.22719	0.64361	0.998948	0.242709		hsa-miR-570	0.0551508	0.338831	0.470017	1.07963		hsa-miR-211	0.0146088	1.83538	0.0898298	0.858515
hsa-miR-769-3p	0.229488	0.63924	0.998948	-0.241065		hsa-miR-604	0.0552882	0.338831	0.470017	0.886324		hsa-miR-214	0.0143903	1.84193	0.0898298	-1.99632
hsa-miR-130a	0.235491	0.628025	0.998948	0.273759		hsa-miR-548o	0.0572003	0.342316	0.465573	0.926757		hsa-miR-484	0.0148915	1.82706	0.0898298	0.724226
hsa-miR-181b	0.249615	0.60273	0.998948	0.536717		hsa-miR-492	0.0575535	0.342316	0.465573	-2.06886		hsa-miR-506	0.0149268	1.82603	0.0898298	-3.25548
hsa-miR-21	0.255219	0.593087	0.998948	-0.44167		hsa-miR-380	0.0586473	0.342316	0.465573	-0.969416		hsa-miR-1260	0.0163037	1.78771	0.0963793	-1.41416
hsa-miR-1308	0.261465	0.582587	0.998948	-0.40701		hsa-miR-506	0.0587341	0.342316	0.465573	-0.807202		hsa-miR-1289	0.0162132	1.79013	0.0963793	1.23436
hsa-miR-339-3p	0.261862	0.581928	0.998948	-0.39224		hsa-miR-409-3p	0.0590595	0.342316	0.465573	1.25692		hsa-miR-520b	0.0167305	1.77649	0.0971822	1.27347
hsa-miR-576-3p	0.268279	0.571413	0.998948	0.355104		hsa-miR-302b	0.0591428	0.342316	0.465573	-0.7448		hsa-miR-600	0.0166907	1.77753	0.0971822	-1.79172
hsa-miR-886-3p	0.268738	0.570671	0.998948	-0.265401		hsa-miR-200c	0.0596748	0.342316	0.465573	-1.15606		hsa-miR-934	0.0173002	1.76195	0.0995739	-2.68519
hsa-miR-494	0.269639	0.569218	0.998948	0.365473		hsa-miR-485-3p	0.0603846	0.342316	0.465573	-0.444314		hsa-miR-99b	0.0174403	1.75844	0.0995739	-1.3665
hsa-miR-142-5p	0.270493	0.567845	0.998948	0.106672		hsa-miR-1296	0.0606317	0.342316	0.465573	1.07222		hsa-miR-604	0.0187946	1.72597	0.106397	1.65986
hsa-miR-106a	0.27112	0.566838	0.998948	-0.16149		hsa-miR-1202	0.0609814	0.342316	0.465573	-0.603753		hsa-miR-449a	0.0192692	1.71514	0.106565	0.897952
hsa-miR-220a	0.280266	0.55243	0.998948	-0.336967		hsa-miR-128	0.0641326	0.352844	0.452417	0.937806		hsa-miR-544	0.0190584	1.71991	0.106565	-0.723246
hsa-miR-493	0.282125	0.549558	0.998948	0.385473		hsa-miR-1254	0.0643853	0.352844	0.452417	-1.41735		hsa-miR-765	0.0193029	1.71438	0.106565	-0.463038
hsa-miR-638	0.285618	0.544214	0.998948	-0.427088		hsa-miR-491-3p	0.0644416	0.352844	0.452417	-0.929591		hsa-miR-1253	0.0199288	1.70052	0.107699	1.62911
hsa-miR-142-3p	0.288005	0.5406	0.998948	-0.14627		hsa-miR-220c	0.0661716	0.357422	0.446818	-1.78926		hsa-miR-208b	0.0205744	1.68667	0.107699	1.62785
hsa-miR-199a-5p	0.297499	0.526515	0.998948	0.680254		hsa-miR-513a-3p	0.0663479	0.357422	0.446818	-1.46032		hsa-miR-30a	0.0201982	1.69469	0.107699	-0.340931
hsa-miR-1184	0.29779	0.52609	0.998948	-0.27812		hsa-miR-621	0.0679812	0.361451	0.44195	1.1031		hsa-miR-345	0.0205591	1.687	0.107699	-1.41172
hsa-miR-518a-5p	0.301044	0.521369	0.998948	-0.14496		hsa-miR-603	0.0681779	0.361451	0.44195	-1.48911		hsa-miR-509-3-5p	0.0201997	1.69465	0.107699	-2.56272
hsa-miR-1234	0.301386	0.520877	0.998948	-0.483466		hsa-miR-524-3p	0.0691897	0.362928	0.44018	-0.481436		hsa-miR-539	0.0202877	1.69277	0.107699	1.39505
hsa-miR-1280	0.304819	0.515957	0.998948	-0.227771		hsa-miR-1292	0.069543	0.362928	0.44018	-1.23146		hsa-miR-96	0.020637	1.68535	0.107699	0.450062
hsa-miR-152	0.307146	0.512655	0.998948	0.439766		hsa-miR-873	0.0708958	0.367119	0.435193	0.414444		hsa-miR-634	0.0208805	1.68026	0.108125	-0.751452
hsa-miR-1285	0.31614	0.50012	0.998948	0.199009		hsa-miR-297	0.0719337	0.367928	0.434237	0.97661		hsa-miR-365	0.0211001	1.67572	0.108422	-2.0592
hsa-miR-183	0.319153	0.496001	0.998948	-0.154014		hsa-miR-526b	0.0724615	0.367928	0.434237	1.52668		hsa-miR-1255b	0.0225589	1.64668	0.110804	1.42356
hsa-miR-664	0.319332	0.495758	0.998948	0.46223		hsa-miR-146a	0.0732628	0.367928	0.434237	-0.558613		hsa-miR-1280	0.0223115	1.65147	0.110804	-0.64807
hsa-miR-512-5p	0.319578	0.495423	0.998948	-0.245864		hsa-miR-579	0.0733841	0.367928	0.434237	-1.0876		hsa-miR-301b	0.0220929	1.65575	0.110804	1.50057
hsa-miR-1227	0.320792	0.493776	0.998948	-0.719169		hsa-miR-127-5p	0.073806	0.367928	0.434237	-0.467142		hsa-miR-337-5p	0.022414	1.64948	0.110804	0.838462
hsa-miR-520e	0.324257	0.489111	0.998948	-0.202474		hsa-miR-95	0.0751086	0.369846	0.431979	0.78612		hsa-miR-433	0.0217862	1.66182	0.110804	0.528549
hsa-miR-181a	0.32465	0.488585	0.998948	0.140483		hsa-miR-155	0.075298	0.369846	0.431979	-0.536405		hsa-miR-570	0.0219708	1.65815	0.110804	1.36365
hsa-miR-199a-3p	0.326867	0.485628	0.998948	0.49332		hsa-miR-1200	0.0764666	0.371018	0.430606	0.886715		hsa-miR-654-3p	0.0227439	1.64314	0.110897	0.647764
hsa-miR-411	0.340998	0.467249	0.998948	0.528238		hsa-miR-548d-3p	0.0766473	0.371018	0.430606	0.870757		hsa-miR-770-5p	0.0231167	1.63607	0.111898	1.40692
hsa-miR-1247	0.350651	0.455125	0.998948	-0.550465		hsa-miR-1290	0.0776138	0.372993	0.428299	-0.387367		hsa-miR-139-3p	0.0233267	1.63215	0.112102	1.50023
hsa-miR-551b	0.351109	0.454558	0.998948	-0.198865		hsa-miR-143	0.0808172	0.378947	0.421422	1.09149		hsa-miR-532-3p	0.0243264	1.61392	0.116072	-1.38886
hsa-miR-502-3p	0.351807	0.453696	0.998948	-0.332725		hsa-miR-583	0.0814358	0.378947	0.421422	-0.531229		hsa-miR-298	0.0254207	1.59481	0.12025	-2.49218
hsa-miR-940	0.352295	0.453093	0.998948	-0.612294		hsa-miR-523	0.0815767	0.378947	0.421422	-1.25656		hsa-miR-548g	0.0258284	1.5879	0.12025	1.00601
hsa-miR-184	0.354744	0.450085	0.998948	0.143036		hsa-miR-559	0.0816473	0.378947	0.421422	0.818077		hsa-miR-649	0.0256884	1.59026	0.12025	1.47399
hsa-miR-548f	0.355206	0.44952	0.998948	0.288623		hsa-miR-516b	0.0826091	0.378947	0.421422	0.706004		hsa-miR-941	0.0259223	1.58633	0.12025	1.4107
hsa-miR-548c-3p	0.360266	0.443377	0.998948	0.209791		hsa-miR-203	0.0838429	0.378947	0.421422	0.97195		hsa-miR-1274b	0.0265002	1.57675	0.121247	-2.24405
hsa-miR-373	0.360583	0.442995	0.998948	0.289815		hsa-miR-636	0.0838939	0.378947	0.421422	-0.520397		hsa-miR-205	0.026481	1.57706	0.121247	1.46806
hsa-miR-520c-3p	0.366585	0.435825	0.998948	0.300268		hsa-miR-545	0.0842999	0.378947	0.421422	1.61401		hsa-miR-331-5p	0.0267702	1.57235	0.121649	-1.7553
hsa-miR-320d	0.367393	0.434869	0.998948	-0.301095		hsa-miR-1265	0.0844538	0.378947	0.421422	-0.32924		hsa-miR-497	0.0295621	1.52927	0.133429	1.41671
hsa-miR-1229	0.369178	0.432764	0.998948	-0.390917		hsa-miR-644	0.084527	0.378947	0.421422	-0.702175		hsa-miR-615-3p	0.0311149	1.50703	0.139495	-2.37868
hsa-miR-891a	0.372701	0.428639	0.998948	-0.140238		hsa-miR-502-3p	0.0851682	0.378947	0.421422	0.441675		hsa-miR-1236	0.0320409	1.4943	0.140819	-3.42178
hsa-miR-1302	0.374378	0.42669	0.998948	-0.178818		hsa-miR-550	0.0856602	0.378947	0.421422	0.508851		hsa-miR-195	0.0320426	1.49427	0.140819	-0.451979
hsa-miR-890	0.375125	0.425824	0.998948	0.369406		hsa-miR-760	0.0865701	0.379189	0.421144	-0.694038		hsa-miR-582-3p	0.0320169	1.49462	0.140819	0.727147
hsa-miR-1244	0.381888	0.418064	0.998948	0.356488		hsa-miR-483-5p	0.0868503	0.379189	0.421144	-1.06425		hsa-miR-557	0.0325907	1.48691	0.142291	-1.46038
hsa-miR-342-5p	0.384326	0.415301	0.998948	0.369316		hsa-miR-1204	0.0879963	0.381698	0.41828	0.728107		hsa-miR-551a	0.0337226	1.47208	0.146277	-1.69877
hsa-miR-625	0.388419	0.4107	0.998948	0.228271		hsa-miR-891a	0.0893715	0.385163	0.414356	-0.467887		hsa-miR-576-3p	0.0344905	1.4623	0.148643	-0.82947
hsa-miR-424	0.389083	0.409957	0.998948	-0.256282		hsa-miR-663b	0.0913055	0.388007	0.41116	-0.53849		hsa-miR-221	0.03505	1.45531	0.150086	-2.2935
hsa-miR-491-3p	0.398346	0.39974	0.998948	-0.153117		hsa-miR-137	0.0913122	0.388007	0.41116	-0.544648		hsa-miR-562	0.0363592	1.43939	0.1547	1.0194
hsa-miR-200a	0.401491	0.396325	0.998948	0.148361		hsa-miR-146b-3p	0.0919694	0.388007	0.41116	-0.632105		hsa-miR-324-3p	0.0378477	1.42196	0.160014	-1.1842
hsa-miR-629	0.402778	0.394935	0.998948	0.242999		hsa-miR-499-3p	0.0930551	0.388007	0.41116	-0.629697		hsa-miR-328	0.0389696	1.40927	0.163721	-2.2412
hsa-miR-27a	0.414649	0.382319	0.998948	0.179955		hsa-miR-210	0.0933965	0.388007	0.41116	-0.747664		hsa-miR-127-3p	0.039392	1.40459	0.164461	0.814695
hsa-miR-650	0.416149	0.380751	0.998948	-0.458163		hsa-miR-300	0.0937673	0.388007	0.41116	-0.272272		hsa-miR-184	0.0410468	1.38672	0.167191	-0.728943
hsa-miR-128	0.4165	0.380385	0.998948	0.614596		hsa-miR-302c	0.0940975	0.388007	0.41116	-0.388336		hsa-miR-204	0.0409866	1.38736	0.167191	-0.903975
hsa-miR-143	0.417947	0.378879	0.998948	-0.455417		hsa-miR-448	0.0955153	0.38826	0.410877	0.47221		hsa-miR-422a	0.0408417	1.3889	0.167191	-1.37572
hsa-miR-299-3p	0.421335	0.375372	0.998948	0.150288		hsa-miR-196b	0.0958861	0.38826	0.410877	1.12681		hsa-miR-617	0.040941	1.38784	0.167191	-1.22297
hsa-miR-611	0.422416	0.37426	0.998948	-0.347999		hsa-miR-518c	0.0959026	0.38826	0.410877	-0.358439		hsa-miR-651	0.0414549	1.38242	0.16783	1.18396
hsa-miR-190	0.424564	0.372057	0.998948	-0.158934		hsa-miR-371-5p	0.0980189	0.394438	0.404022	1.0641		hsa-miR-519a	0.0420874	1.37585	0.169364	1.03944
hsa-miR-633	0.425553	0.371046	0.998948	0.166281		hsa-miR-641	0.0995826	0.39833	0.399757	-0.777484		hsa-miR-1208	0.0438496	1.35803	0.175398	1.24755
hsa-miR-145	0.427303	0.369264	0.998948	-0.532419		hsa-miR-34b	0.101423	0.403279	0.394395	-0.472572		hsa-miR-1238	0.0449172	1.34759	0.175466	-0.86962
hsa-miR-374b	0.428272	0.36828	0.998948	-0.133049		hsa-miR-1282	0.103035	0.404894	0.392658	0.659614		hsa-miR-338-3p	0.044889	1.34786	0.175466	0.790091
hsa-miR-129-3p	0.431046	0.365477	0.998948	-0.505915		hsa-miR-1301	0.103952	0.404894	0.392658	0.329847		hsa-miR-521	0.0443623	1.35299	0.175466	0.558
hsa-miR-1321	0.432001	0.364515	0.998948	-0.136903		hsa-miR-708	0.104857	0.404894	0.392658	-0.716721		hsa-miR-659	0.0447346	1.34936	0.175466	-2.30976
hsa-miR-524-5p	0.43451	0.362	0.998948	0.165417		hsa-miR-450b-5p	0.105135	0.404894	0.392658	-0.778703		hsa-miR-1200	0.0458391	1.33876	0.178026	-1.04488
hsa-miR-548b-5p	0.443725	0.352886	0.998948	-0.16373		hsa-miR-26b	0.105358	0.404894	0.392658	0.339093		hsa-miR-1272	0.0477404	1.32111	0.184339	1.18223
hsa-miR-144	0.444102	0.352517	0.998948	-0.117347		hsa-miR-766	0.105467	0.404894	0.392658	-0.682938		hsa-miR-19b	0.0488494	1.31114	0.186982	-0.544417
hsa-miR-1323	0.4444	0.352226	0.998948	0.277343		hsa-miR-219-5p	0.106309	0.405796	0.391692	-0.907349		hsa-miR-523	0.0489849	1.30994	0.186982	1.34869
hsa-miR-582-3p	0.448261	0.348469	0.998948	0.174667		hsa-miR-193a-5p	0.108396	0.408335	0.388983	-1.18144		hsa-miR-1201	0.0493827	1.30642	0.18743	-0.817686
hsa-miR-518d-3p	0.453838	0.343099	0.998948	0.224218		hsa-miR-1288	0.109114	0.408335	0.388983	-0.343965		hsa-miR-1267	0.0500143	1.30091	0.187972	0.876217
hsa-miR-616	0.454318	0.34264	0.998948	-0.266426		hsa-miR-941	0.109175	0.408335	0.388983	1.41948		hsa-miR-299-5p	0.0502377	1.29897	0.187972	1.24966
hsa-miR-302c	0.457999	0.339136	0.998948	0.113614		hsa-miR-1289	0.109419	0.408335	0.388983	-0.53212		hsa-miR-376c	0.0503696	1.29783	0.187972	-1.23116
hsa-miR-24	0.460985	0.336313	0.998948	-0.0903493		hsa-miR-16	0.113444	0.417544	0.379297	0.127293		hsa-miR-518f	0.0508751	1.29349	0.188803	-0.899936
hsa-miR-10a	0.465764	0.331834	0.998948	0.203		hsa-miR-573	0.11348	0.417544	0.379297	-0.448203		hsa-miR-212	0.0520464	1.28361	0.191027	1.96022
hsa-miR-577	0.466647	0.331012	0.998948	-0.235958		hsa-miR-582-3p	0.114855	0.417544	0.379297	-0.325516		hsa-miR-220b	0.0518166	1.28553	0.191027	-1.94655
hsa-miR-583	0.467218	0.330481	0.998948	-0.160478		hsa-miR-526a	0.114976	0.417544	0.379297	0.796523		hsa-miR-548c-5p	0.0523493	1.28109	0.191089	1.03529
hsa-miR-1299	0.470449	0.327488	0.998948	-0.106622		hsa-miR-375	0.115012	0.417544	0.379297	-1.24876		hsa-miR-208a	0.0529464	1.27616	0.192218	-1.78508
hsa-miR-455-5p	0.471925	0.326127	0.998948	-0.278713		hsa-miR-509-5p	0.116783	0.42168	0.375017	-0.534184		hsa-miR-876-3p	0.0541532	1.26638	0.195537	1.17898
hsa-miR-196a	0.473079	0.325066	0.998948	0.268429		hsa-miR-1250	0.119381	0.428745	0.367801	0.712391		hsa-miR-421	0.0545325	1.26334	0.195848	-0.728129
hsa-miR-1255a	0.473182	0.324972	0.998948	-0.092961		hsa-miR-1258	0.12162	0.434451	0.36206	0.626453		hsa-miR-516b	0.0563155	1.24937	0.20117	-2.17
hsa-miR-653	0.473615	0.324574	0.998948	0.222104		hsa-miR-205	0.122696	0.435567	0.360945	-0.707357		hsa-miR-548j	0.0570839	1.24349	0.20283	-0.514298
hsa-miR-92b	0.480549	0.318263	0.998948	-0.148699		hsa-miR-154	0.124502	0.435567	0.360945	-0.370506		hsa-miR-1251	0.0575595	1.23988	0.203438	1.14014
hsa-miR-1290	0.481517	0.317389	0.998948	0.0972756		hsa-miR-371-3p	0.125166	0.435567	0.360945	-0.533354		hsa-miR-369-3p	0.0594251	1.22603	0.208586	1.01993
hsa-miR-133a	0.481963	0.316987	0.998948	-0.27193		hsa-miR-140-3p	0.12576	0.435567	0.360945	0.155025		hsa-miR-589	0.0596407	1.22446	0.208586	-1.20198
hsa-miR-541	0.483077	0.315984	0.998948	-0.161675		hsa-miR-212	0.126172	0.435567	0.360945	-1.29778		hsa-miR-626	0.0610086	1.21461	0.212259	1.25114
hsa-miR-631	0.484023	0.315134	0.998948	0.248398		hsa-miR-370	0.126447	0.435567	0.360945	-1.0265		hsa-miR-1243	0.0621388	1.20664	0.2143	-0.749794
hsa-miR-873	0.487852	0.311712	0.998948	0.169677		hsa-miR-501-3p	0.126497	0.435567	0.360945	0.807223		hsa-miR-1270	0.0622367	1.20595	0.2143	-0.868635
hsa-miR-598	0.494863	0.305515	0.998948	0.433277		hsa-miR-1276	0.128342	0.439654	0.356889	-0.587616		hsa-miR-125a-3p	0.062899	1.20136	0.21437	1.68591
hsa-miR-191	0.501462	0.299762	0.998948	0.0809796		hsa-miR-1	0.130113	0.442204	0.354377	-0.597259		hsa-miR-587	0.0627444	1.20243	0.21437	-0.867015
hsa-miR-888	0.502319	0.299021	0.998948	0.203766		hsa-miR-147b	0.132092	0.442204	0.354377	0.570009		hsa-miR-1297	0.0649061	1.18771	0.220088	-1.1021
hsa-miR-571	0.502406	0.298945	0.998948	0.101979		hsa-miR-1273	0.132307	0.442204	0.354377	1.25623		hsa-miR-577	0.0653952	1.18445	0.220093	-0.657183
hsa-miR-1288	0.505834	0.295992	0.998948	0.134804		hsa-miR-552	0.132516	0.442204	0.354377	-0.809862		hsa-miR-595	0.0655667	1.18332	0.220093	1.6111
hsa-miR-186	0.508422	0.293776	0.998948	0.0773403		hsa-miR-512-5p	0.132713	0.442204	0.354377	0.616035		hsa-miR-559	0.0659639	1.18069	0.22032	-0.935156
hsa-miR-433	0.514582	0.288545	0.998948	0.124532		hsa-miR-650	0.133058	0.442204	0.354377	-1.36776		hsa-miR-155	0.0673694	1.17154	0.222786	-1.32126
hsa-miR-641	0.51472	0.288429	0.998948	0.368489		hsa-miR-302e	0.135388	0.447718	0.348995	0.476339		hsa-miR-342-5p	0.0671901	1.17269	0.222786	-1.13855
hsa-miR-923	0.516143	0.28723	0.998948	-0.173656		hsa-miR-296-3p	0.13722	0.44936	0.347405	1.31585		hsa-miR-20a	0.0684354	1.16472	0.225196	-0.444069
hsa-miR-409-5p	0.517569	0.286032	0.998948	-0.146436		hsa-miR-627	0.137767	0.44936	0.347405	0.857465		hsa-miR-1228	0.0703327	1.15284	0.227648	0.588407
hsa-miR-572	0.518612	0.285157	0.998948	-0.245655		hsa-miR-661	0.137933	0.44936	0.347405	0.419426		hsa-miR-1258	0.0706981	1.15059	0.227648	-1.45887
hsa-miR-708	0.519099	0.28475	0.998948	0.225959		hsa-miR-544	0.139053	0.44936	0.347405	0.479877		hsa-miR-519c-3p	0.0699383	1.15529	0.227648	0.896109
hsa-miR-509-3p	0.519123	0.28473	0.998948	0.277939		hsa-miR-556-3p	0.140473	0.44936	0.347405	0.70038		hsa-miR-548f	0.070558	1.15145	0.227648	0.729946
hsa-miR-146b-3p	0.523354	0.281204	0.998948	0.231817		hsa-miR-1179	0.140484	0.44936	0.347405	-0.662107		hsa-miR-558	0.0708843	1.14945	0.227648	-0.637012
hsa-miR-518f	0.523476	0.281103	0.998948	0.167158		hsa-miR-548p	0.140684	0.44936	0.347405	-0.242056		hsa-miR-1245	0.0714183	1.14619	0.228265	0.911088
hsa-miR-1827	0.527209	0.278017	0.998948	0.0631338		hsa-miR-923	0.14261	0.44936	0.347405	-0.547005		hsa-miR-572	0.07352	1.13359	0.233864	1.75309
hsa-miR-301a	0.527291	0.27795	0.998948	-0.095627		hsa-miR-412	0.143905	0.44936	0.347405	-0.660936		hsa-miR-608	0.0751159	1.12427	0.237808	0.679701
hsa-miR-654-5p	0.527558	0.27773	0.998948	0.164528		hsa-miR-548c-5p	0.144301	0.44936	0.347405	-0.392587		hsa-miR-1248	0.0756468	1.12121	0.238359	-1.8365
hsa-miR-568	0.529827	0.275866	0.998948	-0.136216		hsa-miR-663	0.145074	0.44936	0.347405	0.743491		hsa-miR-1286	0.0795379	1.09943	0.244051	1.05533
hsa-miR-543	0.530543	0.27528	0.998948	-0.158845		hsa-miR-450b-3p	0.14562	0.44936	0.347405	0.899965		hsa-miR-16	0.0785649	1.10477	0.244051	0.181308
hsa-miR-552	0.533691	0.27271	0.998948	-0.245056		hsa-miR-645	0.147056	0.44936	0.347405	0.981081		hsa-miR-186	0.0782878	1.10631	0.244051	-0.356711
hsa-miR-548i	0.534419	0.272118	0.998948	-0.210066		hsa-miR-581	0.147379	0.44936	0.347405	-0.438499		hsa-miR-27b	0.0790768	1.10195	0.244051	0.941966
hsa-miR-489	0.535092	0.271572	0.998948	-0.26698		hsa-miR-421	0.147626	0.44936	0.347405	0.83289		hsa-miR-767-3p	0.0796453	1.09884	0.244051	-0.820909
hsa-miR-379	0.535704	0.271075	0.998948	0.234953		hsa-miR-221	0.147628	0.44936	0.347405	-1.04326		hsa-miR-873	0.0780026	1.10789	0.244051	0.784586
hsa-miR-628-3p	0.538773	0.268594	0.998948	0.118568		hsa-miR-422a	0.147997	0.44936	0.347405	-0.465628		hsa-miR-1285	0.0800515	1.09663	0.244175	0.566711
hsa-miR-1291	0.538955	0.268447	0.998948	-0.194101		hsa-miR-219-1-3p	0.148462	0.44936	0.347405	-0.984072		hsa-let-7i	0.0811745	1.09058	0.244588	0.467856
hsa-miR-632	0.53905	0.268371	0.998948	0.272137		hsa-miR-342-3p	0.148666	0.44936	0.347405	-0.293053		hsa-miR-1305	0.0812886	1.08997	0.244588	0.645539
hsa-miR-548k	0.54189	0.266089	0.998948	0.131585		hsa-miR-660	0.150008	0.451375	0.345462	-0.726491		hsa-miR-513a-5p	0.0816514	1.08804	0.244588	-0.455418
hsa-miR-548a-5p	0.543108	0.265114	0.998948	-0.17873		hsa-miR-1826	0.151249	0.45307	0.343835	-0.250586		hsa-miR-520c-3p	0.080813	1.09252	0.244588	1.09908
hsa-miR-34b	0.543166	0.265067	0.998948	0.109955		hsa-miR-575	0.153329	0.455402	0.341605	0.952789		hsa-miR-1306	0.0826268	1.08288	0.246405	1.40561
hsa-miR-302b	0.546339	0.262538	0.998948	0.245457		hsa-miR-1303	0.153392	0.455402	0.341605	0.477321		hsa-miR-1247	0.083818	1.07666	0.247745	-1.95569
hsa-miR-127-5p	0.547809	0.261371	0.998948	0.125625		hsa-miR-507	0.156062	0.461281	0.336035	-1.14371		hsa-miR-660	0.0834903	1.07836	0.247745	-1.47115
hsa-miR-600	0.548834	0.260559	0.998948	-0.207775		hsa-miR-142-3p	0.15727	0.461305	0.336012	-0.243155		hsa-miR-150	0.0847802	1.07171	0.248254	-0.598444
hsa-miR-525-3p	0.549951	0.259676	0.998948	-0.0993289		hsa-miR-32	0.157451	0.461305	0.336012	-0.510527		hsa-miR-326	0.0851049	1.07005	0.248254	0.452606
hsa-miR-580	0.551138	0.25874	0.998948	0.316271		hsa-miR-525-3p	0.159437	0.464384	0.333123	-0.195895		hsa-miR-922	0.0844145	1.07358	0.248254	1.34417
hsa-miR-606	0.551826	0.258198	0.998948	0.184252		hsa-miR-553	0.159893	0.464384	0.333123	1.11832		hsa-miR-133b	0.0878004	1.0565	0.25172	1.00535
hsa-miR-938	0.554446	0.256141	0.998948	-0.21314		hsa-miR-1324	0.16159	0.467282	0.330421	0.363464		hsa-miR-514	0.0876115	1.05744	0.25172	0.674585
hsa-miR-425	0.555114	0.255618	0.998948	0.103144		hsa-miR-548k	0.163902	0.471923	0.326129	0.404012		hsa-miR-605	0.087013	1.06042	0.25172	-0.921157
hsa-let-7e	0.557758	0.253554	0.998948	-0.206401		hsa-miR-611	0.164809	0.472499	0.325599	-0.622186		hsa-miR-647	0.0870862	1.06005	0.25172	-0.720572
hsa-miR-1182	0.558584	0.252911	0.998948	-0.135204		hsa-miR-495	0.166159	0.474335	0.323915	-0.583731		hsa-miR-543	0.0886909	1.05212	0.253186	0.746502
hsa-miR-1274a	0.568963	0.244916	0.998948	0.128367		hsa-miR-196a	0.170094	0.481781	0.317151	-0.470341		hsa-miR-149	0.0894945	1.0482	0.254393	-1.0906
hsa-miR-770-5p	0.570935	0.243413	0.998948	-0.159348		hsa-miR-551a	0.170583	0.481781	0.317151	-0.613652		hsa-miR-1276	0.091511	1.03853	0.259023	-1.00696
hsa-miR-586	0.573302	0.241617	0.998948	0.174545		hsa-miR-449a	0.170931	0.481781	0.317151	-1.18728		hsa-miR-511	0.0930837	1.03113	0.262363	1.34348
hsa-miR-590-3p	0.574115	0.241001	0.998948	0.110064		hsa-miR-591	0.172791	0.484978	0.314278	-0.303543		hsa-miR-567	0.0937229	1.02815	0.263054	1.03464
hsa-miR-1324	0.574391	0.240792	0.998948	-0.181054		hsa-miR-548f	0.174225	0.486794	0.312655	-0.409551		hsa-miR-656	0.0957562	1.01883	0.267637	-0.650388
hsa-miR-513a-3p	0.575507	0.23995	0.998948	-0.213406		hsa-miR-517a	0.174896	0.486794	0.312655	-0.570177		hsa-miR-215	0.0964233	1.01582	0.268378	-0.767672
hsa-miR-328	0.57775	0.23826	0.998948	-0.225714		hsa-miR-494	0.176155	0.487525	0.312003	-0.575027		hsa-miR-183	0.0974245	1.01133	0.268759	0.257207
hsa-miR-1224-5p	0.579892	0.236653	0.998948	0.245354		hsa-miR-431	0.177273	0.487525	0.312003	0.86125		hsa-miR-302a	0.0975783	1.01065	0.268759	1.02229
hsa-miR-613	0.581291	0.235606	0.998948	0.220823		hsa-miR-148a	0.177958	0.487525	0.312003	0.796248		hsa-miR-671-5p	0.0977673	1.00981	0.268759	-0.729121
hsa-miR-497	0.583152	0.234218	0.998948	-0.249457		hsa-miR-1225-3p	0.178531	0.487525	0.312003	0.383399		hsa-miR-1256	0.0995923	1.00177	0.271542	0.482881
hsa-miR-9	0.583686	0.23382	0.998948	-0.275054		hsa-miR-518b	0.178808	0.487525	0.312003	1.15079		hsa-miR-508-5p	0.0995767	1.00184	0.271542	-1.32268
hsa-miR-375	0.584574	0.233161	0.998948	0.22529		hsa-miR-590-5p	0.179618	0.487743	0.311809	0.834954		hsa-miR-1277	0.101069	0.995382	0.273337	1.23323
hsa-miR-1203	0.58749	0.230999	0.998948	0.145092		hsa-miR-1269	0.180974	0.489436	0.310304	-0.576662		hsa-miR-518a-3p	0.100707	0.996941	0.273337	-0.880057
hsa-miR-29c	0.587575	0.230937	0.998948	-0.157689		hsa-miR-612	0.185158	0.498733	0.302132	0.94516		hsa-miR-636	0.102743	0.988248	0.276743	-1.14703
hsa-miR-588	0.588374	0.230346	0.998948	0.138377		hsa-miR-767-3p	0.18822	0.503668	0.297856	-0.482253		hsa-miR-1207-5p	0.104301	0.981713	0.278815	-1.10558
hsa-miR-1185	0.588512	0.230244	0.998948	-0.175727		hsa-miR-640	0.18869	0.503668	0.297856	-0.958741		hsa-miR-376b	0.104347	0.98152	0.278815	-0.779924
hsa-miR-296-3p	0.589061	0.22984	0.998948	-0.283568		hsa-miR-518f	0.189602	0.503668	0.297856	0.356561		hsa-miR-1204	0.106954	0.970801	0.283514	1.16507
hsa-miR-921	0.590288	0.228936	0.998948	0.261127		hsa-miR-1266	0.190006	0.503668	0.297856	-0.414207		hsa-miR-639	0.106769	0.971554	0.283514	-0.623383
hsa-miR-139-5p	0.592046	0.227644	0.998948	0.134616		hsa-miR-216b	0.193719	0.511479	0.291172	-0.365545		hsa-miR-571	0.107699	0.96779	0.284359	0.429392
hsa-miR-548o	0.595429	0.22517	0.998948	-0.239405		hsa-miR-134	0.195384	0.513506	0.289454	-0.278193		hsa-miR-34b	0.110349	0.957231	0.290209	-0.440195
hsa-miR-129-5p	0.595812	0.224891	0.998948	-0.119442		hsa-miR-1305	0.196462	0.513506	0.289454	-0.209235		hsa-miR-640	0.111815	0.951501	0.291766	0.57154
hsa-miR-1271	0.596303	0.224533	0.998948	-0.235884		hsa-miR-1203	0.196793	0.513506	0.289454	-0.3942		hsa-miR-921	0.111394	0.953139	0.291766	0.718735
hsa-miR-369-3p	0.598192	0.22316	0.998948	0.192865		hsa-miR-617	0.199853	0.519463	0.284445	-0.472491		hsa-miR-613	0.114913	0.939629	0.298686	-0.307689
hsa-miR-936	0.598909	0.222639	0.998948	-0.112792		hsa-miR-548h	0.203083	0.525812	0.279169	-0.566519		hsa-miR-325	0.116103	0.935155	0.299448	1.29225
hsa-miR-562	0.602763	0.219853	0.998948	-0.173821		hsa-miR-643	0.204781	0.52816	0.277234	-0.866468		hsa-miR-616	0.115953	0.935719	0.299448	0.672934
hsa-miR-514	0.603053	0.219645	0.998948	0.178809		hsa-miR-637	0.205918	0.529051	0.276502	-0.412583		hsa-miR-106b	0.117506	0.929942	0.301258	0.400402
hsa-miR-559	0.605398	0.217959	0.998948	0.29787		hsa-miR-549	0.20705	0.529922	0.275788	0.294714		hsa-miR-142-3p	0.118158	0.927537	0.301258	-0.205838
hsa-miR-802	0.609628	0.214935	0.998948	-0.126943		hsa-miR-548m	0.208135	0.530664	0.275181	-0.397756		hsa-miR-452	0.118095	0.927769	0.301258	1.1635
hsa-miR-519d	0.610641	0.214214	0.998948	-0.0994864		hsa-miR-548j	0.211352	0.536817	0.270174	0.293106		hsa-miR-1304	0.119159	0.923873	0.302655	-1.05866
hsa-miR-619	0.613479	0.212201	0.998948	-0.184159		hsa-miR-944	0.213122	0.539263	0.268199	0.852148		hsa-miR-920	0.121801	0.914348	0.308195	-1.30308
hsa-miR-556-3p	0.614054	0.211793	0.998948	0.168784		hsa-miR-876-3p	0.216783	0.546456	0.262445	1.11489		hsa-miR-1278	0.124365	0.905302	0.313493	-0.673726
hsa-miR-635	0.614696	0.21134	0.998948	-0.217549		hsa-miR-520a-5p	0.218705	0.548639	0.260713	0.895451		hsa-miR-663	0.126993	0.896221	0.318914	1.53399
hsa-miR-651	0.615036	0.211099	0.998948	-0.269316		hsa-miR-1286	0.220682	0.548639	0.260713	-0.539229		hsa-miR-135a	0.129824	0.886644	0.321655	0.614451
hsa-miR-513b	0.615959	0.210448	0.998948	-0.270095		hsa-miR-1256	0.220821	0.548639	0.260713	0.65731		hsa-miR-153	0.13001	0.886022	0.321655	0.783141
hsa-miR-614	0.616252	0.210242	0.998948	-0.245842		hsa-miR-1260	0.220934	0.548639	0.260713	-0.463269		hsa-miR-496	0.129673	0.887151	0.321655	-0.269632
hsa-miR-1259	0.617678	0.209238	0.998948	-0.0942612		hsa-miR-194	0.223824	0.553281	0.257054	-0.549373		hsa-miR-611	0.129553	0.887553	0.321655	-1.90786
hsa-miR-340	0.617692	0.209228	0.998948	-0.118623		hsa-miR-1298	0.22446	0.553281	0.257054	-0.392251		hsa-miR-1298	0.133303	0.875161	0.328163	1.14752
hsa-miR-92a	0.619863	0.207704	0.998948	-0.0430284		hsa-miR-139-5p	0.22649	0.554759	0.255896	0.47143		hsa-miR-340	0.133623	0.874118	0.328163	-0.72541
hsa-miR-935	0.620898	0.20698	0.998948	-0.220252		hsa-miR-219-2-3p	0.227066	0.554759	0.255896	0.84699		hsa-miR-508-3p	0.137428	0.861926	0.335537	0.464034
hsa-miR-509-3-5p	0.621317	0.206687	0.998948	-0.223658		hsa-miR-140-5p	0.227551	0.554759	0.255896	-0.646513		hsa-miR-545	0.13763	0.861286	0.335537	0.598467
hsa-miR-1826	0.62159	0.206496	0.998948	-0.0616933		hsa-miR-190b	0.228562	0.555199	0.255552	1.60566		hsa-miR-342-3p	0.138648	0.858086	0.336789	-0.332902
hsa-miR-1236	0.622054	0.206172	0.998948	-0.271237		hsa-miR-142-5p	0.229496	0.555446	0.255358	-0.198816		hsa-miR-199a-3p	0.141371	0.849639	0.337272	1.02047
hsa-miR-339-5p	0.623234	0.205349	0.998948	0.124422		hsa-miR-185	0.233705	0.55733	0.253887	0.245408		hsa-miR-361-3p	0.139526	0.855346	0.337272	-0.612852
hsa-miR-648	0.623613	0.205085	0.998948	0.109307		hsa-miR-378	0.234067	0.55733	0.253887	-0.324279		hsa-miR-450b-3p	0.141278	0.849925	0.337272	0.619459
hsa-miR-495	0.625839	0.203537	0.998948	0.19162		hsa-miR-324-5p	0.235761	0.55733	0.253887	-0.380306		hsa-miR-628-3p	0.140112	0.853523	0.337272	-0.443259
hsa-miR-521	0.627612	0.202309	0.998948	0.0970729		hsa-miR-889	0.235945	0.55733	0.253887	0.513281		hsa-miR-643	0.141364	0.849661	0.337272	1.12269
hsa-miR-671-3p	0.627681	0.202261	0.998948	-0.193165		hsa-miR-372	0.236958	0.55733	0.253887	-0.869937		hsa-miR-935	0.142967	0.844764	0.339865	1.18861
hsa-miR-566	0.629059	0.201309	0.998948	0.131852		hsa-miR-184	0.237035	0.55733	0.253887	0.197899		hsa-miR-597	0.145067	0.838432	0.343633	-1.69216
hsa-miR-1270	0.630076	0.200607	0.998948	-0.137945		hsa-miR-654-5p	0.23869	0.55733	0.253887	0.393156		hsa-miR-376a	0.146487	0.834202	0.345116	0.537138
hsa-miR-449a	0.631322	0.199749	0.998948	0.232997		hsa-miR-208a	0.241295	0.55733	0.253887	-0.532932		hsa-miR-515-3p	0.146726	0.833493	0.345116	0.366066
hsa-miR-596	0.632114	0.199204	0.998948	-0.189515		hsa-miR-384	0.241307	0.55733	0.253887	-0.368962		hsa-miR-548i	0.147493	0.831228	0.345703	-0.397879
hsa-miR-1266	0.633331	0.198369	0.998948	0.101054		hsa-miR-487b	0.24133	0.55733	0.253887	-0.980259		hsa-miR-136	0.150292	0.823064	0.349808	0.449615
hsa-miR-377	0.63549	0.196891	0.998948	-0.243207		hsa-miR-1233	0.241966	0.55733	0.253887	0.62773		hsa-miR-610	0.149799	0.824491	0.349808	0.913937
hsa-miR-205	0.640076	0.193768	0.998948	-0.13946		hsa-miR-330-3p	0.24296	0.55733	0.253887	-0.615635		hsa-miR-1179	0.152015	0.818112	0.352591	-0.592848
hsa-miR-647	0.640608	0.193408	0.998948	-0.123726		hsa-let-7f	0.243005	0.55733	0.253887	-0.375019		hsa-miR-141	0.152775	0.815948	0.353126	0.456491
hsa-miR-122	0.64215	0.192364	0.998948	-0.280258		hsa-miR-34c-3p	0.243318	0.55733	0.253887	-0.608874		hsa-miR-1283	0.15551	0.808241	0.35821	-0.853095
hsa-miR-449b	0.643635	0.191361	0.998948	-0.0797307		hsa-miR-590-3p	0.244009	0.55733	0.253887	-0.401191		hsa-miR-373	0.156509	0.805461	0.359271	0.702613
hsa-miR-1225-5p	0.643902	0.19118	0.998948	0.127973		hsa-miR-181d	0.24446	0.55733	0.253887	0.595071		hsa-miR-137	0.157606	0.802426	0.360552	0.562377
hsa-miR-125a-5p	0.644832	0.190554	0.998948	-0.115428		hsa-miR-513c	0.245764	0.55733	0.253887	0.62389		hsa-miR-628-5p	0.159995	0.795893	0.364768	1.47365
hsa-miR-384	0.645256	0.190268	0.998948	0.111937		hsa-miR-633	0.246214	0.55733	0.253887	0.387764		hsa-miR-512-5p	0.160589	0.794284	0.364876	0.594877
hsa-miR-96	0.648178	0.188306	0.998948	-0.101042		hsa-miR-620	0.247253	0.55733	0.253887	-0.726809		hsa-miR-185	0.161782	0.791069	0.366341	0.227887
hsa-miR-323-5p	0.650145	0.18699	0.998948	0.0831088		hsa-miR-580	0.247754	0.55733	0.253887	0.684711		hsa-miR-20b	0.164837	0.782947	0.370743	-0.382481
hsa-miR-124	0.650848	0.18652	0.998948	0.250485		hsa-miR-642	0.248151	0.55733	0.253887	-0.291244		hsa-miR-367	0.164303	0.784354	0.370743	0.76771
hsa-miR-224	0.652648	0.185321	0.998948	0.133995		hsa-miR-1208	0.248629	0.55733	0.253887	-0.244776		hsa-miR-339-3p	0.165502	0.781196	0.370992	-0.875738
hsa-miR-1305	0.653178	0.184968	0.998948	0.0879597		hsa-miR-600	0.250175	0.558778	0.252761	-0.515723		hsa-miR-487b	0.168391	0.773681	0.376205	-1.30411
hsa-miR-875-3p	0.655752	0.18326	0.998948	-0.235717		hsa-miR-100	0.251498	0.558778	0.252761	-0.902291		hsa-miR-1268	0.170596	0.768032	0.377583	-0.53805
hsa-miR-876-5p	0.668321	0.175015	0.998948	-0.109914		hsa-miR-520d-5p	0.251785	0.558778	0.252761	-0.531024		hsa-miR-200a	0.170049	0.769427	0.377583	0.332979
hsa-miR-134	0.669921	0.173977	0.998948	0.0948649		hsa-miR-329	0.253835	0.561464	0.250678	-0.35986		hsa-miR-410	0.170704	0.767757	0.377583	0.638275
hsa-miR-139-3p	0.671702	0.172824	0.998948	0.185927		hsa-miR-484	0.255412	0.563086	0.249425	0.3523		hsa-miR-1197	0.172763	0.76255	0.380877	1.39833
hsa-miR-542-5p	0.673964	0.171363	0.998948	-0.191682		hsa-miR-377	0.257267	0.565311	0.247713	1.01718		hsa-miR-140-5p	0.176318	0.753703	0.387436	-1.49238
hsa-miR-520h	0.676139	0.169964	0.998948	0.202633		hsa-miR-369-3p	0.258695	0.566584	0.246736	0.383769		hsa-miR-1262	0.177313	0.751258	0.388346	0.699971
hsa-miR-136	0.677862	0.168858	0.998948	-0.10419		hsa-miR-586	0.260294	0.568223	0.245481	-0.354824		hsa-miR-450a	0.179499	0.745937	0.391349	0.881448
hsa-miR-346	0.677979	0.168784	0.998948	0.219352		hsa-miR-376c	0.262655	0.571509	0.242977	0.470142		hsa-miR-655	0.179856	0.745074	0.391349	0.521635
hsa-miR-609	0.679757	0.167647	0.998948	-0.103923		hsa-miR-199a-5p	0.264803	0.571954	0.242639	0.569037		hsa-miR-431	0.182606	0.738485	0.39476	0.572773
hsa-miR-27b	0.680638	0.167084	0.998948	0.152855		hsa-miR-1285	0.265046	0.571954	0.242639	0.329505		hsa-miR-642	0.182045	0.739821	0.39476	-0.240197
hsa-miR-758	0.682753	0.165736	0.998948	-0.114428		hsa-miR-367	0.265428	0.571954	0.242639	0.33614		hsa-miR-323-3p	0.185508	0.731638	0.399739	0.569141
hsa-miR-892a	0.683999	0.164944	0.998948	-0.0676097		hsa-miR-1262	0.267142	0.573797	0.241241	-0.498723		hsa-miR-219-1-3p	0.188739	0.724137	0.404096	-0.641668
hsa-miR-204	0.684789	0.164443	0.998948	-0.139169		hsa-miR-1225-5p	0.268355	0.574554	0.240669	-0.226538		hsa-miR-614	0.188349	0.725036	0.404096	1.31997
hsa-miR-154	0.685203	0.164181	0.998948	0.0986074		hsa-miR-646	0.269421	0.574709	0.240552	0.615672		hsa-miR-1181	0.189857	0.721574	0.40519	0.532044
hsa-miR-603	0.687212	0.162909	0.998948	-0.246969		hsa-miR-302d	0.270598	0.574709	0.240552	-1.01424		hsa-miR-380	0.192086	0.716505	0.408641	-0.898239
hsa-miR-1245	0.687232	0.162897	0.998948	-0.0983855		hsa-miR-1255a	0.272068	0.574709	0.240552	0.151145		hsa-miR-1227	0.194332	0.711455	0.412108	-1.35452
hsa-miR-1251	0.68744	0.162765	0.998948	0.143547		hsa-miR-126	0.272616	0.574709	0.240552	0.414427		hsa-miR-623	0.195529	0.708789	0.413333	-0.979131
hsa-miR-1825	0.687549	0.162696	0.998948	-0.187513		hsa-miR-141	0.272729	0.574709	0.240552	0.271283		hsa-miR-515-5p	0.197518	0.704393	0.416221	0.645416
hsa-miR-924	0.687732	0.162581	0.998948	-0.219939		hsa-miR-592	0.275495	0.578713	0.237537	0.431184		hsa-miR-300	0.198852	0.701471	0.417714	-0.25397
hsa-miR-1272	0.689493	0.16147	0.998948	-0.141334		hsa-miR-328	0.277287	0.579951	0.236609	-0.541663		hsa-miR-629	0.20087	0.697085	0.420631	-0.631623
hsa-miR-937	0.689562	0.161426	0.998948	-0.148535		hsa-miR-651	0.277821	0.579951	0.236609	0.862554		hsa-miR-210	0.202533	0.693504	0.421471	-1.14277
hsa-miR-564	0.692928	0.159312	0.998948	0.116448		hsa-miR-326	0.279203	0.580149	0.23646	0.36018		hsa-miR-621	0.201951	0.694754	0.421471	1.30043
hsa-miR-1178	0.693213	0.159133	0.998948	0.0856369		hsa-miR-130a	0.279653	0.580149	0.23646	0.311483		hsa-miR-633	0.204555	0.689191	0.424356	-0.297591
hsa-miR-886-5p	0.697694	0.156335	0.998948	-0.104234		hsa-miR-1182	0.283206	0.585701	0.232324	-0.306067		hsa-miR-100	0.209066	0.679716	0.427854	1.00253
hsa-miR-409-3p	0.699378	0.155288	0.998948	-0.233447		hsa-miR-99b	0.285876	0.588683	0.230119	0.539611		hsa-miR-1266	0.209031	0.679789	0.427854	0.41352
hsa-miR-198	0.69984	0.155001	0.998948	-0.15566		hsa-miR-615-5p	0.287247	0.588683	0.230119	0.516745		hsa-miR-199b-5p	0.209444	0.678933	0.427854	1.04042
hsa-miR-942	0.702241	0.153514	0.998948	0.145917		hsa-miR-486-3p	0.287795	0.588683	0.230119	0.623806		hsa-miR-29b	0.208751	0.680371	0.427854	-0.250178
hsa-miR-1273	0.70243	0.153397	0.998948	-0.160748		hsa-miR-920	0.288173	0.588683	0.230119	-0.622944		hsa-miR-424	0.20844	0.681018	0.427854	-0.614609
hsa-miR-585	0.702655	0.153258	0.998948	0.164006		hsa-miR-425	0.292099	0.594884	0.225568	-0.247146		hsa-miR-338-5p	0.213314	0.67098	0.434433	0.693214
hsa-let-7b	0.702724	0.153215	0.998948	-0.0361516		hsa-miR-133b	0.29591	0.598704	0.222788	-0.412394		hsa-miR-9	0.214667	0.668235	0.435858	1.52135
hsa-miR-539	0.702818	0.153157	0.998948	-0.161147		hsa-miR-1181	0.296628	0.598704	0.222788	0.318192		hsa-miR-503	0.219881	0.657813	0.445092	0.487629
hsa-miR-95	0.703826	0.152534	0.998948	-0.171529		hsa-miR-340	0.296663	0.598704	0.222788	-0.495626		hsa-miR-502-5p	0.226839	0.644283	0.457789	-1.68273
hsa-miR-34a	0.705492	0.151508	0.998948	-0.131566		hsa-miR-215	0.298756	0.601111	0.221045	-0.530141		hsa-miR-222	0.230959	0.636465	0.461918	-0.254096
hsa-miR-567	0.707304	0.150394	0.998948	-0.0920869		hsa-miR-520b	0.301248	0.604306	0.218743	-0.203859		hsa-miR-486-3p	0.229577	0.639072	0.461918	0.804593
hsa-miR-889	0.7074	0.150335	0.998948	0.138167		hsa-miR-548i	0.30216	0.604321	0.218733	0.590684		hsa-miR-590-3p	0.230844	0.636681	0.461918	-0.470644
hsa-miR-520b	0.707524	0.150259	0.998948	-0.0856281		hsa-miR-1274b	0.305153	0.608484	0.215751	-0.191945		hsa-miR-412	0.234749	0.629396	0.467541	-1.07276
hsa-miR-217	0.707982	0.149978	0.998948	-0.122768		hsa-miR-770-5p	0.308548	0.611941	0.213291	-0.371699		hsa-miR-593	0.23517	0.628618	0.467541	0.811567
hsa-miR-646	0.707994	0.149971	0.998948	0.13394		hsa-miR-515-5p	0.308832	0.611941	0.213291	-0.278163		hsa-miR-99a	0.236609	0.625969	0.469005	0.513471
hsa-miR-507	0.708304	0.149781	0.998948	-0.152997		hsa-miR-543	0.312227	0.611941	0.213291	0.29105		hsa-miR-1	0.2382	0.623058	0.469204	0.594395
hsa-miR-654-3p	0.709192	0.149236	0.998948	0.0929397		hsa-miR-769-5p	0.31237	0.611941	0.213291	0.449383		hsa-miR-1323	0.238841	0.621891	0.469204	0.742571
hsa-miR-1263	0.71017	0.148638	0.998948	0.110864		hsa-miR-28-5p	0.312928	0.611941	0.213291	-0.565846		hsa-miR-26b	0.240104	0.6196	0.469204	0.254107
hsa-miR-208b	0.710609	0.148369	0.998948	0.133734		hsa-miR-519e	0.313062	0.611941	0.213291	-0.370835		hsa-miR-335	0.240924	0.618121	0.469204	-0.255579
hsa-miR-1322	0.712889	0.146978	0.998948	0.118586		hsa-miR-198	0.313608	0.611941	0.213291	-0.398436		hsa-miR-548h	0.239758	0.620227	0.469204	0.93914
hsa-miR-639	0.712978	0.146924	0.998948	0.0596924		hsa-miR-619	0.314949	0.611941	0.213291	0.350553		hsa-miR-579	0.240438	0.618997	0.469204	0.612027
hsa-miR-421	0.714367	0.146079	0.998948	0.14316		hsa-miR-1297	0.315838	0.611941	0.213291	-0.643161		hsa-miR-501-5p	0.242777	0.614793	0.471439	-0.437149
hsa-miR-490-5p	0.714984	0.145704	0.998948	0.0934383		hsa-miR-1280	0.316183	0.611941	0.213291	-0.415094		hsa-miR-25	0.244917	0.61098	0.471792	-0.248383
hsa-miR-1258	0.715119	0.145622	0.998948	0.140665		hsa-miR-576-5p	0.316963	0.611941	0.213291	-0.185898		hsa-miR-361-5p	0.24429	0.612094	0.471792	-0.702819
hsa-miR-765	0.715122	0.14562	0.998948	0.0505373		hsa-miR-424	0.318035	0.612239	0.213079	-0.459855		hsa-miR-500	0.245078	0.610696	0.471792	-0.426189
hsa-miR-1243	0.716439	0.144821	0.998948	0.10966		hsa-miR-532-5p	0.319388	0.612586	0.212833	-0.391246		hsa-miR-103	0.24774	0.606004	0.474431	-0.209694
hsa-miR-570	0.717687	0.144065	0.998948	-0.186218		hsa-miR-151-3p	0.320049	0.612586	0.212833	-0.214142		hsa-miR-24	0.247869	0.605778	0.474431	0.17352
hsa-miR-591	0.719939	0.142704	0.998948	-0.0839627		hsa-miR-1205	0.322281	0.615097	0.211057	0.39437		hsa-miR-1826	0.249308	0.603264	0.475822	-0.166697
hsa-miR-372	0.720083	0.142617	0.998948	-0.124159		hsa-miR-1229	0.3264	0.621183	0.20678	0.780943		hsa-miR-384	0.251745	0.599039	0.476889	-0.229113
hsa-miR-1207-3p	0.721685	0.141652	0.998948	-0.143141		hsa-miR-1246	0.329458	0.625222	0.203966	-0.447587		hsa-miR-502-3p	0.252009	0.598584	0.476889	-0.6043
hsa-miR-526b	0.721818	0.141572	0.998948	0.206986		hsa-miR-301b	0.331389	0.627105	0.20266	0.400631		hsa-miR-520f	0.251284	0.599835	0.476889	-0.423792
hsa-miR-187	0.722157	0.141369	0.998948	-0.137217		hsa-miR-34c-5p	0.334583	0.631219	0.19982	0.597697		hsa-miR-1207-3p	0.253281	0.596398	0.477942	0.71957
hsa-miR-211	0.722764	0.141003	0.998948	-0.130047		hsa-miR-217	0.336362	0.631219	0.19982	-0.297842		hsa-miR-574-3p	0.254945	0.593554	0.479727	-0.424573
hsa-miR-582-5p	0.723181	0.140753	0.998948	-0.165234		hsa-miR-524-5p	0.336398	0.631219	0.19982	0.178978		hsa-miR-564	0.256207	0.591408	0.480749	-0.475819
hsa-miR-1257	0.725784	0.139193	0.998948	-0.142683		hsa-miR-648	0.341531	0.636919	0.195916	0.150542		hsa-miR-652	0.257443	0.589318	0.481715	0.174918
hsa-miR-491-5p	0.726045	0.139036	0.998948	-0.140535		hsa-miR-508-3p	0.343745	0.636919	0.195916	-0.276152		hsa-miR-1292	0.259116	0.586505	0.483227	-0.958969
hsa-miR-99b	0.726212	0.138937	0.998948	-0.131998		hsa-miR-1251	0.345661	0.636919	0.195916	0.492363		hsa-miR-619	0.259698	0.585531	0.483227	-0.491916
hsa-miR-1248	0.726351	0.138853	0.998948	-0.147603		hsa-miR-508-5p	0.346088	0.636919	0.195916	-0.348181		hsa-let-7f	0.260792	0.583705	0.483915	-0.331075
hsa-miR-675	0.726359	0.138848	0.998948	-0.124317		hsa-miR-125b	0.346664	0.636919	0.195916	-0.350217		hsa-miR-146a	0.265458	0.576004	0.489925	-0.548011
hsa-miR-487a	0.728356	0.137656	0.998948	-0.146913		hsa-miR-302f	0.34681	0.636919	0.195916	-0.225956		hsa-miR-588	0.265498	0.575938	0.489925	-0.344113
hsa-miR-329	0.728579	0.137524	0.998948	0.10159		hsa-miR-631	0.347653	0.636919	0.195916	0.385385		hsa-miR-196a	0.268547	0.570979	0.494186	0.798761
hsa-miR-1180	0.730969	0.136101	0.998948	-0.221149		hsa-miR-488	0.34777	0.636919	0.195916	-0.666049		hsa-miR-193a-3p	0.271913	0.565571	0.499005	-0.948779
hsa-miR-135b	0.73225	0.135341	0.998948	0.189739		hsa-miR-1207-3p	0.348363	0.636919	0.195916	0.517408		hsa-miR-105	0.275576	0.559759	0.50023	-0.347806
hsa-miR-382	0.732437	0.13523	0.998948	0.125479		hsa-miR-28-3p	0.348971	0.636919	0.195916	0.312488		hsa-miR-18b	0.273489	0.56306	0.50023	-0.344257
hsa-miR-362-5p	0.732576	0.135147	0.998948	-0.0996206		hsa-miR-92a	0.352299	0.641241	0.192979	-0.185944		hsa-miR-378	0.275064	0.560566	0.50023	0.302384
hsa-miR-575	0.734452	0.134037	0.998948	0.200056		hsa-miR-554	0.354103	0.642774	0.191942	-0.240661		hsa-miR-622	0.274611	0.561282	0.50023	-0.995105
hsa-miR-519c-3p	0.734834	0.133811	0.998948	0.0714025		hsa-miR-26a	0.355821	0.644141	0.191019	0.155807		hsa-miR-32	0.277151	0.557284	0.501726	-0.497873
hsa-miR-548c-5p	0.735483	0.133428	0.998948	-0.0913362		hsa-miR-877	0.360609	0.651046	0.186389	0.197255		hsa-miR-758	0.278974	0.554436	0.503662	0.588589
hsa-miR-1250	0.736919	0.13258	0.998948	0.242602		hsa-miR-513a-5p	0.362893	0.651372	0.186171	-0.292964		hsa-miR-33b	0.285825	0.5439	0.514638	0.713801
hsa-miR-486-3p	0.736974	0.132548	0.998948	-0.171613		hsa-miR-320c	0.363133	0.651372	0.186171	0.103921		hsa-miR-1301	0.290822	0.536372	0.519437	-0.461851
hsa-miR-621	0.738308	0.131762	0.998948	-0.134895		hsa-miR-500	0.363715	0.651372	0.186171	-0.372738		hsa-miR-302c	0.290095	0.53746	0.519437	-0.317265
hsa-miR-544	0.739501	0.131061	0.998948	-0.0828257		hsa-miR-942	0.366077	0.653036	0.185063	0.386186		hsa-miR-369-5p	0.290303	0.537149	0.519437	0.741927
hsa-miR-661	0.740252	0.130621	0.998948	0.107332		hsa-miR-190	0.3666	0.653036	0.185063	-0.245063		hsa-miR-520a-3p	0.291789	0.534932	0.519773	0.616823
hsa-miR-525-5p	0.742769	0.129146	0.998948	0.0901648		hsa-miR-647	0.367894	0.653599	0.184689	-0.344615		hsa-miR-1263	0.294072	0.531547	0.522207	0.611503
hsa-miR-892b	0.743168	0.128913	0.998948	-0.142472		hsa-miR-493	0.373629	0.662027	0.179124	0.252778		hsa-miR-891a	0.294719	0.530592	0.522207	-0.177959
hsa-miR-1224-3p	0.744432	0.128175	0.998948	-0.131171		hsa-miR-363	0.375703	0.663422	0.17821	0.172899		hsa-miR-520g	0.295912	0.528838	0.522934	0.621685
hsa-miR-637	0.745065	0.127806	0.998948	-0.0812559		hsa-miR-302a	0.376402	0.663422	0.17821	-0.723902		hsa-miR-1322	0.298199	0.525494	0.524816	-0.587375
hsa-miR-643	0.746172	0.127161	0.998948	-0.128504		hsa-miR-193a-3p	0.383638	0.674395	0.171086	-0.522436		hsa-miR-548k	0.298548	0.524986	0.524816	-0.173205
hsa-miR-181d	0.746318	0.127076	0.998948	0.16131		hsa-miR-423-5p	0.385647	0.676147	0.169959	-0.189164		hsa-miR-1255a	0.299725	0.523276	0.525187	-0.19765
hsa-miR-485-5p	0.746524	0.126956	0.998948	0.0751185		hsa-miR-1197	0.388557	0.679466	0.167832	-0.390899		hsa-miR-492	0.300332	0.522399	0.525187	0.458063
hsa-miR-429	0.74684	0.126772	0.998948	-0.0923291		hsa-miR-1308	0.391625	0.681086	0.166798	-0.315513		hsa-miR-30b	0.302138	0.519795	0.526966	-0.395191
hsa-miR-1261	0.747674	0.126288	0.998948	-0.0688507		hsa-miR-19b	0.3925	0.681086	0.166798	-0.264751		hsa-let-7c	0.307719	0.511845	0.528323	-0.282699
hsa-miR-490-3p	0.74792	0.126145	0.998948	0.235711		hsa-miR-129-5p	0.393483	0.681086	0.166798	-0.245859		hsa-miR-1225-5p	0.303942	0.51721	0.528323	0.579833
hsa-miR-523	0.748412	0.125859	0.998948	-0.140999		hsa-miR-296-5p	0.395432	0.681086	0.166798	0.602071		hsa-miR-1246	0.306354	0.513777	0.528323	0.25634
hsa-miR-330-5p	0.749536	0.125207	0.998948	0.123257		hsa-miR-567	0.39607	0.681086	0.166798	-0.275649		hsa-miR-580	0.307545	0.512091	0.528323	0.547169
hsa-miR-627	0.751259	0.12421	0.998948	0.113558		hsa-miR-501-5p	0.39789	0.681086	0.166798	-0.16156		hsa-miR-582-5p	0.308452	0.510812	0.528323	0.279367
hsa-miR-760	0.751796	0.1239	0.998948	0.0937898		hsa-miR-577	0.398573	0.681086	0.166798	0.432151		hsa-miR-625	0.30573	0.514663	0.528323	-0.473381
hsa-miR-412	0.751796	0.1239	0.998948	-0.125065		hsa-miR-1224-3p	0.399277	0.681086	0.166798	0.288101		hsa-miR-671-3p	0.30603	0.514236	0.528323	0.658413
hsa-miR-147b	0.752055	0.123751	0.998948	-0.128153		hsa-miR-362-3p	0.399619	0.681086	0.166798	0.494896		hsa-miR-23a	0.316195	0.500044	0.538582	0.253631
hsa-miR-659	0.753197	0.123092	0.998948	-0.153478		hsa-miR-1307	0.399679	0.681086	0.166798	-0.47793		hsa-miR-525-3p	0.31536	0.501193	0.538582	0.44855
hsa-miR-337-5p	0.754307	0.122452	0.998948	0.126434		hsa-miR-1178	0.404128	0.68511	0.164239	-0.149879		hsa-miR-876-5p	0.317667	0.498028	0.538582	0.218533
hsa-miR-1254	0.75451	0.122335	0.998948	0.139921		hsa-miR-490-3p	0.404386	0.68511	0.164239	0.541138		hsa-miR-923	0.316947	0.499013	0.538582	-0.216927
hsa-miR-548l	0.755015	0.122044	0.998948	-0.127086		hsa-miR-519a	0.405118	0.68511	0.164239	0.730147		hsa-miR-501-3p	0.320505	0.494165	0.54065	0.356446
hsa-miR-208a	0.755199	0.121939	0.998948	-0.126014		hsa-let-7e	0.406552	0.6858	0.163802	0.349017		hsa-miR-877	0.320262	0.494495	0.54065	-0.511476
hsa-miR-422a	0.756448	0.121221	0.998948	0.0982408		hsa-miR-557	0.409723	0.687488	0.162735	-0.409572		hsa-miR-448	0.321402	0.492951	0.540797	0.594882
hsa-miR-548p	0.756959	0.120928	0.998948	0.0752126		hsa-miR-376a	0.410425	0.687488	0.162735	-0.173406		hsa-miR-1202	0.326289	0.486398	0.545512	-0.24391
hsa-miR-219-2-3p	0.757912	0.120381	0.998948	0.135572		hsa-miR-122	0.41064	0.687488	0.162735	0.451097		hsa-miR-147	0.326654	0.485912	0.545512	0.454368
hsa-miR-483-5p	0.760589	0.11885	0.998948	0.162768		hsa-miR-1206	0.415883	0.694039	0.158616	0.421177		hsa-miR-526b	0.326249	0.486451	0.545512	0.44896
hsa-miR-1287	0.760668	0.118805	0.998948	0.188151		hsa-miR-614	0.417524	0.694039	0.158616	0.315938		hsa-miR-1178	0.329169	0.482581	0.546977	0.48071
hsa-miR-99a	0.762647	0.117676	0.998948	0.138915		hsa-miR-1201	0.419184	0.694039	0.158616	-0.464029		hsa-miR-886-3p	0.32864	0.483279	0.546977	0.403942
hsa-miR-193a-3p	0.762956	0.1175	0.998948	-0.127924		hsa-miR-1236	0.42001	0.694039	0.158616	-0.293582		hsa-miR-1299	0.330709	0.480554	0.548172	-0.29146
hsa-miR-1289	0.7633	0.117305	0.998948	0.0843463		hsa-miR-181c	0.420617	0.694039	0.158616	0.536874		hsa-miR-15b	0.333694	0.476652	0.551259	0.106498
hsa-miR-337-3p	0.763771	0.117037	0.998948	-0.157311		hsa-miR-576-3p	0.420787	0.694039	0.158616	-0.249636		hsa-miR-556-5p	0.334221	0.475966	0.551259	0.599119
hsa-miR-1277	0.765582	0.116008	0.998948	-0.102325		hsa-miR-96	0.422214	0.694677	0.158217	-0.430733		hsa-miR-95	0.335208	0.474685	0.551525	0.647855
hsa-miR-548h	0.765996	0.115773	0.998948	0.117265		hsa-miR-765	0.423726	0.695451	0.157733	-0.148039		hsa-miR-1825	0.336264	0.473319	0.551903	0.827334
hsa-miR-216a	0.767047	0.115178	0.998948	0.0856981		hsa-miR-195	0.426543	0.698359	0.155921	-0.256034		hsa-miR-140-3p	0.33823	0.470788	0.553769	0.107557
hsa-miR-140-5p	0.768114	0.114574	0.998948	-0.153185		hsa-miR-33b	0.428371	0.699637	0.155127	-0.314222		hsa-miR-1249	0.342029	0.465937	0.555001	-0.531955
hsa-miR-1246	0.772294	0.112217	0.998948	0.0870282		hsa-miR-1283	0.431569	0.701937	0.153702	0.393062		hsa-miR-194	0.341871	0.466138	0.555001	-0.210876
hsa-miR-376c	0.773462	0.111561	0.998948	-0.0935574		hsa-miR-214	0.433693	0.701937	0.153702	-0.263625		hsa-miR-548d-5p	0.341847	0.466168	0.555001	0.81169
hsa-miR-1206	0.773618	0.111473	0.998948	0.105079		hsa-miR-933	0.434109	0.701937	0.153702	0.178837		hsa-miR-891b	0.342306	0.465586	0.555001	-0.366363
hsa-miR-658	0.774009	0.111254	0.998948	-0.101348		hsa-miR-486-5p	0.434484	0.701937	0.153702	0.191318		hsa-miR-586	0.348636	0.457628	0.563896	-0.328306
hsa-miR-216b	0.774059	0.111226	0.998948	-0.0791236		hsa-miR-489	0.435473	0.701937	0.153702	-0.562062		hsa-miR-1324	0.3496	0.456428	0.56409	0.647317
hsa-miR-769-5p	0.774327	0.111076	0.998948	-0.115043		hsa-miR-618	0.436084	0.701937	0.153702	-0.376406		hsa-miR-1281	0.354691	0.45015	0.570924	-0.512895
hsa-miR-662	0.774918	0.110744	0.998948	0.0934955		hsa-miR-199b-5p	0.438104	0.703494	0.152739	-0.639218		hsa-miR-148a	0.358799	0.445149	0.575036	-0.536279
hsa-miR-660	0.775713	0.110299	0.998948	0.135947		hsa-miR-423-3p	0.440334	0.70538	0.151577	-0.184899		hsa-miR-888	0.358967	0.444946	0.575036	0.493398
hsa-miR-587	0.776154	0.110052	0.998948	-0.0960221		hsa-miR-374b	0.443972	0.709506	0.149044	-0.239069		hsa-miR-524-3p	0.361546	0.441836	0.577782	-0.308889
hsa-miR-148a	0.776195	0.110029	0.998948	-0.143583		hsa-miR-325	0.445853	0.710812	0.148246	0.73071		hsa-miR-138	0.364642	0.438133	0.57971	0.677798
hsa-miR-663b	0.777106	0.10952	0.998948	0.0961347		hsa-miR-541	0.452295	0.719364	0.143051	-0.171143		hsa-miR-224	0.365356	0.437283	0.57971	0.345758
hsa-miR-516a-5p	0.777201	0.109467	0.998948	-0.168394		hsa-miR-1226	0.456144	0.723763	0.140404	-0.369025		hsa-miR-486-5p	0.365294	0.437358	0.57971	0.186372
hsa-miR-656	0.783742	0.105827	0.998948	0.0873785		hsa-miR-556-5p	0.462688	0.728973	0.137289	-0.126629		hsa-miR-1271	0.368471	0.433597	0.581318	-0.481773
hsa-miR-875-5p	0.783755	0.10582	0.998948	0.0825064		hsa-miR-1322	0.462974	0.728973	0.137289	0.475449		hsa-miR-28-3p	0.36898	0.432997	0.581318	0.847197
hsa-miR-1207-5p	0.78555	0.104826	0.998948	0.0958589		hsa-miR-940	0.463045	0.728973	0.137289	-0.496944		hsa-miR-487a	0.367678	0.434532	0.581318	0.655352
hsa-miR-1226	0.785631	0.104782	0.998948	0.115148		hsa-miR-1275	0.463792	0.728973	0.137289	0.1612		hsa-miR-450b-5p	0.372837	0.428481	0.586012	-0.497952
hsa-miR-206	0.785919	0.104622	0.998948	0.0932653		hsa-miR-562	0.466168	0.729722	0.136843	-0.225381		hsa-miR-29c	0.373986	0.427145	0.586438	-0.508251
hsa-miR-548d-5p	0.786221	0.104455	0.998948	-0.119726		hsa-let-7i	0.466454	0.729722	0.136843	0.188054		hsa-miR-495	0.376622	0.424094	0.589188	0.67134
hsa-miR-323-3p	0.787297	0.103861	0.998948	0.0979127		hsa-miR-548a-3p	0.470838	0.732849	0.134986	-0.347325		hsa-miR-522	0.379092	0.421255	0.591668	-0.389383
hsa-miR-361-5p	0.787813	0.103577	0.998948	-0.101457		hsa-miR-433	0.471684	0.732849	0.134986	0.182056		hsa-miR-122	0.386353	0.413016	0.593868	-0.841114
hsa-miR-299-5p	0.78807	0.103435	0.998948	-0.135466		hsa-miR-98	0.471744	0.732849	0.134986	-0.8663		hsa-miR-1290	0.386803	0.41251	0.593868	-0.107154
hsa-miR-885-5p	0.788453	0.103224	0.998948	0.100458		hsa-miR-892a	0.477582	0.740197	0.130653	-0.134277		hsa-miR-1302	0.388242	0.410897	0.593868	0.385791
hsa-miR-98	0.789392	0.102707	0.998948	-0.100117		hsa-miR-519c-3p	0.48129	0.742005	0.129593	0.164396		hsa-miR-130a	0.385777	0.413664	0.593868	-0.228777
hsa-miR-33b	0.790867	0.101896	0.998948	-0.0893665		hsa-let-7g	0.48144	0.742005	0.129593	0.23884		hsa-miR-374b	0.384229	0.41541	0.593868	-0.192911
hsa-miR-18a	0.793877	0.100247	0.998948	-0.0709921		hsa-miR-29b	0.482084	0.742005	0.129593	-0.19384		hsa-miR-485-3p	0.389111	0.409927	0.593868	-0.204349
hsa-miR-504	0.79402	0.100168	0.998948	-0.20531		hsa-miR-574-5p	0.483192	0.742005	0.129593	-0.171061		hsa-miR-518a-5p	0.385694	0.413757	0.593868	-0.278211
hsa-miR-663	0.794679	0.0998081	0.998948	0.17921		hsa-miR-1271	0.485354	0.743329	0.128819	-0.34104		hsa-miR-606	0.388292	0.410841	0.593868	0.478709
hsa-miR-1233	0.795077	0.0995907	0.998948	-0.104497		hsa-miR-490-5p	0.48628	0.743329	0.128819	0.241284		hsa-miR-631	0.388317	0.410813	0.593868	0.154574
hsa-miR-767-5p	0.795595	0.0993079	0.998948	-0.12723		hsa-miR-135a	0.495097	0.754611	0.122277	-0.328062		hsa-miR-641	0.389393	0.409612	0.593868	0.889063
hsa-miR-141	0.79756	0.0982365	0.998948	0.0721383		hsa-miR-886-3p	0.496805	0.754611	0.122277	0.251934		hsa-miR-1224-3p	0.394299	0.404175	0.594945	-0.449246
hsa-miR-548b-3p	0.800015	0.0969019	0.998948	-0.0781607		hsa-miR-382	0.497869	0.754611	0.122277	-0.49366		hsa-miR-217	0.392664	0.405979	0.594945	-0.33621
hsa-miR-943	0.803304	0.0951202	0.998948	-0.0951434		hsa-let-7c	0.498179	0.754611	0.122277	-0.120839		hsa-miR-301a	0.394993	0.40341	0.594945	0.187877
hsa-miR-20a	0.803964	0.0947636	0.998948	0.0356545		hsa-miR-1263	0.502979	0.755141	0.121972	0.244667		hsa-miR-377	0.396333	0.401939	0.594945	0.615178
hsa-miR-1255b	0.804559	0.094442	0.998948	0.0932312		hsa-miR-769-3p	0.504433	0.755141	0.121972	0.223256		hsa-miR-591	0.39256	0.406094	0.594945	0.546905
hsa-miR-380	0.807262	0.0929857	0.998948	-0.121913		hsa-miR-628-5p	0.504579	0.755141	0.121972	0.375405		hsa-miR-601	0.395484	0.402871	0.594945	-0.574631
hsa-miR-944	0.808858	0.0921278	0.998948	-0.138064		hsa-miR-1299	0.50503	0.755141	0.121972	-0.0962271		hsa-miR-940	0.394617	0.403824	0.594945	-0.931052
hsa-miR-767-3p	0.810295	0.0913571	0.998948	0.0716456		hsa-miR-582-5p	0.505814	0.755141	0.121972	-0.580949		hsa-miR-554	0.400411	0.397493	0.599719	0.411359
hsa-miR-338-3p	0.812559	0.090145	0.998948	-0.0685069		hsa-miR-339-5p	0.506377	0.755141	0.121972	-0.249721		hsa-miR-760	0.402859	0.394847	0.602035	-0.510095
hsa-miR-655	0.813796	0.0894847	0.998948	-0.0792544		hsa-miR-1293	0.506612	0.755141	0.121972	-0.448198		hsa-miR-1261	0.405739	0.391753	0.602297	-0.137063
hsa-miR-196b	0.814027	0.0893614	0.998948	-0.0953731		hsa-miR-320b	0.507572	0.755141	0.121972	0.0839609		hsa-miR-339-5p	0.405027	0.392516	0.602297	0.297428
hsa-miR-432	0.8161	0.0882565	0.998948	-0.1224		hsa-miR-514	0.50877	0.755241	0.121914	0.281954		hsa-miR-574-5p	0.405609	0.391893	0.602297	-0.250224
hsa-miR-1197	0.816568	0.0880075	0.998948	0.098977		hsa-miR-1294	0.511857	0.75665	0.121105	-0.371235		hsa-miR-708	0.406736	0.390687	0.602439	0.420187
hsa-miR-218	0.81708	0.0877352	0.998948	0.0601344		hsa-miR-1255b	0.511985	0.75665	0.121105	-0.324977		hsa-miR-337-3p	0.409452	0.387797	0.605119	-0.383077
hsa-miR-483-3p	0.817629	0.0874439	0.998948	0.0954226		hsa-miR-657	0.515879	0.759214	0.119636	0.178694		hsa-miR-188-3p	0.412301	0.384785	0.605313	-0.518921
hsa-miR-502-5p	0.820437	0.0859549	0.998948	-0.0713425		hsa-miR-888	0.515993	0.759214	0.119636	0.194572		hsa-miR-549	0.41176	0.385356	0.605313	0.126329
hsa-miR-220c	0.820492	0.0859258	0.998948	0.151236		hsa-miR-129-3p	0.518168	0.760739	0.118764	-0.512566		hsa-miR-648	0.41229	0.384797	0.605313	0.346728
hsa-miR-301b	0.820989	0.0856628	0.998948	0.075934		hsa-miR-639	0.521703	0.764249	0.116765	0.115592		hsa-miR-507	0.419778	0.37698	0.614938	0.573048
hsa-miR-34c-3p	0.821723	0.0852747	0.998948	-0.0970069		hsa-miR-30e	0.525218	0.767715	0.1148	-0.206538		hsa-miR-553	0.423121	0.373535	0.618479	-0.352945
hsa-miR-302e	0.822123	0.0850634	0.998948	0.0910774		hsa-miR-520d-3p	0.528959	0.7702	0.113396	0.200468		hsa-miR-654-5p	0.424724	0.371894	0.619466	0.307169
hsa-miR-512-3p	0.822282	0.0849791	0.998948	-0.102985		hsa-miR-875-3p	0.532178	0.7702	0.113396	0.468236		hsa-miR-129-3p	0.432128	0.364387	0.628892	-0.585044
hsa-miR-934	0.823111	0.0845414	0.998948	0.0908044		hsa-miR-1252	0.532621	0.7702	0.113396	0.334374		hsa-miR-346	0.433836	0.362674	0.630006	-0.866638
hsa-miR-593	0.825015	0.0835384	0.998948	-0.0675027		hsa-miR-605	0.5329	0.7702	0.113396	-0.613162		hsa-miR-18a	0.435561	0.360951	0.631138	-0.243973
hsa-miR-1269	0.825263	0.0834077	0.998948	0.0755218		hsa-miR-802	0.533199	0.7702	0.113396	0.1567		hsa-miR-1273	0.440539	0.356015	0.634224	-0.401506
hsa-miR-371-3p	0.826498	0.082758	0.998948	0.0472383		hsa-miR-133a	0.533836	0.7702	0.113396	0.300091		hsa-miR-188-5p	0.439861	0.356685	0.634224	-0.799851
hsa-miR-219-1-3p	0.827327	0.082323	0.998948	0.116659		hsa-miR-200a	0.535531	0.77098	0.112957	0.128358		hsa-miR-31	0.438684	0.357848	0.634224	-0.383674
hsa-miR-548a-3p	0.827518	0.0822228	0.998948	0.0695693		hsa-miR-520e	0.537937	0.772779	0.111945	0.173926		hsa-miR-1254	0.4428	0.353792	0.636109	0.348985
hsa-miR-149	0.830009	0.0809174	0.998948	-0.100242		hsa-miR-601	0.540765	0.77474	0.110844	0.245439		hsa-miR-1265	0.448909	0.347842	0.6435	-0.162545
hsa-miR-215	0.830593	0.0806117	0.998948	-0.0621837		hsa-miR-628-3p	0.541938	0.77474	0.110844	0.174401		hsa-miR-374a	0.453356	0.343561	0.648483	-0.266813
hsa-miR-628-5p	0.831588	0.0800916	0.998948	0.110505		hsa-miR-323-3p	0.543407	0.77474	0.110844	0.240109		hsa-miR-371-3p	0.461844	0.335505	0.655473	0.219685
hsa-miR-1296	0.832424	0.0796553	0.998948	-0.0619867		hsa-miR-30b	0.543942	0.77474	0.110844	0.189883		hsa-miR-490-3p	0.462167	0.335201	0.655473	0.821285
hsa-miR-548g	0.832753	0.079484	0.998948	0.0475495		hsa-miR-449b	0.547085	0.77756	0.109266	-0.126303		hsa-miR-524-5p	0.459276	0.337926	0.655473	0.335019
hsa-miR-665	0.834543	0.0785515	0.998948	-0.0365876		hsa-miR-566	0.549939	0.779956	0.10793	-0.20385		hsa-miR-551b	0.461857	0.335493	0.655473	0.208686
hsa-miR-887	0.836878	0.0773378	0.998948	0.0729079		hsa-miR-299-5p	0.552378	0.781756	0.106929	0.401791		hsa-miR-493	0.465357	0.332214	0.658598	-0.280709
hsa-miR-554	0.838359	0.0765701	0.998948	0.0438712		hsa-miR-125a-3p	0.56141	0.792858	0.100805	0.287801		hsa-miR-1233	0.468355	0.329425	0.660103	0.352159
hsa-miR-520g	0.838646	0.0764215	0.998948	-0.0654425		hsa-miR-15b	0.565767	0.795834	0.0991777	0.0940987		hsa-miR-675	0.468396	0.329387	0.660103	-0.337286
hsa-miR-608	0.838809	0.0763368	0.998948	0.0668639		hsa-miR-548b-5p	0.5659	0.795834	0.0991777	0.238977		hsa-miR-885-3p	0.469942	0.327956	0.660887	0.290649
hsa-miR-431	0.840198	0.0756184	0.998948	0.100995		hsa-miR-1257	0.56833	0.79688	0.098607	-0.351816		hsa-miR-125b	0.472096	0.32597	0.662521	-0.338909
hsa-miR-671-5p	0.840985	0.0752115	0.998948	0.0693195		hsa-miR-1281	0.56903	0.79688	0.098607	0.300688		hsa-miR-526a	0.474749	0.323536	0.66369	0.190355
hsa-miR-105	0.841356	0.0750202	0.998948	-0.0575933		hsa-miR-525-5p	0.572685	0.800321	0.0967359	0.230655		hsa-miR-592	0.474916	0.323383	0.66369	-0.408121
hsa-miR-1276	0.844037	0.0736387	0.998948	0.0885211		hsa-miR-455-5p	0.579966	0.807753	0.0927212	-0.382372		hsa-miR-556-3p	0.477816	0.320739	0.666349	-0.290272
hsa-miR-513a-5p	0.844184	0.0735631	0.998948	0.0440379		hsa-miR-517b	0.580422	0.807753	0.0927212	-0.200201		hsa-miR-362-5p	0.480875	0.317968	0.669217	0.248641
hsa-miR-520f	0.844807	0.0732426	0.998948	0.0344983		hsa-miR-519d	0.584189	0.811306	0.0908151	-0.17447		hsa-miR-181b	0.484085	0.315078	0.672285	0.563128
hsa-miR-874	0.847529	0.0718455	0.998948	-0.0873786		hsa-miR-361-5p	0.585635	0.811504	0.0907095	-0.176724		hsa-miR-17	0.486742	0.312701	0.674572	-0.149286
hsa-miR-891b	0.84766	0.0717782	0.998948	0.065805		hsa-miR-520a-3p	0.587752	0.811504	0.0907095	-0.146903		hsa-miR-299-3p	0.494212	0.306087	0.683506	0.19382
hsa-miR-298	0.8491	0.0710413	0.998948	-0.0850319		hsa-miR-220a	0.587976	0.811504	0.0907095	-0.29778		hsa-miR-223	0.506011	0.29584	0.696939	0.42391
hsa-miR-524-3p	0.849779	0.0706938	0.998948	-0.0426813		hsa-miR-875-5p	0.590664	0.813532	0.0896251	-0.168692		hsa-miR-548m	0.505712	0.296097	0.696939	0.239021
hsa-miR-1304	0.850071	0.0705448	0.998948	0.0842243		hsa-miR-555	0.59573	0.818822	0.0868106	0.2517		hsa-miR-409-3p	0.507498	0.294566	0.697548	0.49792
hsa-miR-597	0.851376	0.0698784	0.998948	-0.114309		hsa-miR-609	0.597458	0.819512	0.0864448	0.187571		hsa-miR-1184	0.516262	0.28713	0.705242	-0.245313
hsa-miR-551a	0.851479	0.069826	0.998948	-0.0665465		hsa-miR-649	0.601222	0.82276	0.0847271	-0.162364		hsa-miR-296-5p	0.515537	0.28774	0.705242	-0.250669
hsa-miR-1208	0.852535	0.0692877	0.998948	-0.047997		hsa-miR-938	0.60229	0.82276	0.0847271	-0.21346		hsa-miR-542-5p	0.515573	0.28771	0.705242	0.44212
hsa-miR-376b	0.853062	0.0690195	0.998948	-0.0443215		hsa-miR-568	0.606011	0.826153	0.0829394	0.133713		hsa-miR-411	0.518106	0.285581	0.706317	-0.397944
hsa-miR-579	0.853109	0.0689953	0.998948	-0.0744601		hsa-miR-1268	0.61173	0.8307	0.0805557	-0.194622		hsa-miR-455-5p	0.52577	0.279204	0.71385	-0.394365
hsa-miR-7	0.853652	0.0687191	0.998948	0.0286531		hsa-miR-1238	0.612589	0.8307	0.0805557	0.233384		hsa-miR-520d-3p	0.525704	0.279258	0.71385	0.312806
hsa-miR-1268	0.855456	0.0678024	0.998948	0.0717264		hsa-miR-105	0.613153	0.8307	0.0805557	0.224641		hsa-miR-644	0.531729	0.27431	0.720476	0.365267
hsa-miR-520a-3p	0.856399	0.0673238	0.998948	0.0533892		hsa-miR-485-5p	0.615398	0.8307	0.0805557	-0.148968		hsa-miR-98	0.532887	0.273364	0.720585	0.320111
hsa-miR-31	0.856427	0.0673096	0.998948	0.0822363		hsa-miR-218	0.615564	0.8307	0.0805557	-0.141932		hsa-miR-624	0.537257	0.269818	0.725025	0.372683
hsa-miR-450b-3p	0.856691	0.0671757	0.998948	0.0652629		hsa-miR-206	0.619104	0.833794	0.0789413	-0.211834		hsa-miR-518e	0.538575	0.268754	0.725339	0.155987
hsa-miR-501-5p	0.857314	0.0668602	0.998948	0.0301261		hsa-miR-139-3p	0.626597	0.842186	0.0745919	0.291873		hsa-miR-548c-3p	0.542717	0.265427	0.729446	0.349188
hsa-miR-1284	0.858062	0.0664813	0.998948	-0.0321011		hsa-miR-299-3p	0.629981	0.844007	0.0736539	0.115129		hsa-miR-1259	0.544302	0.26416	0.730108	-0.12501
hsa-miR-519e	0.862604	0.0641883	0.998948	0.0322996		hsa-miR-518d-3p	0.630478	0.844007	0.0736539	-0.14648		hsa-miR-21	0.546854	0.262128	0.732061	0.248292
hsa-miR-508-3p	0.864134	0.0634191	0.998948	-0.0418447		hsa-miR-1272	0.633974	0.846989	0.0721224	0.224167		hsa-let-7b	0.551341	0.25858	0.735122	-0.119834
hsa-miR-453	0.864945	0.0630117	0.998948	0.101337		hsa-miR-339-3p	0.640273	0.853698	0.068696	-0.166232		hsa-miR-302f	0.550858	0.25896	0.735122	-0.157206
hsa-miR-133b	0.865245	0.0628609	0.998948	-0.0626341		hsa-miR-324-3p	0.642487	0.854942	0.0680631	-0.173629		hsa-miR-1279	0.55353	0.256859	0.73657	0.487205
hsa-miR-188-5p	0.865898	0.0625333	0.998948	0.0715814		hsa-let-7d	0.643912	0.854972	0.0680479	0.106879		hsa-miR-491-5p	0.555119	0.255614	0.737215	-0.309167
hsa-miR-515-3p	0.866141	0.0624113	0.998948	-0.0266612		hsa-miR-331-3p	0.645808	0.854972	0.0680479	-0.0910207		hsa-miR-409-5p	0.561006	0.251032	0.743556	-0.166491
hsa-miR-510	0.868713	0.0611237	0.998948	0.0614722		hsa-miR-223	0.646964	0.854972	0.0680479	0.199442		hsa-miR-1264	0.5666	0.246723	0.748728	-0.101631
hsa-miR-620	0.869472	0.0607445	0.998948	0.0647684		hsa-miR-99a	0.647629	0.854972	0.0680479	-0.259431		hsa-miR-518c	0.56715	0.246302	0.748728	-0.347774
hsa-miR-520a-5p	0.869537	0.0607118	0.998948	-0.0765954		hsa-miR-24	0.651187	0.857211	0.0669124	0.0887846		hsa-miR-520e	0.568773	0.245061	0.749389	-0.26952
hsa-miR-642	0.869556	0.0607024	0.998948	-0.0208524		hsa-miR-199a-3p	0.651891	0.857211	0.0669124	-0.245842		hsa-miR-875-3p	0.572726	0.242053	0.753112	-0.572434
hsa-miR-618	0.869567	0.060697	0.998948	-0.0617417		hsa-miR-25	0.655272	0.857598	0.0667162	-0.148806		hsa-miR-584	0.577241	0.238643	0.757558	-0.0931426
hsa-miR-1	0.871898	0.0595341	0.998948	0.0439183		hsa-miR-1825	0.655527	0.857598	0.0667162	-0.295443		hsa-miR-1303	0.584124	0.233495	0.758682	-0.310718
hsa-miR-599	0.873568	0.0587035	0.998948	-0.0560187		hsa-miR-655	0.656037	0.857598	0.0667162	0.140746		hsa-miR-187	0.583648	0.233849	0.758682	0.281551
hsa-miR-1204	0.876272	0.0573609	0.998948	0.0486462		hsa-miR-1234	0.659704	0.85818	0.0664217	0.162275		hsa-miR-520h	0.585927	0.232157	0.758682	-0.683096
hsa-miR-499-3p	0.877032	0.0569846	0.998948	0.0771264		hsa-miR-518a-3p	0.659792	0.85818	0.0664217	0.198399		hsa-miR-532-5p	0.582721	0.234539	0.758682	-0.202752
hsa-miR-1205	0.877839	0.0565853	0.998948	0.0629818		hsa-miR-664	0.660336	0.85818	0.0664217	-0.179717		hsa-miR-598	0.58573	0.232302	0.758682	-0.272064
hsa-miR-578	0.879206	0.0559093	0.998948	0.072347		hsa-miR-1237	0.664496	0.860142	0.0654298	-0.201091		hsa-miR-603	0.58069	0.236055	0.758682	-0.369491
hsa-miR-488	0.880896	0.0550752	0.998948	-0.074519		hsa-miR-513b	0.664981	0.860142	0.0654298	-0.244627		hsa-miR-802	0.586048	0.232067	0.758682	0.182455
hsa-miR-1267	0.881738	0.0546605	0.998948	-0.062325		hsa-miR-1228	0.665709	0.860142	0.0654298	-0.349178		hsa-miR-1275	0.590294	0.228932	0.759584	-0.22999
hsa-miR-548d-3p	0.881756	0.0546514	0.998948	-0.0640487		hsa-miR-200b	0.668127	0.860837	0.0650789	0.340243		hsa-miR-181d	0.590943	0.228454	0.759584	-0.279941
hsa-miR-1252	0.883503	0.0537919	0.998948	-0.0743992		hsa-miR-571	0.668824	0.860837	0.0650789	-0.073525		hsa-miR-323-5p	0.593567	0.22653	0.759584	-0.210006
hsa-miR-1279	0.885211	0.0529533	0.998948	0.0528079		hsa-miR-33a	0.671214	0.862252	0.0643656	-0.283372		hsa-miR-370	0.593329	0.226704	0.759584	0.441228
hsa-miR-220b	0.888669	0.0512602	0.998948	0.0496294		hsa-miR-29c	0.676247	0.866552	0.0622055	-0.147836		hsa-miR-379	0.591314	0.228182	0.759584	0.354954
hsa-miR-555	0.88885	0.0511715	0.998948	-0.050475		hsa-miR-574-3p	0.677156	0.866552	0.0622055	0.104346		hsa-miR-92b	0.592179	0.227547	0.759584	-0.127367
hsa-miR-604	0.890627	0.0503044	0.998948	0.0522301		hsa-miR-511	0.678487	0.866596	0.0621834	-0.181618		hsa-let-7e	0.597855	0.223404	0.762954	0.250094
hsa-miR-1202	0.890715	0.0502614	0.998948	0.0416403		hsa-miR-361-3p	0.683135	0.867138	0.061912	-0.168696		hsa-miR-202	0.598485	0.222947	0.762954	0.128529
hsa-miR-1262	0.890807	0.0502166	0.998948	0.0417923		hsa-miR-1295	0.68396	0.867138	0.061912	-0.105071		hsa-miR-1294	0.603188	0.219547	0.764786	-0.267317
hsa-miR-644	0.893049	0.0491248	0.998948	-0.0447226		hsa-miR-1827	0.684016	0.867138	0.061912	-0.059223		hsa-miR-455-3p	0.606791	0.216961	0.764786	-0.258268
hsa-miR-410	0.894857	0.0482461	0.998948	0.0349981		hsa-miR-491-5p	0.684652	0.867138	0.061912	-0.232374		hsa-miR-548p	0.60623	0.217363	0.764786	-0.289745
hsa-miR-922	0.895051	0.0481521	0.998948	-0.0363934		hsa-miR-1207-5p	0.685402	0.867138	0.061912	-0.169722		hsa-miR-573	0.606073	0.217475	0.764786	-0.424589
hsa-miR-601	0.89602	0.0476822	0.998948	-0.0549288		hsa-miR-92b	0.68734	0.867742	0.0616096	-0.12349		hsa-miR-599	0.605618	0.217801	0.764786	-0.38404
hsa-miR-1294	0.89748	0.0469752	0.998948	0.0546175		hsa-miR-625	0.688478	0.867742	0.0616096	0.0886121		hsa-miR-93	0.602723	0.219882	0.764786	0.0872216
hsa-miR-1283	0.898207	0.0466234	0.998948	0.0409065		hsa-miR-584	0.705299	0.886392	0.0523741	0.0649533		hsa-miR-1307	0.612735	0.212727	0.7649	-0.477236
hsa-miR-125a-3p	0.9002	0.0456612	0.998948	-0.0652324		hsa-miR-548a-5p	0.709002	0.886392	0.0523741	0.147314		hsa-miR-219-5p	0.608355	0.215843	0.7649	-0.108723
hsa-miR-193b	0.900427	0.0455514	0.998948	0.0614143		hsa-miR-548d-5p	0.710637	0.886392	0.0523741	0.204101		hsa-miR-220a	0.613479	0.2122	0.7649	0.273021
hsa-miR-297	0.900567	0.0454839	0.998948	-0.0545581		hsa-miR-632	0.711473	0.886392	0.0523741	0.181606		hsa-miR-490-5p	0.614579	0.211422	0.7649	0.154854
hsa-miR-542-3p	0.90117	0.0451934	0.998948	-0.0513239		hsa-miR-1261	0.711852	0.886392	0.0523741	-0.114785		hsa-miR-541	0.616042	0.210389	0.7649	-0.215877
hsa-miR-581	0.901404	0.0450806	0.998948	0.0210002		hsa-miR-1243	0.712435	0.886392	0.0523741	0.16541		hsa-miR-548d-3p	0.615191	0.21099	0.7649	0.218402
hsa-miR-517c	0.902006	0.0447908	0.998948	-0.0630717		hsa-miR-381	0.712564	0.886392	0.0523741	-0.1724		hsa-miR-555	0.609742	0.214854	0.7649	-0.370194
hsa-miR-212	0.902197	0.0446988	0.998948	-0.0735081		hsa-miR-622	0.716982	0.888656	0.0512665	0.255453		hsa-miR-892b	0.61164	0.213504	0.7649	-0.46559
hsa-miR-199b-5p	0.902528	0.0445395	0.998948	0.0669329		hsa-miR-337-5p	0.717044	0.888656	0.0512665	-0.206872		hsa-miR-219-2-3p	0.619067	0.208262	0.766093	0.160415
hsa-miR-526a	0.904846	0.0434252	0.998948	-0.0364327		hsa-miR-432	0.724175	0.893375	0.0489661	-0.136265		hsa-miR-646	0.619297	0.208101	0.766093	-0.217504
hsa-miR-103	0.905135	0.0432868	0.998948	-0.0144971		hsa-miR-191	0.724584	0.893375	0.0489661	-0.0497532		hsa-miR-181c	0.620597	0.20719	0.766283	-0.533587
hsa-miR-32	0.907598	0.0421065	0.998948	-0.0384742		hsa-miR-613	0.7255	0.893375	0.0489661	-0.199481		hsa-let-7g	0.625916	0.203484	0.771425	0.133043
hsa-miR-202	0.908055	0.0418876	0.998948	-0.0396695		hsa-miR-593	0.726202	0.893375	0.0489661	0.10493		hsa-miR-362-3p	0.628277	0.201849	0.772829	-0.479612
hsa-miR-1293	0.90882	0.0415219	0.998948	0.045266		hsa-miR-148b	0.727782	0.893674	0.0488209	-0.0580892		hsa-miR-548a-5p	0.62937	0.201094	0.772829	0.285443
hsa-miR-1282	0.909075	0.0414004	0.998948	0.0420591		hsa-miR-17	0.732485	0.896841	0.0472847	-0.0527688		hsa-miR-320d	0.631425	0.199678	0.773931	-0.149875
hsa-miR-1260	0.909577	0.0411604	0.998948	0.0311247		hsa-miR-939	0.733046	0.896841	0.0472847	0.0806827		hsa-miR-1827	0.636521	0.196187	0.777323	-0.0576036
hsa-miR-553	0.910336	0.0407983	0.998948	-0.05323		hsa-miR-665	0.739486	0.903065	0.0442809	0.0514092		hsa-miR-27a	0.636115	0.196465	0.777323	-0.182612
hsa-miR-548n	0.911323	0.0403276	0.998948	0.0253218		hsa-miR-22	0.74438	0.907382	0.0422097	-0.0992063		hsa-miR-1226	0.642523	0.192111	0.779995	-0.316113
hsa-miR-626	0.911385	0.0402979	0.998948	0.0676057		hsa-miR-652	0.748281	0.909366	0.0412615	-0.0688401		hsa-miR-134	0.642861	0.191883	0.779995	0.185393
hsa-miR-610	0.911684	0.0401555	0.998948	-0.0469558		hsa-miR-181a	0.748729	0.909366	0.0412615	-0.0737743		hsa-miR-320c	0.643379	0.191533	0.779995	-0.0539459
hsa-miR-645	0.91217	0.0399241	0.998948	-0.0734462		hsa-miR-362-5p	0.750136	0.909421	0.0412349	0.0914131		hsa-miR-517b	0.641448	0.192839	0.779995	-0.422314
hsa-miR-518a-3p	0.913256	0.0394072	0.998948	-0.0364483		hsa-miR-519b-3p	0.752563	0.909522	0.0411867	0.103214		hsa-let-7a	0.647796	0.188562	0.783277	0.0810736
hsa-miR-188-3p	0.913881	0.0391105	0.998948	0.0314893		hsa-miR-27a	0.753086	0.909522	0.0411867	-0.0985209		hsa-miR-615-5p	0.648432	0.188136	0.783277	-0.163085
hsa-miR-517a	0.914951	0.038602	0.998948	0.0238705		hsa-miR-338-3p	0.754304	0.909522	0.0411867	0.111346		hsa-miR-423-5p	0.650872	0.186505	0.783391	-0.123981
hsa-miR-630	0.915139	0.0385128	0.998948	0.0364519		hsa-miR-1278	0.75824	0.911575	0.0402078	-0.0794391		hsa-miR-451	0.64984	0.187194	0.783391	0.0875171
hsa-miR-615-5p	0.915822	0.0381887	0.998948	0.0493965		hsa-miR-23b	0.759505	0.911575	0.0402078	-0.0630298		hsa-miR-886-5p	0.654084	0.184366	0.785842	0.169705
hsa-miR-485-3p	0.915917	0.0381438	0.998948	0.0158085		hsa-miR-921	0.762485	0.911575	0.0402078	0.187864		hsa-miR-449b	0.662123	0.179061	0.794072	0.0960937
hsa-miR-1238	0.917136	0.0375661	0.998948	0.0350502		hsa-miR-125a-5p	0.762658	0.911575	0.0402078	0.0687866		hsa-miR-483-3p	0.663679	0.178042	0.794512	0.264356
hsa-miR-509-5p	0.91714	0.0375641	0.998948	0.0255196		hsa-miR-496	0.76283	0.911575	0.0402078	0.086662		hsa-miR-128	0.666286	0.176339	0.796134	-0.444981
hsa-miR-518c	0.917367	0.0374571	0.998948	-0.0285793		hsa-miR-451	0.76574	0.913418	0.0393305	0.0413674		hsa-miR-1288	0.67216	0.172527	0.796134	0.228761
hsa-miR-1201	0.917798	0.0372529	0.998948	-0.0366072		hsa-miR-21	0.770339	0.916638	0.0378023	-0.0850584		hsa-miR-363	0.669963	0.173949	0.796134	0.092463
hsa-miR-520d-5p	0.91814	0.0370913	0.998948	0.0356814		hsa-miR-608	0.771183	0.916638	0.0378023	-0.0954806		hsa-miR-657	0.670451	0.173633	0.796134	0.232939
hsa-miR-362-3p	0.918221	0.0370528	0.998948	-0.0677998		hsa-miR-9	0.77304	0.917213	0.0375298	-0.185867		hsa-miR-663b	0.672185	0.172511	0.796134	0.276954
hsa-miR-1256	0.92001	0.0362074	0.998948	0.0371225		hsa-miR-589	0.776252	0.91747	0.0374083	-0.0628776		hsa-miR-92a	0.668013	0.175215	0.796134	-0.109288
hsa-miR-190b	0.921103	0.0356918	0.998948	0.0752162		hsa-miR-204	0.77635	0.91747	0.0374083	-0.140391		hsa-miR-106a	0.677764	0.168922	0.798151	-0.105187
hsa-miR-657	0.922326	0.0351156	0.998948	0.0333846		hsa-miR-1183	0.777377	0.91747	0.0374083	-0.260169		hsa-miR-125a-5p	0.675997	0.170055	0.798151	-0.097774
hsa-miR-920	0.923121	0.0347415	0.998948	-0.0448827		hsa-miR-20b	0.779491	0.918342	0.0369956	-0.0798111		hsa-miR-297	0.678663	0.168346	0.798151	0.397608
hsa-miR-369-5p	0.923871	0.0343888	0.998948	0.0331768		hsa-miR-551b	0.784508	0.919994	0.036215	-0.106222		hsa-miR-892a	0.678668	0.168343	0.798151	-0.126797
hsa-miR-450b-5p	0.923877	0.0343861	0.998948	-0.0307033		hsa-miR-1304	0.785317	0.919994	0.036215	0.125667		hsa-miR-1185	0.686751	0.163201	0.804831	0.192381
hsa-miR-557	0.92466	0.034018	0.998948	0.0300666		hsa-miR-346	0.786308	0.919994	0.036215	-0.0872249		hsa-miR-324-5p	0.687962	0.162436	0.804831	-0.108949
hsa-miR-302a	0.924845	0.033931	0.998948	-0.0414873		hsa-miR-595	0.789726	0.919994	0.036215	0.104424		hsa-miR-519b-3p	0.687354	0.16282	0.804831	-0.118459
hsa-miR-573	0.925716	0.0335223	0.998948	0.0402162		hsa-miR-107	0.791975	0.919994	0.036215	-0.0474683		hsa-miR-331-3p	0.692413	0.159635	0.807211	-0.0872546
hsa-miR-370	0.926406	0.0331988	0.998948	0.0495518		hsa-miR-874	0.792354	0.919994	0.036215	0.165576		hsa-miR-744	0.692392	0.159648	0.807211	-0.134805
hsa-miR-338-5p	0.926854	0.0329887	0.998948	0.0510208		hsa-miR-539	0.792743	0.919994	0.036215	0.170349		hsa-miR-26a	0.694866	0.158099	0.807634	0.0763221
hsa-miR-1179	0.928479	0.0322279	0.998948	-0.0454257		hsa-miR-1259	0.794014	0.919994	0.036215	-0.0630988		hsa-miR-548l	0.695194	0.157894	0.807634	-0.233837
hsa-miR-448	0.928525	0.0322065	0.998948	0.0256114		hsa-miR-597	0.794937	0.919994	0.036215	0.168382		hsa-miR-191	0.698647	0.155742	0.810237	0.0401433
hsa-miR-508-5p	0.929416	0.0317899	0.998948	-0.0367842		hsa-miR-7	0.795814	0.919994	0.036215	0.0602251		hsa-miR-1244	0.715075	0.145649	0.827851	0.234304
hsa-miR-545	0.929854	0.0315852	0.998948	0.0540606		hsa-miR-1180	0.798026	0.919994	0.036215	0.251681		hsa-miR-129-5p	0.723227	0.140725	0.828269	-0.072479
hsa-miR-499-5p	0.930698	0.0311913	0.998948	0.034344		hsa-miR-517c	0.798594	0.919994	0.036215	0.135467		hsa-miR-151-5p	0.724116	0.140192	0.828269	-0.0775217
hsa-miR-517b	0.93098	0.0310598	0.998948	-0.03527		hsa-miR-10a	0.802346	0.919994	0.036215	0.0604921		hsa-miR-423-3p	0.721093	0.142009	0.828269	-0.0842202
hsa-miR-640	0.932406	0.0303948	0.998948	-0.0349378		hsa-miR-1306	0.803019	0.919994	0.036215	-0.0841541		hsa-miR-432	0.719547	0.142941	0.828269	-0.368744
hsa-miR-200b	0.93253	0.0303371	0.998948	0.054104		hsa-miR-1224-5p	0.8032	0.919994	0.036215	0.126591		hsa-miR-504	0.721699	0.141644	0.828269	-0.382684
hsa-miR-589	0.933547	0.0298636	0.998948	-0.027901		hsa-miR-132	0.803719	0.919994	0.036215	-0.186795		hsa-miR-519e	0.720649	0.142276	0.828269	-0.110694
hsa-miR-330-3p	0.934307	0.0295105	0.998948	-0.0349093		hsa-miR-498	0.804306	0.919994	0.036215	-0.0782496		hsa-miR-769-5p	0.718047	0.143847	0.828269	0.203889
hsa-miR-615-3p	0.93452	0.0294114	0.998948	0.036599		hsa-miR-1249	0.806635	0.920003	0.0362107	-0.0812003		hsa-miR-1183	0.726048	0.139035	0.82906	-0.215829
hsa-miR-548e	0.934521	0.0294111	0.998948	-0.0294587		hsa-miR-892b	0.807069	0.920003	0.0362107	0.123488		hsa-miR-596	0.732042	0.135464	0.834478	0.131646
hsa-miR-1228	0.935482	0.0289646	0.998948	-0.0367058		hsa-miR-188-3p	0.809317	0.920995	0.0357428	-0.0664994		hsa-miR-148b	0.736794	0.132654	0.834691	0.0519002
hsa-miR-137	0.935764	0.0288335	0.998948	0.0194435		hsa-miR-1300	0.810805	0.921119	0.0356842	-0.113034		hsa-miR-372	0.736448	0.132858	0.834691	-0.339863
hsa-miR-300	0.93578	0.0288264	0.998948	-0.00986901		hsa-miR-202	0.81738	0.926782	0.0330224	-0.102187		hsa-miR-662	0.734743	0.133865	0.834691	-0.170608
hsa-miR-455-3p	0.93753	0.0280148	0.998948	0.0365975		hsa-miR-662	0.818565	0.926782	0.0330224	0.0669573		hsa-miR-936	0.737227	0.132399	0.834691	0.123921
hsa-miR-1306	0.937871	0.027857	0.998948	0.026263		hsa-miR-548g	0.825239	0.932247	0.0304688	-0.0504911		hsa-miR-885-5p	0.739185	0.131247	0.835492	0.153319
hsa-miR-383	0.938797	0.0274282	0.998948	-0.0195839		hsa-miR-891b	0.826183	0.932247	0.0304688	-0.0811896		hsa-miR-548b-5p	0.751427	0.124113	0.847894	-0.079214
hsa-miR-636	0.939596	0.0270588	0.998948	0.0184155		hsa-miR-298	0.831529	0.936697	0.028401	0.0844035		hsa-miR-23b	0.754509	0.122336	0.848505	0.0597901
hsa-miR-302d	0.940873	0.0264689	0.998948	0.0415422		hsa-miR-301a	0.833344	0.936985	0.0282671	0.0542328		hsa-miR-578	0.754413	0.122391	0.848505	-0.182095
hsa-miR-454	0.940977	0.0264211	0.998948	-0.0406949		hsa-miR-183	0.83459	0.936985	0.0282671	-0.0620671		hsa-miR-101	0.759153	0.119671	0.8509	-0.062833
hsa-miR-450a	0.942176	0.0258679	0.998948	0.0298769		hsa-miR-1284	0.845542	0.94697	0.0236636	0.0517473		hsa-miR-151-3p	0.76308	0.11743	0.8509	-0.0805768
hsa-miR-1297	0.943266	0.0253657	0.998948	0.0317969		hsa-miR-634	0.849603	0.94697	0.0236636	0.0271313		hsa-miR-15a	0.765479	0.116067	0.8509	0.0692426
hsa-miR-100	0.943446	0.025283	0.998948	-0.0419513		hsa-miR-522	0.850062	0.94697	0.0236636	-0.0867583		hsa-miR-190	0.765555	0.116024	0.8509	0.0987385
hsa-miR-605	0.944793	0.0246635	0.998948	-0.046297		hsa-miR-18b	0.85156	0.94697	0.0236636	-0.0534878		hsa-miR-429	0.764215	0.116785	0.8509	-0.157901
hsa-miR-624	0.945105	0.0245202	0.998948	-0.0206621		hsa-miR-106b	0.853425	0.94697	0.0236636	-0.0260857		hsa-miR-769-3p	0.763066	0.117438	0.8509	0.0762165
hsa-miR-1231	0.945191	0.0244803	0.998948	-0.025267		hsa-miR-558	0.857181	0.94697	0.0236636	-0.0833856		hsa-miR-944	0.760645	0.118818	0.8509	0.234299
hsa-miR-138	0.948425	0.022997	0.998948	-0.0385558		hsa-miR-1267	0.857293	0.94697	0.0236636	-0.0522805		hsa-miR-30c	0.771078	0.112902	0.855615	0.101286
hsa-miR-505	0.948689	0.0228761	0.998948	-0.0361755		hsa-miR-187	0.857585	0.94697	0.0236636	0.0962825		hsa-miR-1269	0.78138	0.107138	0.862746	0.16834
hsa-miR-1253	0.948861	0.0227975	0.998948	0.0386739		hsa-miR-331-5p	0.859255	0.94697	0.0236636	0.0895261		hsa-miR-590-5p	0.780956	0.107373	0.862746	0.156278
hsa-miR-10b	0.949051	0.0227107	0.998948	-0.03269		hsa-miR-887	0.860103	0.94697	0.0236636	-0.0638827		hsa-miR-767-5p	0.779902	0.10796	0.862746	0.136633
hsa-miR-576-5p	0.953378	0.0207348	0.998948	0.011089		hsa-miR-383	0.860724	0.94697	0.0236636	0.0777208		hsa-miR-1182	0.784823	0.105229	0.865118	-0.0855904
hsa-miR-203	0.95496	0.0200149	0.998948	-0.0217621		hsa-miR-668	0.861574	0.94697	0.0236636	0.0575469		hsa-miR-7	0.788748	0.103062	0.868013	-0.0673828
hsa-miR-367	0.95558	0.019733	0.998948	0.0206863		hsa-miR-504	0.861913	0.94697	0.0236636	-0.201205		hsa-miR-653	0.790705	0.101985	0.868735	-0.116884
hsa-miR-607	0.955967	0.019557	0.998948	0.0229006		hsa-miR-335	0.864354	0.948093	0.0231493	0.0407583		hsa-miR-320a	0.802309	0.0956582	0.877156	0.0548791
hsa-miR-522	0.956921	0.019124	0.998948	0.0189177		hsa-miR-136	0.869153	0.949195	0.0226444	-0.0547977		hsa-miR-581	0.801147	0.0962878	0.877156	0.0688244
hsa-miR-649	0.957786	0.0187316	0.998948	-0.0171335		hsa-miR-744	0.870881	0.949195	0.0226444	-0.0563829		hsa-miR-607	0.801414	0.0961433	0.877156	0.126733
hsa-miR-519a	0.957984	0.0186417	0.998948	-0.0286018		hsa-miR-146b-5p	0.871642	0.949195	0.0226444	-0.0687428		hsa-miR-505	0.810139	0.0914406	0.884269	0.197916
hsa-miR-520d-3p	0.958148	0.0185676	0.998948	-0.0169507		hsa-miR-542-3p	0.872167	0.949195	0.0226444	-0.0937511		hsa-miR-1231	0.823229	0.0844794	0.897091	-0.179202
hsa-miR-885-3p	0.958443	0.0184337	0.998948	0.0218373		hsa-miR-450a	0.872464	0.949195	0.0226444	-0.0629803		hsa-miR-1295	0.831194	0.0802978	0.898957	0.0442438
hsa-miR-501-3p	0.958675	0.0183287	0.998948	-0.0184148		hsa-miR-598	0.875962	0.949315	0.0225897	-0.110866		hsa-miR-181a	0.83165	0.0800594	0.898957	-0.0308309
hsa-miR-556-5p	0.960162	0.0176553	0.998948	-0.0138721		hsa-miR-182	0.87601	0.949315	0.0225897	0.0602279		hsa-miR-566	0.830384	0.0807211	0.898957	0.107302
hsa-miR-1274b	0.96063	0.0174438	0.998948	-0.0203631		hsa-miR-211	0.878011	0.949315	0.0225897	0.116733		hsa-miR-933	0.83167	0.0800492	0.898957	0.0422105
hsa-miR-331-5p	0.960893	0.0173251	0.998948	0.0274514		hsa-miR-18a	0.878258	0.949315	0.0225897	-0.0427415		hsa-miR-939	0.831233	0.0802774	0.898957	-0.0416426
hsa-miR-506	0.961987	0.0168309	0.998948	-0.0259354		hsa-miR-616	0.88711	0.956796	0.0191805	-0.0656757		hsa-miR-216a	0.835265	0.0781758	0.901384	0.0520039
hsa-miR-1298	0.96238	0.0166533	0.998948	-0.0162425		hsa-miR-106a	0.890933	0.956796	0.0191805	0.0232909		hsa-miR-1206	0.8381	0.0767041	0.902985	-0.141348
hsa-miR-532-5p	0.963404	0.0161914	0.998948	-0.0101465		hsa-miR-30c	0.89229	0.956796	0.0191805	0.0490401		hsa-miR-30e	0.844922	0.0731835	0.907408	-0.0612118
hsa-miR-214	0.964839	0.0155453	0.998948	-0.0199984		hsa-miR-548n	0.893357	0.956796	0.0191805	-0.0430483		hsa-miR-569	0.844348	0.0734786	0.907408	0.0836138
hsa-miR-548m	0.966481	0.0148066	0.998948	-0.00945656		hsa-miR-626	0.893509	0.956796	0.0191805	-0.0902269		hsa-miR-766	0.847218	0.0720048	0.908414	-0.113127
hsa-miR-595	0.966896	0.0146202	0.998948	-0.0210126		hsa-miR-564	0.895134	0.956796	0.0191805	0.0545642		hsa-miR-146b-5p	0.854217	0.0684318	0.91445	-0.0966801
hsa-miR-376a	0.967452	0.0143706	0.998948	-0.0087745		hsa-miR-520f	0.895666	0.956796	0.0191805	-0.0335612		hsa-miR-513c	0.85642	0.0673134	0.915341	-0.11057
hsa-miR-518e	0.968315	0.0139835	0.998948	0.0111241		hsa-miR-409-5p	0.896699	0.956796	0.0191805	0.0371438		hsa-miR-561	0.861496	0.0647465	0.919297	0.171619
hsa-miR-561	0.969134	0.0136162	0.998948	-0.0155865		hsa-miR-337-3p	0.898071	0.956796	0.0191805	-0.115701		hsa-let-7d	0.869896	0.0605326	0.924827	-0.0281357
hsa-miR-515-5p	0.969141	0.0136129	0.998948	0.00975101		hsa-miR-516a-5p	0.904326	0.958272	0.0185111	0.0644748		hsa-miR-127-5p	0.872217	0.0593753	0.924827	-0.0353193
hsa-miR-511	0.971194	0.0126942	0.998948	0.0206036		hsa-miR-1227	0.905124	0.958272	0.0185111	-0.0874333		hsa-miR-320b	0.871408	0.0597786	0.924827	-0.0336929
hsa-miR-361-3p	0.971548	0.0125357	0.998948	-0.0101263		hsa-miR-220b	0.905329	0.958272	0.0185111	0.0879269		hsa-miR-668	0.86879	0.0610851	0.924827	0.0425225
hsa-miR-219-5p	0.972118	0.0122811	0.998948	-0.012033		hsa-miR-130b	0.906263	0.958272	0.0185111	0.0358175		hsa-miR-142-5p	0.878166	0.0564236	0.929659	-0.0344019
hsa-miR-1303	0.972534	0.0120953	0.998948	0.0122724		hsa-miR-224	0.908061	0.958272	0.0185111	-0.027353		hsa-miR-568	0.880977	0.0550352	0.93116	0.0630525
hsa-miR-518b	0.97308	0.0118514	0.998948	0.0257941		hsa-miR-512-3p	0.910589	0.958272	0.0185111	0.0480885		hsa-miR-126	0.883181	0.0539504	0.931256	-0.0692123
hsa-miR-365	0.973572	0.0116319	0.998948	-0.0163042		hsa-miR-505	0.911256	0.958272	0.0185111	-0.0556038		hsa-miR-942	0.883857	0.0536182	0.931256	-0.0792342
hsa-miR-1181	0.974603	0.0111721	0.998948	-0.00881711		hsa-miR-497	0.913418	0.958272	0.0185111	-0.0481762		hsa-miR-199a-5p	0.887473	0.0518449	0.933594	0.110986
hsa-miR-34c-5p	0.975623	0.0107181	0.998948	0.0207088		hsa-miR-153	0.914072	0.958272	0.0185111	0.0309658		hsa-miR-329	0.891671	0.0497953	0.936535	0.0730701
hsa-miR-1295	0.976957	0.0101246	0.998948	-0.00640506		hsa-miR-629	0.914864	0.958272	0.0185111	-0.021348		hsa-miR-563	0.893804	0.0487577	0.937302	0.0238192
hsa-miR-371-5p	0.979581	0.00895947	0.998948	0.00990134		hsa-miR-499-5p	0.918311	0.958272	0.0185111	0.0432587		hsa-miR-302e	0.90413	0.0437693	0.946106	0.0808027
hsa-miR-592	0.979673	0.00891894	0.998948	0.00787591		hsa-miR-1279	0.918693	0.958272	0.0185111	0.048628		hsa-miR-513b	0.905536	0.0430945	0.946106	0.112209
hsa-miR-153	0.980005	0.00877158	0.998948	0.00616708		hsa-miR-569	0.919502	0.958272	0.0185111	-0.0221315		hsa-miR-665	0.906449	0.0426567	0.946106	0.0393721
hsa-miR-195	0.981648	0.00804421	0.998948	0.00512454		hsa-miR-1321	0.91954	0.958272	0.0185111	0.02937		hsa-miR-1287	0.927415	0.0327257	0.962332	-0.113418
hsa-miR-498	0.981648	0.00804402	0.998948	0.00626434		hsa-miR-654-3p	0.923954	0.961372	0.0171083	-0.0466634		hsa-miR-1308	0.927757	0.0325656	0.962332	0.030813
hsa-miR-452	0.983495	0.00722802	0.998948	-0.0095251		hsa-miR-922	0.927043	0.963052	0.0163505	-0.0219481		hsa-miR-154	0.92536	0.0336892	0.962332	-0.0487364
hsa-miR-1300	0.985188	0.00648102	0.998948	0.00827071		hsa-miR-23a	0.92951	0.963052	0.0163505	0.0133987		hsa-miR-550	0.927419	0.0327239	0.962332	-0.0319445
hsa-miR-622	0.985706	0.00625275	0.998948	-0.0121296		hsa-miR-323-5p	0.931033	0.963052	0.0163505	-0.0191791		hsa-miR-645	0.929413	0.0317912	0.962555	-0.0482402
hsa-miR-876-3p	0.985728	0.00624304	0.998948	0.0106417		hsa-miR-659	0.931334	0.963052	0.0163505	-0.0320453		hsa-miR-130b	0.945833	0.0241858	0.967973	-0.0285045
hsa-miR-1278	0.986764	0.00578686	0.998948	-0.00334408		hsa-miR-615-3p	0.936728	0.966193	0.0149361	0.0258641		hsa-miR-132	0.942312	0.0258053	0.967973	0.0291468
hsa-miR-549	0.986805	0.00576869	0.998948	-0.00228219		hsa-miR-503	0.937265	0.966193	0.0149361	-0.0215365		hsa-miR-196b	0.945079	0.0245317	0.967973	0.0392794
hsa-miR-1292	0.987104	0.00563709	0.998948	0.00880846		hsa-miR-635	0.942179	0.969762	0.0133346	-0.05158		hsa-miR-28-5p	0.946013	0.024103	0.967973	-0.0218047
hsa-miR-147	0.987653	0.00539543	0.998948	0.00622398		hsa-miR-548l	0.947615	0.973856	0.0115051	0.0300506		hsa-miR-499-3p	0.943479	0.0252679	0.967973	0.0310936
hsa-miR-1183	0.987759	0.00534882	0.998948	0.00866659		hsa-miR-320d	0.951799	0.976654	0.0102591	-0.0201224		hsa-miR-517a	0.943542	0.0252387	0.967973	0.0193916
hsa-miR-569	0.989157	0.00473471	0.998948	-0.00262365		hsa-miR-31	0.954655	0.978082	0.00962465	0.0297463		hsa-miR-630	0.941693	0.0260905	0.967973	-0.0331694
hsa-miR-127-3p	0.989917	0.00440125	0.998948	-0.00437191		hsa-miR-374a	0.958173	0.980183	0.00869295	0.0194666		hsa-miR-875-5p	0.946237	0.0240002	0.967973	0.0266128
hsa-miR-1265	0.991402	0.00375036	0.998948	0.00157466		hsa-miR-15a	0.962539	0.980291	0.00864499	0.0108247		hsa-miR-890	0.951792	0.021458	0.972167	0.0240081
hsa-miR-516b	0.991798	0.00357681	0.998948	-0.00618343		hsa-miR-483-3p	0.963062	0.980291	0.00864499	0.0364166		hsa-miR-512-3p	0.958906	0.0182238	0.977938	-0.03487
hsa-miR-325	0.992852	0.00311564	0.998948	-0.0041551		hsa-miR-587	0.963539	0.980291	0.00864499	-0.0188184		hsa-miR-22	0.961042	0.0172577	0.978622	0.0131158
hsa-miR-496	0.993569	0.00280197	0.998948	0.00130937		hsa-miR-578	0.964148	0.980291	0.00864499	-0.0199317		hsa-miR-143	0.967756	0.014234	0.983959	0.0475514
hsa-miR-492	0.994242	0.00250783	0.998948	-0.00367372		hsa-miR-1291	0.966116	0.980799	0.00842008	0.0197517		hsa-miR-218	0.970981	0.0127893	0.985738	0.0157483
hsa-miR-590-5p	0.994821	0.002255	0.998948	-0.00286108		hsa-miR-149	0.967661	0.980876	0.00838584	-0.0183583		hsa-miR-1225-3p	0.975718	0.0106756	0.986675	-0.0209801
hsa-miR-1200	0.995588	0.00192034	0.998948	-0.00214574		hsa-let-7a	0.983393	0.994118	0.00256224	0.00396459		hsa-miR-548b-3p	0.974349	0.0112854	0.986675	-0.00969545
hsa-miR-513c	0.995942	0.00176575	0.998948	-0.00213413		hsa-miR-197	0.9837	0.994118	0.00256224	0.00666671		hsa-miR-627	0.976335	0.010401	0.986675	0.0157452
hsa-miR-33a	0.995958	0.00175882	0.998948	0.00287558		hsa-miR-1247	0.9859	0.994812	0.00225884	0.00995147		hsa-miR-1203	0.982703	0.00757755	0.988379	0.00821575
hsa-miR-623	0.996249	0.00163213	0.998948	0.00186938		hsa-miR-222	0.987366	0.994812	0.00225884	-0.0037263		hsa-miR-425	0.983582	0.00718932	0.988379	-0.00297164
hsa-miR-558	0.996317	0.00160232	0.998948	-0.00120562		hsa-miR-502-5p	0.98927	0.995229	0.00207683	0.0040952		hsa-miR-454	0.980982	0.0083391	0.988379	-0.0181253
hsa-miR-381	0.998084	0.000832959	0.998948	-0.000927116		hsa-miR-1277	0.991355	0.99536	0.00201978	-0.00420925		hsa-miR-661	0.983941	0.00703111	0.988379	0.0195668
hsa-miR-30d	0.998439	0.000678275	0.998948	0.000312018		hsa-miR-151-5p	0.99238	0.99536	0.00201978	0.00229182		hsa-miR-133a	0.992059	0.00346254	0.993546	0.0102427
hsa-miR-612	0.998923	0.00046804	0.998948	-0.000522859		hsa-miR-509-3-5p	0.994544	0.996035	0.00172547	0.00405154		hsa-miR-197	0.990826	0.0040025	0.993546	0.00320188
hsa-miR-1286	0.998948	0.000457154	0.998948	0.000479227		hsa-miR-596	0.996286	0.996286	0.00161596	-0.00168309		hsa-miR-203	0.996218	0.00164543	0.996218	-0.0025323

## Sheet: Venn Genes
Names	total	elements
DM DM2 DM2Pre	2	B2M
		U2AF2
DM DM2	3	COX4I1
		APEX2
		CLUAP1
DM DM2Pre	2	PRR13
		SH3BP5
DM2 DM2Pre	2818	DPM2
		PNMA1
		RPS17
		KRTCAP2
		CD44
		ABCA3
		SLMAP
		KCNMA1
		SMARCD3
		ZHX3
		ERCC5
		GNL3
		BTG2
		ABCB7
		PFKP
		CXCR4
		KCNG1
		NCF4
		SLC25A3
		MTHFD2L
		ZNF646
		RAB1B
		IFT122
		GP1BA
		LRRC6
		EPB41L4B
		CCNI
		EP300
		XAB2
		RTN1
		UTY
		MON1B
		SLC2A5
		TRIB3
		ATP5G2
		ZNF446
		KBTBD8
		COL4A5
		ANAPC4
		PARN
		MIER1
		CHD9
		COX15
		MSRB3
		HLA-DRB4
		ING3
		LYAR
		COPS7A
		CAPS
		KNDC1
		PPCS
		IPO9
		SRPK1
		FLJ26850
		ZFYVE1
		SORL1
		NAT10
		CHD1
		CTAGE5
		SLC25A14
		LHFPL2
		NMNAT1
		ACTR8
		STK25
		TMEM19
		STX8
		ACSM3
		GRPEL1
		ABCD4
		SNX16
		BBS12
		EED
		GRK5
		GTPBP1
		AP1S2
		CA11
		RBM17
		ACBD3
		GDPD5
		CD1A
		TRAF5
		RAPGEF6
		SELL
		WHSC1
		KIAA0020
		STARD5
		DNAJC15
		RAD23B
		ABR
		MFSD8
		CTDSP2
		CCNY
		SMUG1
		CORO2A
		DSTN
		TNNT3
		FBXO31
		GYPC
		FBXO11
		FRS2
		RNF4
		GMPR
		CDK8
		GRB2
		TPM3
		ORM1
		HSPD1
		EIF1
		LCOR
		CCDC43
		TUBB
		GAS2L1
		WBP4
		TOR3A
		CHMP1B
		CRELD2
		CD82
		PMM1
		EIF1AX
		PPM1A
		BCL2
		INTS1
		HBZ
		TMEM156
		ZNF239
		PTP4A2
		PLCL2
		SEC14L1
		CHFR
		NAALADL1
		THADA
		PIK3CB
		TBC1D17
		COX8A
		ERBB2IP
		PSMD11
		MTMR14
		ASS1
		GSTM4
		IPP
		CDC42BPA
		TMEM59
		CNOT1
		LSM4
		IRS1
		CDC42EP3
		MRPL34
		SRP72
		NUCB1
		GNA11
		CAPN1
		THAP1
		UPF3A
		PPBP
		ZBED1
		ANKRD49
		SARS
		QKI
		EML3
		MAN2B1
		PRDX4
		ABHD12
		ABCF2
		HABP4
		IL6R
		VPS25
		ASNSD1
		TM6SF1
		CAPN12
		COX10
		HIST1H2BJ
		RP9
		TMEM11
		ZNF227
		MCOLN2
		NEU1
		RPUSD3
		HP1BP3
		IPO13
		XPC
		DCUN1D5
		LTBR
		HDHD2
		GMFB
		LOC401052
		PRR5
		STAT5A
		ASAH1
		ADRA1A
		PTPN2
		ZNF350
		SF3A3
		BST1
		NFYA
		AHNAK
		RGS14
		IL18BP
		HEATR5B
		YIPF2
		FHL1
		GATA1
		PRPF3
		ARID5A
		UBE2N
		IGSF8
		LMO4
		OPA3
		SKAP2
		HP
		KRCC1
		TAGAP
		TRAF7
		HS1BP3
		NFYC
		CCT4
		RTEL1
		ETFA
		BRD4
		ZNF146
		MRPL41
		UBTD1
		CASC4
		PDGFRB
		IL17D
		DTNB
		CATSPER1
		SLC4A5
		JUND
		FBXO46
		DCTN1
		ERMAP
		SAMD10
		NDUFB8
		GRHL1
		PAQR3
		ZNF419
		TLK1
		MTMR12
		KLHL21
		HPS1
		PGM1
		ZMYM5
		KCTD13
		HLA-DOA
		CSMD3
		PGLYRP1
		SET
		LIMD2
		LRP5L
		ASCL2
		SERP1
		ATP5H
		NUP85
		RFNG
		JAK2
		ZNF264
		TNFRSF1A
		CD8A
		XAF1
		ARHGAP25
		GPS1
		RPS29
		ATP6V0A2
		TALDO1
		OLR1
		OPN3
		HCFC1R1
		SEPHS1
		ZNF614
		AGER
		PARD6G
		MICA
		FIS1
		UBE2J1
		ELF1
		BTBD9
		FOXRED1
		SLC16A2
		SLC35B1
		CEP164
		TOR2A
		PSMD12
		HSCB
		ANP32A
		ACLY
		TRAIP
		SMS
		MAPK7
		PARD6A
		GPX4
		FBXO3
		CMKLR1
		DGKQ
		MCM5
		ALG9
		TMEM106C
		BTBD10
		RABGGTB
		PTP4A3
		KCNK7
		SNCA
		NR1D2
		YPEL1
		ARHGAP26
		FBXL5
		NDUFAF1
		PTPN4
		TEKT2
		CDKN2B
		WSB1
		ERH
		HN1
		VEGFA
		ELL
		CDH11
		SETBP1
		RNF175
		AHCTF1
		LIPT1
		MME
		CCDC14
		COG8
		THEG
		KCTD2
		MYC
		ZNF18
		SLC37A1
		TOMM22
		MUS81
		PHYH
		POP4
		DNASE1L1
		OTUB2
		RUVBL2
		ARHGAP10
		TRAPPC6A
		RPL27
		VCP
		SLC35A1
		APOBEC3F
		ICAM2
		AUH
		SH3GL1
		VPS37B
		ADAMTS17
		KIF5C
		NDUFV2
		BLK
		PSMA5
		CCDC28A
		PIAS1
		NPHP3
		TESK1
		TMEM134
		FSD1
		SFXN3
		FBXO7
		HLA-DQA1
		ZC3H14
		CNOT2
		CBX2
		ABI3
		ALDH5A1
		CTDP1
		CRTAP
		ZSWIM4
		DDX50
		TK2
		STYXL1
		CDC40
		BLVRB
		SLAMF6
		GALNT10
		STK39
		ACOX3
		BANF1
		TP53I3
		CR1
		HMBS
		MRPL22
		GADD45B
		WIBG
		TRIM24
		PABPN1
		DNAJB11
		CC2D1B
		FPR1
		FMNL1
		KIR2DS5
		ARHGDIB
		YBX1
		AK1
		FH
		STK10
		VPS26B
		MTF2
		PAQR7
		FAM73B
		PDCD6
		EIF2AK2
		SLC23A1
		CITED2
		FCGR2A
		MDC1
		MAN1A1
		STARD8
		SIAH2
		FBXO34
		PCDH12
		ATP5J2
		TRMT1
		WDR70
		SLC35F5
		LMNB1
		MAF1
		KIAA0408
		F13A1
		CSNK1E
		SRP14
		ACADM
		PIK3C2B
		CHMP2A
		ZDHHC7
		ENTPD6
		UBN1
		SDSL
		ERCC4
		HMHA1
		GFOD1
		COMMD1
		MYO9A
		SP110
		PRMT5
		GPR97
		RPS10
		HIC1
		TLE3
		LRP1
		API5
		BIRC6
		OLFM4
		ADHFE1
		EPC2
		NAGLU
		PADI4
		DYNC1LI1
		NLK
		SDF4
		TAP2
		KLHDC3
		ZDHHC3
		ZC3H8
		FBXO9
		GBE1
		MRPL13
		SNX5
		RAB6A
		PRKD2
		OR2H2
		SIRT5
		CAPN2
		PUS3
		CHD2
		DNPEP
		LGALS3
		GIMAP4
		DIABLO
		MRPL14
		ZNF211
		AGL
		NFE2L3
		PSD4
		PFDN1
		HS6ST1
		TTL
		ATP6V0C
		PLEKHB2
		TIMM23
		TRIM11
		BIN2
		TMEM50B
		HM13
		MPP6
		G6PD
		UBE2O
		TNFSF8
		TMEM126A
		FBLN2
		CPA3
		CPEB4
		BCKDHA
		THBS1
		ACSL1
		ABL1
		PTPRG
		SNAPC5
		EIF4ENIF1
		NCOR1
		TXNRD1
		UBE2H
		SLC6A8
		USP33
		ABHD8
		MAP3K12
		UNC13A
		TAF11
		ARF5
		SLC3A2
		CABIN1
		MTHFD1L
		MVK
		HIST1H2AC
		RBM5
		NCL
		TSPYL1
		NCOA1
		CDK7
		SSR2
		HRH1
		NUDT16L1
		CHEK2
		WDR27
		KIAA0922
		MCM4
		SYF2
		FBXL17
		LRMP
		ZNF585A
		RAB32
		RNF111
		ATP2B4
		ID2
		P2RY10
		DDX21
		ZNF160
		ZNF688
		HADHB
		PTPN6
		DGCR14
		METAP2
		RHOQ
		PAN3
		TNIP1
		TM9SF2
		MAP3K4
		HEY1
		GNG11
		ITGAX
		CLCN3
		XRN1
		MTPN
		CANT1
		PRPH
		BRE
		POLR2A
		MBNL3
		ODC1
		RPUSD2
		POLE
		E2F2
		MAPK11
		HIP1R
		SNAPC2
		ENO3
		RASGRP4
		TOMM70A
		DGKA
		TSPAN18
		TNFRSF18
		CXCL10
		GALT
		ZMYM4
		FECH
		AZIN1
		TACR3
		SLC35C1
		SLFN11
		HERC5
		CDC42EP4
		PANK2
		RNH1
		MAFG
		BICD2
		ALKBH5
		RPL35A
		SLC41A1
		DAK
		KBTBD2
		ACP1
		PDIA6
		DCXR
		CDC23
		SIGLEC5
		TAB3
		MARCKSL1
		CA5B
		CLEC2D
		LSR
		CEACAM19
		MIS12
		CD8B
		EIF2B1
		SLC6A12
		PAK4
		CD84
		RASA1
		RNF10
		NPM3
		ZNF660
		ITCH
		CENPB
		STRA13
		GATA2
		HIST1H4H
		LRG1
		STAM2
		TAF1C
		ADCY2
		STAMBPL1
		KLHL5
		SRM
		MRPS6
		AKAP8
		RND2
		HDAC1
		ATG12
		RNMT
		MTCP1
		MYH4
		MICAL1
		SH3BGR
		ZHX1
		BOLA3
		KIR3DL3
		PREX1
		GNB1
		UPF3B
		HPSE
		DMWD
		POLD1
		SNRPB2
		AIG1
		POMC
		ADSS
		HMGCS1
		RAB28
		ATP2B3
		RAB10
		ALAS2
		WRNIP1
		CNNM3
		TLK2
		RPN2
		MRPL23
		DHRS1
		ABCC13
		SFMBT1
		SDF2L1
		HIBADH
		PSPC1
		UPF2
		ARHGAP24
		CPT1A
		SUCLG2
		MLH1
		DEXI
		ACTN1
		MRPL36
		IFNAR2
		NCOA7
		ITGAE
		CIDEB
		DNAJB14
		FAM20C
		ARHGEF19
		TSPAN17
		HIST1H2BH
		TTC4
		BRD3
		NDUFS3
		TNPO2
		ZFAND2B
		BMP2K
		USP39
		SETD4
		ATXN2L
		SESTD1
		FLII
		ADAMTSL1
		AP2A2
		MAFF
		TMOD3
		GMEB1
		LY96
		AKT3
		LTBP3
		CTTN
		PHKB
		PHF11
		LAPTM4B
		BAIAP2
		ITGB5
		FKBP2
		ZNF503
		XPO7
		TRIM5
		RNASE4
		MBD1
		RRAGB
		ITGAL
		HIST2H2BE
		ALPL
		LYPLAL1
		SAV1
		ZNF17
		BTAF1
		RPP38
		VEGFB
		YPEL2
		COLQ
		UQCRC2
		DRG2
		ZNF22
		RNPEPL1
		SAFB
		HDLBP
		NSUN4
		PIGM
		FANCD2
		ACTR2
		MEF2C
		METTL1
		LBR
		CBFA2T3
		IL2RG
		ANKRD37
		CHPT1
		ARHGEF10L
		TSPAN32
		ACTR3
		STT3A
		PTN
		LPP
		HECA
		HIVEP1
		EIF4EBP2
		RAE1
		TNIK
		RNF122
		ELP4
		RPL10A
		SOX7
		COX5A
		AIFM1
		SEC24D
		POLR2L
		NUFIP2
		ADD3
		ZDHHC2
		MBNL2
		ATP6V0D1
		SLTM
		LZTR1
		POLR1C
		ID3
		TM9SF1
		ZNF473
		SLC25A37
		SMARCC2
		RECQL
		AP1G1
		CTNNBL1
		ECHDC1
		SMARCC1
		USF2
		SLC37A3
		POLG2
		NDST1
		TPD52L2
		ZNF248
		PELP1
		ZNF230
		SERINC3
		PTPLAD1
		DUSP22
		DERA
		MCRS1
		ZFP3
		LAPTM4A
		PHKG2
		DIAPH2
		ABL2
		CRY2
		GPR137B
		TOP3B
		ALKBH1
		FUBP3
		ABCG1
		ACACA
		TMEM127
		CCR9
		SP6
		ABHD4
		NFATC1
		UAP1L1
		RPP40
		SMAD3
		MRVI1
		DGKH
		ASB8
		TAGLN2
		RBBP9
		YTHDF3
		CEACAM8
		PGRMC2
		PAFAH1B1
		UBE2I
		OSTF1
		DNAJA4
		SLC25A1
		SLC25A5
		MYO1C
		ARMC1
		RBM23
		KIFAP3
		HSPBAP1
		PRKCI
		LEPRE1
		RPL12
		ACBD5
		TIPARP
		RTN3
		SKP2
		PSMB6
		PPP1R8
		NOVA2
		FAM102B
		UBLCP1
		TTLL1
		SLCO3A1
		DUSP2
		NCF2
		MRPL48
		GNG10
		SOS2
		DHDDS
		TNNC2
		APOL4
		MRPL28
		PIGV
		SND1
		NIPSNAP1
		MED8
		CXXC1
		WDR75
		CD40
		DYNC1LI2
		LY86
		GDI1
		TCEAL8
		SNRPA
		ZMYND8
		PDXK
		GATAD2A
		PTGES3
		TAP1
		ETS2
		CS
		ZNF609
		PRMT2
		PRDX1
		EHMT2
		UFD1L
		WTIP
		FAM24B
		GTPBP3
		TMCC2
		HACE1
		ZNF721
		BCL2L2
		ARL4C
		ATG4B
		LSG1
		BAG1
		ARMC8
		AEBP2
		VPS36
		TBXA2R
		DSC2
		LPXN
		SERPINA1
		PUS1
		PEX1
		OLFM1
		TUSC2
		TAPBP
		PRKAA1
		MID1
		FCGR1B
		ATP2C1
		AHCY
		MAPK9
		KHK
		MCEMP1
		GRSF1
		DNAH1
		ZNF566
		ABCB1
		ABCC4
		KIAA0196
		PDRG1
		SSR3
		PLAGL1
		FTL
		DYRK2
		PCNX
		CYP4V2
		DNAJC7
		NOL3
		IFITM2
		MRPS18A
		TM7SF2
		FLOT2
		RRAS2
		ARPC5
		PPM1M
		PRPF4B
		SLC43A3
		STUB1
		CRYBA2
		ILK
		SLC22A1
		MAPK14
		MYBPC3
		GTF2F2
		RNF113A
		HPR
		TFPT
		AP4B1
		SOX30
		VBP1
		SLC25A13
		KRT24
		TBC1D2B
		AKAP10
		GSN
		EGR2
		PLEKHG3
		FRMD6
		DGKZ
		CWF19L1
		YY1AP1
		DBT
		MPO
		ZBTB16
		KLK2
		VIM
		HPS3
		HLA-DMB
		MRFAP1L1
		SAMD9L
		ABCE1
		RHAG
		ARHGEF3
		SAMD1
		MRPL20
		EGLN1
		ATP5S
		ZDHHC12
		PDK2
		STAT3
		PHC2
		PPP2R5C
		SLC38A2
		SYNJ2
		CAPG
		WDR36
		TRIM26
		SPHK1
		ATN1
		RUVBL1
		TMUB2
		SLC36A4
		DPEP3
		NDUFA4
		TBC1D20
		CDC42EP2
		SIPA1L1
		IER5L
		OXR1
		GBP2
		WDR4
		CD97
		POMGNT1
		TSNAX
		WAS
		CCBL2
		SEMA7A
		MADD
		ARRB1
		LRRC15
		SUMF2
		TMED5
		WDR60
		CAMP
		ZNF134
		CCDC127
		MDM1
		CD9
		RBL2
		SRGN
		VDAC3
		PPP1R10
		CSE1L
		DHX37
		CAMK1G
		TMED2
		E2F5
		MRPL50
		ANG
		ACSL5
		LYPLA2
		U2AF1
		SLC35B3
		TMEM129
		FCHSD2
		SLC4A7
		RIOK3
		SCARB1
		ARMC10
		ATG9A
		MRPS26
		DNAJB6
		DHX34
		PRKAG2
		PELI1
		SLC35C2
		KEAP1
		MUC4
		RFC4
		RPL30
		DYNC2H1
		RNF5
		MFSD1
		SIRPD
		LEMD3
		PUS7L
		PLEKHF2
		GTF3C2
		SOAT1
		MAP4K5
		EXOSC8
		SLC28A1
		SEH1L
		ADAM21
		KCTD9
		WDFY1
		TSPAN5
		MCL1
		AMIGO1
		PRNP
		TXNIP
		HMGB2
		POLB
		USP37
		BRD1
		KIF3B
		MTMR9
		TRIM58
		IVD
		NSDHL
		VPS8
		MVP
		ZMYM1
		BCL7C
		PSTPIP2
		SF1
		FXR1
		ZMYM3
		TGDS
		UBASH3A
		SCLY
		CACNA2D3
		ENTPD5
		CUL1
		DHX9
		MRPL43
		TNFAIP1
		KLRF1
		PKN2
		XPR1
		VDR
		DALRD3
		BTBD6
		DDX19A
		PLCXD1
		RTN4
		MGAM
		NUDT2
		CACNA1D
		ARHGEF11
		ASGR2
		CD37
		SIGIRR
		BTBD3
		NDUFV3
		DNAJC14
		FBXO21
		KREMEN2
		PRDX3
		RBM12
		GPR65
		STXBP2
		SMC2
		B3GALT4
		OSCAR
		COQ6
		PECAM1
		DEDD
		TMEM9
		PTPN1
		SCYL2
		SKAP1
		IFITM3
		RCCD1
		DDX28
		TRIM67
		LSP1
		WDR46
		CD59
		CDK9
		EXOSC1
		ERP29
		CDYL2
		LRRTM4
		CCR1
		PGRMC1
		DNAJA2
		ITGA2B
		ATP5L
		STX1A
		SH3BP5L
		BMPR2
		AHSA1
		TIMM9
		COX6B1
		TCN1
		SLC5A6
		UBE2R2
		SDCBP
		CTSG
		PYGL
		TXK
		SNPH
		CUL5
		ICAM4
		SNRPA1
		NUBP1
		EIF5
		TIMM10
		PIGA
		POLR2K
		TPP1
		PREB
		NME7
		TFDP1
		ZSCAN2
		DHPS
		AXIN2
		GTF2F1
		RPS15A
		TAF1
		AP1G2
		PIK3CA
		ATP6V1E2
		SLC9A6
		CCDC53
		MBNL1
		RUSC1
		PLEKHN1
		BRI3
		DCUN1D4
		ATP6V1H
		FGA
		SERPINB1
		SYK
		KIFC2
		MRPS5
		MYCBP2
		AGPAT2
		APH1A
		ENTPD4
		CYP27A1
		THAP7
		XPO1
		HTATIP2
		CCDC33
		EPHA6
		DDX6
		DPH2
		KCTD6
		FBXL21
		AP3M1
		CORO1A
		OS9
		COMMD10
		COPS8
		SACM1L
		GPSM3
		SPTB
		SF3B1
		MAGEA6
		PCM1
		CEBPG
		ABHD3
		IQSEC1
		RBM22
		TUBG1
		ACAA1
		TM2D2
		TMEM109
		CCBL1
		RPL18
		SMU1
		SPATA20
		PSMB5
		SETDB2
		MXD3
		CNTNAP2
		DNTTIP1
		BTN3A3
		TMEM116
		HIF1A
		DBN1
		FAM98C
		SLC2A4
		SHFM1
		QTRTD1
		LY6H
		LYL1
		EDEM1
		IBTK
		OXER1
		PANX2
		FAM43A
		CAMK1D
		LOXL3
		ARMCX6
		NFATC2IP
		RIT1
		PKN1
		CEBPA
		MLF2
		MED9
		CRYGS
		FBXW11
		COX5B
		FAM3A
		PRDX2
		BAZ1A
		ACTB
		MSRA
		IFI35
		SLC30A5
		TUBG2
		CBLN3
		UBQLN1
		WDR5
		RANBP10
		DENND1C
		TIMM44
		ILVBL
		SLC29A2
		TMOD1
		ANGEL2
		ARHGEF6
		TGFBR2
		DEAF1
		CIZ1
		ZNF700
		PPP1R16B
		GAS7
		NFX1
		HAAO
		CLDN20
		RASAL2
		DRAP1
		PEMT
		PAICS
		SYNJ1
		NFKBIE
		TOMM40L
		PHF20L1
		MCM3AP
		POLR2J2
		SNX1
		ZNF431
		CACYBP
		JAK1
		PARP3
		CDV3
		GALNT11
		ZFR
		QSER1
		PIGO
		CANX
		HIPK2
		DAP
		SHARPIN
		UGP2
		CDC34
		TEX13A
		RNF125
		EIF4A2
		DMRTB1
		APOBEC3G
		GPR125
		VPS52
		TMEM126B
		HEMK1
		NDUFA9
		RSRC2
		TBC1D2
		POLR2C
		PON2
		GPX3
		EIF2S2
		CLEC4A
		CPSF4
		ULK3
		ENC1
		KCNMB2
		POP5
		ST13
		ZBTB44
		PPIE
		CCDC22
		RARS
		ZNF613
		PGLS
		AMT
		PTPLAD2
		TCF7
		SAMD9
		STRN4
		HDGF
		LCN2
		ARID4B
		LHFPL3
		CBX5
		ZNF326
		CTSH
		PPP2R5E
		TTC9C
		WDR52
		MAP4K4
		VTI1B
		DLAT
		KIF21B
		ZNF266
		ZNF250
		KPNB1
		CRYBB2
		TEPP
		DCTN2
		WNK1
		MFHAS1
		RELN
		MAGED2
		TRPS1
		CASP2
		YTHDC1
		ATG16L1
		PDHB
		JUN
		PCNXL2
		FAM58A
		PNN
		ATP1B3
		DDX3X
		ANP32B
		PGD
		POLR3D
		CLCF1
		E2F3
		RPL26L1
		NDFIP1
		CUTA
		GOLGA4
		NOTCH1
		PCGF1
		TMF1
		DAPK1
		MTMR11
		IDH3B
		SELENBP1
		NEK3
		TMED4
		NPC1
		ZNF600
		TRAF3IP1
		SMARCE1
		SUSD1
		CDKL1
		TRAP1
		USP1
		SAR1B
		RBL1
		APP
		TOB1
		PRKAG1
		SMAD5
		WASF2
		CDK10
		FCHSD1
		KRT23
		UBC
		PRR3
		S100A9
		CBR1
		ACTN4
		EIF2B5
		KCNJ2
		PINK1
		PIGX
		GRAP2
		DNAJB8
		CYP26A1
		APOL2
		CNBP
		SLC4A1
		PDHA1
		TKT
		WASF1
		PMPCA
		ARRB2
		ITPK1
		NUP155
		RBM15
		AHSA2
		AMZ2
		ATP13A1
		MITF
		LILRB2
		GYS1
		DDX11
		FNBP1L
		IMP4
		UBB
		TRIM33
		FBXO42
		ARL2
		TCL6
		PAPOLA
		NDUFAB1
		SLC4A8
		MRPL45
		CEACAM6
		CERK
		HIST1H4E
		MRPL38
		RPS5
		B3GAT1
		BET1L
		PCOLCE
		FRY
		TSC22D1
		POLR3K
		ZNF182
		DARS
		BLOC1S2
		SAAL1
		RIOK1
		HERC2
		HNMT
		PAPSS2
		HCST
		CLCC1
		UTRN
		COL9A2
		KRT1
		SDAD1
		TLR1
		CLTA
		TOP1P2
		OGDH
		NT5M
		TMCO3
		TAF5
		CLN5
		SLC1A7
		CES2
		ZNF529
		GNAS
		TSPAN13
		CLEC1B
		DYSF
		BCLAF1
		ALKBH2
		MGAT4B
		KIAA1715
		BBS7
		KNTC1
		WDR59
		YTHDF1
		LRRC8D
		DNAJC5
		RASGRF1
		ALDH2
		RIBC1
		TRIM41
		RIN2
		PRDM16
		INSRR
		BTN3A1
		NDUFA8
		LAMP3
		OTUD4
		SORT1
		ASCC1
		YME1L1
		MEIS2
		STARD13
		KLRG2
		ZNF75A
		RPLP1
		TNFRSF10A
		GPR114
		ALCAM
		DENND1A
		TRAM1
		PSMD3
		NUP37
		RHEB
		OTUD6B
		BCAM
		FKRP
		HMGN4
		SLC17A3
		ESRRA
		PHF7
		RAB5B
		GMFG
		PIK3AP1
		DEPDC5
		MAPRE1
		TRIP12
		ZMAT5
		LRRK2
		APPBP2
		OXTR
		KIAA0355
		RASSF5
		ENDOG
		TMEM14C
		FGFR3
		LSM12
		POLDIP3
		BBS1
		NTAN1
		PLD1
		DHX16
		SLC35A5
		NDUFC1
		ARL2BP
		NEBL
		ZNF320
		CBFA2T2
		MARK3
		PICALM
		HIST1H1A
		DPF2
		ARPC3
		BRD8
		TMED9
		PJA2
		WDR12
		CARS
		AURKA
		VWA1
		NOC3L
		FUBP1
		IL27RA
		IL5RA
		TIAM1
		SMPD2
		PBX1
		MTR
		PXMP2
		SYTL1
		VAMP4
		RBM38
		ZNF7
		BCAP29
		DGKD
		NEK6
		OPA1
		SNN
		IFI16
		GABBR1
		CLTCL1
		ALG6
		TIAF1
		LSM3
		ASXL2
		LCN1
		NCOA3
		CCDC6
		TP53I13
		PLA2G6
		MRPS28
		KCTD10
		PAFAH1B3
		GRWD1
		ZNF417
		SIRT2
		FANCA
		DNAJC11
		TIMM17A
		PCBP1
		NEDD4L
		EGF
		GNRH1
		FYN
		YPEL5
		ITGB1
		PSMC4
		ZNF649
		SELP
		CYB561
		BRSK1
		CYB5R4
		PDE6H
		C1GALT1C1
		DPP7
		CREB3
		DGAT1
		NKIRAS1
		CORO1C
		MED25
		SPP1
		EPS15
		ZNF627
		EIF2B2
		ZNF593
		WIPI2
		CBX1
		ENO2
		CCDC90B
		WBP11
		CTNNB1
		GALNT2
		NAV2
		ANKRD17
		STK3
		TGIF2
		CCNK
		CNOT7
		DNMT3A
		FSHR
		BAG3
		C1GALT1
		TRIM35
		USP11
		ZFP90
		AP2B1
		SLC30A7
		ATXN2
		RRAS
		POP7
		UBE2Q2
		IK
		PGGT1B
		SURF4
		NACA
		BCS1L
		NUDCD2
		PRMT1
		NARFL
		SNRPG
		RBM3
		ACOT9
		PDE4D
		EPHB3
		ROPN1L
		LRRC45
		PRKACB
		GNG2
		ZNF354A
		TMC6
		MDH2
		TXNL4A
		POR
		SLC19A1
		LIMS1
		ZWINT
		PIK3CD
		APEX1
		EOMES
		PAX2
		MPDU1
		ARPC1A
		CHST2
		SPATA2
		PGLYRP4
		RUFY1
		BIRC2
		ART4
		PIGK
		CCDC23
		ABCA12
		UCK1
		RPL24
		ZFAND6
		CD86
		LFNG
		RAB4B
		POU2F2
		ZBTB4
		TSPAN31
		AGA
		NNMT
		NEK10
		STAT1
		HYAL2
		EPHB1
		POLD4
		MRFAP1
		ANAPC10
		TARBP1
		TNFSF13
		PEX11B
		ATP2A3
		KCNQ1
		RECQL5
		ZBTB24
		PRDM1
		PARP8
		AGPAT6
		SLC26A6
		BBX
		TNRC6B
		BIN1
		SRRM1
		PPP1CA
		ALS2
		TRIP11
		NAP1L1
		PTDSS1
		CCT7
		ABCC9
		VPS29
		RAB24
		EI24
		HERC1
		NR3C2
		HDDC2
		FAM111A
		IQGAP3
		CRADD
		INPPL1
		SLC25A40
		IL19
		ASB11
		BUB3
		COPB2
		MDGA1
		GGT1
		ADARB1
		ZNF664
		DBP
		VAC14
		COL4A2
		BPGM
		ZNF563
		GFPT1
		ZCCHC6
		WDR61
		INS
		SERPINB8
		FEM1C
		PPIL3
		RPLP0
		RBM34
		EXT1
		CLEC4D
		MKNK2
		YWHAG
		CCS
		FCGRT
		NXN
		PPIH
		MFSD7
		PRKCZ
		EIF5B
		FOXJ3
		ZIC5
		COL11A2
		GATA3
		ZNF365
		CDC14B
		PPP3CB
		ANGPTL4
		LSM14B
		FLCN
		SSBP3
		VKORC1L1
		ZNF493
		HDAC4
		RPS6
		HMGN2
		YAF2
		BRPF1
		CES3
		ACP5
		AMFR
		PYGB
		TMEM70
		RCHY1
		PPP3R1
		ZNF691
		PDCL
		DMXL2
		STIM2
		UBE3B
		COPE
		CD99L2
		YRDC
		PTPRF
		LRRC23
		OSGIN1
		DAZAP2
		ZNF271
		MAML1
		POLL
		TYK2
		ARHGAP1
		ZNF706
		MYLK
		CXCR3
		POLR2F
		BNIP1
		GLMN
		UBQLN3
		PRPF31
		SMAD1
		POLDIP2
		ZNF142
		TRDMT1
		ANKHD1
		SELPLG
		BAZ2B
		PIGQ
		ALDH16A1
		ZNF408
		RPL34
		MARK2
		WDR7
		HLA-DPB1
		SLC39A13
		ARL6IP5
		CCNT1
		TNKS1BP1
		CD74
		WDR53
		ARFIP1
		HELB
		MGST2
		VENTX
		PAOX
		DNAJC8
		CBX7
		NRGN
		STAR
		NIF3L1
		F2R
		PIK3R2
		MAP2K7
		SYTL2
		FCGR3B
		DPF1
		AKR1B1
		MRPS31
		STIP1
		CYBB
		UXS1
		SHB
		LMBR1L
		SLC25A20
		PCMTD1
		RSBN1
		RALGPS2
		PPP1R9B
		FER
		SLC43A2
		SNRK
		GUSB
		EXTL3
		LIG1
		DNM2
		LSM8
		TMEM97
		VARS
		SUZ12
		KCMF1
		ZDHHC13
		WWC3
		CDK5RAP3
		ARPC4
		TCEA1
		SPA17
		SERPINA9
		MRPS36
		NPLOC4
		CPLX2
		PJA1
		TRIM28
		ARSD
		PSMD4
		TST
		LYSMD3
		RNF24
		REPS1
		SLC29A1
		TP53I11
		PF4V1
		DCPS
		ALG8
		SRC
		FBXW7
		MRPL27
		CYB5R3
		MINA
		SSR1
		NUP107
		PDE4B
		DDX10
		TMED10
		ZNF26
		RPA3
		ADIPOR1
		PTPLB
		SNF8
		PHTF1
		CMTM5
		STX10
		TIPRL
		MAN1B1
		GOSR2
		AKAP8L
		LCP2
		NR2C1
		PTTG2
		TNFRSF13B
		FFAR2
		CCDC69
		PPP6C
		PRPSAP2
		SH3BGRL3
		ZNF438
		VASP
		SETD1A
		PURB
		SYPL1
		YARS
		NLRP1
		CASP9
		MAP3K7
		SRA1
		ATP6V0A1
		ZNF615
		ZNF32
		BRD2
		IL32
		LAMP2
		RPS6KA1
		SLC7A1
		MRPS15
		GORASP2
		ADAM17
		CHRNA3
		F5
		UBE2D4
		CPNE1
		SEMA4F
		ALG5
		PIAS4
		BNIP3L
		ATP10D
		CDKN2C
		ACACB
		PITRM1
[truncated: 2,921 more rows]

## Sheet: Venn miRNA
Names	total	elements
DM DM2 DM2Pre	3	hsa-miR-29a
		hsa-miR-30a
		hsa-miR-720
DM DM2	3	hsa-miR-93
		hsa-miR-150
		hsa-miR-320a
DM DM2Pre	8	hsa-miR-1237
		hsa-miR-19b
		hsa-miR-182
		hsa-miR-345
		hsa-miR-324-3p
		hsa-miR-484
		hsa-miR-602
		hsa-miR-617
DM2 DM2Pre	29	hsa-miR-453
		hsa-miR-510
		hsa-miR-509-3p
		hsa-miR-144
		hsa-miR-127-3p
		hsa-miR-192
		hsa-miR-124
		hsa-miR-135b
		hsa-miR-532-3p
		hsa-miR-638
		hsa-miR-30d
		hsa-miR-193b
		hsa-miR-934
		hsa-miR-152
		hsa-miR-1274a
		hsa-miR-585
		hsa-miR-330-5p
		hsa-miR-943
		hsa-miR-658
		hsa-miR-937
		hsa-miR-10b
		hsa-miR-365
		hsa-miR-548e
		hsa-miR-924
		hsa-miR-521
		hsa-miR-19a
		hsa-miR-145
		hsa-miR-1253
		hsa-miR-34a
DM	46	hsa-miR-146a
		hsa-miR-877
		hsa-miR-16
		hsa-miR-500
		hsa-let-7d
		hsa-miR-155
		hsa-miR-324-5p
		hsa-miR-1301
		hsa-miR-423-3p
		hsa-miR-28-3p
		hsa-let-7i
		hsa-miR-23b
		hsa-miR-320c
		hsa-miR-146b-5p
		hsa-let-7a
		hsa-miR-28-5p
		hsa-miR-451
		hsa-miR-185
		hsa-miR-574-3p
		hsa-miR-342-3p
		hsa-miR-550
		hsa-miR-486-5p
		hsa-miR-1249
		hsa-miR-17
		hsa-miR-320b
		hsa-miR-25
		hsa-miR-23a
		hsa-miR-331-3p
		hsa-miR-151-3p
		hsa-miR-15a
		hsa-miR-374a
		hsa-miR-652
		hsa-miR-933
		hsa-miR-423-5p
		hsa-miR-363
		hsa-miR-26b
		hsa-miR-140-3p
		hsa-let-7f
		hsa-miR-326
		hsa-miR-15b
		hsa-miR-26a
		hsa-miR-1275
		hsa-miR-1225-3p
		hsa-miR-744
		hsa-miR-30e
		hsa-miR-584
DM2	65	hsa-miR-376b
		hsa-miR-147
		hsa-miR-520c-3p
		hsa-miR-518e
		hsa-miR-1323
		hsa-miR-886-5p
		hsa-miR-653
		hsa-miR-138
		hsa-miR-216a
		hsa-miR-429
		hsa-miR-1184
		hsa-miR-520g
		hsa-miR-588
		hsa-miR-671-3p
		hsa-miR-1270
		hsa-miR-487a
		hsa-miR-563
		hsa-miR-935
		hsa-miR-27b
		hsa-miR-607
		hsa-miR-890
		hsa-miR-548b-3p
		hsa-miR-1248
		hsa-miR-101
		hsa-miR-452
		hsa-let-7b
		hsa-miR-572
		hsa-miR-561
		hsa-miR-1185
		hsa-miR-885-5p
		hsa-miR-342-5p
		hsa-miR-542-5p
		hsa-miR-1231
		hsa-miR-520h
		hsa-miR-758
		hsa-miR-623
		hsa-miR-1287
		hsa-miR-103
		hsa-miR-630
		hsa-miR-548c-3p
		hsa-miR-379
		hsa-miR-369-5p
		hsa-miR-876-5p
		hsa-miR-656
		hsa-miR-338-5p
		hsa-miR-454
		hsa-miR-1264
		hsa-miR-675
		hsa-miR-186
		hsa-miR-181b
		hsa-miR-606
		hsa-miR-410
		hsa-miR-188-5p
		hsa-miR-411
		hsa-miR-1244
		hsa-miR-20a
		hsa-miR-455-3p
		hsa-miR-373
		hsa-miR-767-5p
		hsa-miR-515-3p
		hsa-miR-599
		hsa-miR-1302
		hsa-miR-671-5p
		hsa-miR-885-3p
		hsa-miR-936
DM2Pre	136	hsa-miR-576-3p
		hsa-miR-557
		hsa-miR-637
		hsa-miR-200b
		hsa-miR-509-3-5p
		hsa-miR-520b
		hsa-miR-34c-5p
		hsa-miR-770-5p
		hsa-miR-498
		hsa-miR-1180
		hsa-miR-542-3p
		hsa-miR-1224-5p
		hsa-miR-654-3p
		hsa-miR-562
		hsa-miR-488
		hsa-miR-650
		hsa-miR-570
		hsa-miR-184
		hsa-miR-337-5p
		hsa-miR-221
		hsa-miR-548g
		hsa-miR-204
		hsa-miR-193a-5p
		hsa-miR-195
		hsa-miR-331-5p
		hsa-miR-96
		hsa-miR-604
		hsa-miR-1289
		hsa-miR-519d
		hsa-miR-198
		hsa-miR-214
		hsa-miR-612
		hsa-miR-383
		hsa-miR-139-3p
		hsa-miR-523
		hsa-miR-491-3p
		hsa-miR-1260
		hsa-miR-422a
		hsa-miR-539
		hsa-miR-575
		hsa-miR-1257
		hsa-miR-609
		hsa-miR-548a-3p
		hsa-miR-375
		hsa-miR-1229
		hsa-miR-634
		hsa-miR-513a-3p
		hsa-miR-544
		hsa-miR-620
		hsa-miR-328
		hsa-miR-551a
		hsa-miR-139-5p
		hsa-miR-941
		hsa-miR-449a
		hsa-miR-889
		hsa-miR-330-3p
		hsa-miR-381
		hsa-miR-211
		hsa-miR-1238
		hsa-miR-548n
		hsa-miR-1300
		hsa-miR-146b-3p
		hsa-miR-1282
		hsa-miR-583
		hsa-miR-205
		hsa-miR-1284
		hsa-miR-659
		hsa-miR-1321
		hsa-miR-938
		hsa-miR-519a
		hsa-miR-298
		hsa-miR-208b
		hsa-miR-99b
		hsa-miR-483-5p
		hsa-miR-1280
		hsa-miR-216b
		hsa-miR-651
		hsa-miR-1252
		hsa-miR-576-5p
		hsa-miR-600
		hsa-miR-382
		hsa-miR-615-3p
		hsa-miR-1296
		hsa-miR-516a-5p
		hsa-miR-1274b
		hsa-miR-506
		hsa-miR-302b
		hsa-miR-301b
		hsa-miR-1236
		hsa-miR-618
		hsa-miR-10a
		hsa-miR-518d-3p
		hsa-miR-1201
		hsa-miR-485-5p
		hsa-miR-520a-5p
		hsa-miR-206
		hsa-miR-33a
		hsa-miR-525-5p
		hsa-miR-494
		hsa-miR-107
		hsa-miR-582-3p
		hsa-miR-632
		hsa-miR-371-5p
		hsa-miR-489
		hsa-miR-548o
		hsa-miR-200c
		hsa-miR-552
		hsa-miR-1272
		hsa-miR-338-3p
		hsa-miR-874
		hsa-miR-509-5p
		hsa-miR-499-5p
		hsa-miR-220c
		hsa-miR-147b
		hsa-miR-887
		hsa-miR-497
		hsa-miR-518b
		hsa-miR-664
		hsa-miR-296-3p
		hsa-miR-302d
		hsa-miR-517c
		hsa-miR-765
		hsa-miR-649
		hsa-miR-433
		hsa-miR-1234
		hsa-miR-1255b
		hsa-miR-1250
		hsa-miR-520d-5p
		hsa-miR-1205
		hsa-miR-1208
		hsa-miR-1293
		hsa-miR-635
		hsa-miR-34c-3p
		hsa-miR-1291
		hsa-miR-190b
		hsa-miR-1200
