# Supplementary material for: In silico transcriptional analysis of mRNA and miRNA reveals unique biosignatures that characterizes different types of diabetes
Source: PLoS One. 2020 Sep 21;15(9):e0239061. doi: 10.1371/journal.pone.0239061 (PMC7505453; doi:10.1371/journal.pone.0239061)
Supplement: S1 Dataset — (TXT) [file pone.0239061.s004.txt]

control.1	control.2	control.3	control.4	control.5	control.6	control.7	control.8	impaired.fasting.glucose.1	impaired.fasting.glucose.2	impaired.fasting.glucose.3	impaired.fasting.glucose.4	impaired.fasting.glucose.5	impaired.fasting.glucose.6	impaired.fasting.glucose.7	type.2.diabetes.1	type.2.diabetes.2	type.2.diabetes.3	type.2.diabetes.4	type.2.diabetes.5	type.2.diabetes.6	type.2.diabetes.7	type.2.diabetes.8	type.2.diabetes.9	Normal.control..1..mRNA.	Normal.control..2..mRNA.	Normal.control..3..mRNA.	Normal.control..4..mRNA.	Normal.control..5..mRNA.	Normal.control..6..mRNA.	Normal.control..7..mRNA.	Normal.control..8..mRNA.	Normal.control..9..mRNA.	Normal.control..10..mRNA.	Newly.diagnosed.type.1.diabetes.patient.1..mRNA.	Newly.diagnosed.type.1.diabetes.patient.2..mRNA.	Newly.diagnosed.type.1.diabetes.patient.3..mRNA.	Newly.diagnosed.type.1.diabetes.patient.4..mRNA.	Newly.diagnosed.type.1.diabetes.patient.5..mRNA.	Newly.diagnosed.type.1.diabetes.patient.6..mRNA.	Newly.diagnosed.type.1.diabetes.patient.7..mRNA.	Newly.diagnosed.type.1.diabetes.patient.8..mRNA.	Newly.diagnosed.type.1.diabetes.patient.9..mRNA.	Newly.diagnosed.type.1.diabetes.patient.10..mRNA.	Newly.diagnosed.type.1.diabetes.patient.11..mRNA.	Newly.diagnosed.type.1.diabetes.patient.12..mRNA.
A1BG	3.72155078211828	3.36215738616526	3.12589290109409	3.351920951786	3.64246857878816	3.98987856039039	3.9346656612229	3.8864688093824	3.82980754360777	3.54336482783267	3.71769143231672	3.03609777226511	3.32499842447962	3.94596575385117	2.7253528545273	3.63598351694198	3.74303825129028	3.97403165761212	3.66420941795116	3.70150633225355	4.00737825576861	4.17258444896836	4.4829006119281	2.51909361425452	3.33864642307015	3.49146469636487	4.85420172487171	3.50176066087318	3.27261622062837	3.01964165207047	3.79976202710757	4.33369406721466	3.36712166172256	3.33078786050716	3.61918736170224	4.13121793519458	3.64598186138341	3.64880443935172	3.1625262543159	3.48279166120677	3.29673674291811	3.89858432167463	3.41159774555518	3.63927195325638	3.93088922761837	3.36193315162052
AAAS	4.10221318422502	4.34724682199347	3.91936187035229	3.62494416702674	3.75344459059015	3.1880224562608	4.10507529911709	3.76851494550502	4.19271282511029	4.2130036235683	3.58716696402842	4.34672558577903	3.99765697840966	4.03948818643929	3.03925942101634	4.20047698200763	4.19120724850412	4.19788752794386	4.39883767349879	4.03396975432863	4.28077441147734	4.16367715490599	4.28240372763672	3.47053174414256	4.18309791662081	3.87840841671009	3.68621730883662	3.87328682315336	3.47768555737756	3.72905229080758	3.5819428746281	4.0729838514791	4.39198115197072	3.65243847588011	4.72504528799213	3.56914436505185	3.51953635606832	4.32123907523488	3.74081859839005	3.65255352676596	3.90165151481792	4.32695050242342	3.67179879015072	3.91166180671823	3.63053199997462	3.56403965684044
AACS	4.47424786543053	4.07161950230688	4.21129238422463	4.92995656662202	4.67637301066679	4.39567607302044	4.49698325143519	4.93918728961776	4.29539504775468	4.65128713553242	4.89571232845538	4.23656464290092	4.80391892501309	4.40632967437243	4.7573346850502	4.23495790720414	4.10602331367553	4.4600269124917	4.40703244931757	4.24244712802685	4.44442391109268	4.53441691701657	4.27224982956608	4.84007408623337	4.21713232540081	3.98913100370382	3.9805471843429	4.5739454701338	4.62492458786657	4.69372667721144	4.73335501998823	4.72249853820407	4.89166246094811	4.58133393632899	4.38311978153024	4.72623631074894	4.32813974904488	4.53366535832165	4.48460801644946	4.4903938404241	4.63333940786506	4.57207193646015	4.50853994435272	4.40691233684889	4.47339400052289	4.38656730467403
AAMP	4.75016330152989	5.39685931738765	5.14144222704056	5.24335143540511	5.25977647785139	4.59349403726604	5.10818583865749	5.2376396606599	5.19880470449875	5.2346903704739	4.86317805978774	5.02241881586946	5.12973281522856	5.03856253786435	5.42439408433665	5.13274232182821	5.02788715619393	5.08581129791712	4.70286718407408	4.53111528551127	4.65922703912129	5.1142155358942	4.91299199848392	5.29275863641884	5.25087462463312	5.34340647815756	4.95238331163141	4.93270431646085	4.98505904748648	4.78762188835977	5.29323541505501	5.13626733847133	5.29599982162455	5.2208579495335	4.94112544567682	5.06548013775396	5.09972822162198	5.22805254629145	5.21325351208061	5.48236571849816	5.26307545771334	5.04574749665636	4.89839137449505	5.12823057564748	4.81919171650846	5.37583688082018
AARS	6.52866053489769	6.7498465513952	6.34405510655481	6.58879110324844	6.36761308869456	6.85559727392776	6.54430372244883	6.36832909694153	6.4439032301329	6.57709063171704	6.15701764576741	6.62581035028607	6.50489144282566	6.55438415630812	6.23756736212016	6.3205838008624	6.58443424209563	6.17706209606489	6.45739860332664	6.35207448035755	6.34511216568042	6.18149235559027	6.56111086306842	6.2685482664647	6.38422014228093	6.32420190976676	6.41542646537546	6.45717464581938	6.52536544173485	6.6710799816704	6.60776783208248	6.58460164869399	6.98168673427724	6.43195052044883	6.57830448231135	6.54334944023139	6.49694321267304	6.44763296592015	6.52199136296374	6.78568144508364	6.5030110177177	6.52943618249896	6.43814775842215	6.68680675070416	6.48382728704863	6.32179469546677
AASDH	5.22868795610374	4.97125840697037	4.81821684560541	4.37711638090248	4.83721275443863	5.51013871027443	4.87121166794249	4.62500760094314	4.75795017569097	4.49269422164969	4.17277946083848	4.98627536643145	4.76478418028644	4.80622708258956	4.2739383122316	5.06811018546028	4.86087268957526	4.40713528832509	4.85641164388866	4.9083046519032	4.83945433967103	4.62598692141238	5.0344785836797	4.41301379287827	4.59914664105257	5.18342885538597	4.66028395819305	4.88111520539033	4.93140667667323	5.42206973891787	4.65080322758963	4.819915055242	5.06767368984208	4.92396059964813	4.18575157756739	4.72871679297383	4.99057209120727	4.93955213463777	5.1615900240741	5.10645377898254	5.02277856242676	4.87676143675741	5.22826298870136	4.83236975907627	4.94387247827375	4.75907185509432
AASDHPPT	5.15878637271106	4.62560242631835	4.20429588288502	4.45646770312551	4.77827268391092	5.07629559162933	5.17562611622499	4.49889464033552	5.5009646495063	4.67772644230085	4.87880158563067	5.4790517478984	5.03258093048135	5.4272712711812	4.34793825464451	4.86005643257704	5.04597601483482	5.04568800684548	5.0139000540692	5.48590909117073	5.03492604403483	4.9018421439353	5.19094498598309	4.54684702242103	4.7076206344033	5.29987247155044	4.63149449414568	4.65433594568353	4.46233237623264	4.82299111962598	4.60576182057779	4.58330623284758	4.65836396339519	5.2200130106514	4.34752829137661	4.56503477141739	5.23567708735048	4.23298942822541	5.31419210285251	5.0681362060987	5.14348973273433	4.33897086545457	4.50748531928723	4.98180239743731	5.00800927572619	4.57053114446441
AATF	6.43779123240152	6.72596566819875	6.49694402963061	6.61463305780851	6.48284436463853	4.85404389154906	6.33811690864359	6.51919262494551	6.67899831928944	6.90071030300663	6.84507134821175	6.42050060509327	6.76883397612812	6.63611718553711	6.6256692548241	6.48506086081079	6.60320518713384	6.56560443798474	6.69246674722696	6.276445657042	6.49424796115584	6.58102961283492	6.50576441648538	6.4259517428994	6.39683968314209	5.99093245825464	6.33182565383472	6.37499712827181	6.32597237167019	6.09686024616688	6.67812544058984	6.36209671894083	6.46531079422519	6.15592914658321	6.18715451199198	6.47663531563729	5.81636538809681	6.93090435500582	6.07002152399712	6.41573752715514	6.46358846365118	6.57427078448628	6.43036699228123	5.90011003938585	6.06121447595053	6.49026315037072
AATK	3.99176677519942	4.22779956524801	5.19211793395611	4.89907997867577	4.728735761608	3.97439404075494	4.05639683939867	4.35887059005934	4.44553993956382	4.49521838628369	4.3179941763072	3.53936554161834	4.67451381028428	3.97721236751897	4.70361728205153	4.2734726003249	4.10270422251804	4.39438293034933	4.3029584027537	3.43428318682547	4.05306583880459	4.5338234091764	3.82768430288042	4.55021608730045	4.37865125117477	4.17686554375497	4.02032538267598	4.5575989480003	4.71169639170913	4.20585691491457	4.37485770138119	4.67677270140796	4.72330520509778	4.14669623588141	5.50818756516435	3.84057735967037	4.26188922604805	4.68021541923003	4.11821621783411	4.31259619266423	4.25191210936379	5.10232826546521	3.83366160517033	4.60326939914838	4.45858517943602	4.33900393217783
ABAT	2.40141167826703	3.03220049492385	4.65008533741891	5.49133836897567	4.48308403284239	4.35757424079112	4.14944755310044	4.6365182459094	3.2287149813744	2.78839018749445	1.75089586891021	3.54016439681234	2.92062463318559	3.79636924179207	4.70111072654825	2.63600878857482	3.25397943507906	3.86319822241059	2.90839730931507	3.08612771867914	1.84243739579819	3.55765955203517	2.12041134044009	4.1422950812044	4.38855144344929	4.50767279292797	3.38352004318765	3.12258207081413	5.36909830183038	2.79767257438406	4.74895861359328	5.21958823526305	4.78677936990691	3.88955762817217	4.70832676806425	3.74035784686817	4.15943474779	5.4047489856001	4.10055611289099	3.95505492683165	4.74980768862649	3.0991546294035	4.19638233744829	4.86502961884292	2.70823014676195	4.80810361350976
ABCA1	6.12990940955182	6.29670509592367	5.94861021870312	5.97102672028503	5.90162969216388	6.54022761840468	6.24189616849992	6.14833921568846	5.70496318073404	5.6314207808865	5.50086241128634	6.11412853029118	5.44941441485117	5.09814336692046	6.05755182754629	6.16101003883092	5.58335541089622	5.99535262373828	5.90497842202784	6.11541500384031	6.6311053412648	6.5434345748873	5.44216176655855	6.49257460215676	5.96902876181182	6.40641913381457	6.2466499748201	6.0011931237276	6.4537014202892	5.70576181948141	5.71897734809601	6.42834487107342	5.85936410947579	6.32801310640115	6.66459919032483	5.9694089410767	6.51736196101072	5.81458802332827	6.72312787457522	6.07754017214752	6.43318307685043	5.9528054072855	5.66215063768114	6.4358474079835	6.08018464669061	6.07129073974248
ABCA12	1.91150020808749	2.43349193030646	2.55346062504506	3.40534381299533	3.48492132333633	3.34944109046536	3.30055398819267	3.41645958533683	2.61745676153769	1.509349907368	1.82010023494414	1.85855795272872	1.53174874091736	1.23618511688437	3.03803341617076	2.1566527995167	0.90981748938084	1.02228983447207	-2.00551874466482	2.22754260300009	1.26363448545415	-1.66655102306152	1.64445382882292	2.97591846417485	2.08374256980506	1.56126301344573	3.44733180833299	4.62736462940832	2.46591802037773	4.16826120677383	3.05798571290278	3.27763128797692	2.12958467855036	4.04036334409622	2.97981593217069	2.15570742662643	3.33037969528574	2.95768934624286	3.25031820310991	4.31397413765656	2.88439156600623	4.75638649809201	0.641350042534532	2.65184301427532	2.89043526581463	3.94732860715368
ABCA2	3.94600697918398	4.67547089464406	4.2601231666155	4.88169066664316	4.34688719245479	2.84351191536357	4.23562232885577	4.67004360305922	4.56815422393949	4.72235821686585	4.12390041246529	3.98629809439844	4.76973962543412	4.11497688742278	4.40680637768819	3.66105324035279	4.24479204704384	4.35658003386108	4.73885448611747	4.05630289097539	4.25374275850606	3.95510594898341	4.18734655898503	4.22452008355041	4.2881654229397	3.97508962643888	3.29865608439239	4.18844665215619	4.31707436496065	4.70304563469005	4.51012817062618	4.69148127479248	3.97194310718998	4.34131759176746	3.89304237335111	4.59924503406547	4.11152041092195	4.94269315964793	3.89694448279061	3.82151926633248	4.23334181800612	4.51438013549547	4.10584195723791	3.91468206430885	3.95578214368211	4.18920747775009
ABCA3	3.9265007575224	4.41616943891317	2.70780167257231	1.89596122733963	0.557891832384885	4.25975589661427	3.1255270788801	-2.94674112918782	4.59781321425985	5.01438379190819	4.67358186088925	4.49517594601147	4.09274836223874	4.61805201748703	2.05396907417087	3.57226011590549	4.56668946895509	4.64550683434323	5.16384872224137	4.57055316771359	4.29397607449242	2.87303538277073	4.56054191361708	3.09496698876543	2.71191365473953	1.52601838846475	1.54873050315631	1.83036490567816	2.42233224614407	1.50628286100924	0.385668887999753	4.22720726919932	2.19073431221325	0.549488385286824	4.04811624825269	2.25371620901284	0.665570026896912	3.97510137592035	0.850930904496859	0.879346106890855	2.35445918884901	3.57700169183701	2.21832139808387	0.248307937455211	2.01857892202033	-0.573992011267141
ABCA4	3.37554785673249	3.0959335532179	3.16696688102384	2.68947970048535	3.65080723208179	3.78827950185637	3.29033703360485	4.32256947282013	3.70097075729306	3.77290382294436	3.96915719616789	3.31968050701339	3.71541268267852	3.4905783673102	3.65918874008393	3.95198751555101	3.5821580592102	4.0752855844827	4.12607594600071	3.61499328459623	3.86029571578569	3.91414774505135	4.07309684213972	3.68334854141425	3.08957964610858	3.4260912609703	2.90880516750466	3.64044027479367	3.79232122413411	3.26804533466966	3.50206139129148	3.39546303752064	3.55585789058847	3.55816881434713	4.16118372595813	3.29284036453838	3.14180565973548	3.26687924843976	3.55567199447918	3.51842742636187	3.57058448167639	3.87719011327639	2.69723646256103	3.10594982795918	3.68271597260098	3.51930597538113
ABCA6	3.57792391376294	2.96912037338339	2.60077694269548	1.48394659927688	2.48639319910005	3.81382293918771	2.59439102918129	2.88369731236325	3.13991488101046	2.93243720150126	3.91576731715322	3.61795601174789	3.72392804138333	3.36895944240826	0.721703788551822	3.4876237825262	3.11916073020303	3.51577990931499	3.16007616168214	2.8187193044975	3.20372584321845	3.41416003201018	3.54915294113777	2.24191888684748	4.31317064029134	2.51152553162299	2.06000662628379	2.56100035269616	3.44431151633861	1.78038825844013	1.78247611887467	3.05483646091247	3.42282864825958	2.77144750526276	2.48143821287304	2.27260719479855	2.01409154203175	3.09815637315594	2.84526276425795	2.28218492617955	2.63575747896068	3.98122851306305	2.9389258656343	2.88748909801275	2.52832020486473	3.59008605918077
ABCA7	6.2330580711388	6.39166488717026	6.34060022164212	5.85404998060824	6.32433231034644	4.66143291187196	5.99247037270729	5.97856994175369	6.22015926580828	6.72138633836347	6.25925281595998	6.08657764746679	6.52193079770191	5.52602058795998	6.06043671949617	6.41575307679167	6.93679958062387	6.15072596961459	7.34740156736813	6.69423925712229	6.11330683106026	6.22224247392068	6.63445489264858	6.43854511756835	5.96518978090927	6.11564798184287	6.06345811282044	6.2337528420093	5.80460893954107	5.78810915112018	5.6579437942016	5.81644275082881	6.03040231159302	5.96350455274042	7.11366544165447	5.98483867742825	5.54892141645751	5.7592998892243	5.74030384020177	5.20868198865887	6.23858320250104	5.62994585345179	6.49421700364468	6.44993014128987	6.01777342310751	5.58251357870586
ABCA9	3.05694040402565	2.97712766173627	3.46735394539844	3.73719836461588	3.32515173611764	3.94364064145403	4.2417058999057	3.59709019328362	2.61005052651212	2.95815979020133	3.32675764908163	3.72461365502167	3.09611888158563	4.11358860846742	3.69545452959205	2.78960264246181	2.05400693847401	2.69856337844944	1.7111010280765	2.54400852847905	2.45078427995129	2.86301330255466	1.22593478952662	2.43248005584731	3.9006194057715	3.51383651034726	4.09486646657031	4.53197377078121	3.21534399054983	3.70051517733279	3.29452759582309	3.17396012517992	2.46602199556846	3.40904173059237	3.20994707119927	3.11362592147733	3.92918182901838	3.58611709381189	3.57857248924814	3.2047410605356	3.13363158998231	2.94550514761557	3.24649438805737	3.61536780588432	4.20476009168301	3.66670491773637
ABCB1	4.23356217986581	4.2256419052417	3.93523446405172	3.96630967120038	4.17649804115634	4.60834419452929	4.60064877587202	4.45731920651707	3.51099526187665	3.20585264306827	-0.355465516818844	3.12705011007749	3.37795093069162	3.46955269682676	3.12350558342684	2.74863436172302	2.52955104044241	3.87531169319178	4.35438669188967	4.39368040922811	3.54907528628207	4.33938332684887	4.0380538437095	2.89224166439205	4.10583932151862	4.42160851169829	4.32816526126636	3.49782560553428	4.36287604280095	4.55675923945123	4.0736999735367	4.56720498909719	3.62323014209854	4.82350847611793	1.00152347062195	4.56084930338391	5.20124101011144	4.01619597654149	4.68854237773527	4.27592993877625	4.25461352193929	2.92579447897968	4.7257390928415	4.54251018809265	3.87545237971077	4.47735979429556
ABCB10	4.36320601404106	4.48355289907167	4.91081946890186	5.19969565246748	4.88261704569133	5.14107653469652	4.92102025323929	5.25623464302169	4.35541266049401	3.79840011867157	4.53840201259966	4.9430831491559	4.25541181718947	4.79765180244264	4.89003539028313	4.32643495991184	4.33914704745081	4.07735270091874	4.51092877802023	4.69524475932487	4.4553328874667	4.21869073543298	4.30568201275474	4.63052595314092	4.6489762962384	5.07498331036502	4.9505136144384	4.91505217581789	4.72600134255174	4.52940701461339	5.33594544707588	4.89463947320574	4.67310250238417	5.12762224406853	5.23854626774104	4.89543020354221	5.40192788955505	4.53027099570308	4.98813075743132	4.79773893878484	4.45426677635187	4.63498857234115	4.81709415543394	4.60571411509556	5.00361044163062	5.2679355044774
ABCB6	4.11721624044538	4.47829353111611	3.47753340318701	3.60475641964556	3.70624551874962	4.86916881702674	3.7018435771642	3.24674552128881	4.28127370388997	4.14730685733497	4.71064305679232	3.91809666663693	4.11350444348438	3.94615074183818	3.69231055346498	4.487758020954	4.53526002891384	4.51377077387807	4.42053190849428	4.88784603933754	4.35901036054164	4.5986478364633	4.5020358633954	4.50187193068252	4.26115887965437	3.93095548105098	3.9911915972539	3.61051289418827	3.53896996601745	4.24032463491032	3.53696152522593	3.92930324275074	4.39646696629291	3.65140441031634	4.62321009444047	3.88684191509302	4.23615978411885	3.20661055351985	4.19238853257771	3.89270142196419	4.18042972974951	3.6424020316327	4.25568752988495	3.70766167429798	3.44917260197974	3.71003261777157
ABCB7	4.75472155868712	5.13835914381542	5.29584065059338	4.93790736187437	5.12301766144683	5.91196953548254	5.0472393424793	4.75611837259	4.90559653796993	4.51921044916202	4.35361540982646	4.77787054699784	4.84957860914536	4.86814668663364	4.84360363582294	4.94773537576166	4.89426100619746	4.55704938434801	4.53230667266677	4.75490099169774	4.82126798846048	4.99944474181133	4.87924610787761	4.79048348080153	5.25517194357138	5.09251647167276	5.27043317927764	4.95229923768684	5.15167703707073	5.13809759774118	5.19269220230455	4.85002524918858	5.38431189398372	5.15011395840608	4.59073081294225	4.82417687522352	5.17693612739896	5.70299628726882	5.34313119213798	5.1124735484866	5.02897832220557	5.23732868061002	5.49806855912203	4.97744284712881	5.16041819935341	5.04739421199958
ABCB9	3.9975219624563	5.41008683921171	3.8598346900888	1.27746458764999	4.31082986003401	4.68113453904607	4.70587037059893	3.94629002224638	4.22975080356202	3.98645210795768	3.23887698711926	3.55493403021881	3.60339916150773	3.27040194109238	2.9864764225506	4.37804915119419	4.90798254573927	4.43839069076363	4.61644613475053	3.92386249960683	4.02960870644755	4.07411605617138	4.01839631769703	3.81747214222299	3.44941806456553	3.75102176096972	4.80233733407077	4.16153247638117	4.43225352425818	3.61131959588308	3.00729007060973	4.48442269900817	4.82797480863275	3.29747210080109	5.98180345392455	3.9809680040248	4.02548923601054	4.40505316990274	3.99945189545035	4.11733970781584	3.57211536515392	3.9012991174747	3.91725377284368	3.55082468625104	2.88155559174876	3.14323813303402
ABCC1	3.93265229929431	4.64355727124227	3.4295083219949	2.96507931880303	2.58338462813554	3.76466637062988	3.39678241674291	3.3535082826822	4.4056379024223	3.97852926846361	4.65471046292647	4.02293862468312	4.61322124883053	4.70419944190058	2.33973425316138	4.18129275891821	4.81161206646175	4.94740858188963	4.85490383955201	4.84682566201875	4.8533775765961	4.44791322943245	4.80996477875935	2.03638385720026	3.57899877649065	3.04794236282691	3.94231820772808	3.70983957862678	3.56774692714835	3.05435242416428	3.92221112478722	3.67136959772364	3.40099324871268	2.60664946850937	3.70370487110945	3.43285577151332	3.51876352760223	3.7763321756022	3.79979724278033	3.78759286464298	3.318962620744	2.8638411005013	4.09317735892579	2.82638063902931	4.10585535321065	2.20896578331269
ABCC10	3.96533948419002	4.39105780973744	4.71966492208875	5.36237157105019	4.62848759972089	4.71349830496404	4.72890575339453	4.57868941828714	3.97058116189744	3.47579287863745	3.50883899044272	3.84375458315337	4.32241424918774	3.99942996431225	4.68338345403331	4.21720749434145	4.37814654168716	4.06344394107992	4.1941823596012	3.89647529911018	3.95764343128698	3.7645552272082	4.07173538325583	4.25751734980551	4.63633363463723	4.40257211703066	4.25650462300716	4.61755436350144	4.81988398865029	5.02935119584741	4.76715861185813	4.81576942613627	4.10889987715637	4.8826321993657	4.53345813363591	4.7177956726116	4.98692076877188	4.75909700582109	4.74791254285171	4.31411939545881	5.13292047673918	4.1950719702813	4.79273802755627	4.38928158545781	4.37360421626648	4.53174917660515
ABCC11	3.27286823483762	3.32995480666411	3.49548218326719	2.97198594899695	2.98264508449304	4.10084595856076	1.55387024329072	2.16442118775475	3.69388378471781	3.38529972385225	2.78291917580853	3.2344168092253	3.69490122141269	2.21112533515791	2.0432652941892	2.95204268425743	2.65574572003707	3.04301516336483	3.11253608342123	2.959615322079	2.46309311186298	0.519604219787904	1.49356482819569	1.20724563973023	2.9442885498361	2.59516964386427	2.58732507298112	2.68544250449319	3.47845004220272	3.89815822702127	2.45620864162073	3.03921236079511	2.87953607672159	3.46191919808026	3.68205952526811	2.53050738133293	2.69981301783361	2.84232056141926	3.67335899808878	3.44450260435924	4.02707935537472	2.93652010621683	0.657516789985072	3.38554612806376	3.82803949383882	2.61523486229814
ABCC13	4.30778339071886	3.90254815165341	4.14023522222651	4.05099612695548	4.052273334033	3.29268207882969	4.05276959786547	4.3804465672872	4.63965889671991	4.81800075000683	5.74974924046577	4.39753543385367	4.82398733980336	4.87080716419731	4.64995177438808	4.89004302468358	4.77550202987307	5.4125572026494	4.28767953107328	5.75537549320094	4.75799434254	4.62222066269788	4.70653230100582	4.8197694045521	4.03463148030823	3.97609513696566	4.20112381279738	4.04139449727925	4.14510369036796	3.72804299793951	4.08225428363198	3.84477596862373	4.13863771574719	4.03318410724382	5.5400162987674	3.89401441452883	3.66766447198181	3.94841184079144	3.89022461062535	3.78317875457866	3.80340192620277	3.74413211576838	4.38123729005087	4.50662118630496	3.79100916881051	4.11713927656132
ABCC3	4.48063867699394	5.53991993589144	5.79620164932517	5.70716588677998	5.83880347953873	6.11991090047546	6.27096000720988	6.09522921534506	5.6148798889584	6.01160257621345	6.78309534825902	5.9825440889768	5.76338413695707	5.62980183173665	6.17614232001138	5.83759897152083	6.46731158664011	6.46603608261789	5.96688717663552	5.36851884077245	5.89114513945926	6.16057190008456	6.71975808721819	6.12674437142255	5.92317995981735	6.3495242990951	5.53332646645542	4.62672118935206	6.15447555934027	6.64687705378157	5.43589185382717	5.46051252187412	5.36610232834675	5.81651499208895	6.26278035881391	5.7708838997261	5.30451957400341	5.37897862470836	5.30971969195788	5.34014562350132	5.75124890395896	5.89568045695252	6.03004686781062	5.61497367935916	5.92231955427668	5.94333924273644
ABCC4	3.83149376326914	4.34868205379591	3.08272779946045	3.57490496183571	3.60355656488953	3.94667042176651	4.28782892959286	4.13573849180756	4.46721707267197	4.24965494525898	4.89304375007212	4.25147254839468	4.07608603489754	4.8350488329475	3.88672114810829	5.04993218222875	3.96858930922545	4.96707148991249	3.69133335469963	4.65702204577457	3.62603307707936	4.34067535967482	5.06778786544773	3.68656720027569	3.36893888054178	3.8921742066499	4.35001188037025	3.98698506988452	3.46759855199094	3.94827834306931	3.54735145147151	4.00141958582715	4.12853730783267	3.62913166720057	4.78042470004335	4.00603291862644	3.72250734010037	2.90081867970868	3.75614817971831	4.00528409131168	3.36929857840306	3.30017683372795	4.68340229181457	3.97464220900209	4.07473217812595	3.35131762673905
ABCC5	5.48217591941203	5.25094668286647	5.31269941245181	5.62157675714232	5.26068348245118	5.85862358096574	5.07348849234518	5.50457044151162	5.17703384060539	5.67718225271784	5.66190373907237	5.8053903241598	5.76547536600657	5.54510545739556	5.24041433385194	5.68200403254856	5.55531734112231	5.42158252503809	5.82351283355524	5.69955191641074	4.99448341868618	5.83041778570808	5.52382080015699	5.34886778042934	5.58961553815852	5.50431153985313	5.48241025299771	5.42813563226346	5.39947846669776	5.49606026236389	5.3632245492468	5.5681017838404	5.41398703911938	5.11501311604085	6.35854020465164	5.26874598200974	5.37919075769785	5.47468894988157	5.40844929387394	5.17177302715591	5.38890163163195	5.52423572941284	5.589803139219	5.39601187628382	5.30945427297969	5.24251635580698
ABCC9	2.20703752318836	2.14130461811773	4.10179683452974	4.84430655126079	3.75627264503222	4.56331911808855	3.52177429953201	3.85252423811913	2.66170311021231	2.84252467334325	2.90332917439783	2.45703931342528	2.9962681786577	2.33320875551243	3.20407733349445	2.4300850582883	2.14429465063776	2.55852578183496	0.913767791772988	2.69223950258533	3.49767578907868	3.19170218582182	2.67587537521424	3.39589814404546	4.56098379007932	3.78492736379969	4.35373764594681	4.10406796493757	2.91498426779072	2.47797573695034	3.09133693152648	3.76935869096053	3.00167958641986	4.01939647610723	2.54591809707818	2.45893286889302	4.04934641534969	4.04615295067018	4.17873796539816	4.30881224547197	3.67461518626318	3.40834103294702	2.40338393757427	4.52768965019898	3.62818303029257	3.58272732831735
ABCD4	3.62954813296608	3.89502213850236	1.70927693025243	2.09476662774264	3.07878830682894	3.90257530774472	3.27980950984306	4.07144442318742	4.05883413362762	4.436196586554	4.7331628913217	4.41233240742968	4.63855039119935	4.30521467188014	2.53610973514725	4.39827212564402	4.17587478756106	4.8890415989538	4.07787529959347	4.08412228920865	3.95775617556564	3.87555849974804	4.32672895685475	2.83093566491912	3.13436308766532	2.6680153296886	2.95430657319164	4.15880055840041	3.3422646084619	3.87437132266799	3.34918499912534	3.33762299876426	2.82200245442882	2.34743570127418	1.82818515833766	4.15844155126105	3.28488847522135	4.1388964906406	3.20857767791161	2.37052197411553	3.47526295862923	3.16464205183618	3.63889405872481	2.36563372775507	3.52922901040805	2.84700844426829
ABCE1	5.43149389534586	5.25525513352099	5.10494002512255	5.18852842890334	5.26143169454839	5.41039733562595	5.38610360044709	5.25593048245165	5.00388592003107	5.05890128431515	4.33737356013286	4.92211722563791	4.90613483982462	4.71265060734991	5.02105639263631	5.21073618515956	5.02053309254723	4.5686202153496	4.97856169564391	5.12341852741123	5.14562000464802	5.03280962753438	5.22214416227313	5.04164546090705	5.09482828084842	5.4260553444633	5.42846660848107	5.45377459016295	5.07564664518743	5.34717524228937	5.4478929097745	4.97312921120383	5.30617435368491	5.30775538123203	5.07280116322456	5.28909495380451	5.44464214921088	4.98099001381928	5.19128906757995	5.44804734516953	5.35895705526478	5.15451139444812	5.46364880591313	5.37774930609072	5.54015509510969	5.05778165432505
ABCF1	6.71206745955166	7.17827429986288	6.51296583977669	6.63997618029279	6.46324610446929	6.93732805761722	6.53938330012574	6.51769427816886	6.56647542216803	6.68305794176841	6.11254904005365	6.38303211938182	6.6499705340441	6.49914021338389	6.46044556152557	6.74958398746128	6.82180647740542	6.43893168390534	6.67509266995001	6.36404738570576	6.62665278240986	6.56198197386916	6.63750502825855	6.4609837146794	6.76646180646376	6.56423690830735	6.5918976607199	6.50821442891899	6.64198158391163	6.81144007997032	6.62263976392158	6.97221690147649	7.12443433754015	6.73254388347464	6.59020171152034	6.8737419056984	6.65780493959688	6.53530229343378	6.6037558318994	6.85646628566229	6.83029049685234	6.41664730011439	6.76285263356434	6.6146098971528	6.98813872444135	6.75340942106234
ABCF2	5.24407467763036	4.95645465215459	4.68599428515416	4.77574219279475	4.63195959181725	0.943234231697197	5.07958532386874	4.93934683941607	5.57766754594487	5.60791889827183	5.33986443516969	5.28207647913571	5.57278303172797	5.6021808035584	5.10319518967605	5.00941430739172	5.26588354598943	5.68001934084933	5.88363071023898	5.55351347187571	5.68579502554741	5.58709877204492	5.44421956968942	5.08766684784255	4.35958056930265	4.36697512271167	3.88994775450207	4.13677527102716	3.91858345256247	4.72547601932653	5.1573992570615	4.66404769728734	5.72450576982111	4.47171128146392	4.00279790717655	4.86458789795721	4.37287435142844	4.32079239332251	4.58324286929918	4.48175496130446	5.01717533907413	4.94092592071911	3.61244926979196	4.54681005924528	3.67785446868529	5.90348440603048
ABCF3	4.54102612509508	5.07965453144308	4.58946492246077	4.66988572648836	4.93623581248231	0.991021908393702	4.73219362657464	4.22606522097663	4.95187736168807	5.36936085477054	4.22269737632934	4.668830694505	4.84549419083064	4.05049306184501	4.3517557231476	4.81972470664115	4.79927380494727	4.15473672609348	4.64729601494356	4.43927943248453	4.16032489731788	4.31347630076921	4.60453970006799	4.71959571870098	4.35200449569609	4.48916817321752	3.51696355726662	4.1335172534307	2.58876768326408	4.41387912817344	3.69385662534365	4.50896085703393	4.70962013856904	4.09234081597062	3.52776896714134	4.9473456441383	3.88473306106369	4.24880085106691	3.14795431547621	4.01158594246226	4.65305032337192	4.99866116462844	3.7170032752086	3.23870746616744	4.3746707025235	3.79135035873477
ABCG1	5.17235076150558	4.83512441990791	3.42855616648411	3.25840203838225	3.60261304068243	2.59921064818414	4.59030895543077	4.26912600250852	5.2176755895841	5.88280155728291	5.32576836385099	5.04078433868905	5.29251000345287	5.08457798874238	4.27948246025042	5.74846040590716	5.21641192632689	5.95953140506033	6.04528759288357	6.28221910435483	6.26965814787941	6.17329886132102	4.86469682805804	5.07246003669124	3.61594872334707	4.32505568501998	4.2028985643719	3.86878932808301	4.00332779767365	3.37035651639023	3.32846060058944	3.88088407423041	3.98930000646483	4.92062280518583	4.84333309783881	4.64613490711576	4.3304830746452	2.52704992951447	4.77562352110228	3.31956223720552	4.85013569639714	3.65644014717589	3.36141993371315	4.51597663021611	3.65710833383863	3.5495433104235
ABCG5	2.91191362322956	2.13851308268428	2.26889238331543	3.20427098600945	2.23896732567554	3.63620213665573	3.1491362217203	3.56404513092709	2.21891971013658	2.62697098039166	2.87173686287327	2.3079176160711	3.66897360263775	2.50951963883829	2.24363136264759	3.2812991224797	0.82577050414262	2.74473052666568	3.49463870362467	2.54252190775804	2.48854551401508	2.89034666758623	3.06982767001997	2.7755577208851	2.29668991825417	3.37010662642063	2.61180099929737	4.20733765874911	3.23107101270001	1.49917801155573	3.18084299045039	3.80832189676895	2.30479360908291	2.4778723669073	3.43272602074527	2.82983872981937	2.47453089015491	3.14659014159962	3.15095843528556	2.59089975472706	2.79115617910317	3.84948543425643	2.65723735696692	2.35735769360927	2.79230168534125	2.82118171228096
ABHD10	4.97653252598887	5.16794770611362	5.00427701070244	4.51684383296141	5.09895803086454	5.59036376613108	5.08367247762795	4.82120007378774	5.12591016825149	5.39246294683991	5.0589188656107	5.20181200060587	5.36924936725637	4.67241751922253	4.98171246530726	5.37720170306869	5.15524464014611	5.08496243369213	4.9328750744419	4.87765545728704	4.6982780350732	5.08071402531488	5.01955359888194	5.20567243949148	4.96534416831991	5.24925592119866	4.96594037437598	4.82176282573876	4.84865266907032	5.30986380292092	4.61944049339079	5.11415367161244	5.27676059630851	5.12113944314651	4.85519408104099	4.64366243125826	5.07214030651003	4.83306229193771	5.23664840119298	5.18274570396862	5.39970005380543	5.1473066611972	5.02265341910486	5.06682139425676	5.02163681630841	4.8642465624172
ABHD12	5.06494634825623	5.52942489306785	4.78642911315458	4.70921008957186	4.59640844263789	1.79507749350428	4.79168431167614	4.63788320259844	5.18694900365704	5.55070313789733	5.17161759863524	5.27379609275077	5.5223237467723	4.93418650510972	4.57196405086886	5.26469372122131	5.56542272991356	5.39040019433762	5.36198428652896	4.75757959110797	5.25883214752754	5.29464074996371	5.17068108701726	4.68688614183981	4.53888523347621	3.89315593610505	3.83643676751843	4.55302176035723	4.37436604769837	4.7105324477302	4.25128844932761	5.07275183510489	5.27076333941806	3.8215705356842	5.25988264745468	4.22881774852801	3.64128772817327	5.57497715996916	3.9642679827705	4.50502038615741	4.52996494538111	5.86936201487111	3.52751165348596	3.62417051795509	4.34520849408421	4.0117991373708
ABHD14B	5.1258919171416	5.70022893135317	4.62514248071726	4.52571095979255	4.96829134799006	4.30840357655241	4.91371142100556	4.69230234832821	5.3460617120847	5.70144319672094	5.08438797177687	4.48359392187413	5.50450233146273	4.90440021528168	4.87241942160559	5.83210694957313	5.64009734237299	5.25637399520472	4.79532810479297	4.45369595052097	5.37440330962504	5.4315236353598	5.4053122594226	4.9407523532446	4.86563899203458	4.69924437165291	5.0048418836362	5.12556080112027	4.75964371392668	5.12698827574655	4.73473405467903	4.81797555235581	4.70700607844482	4.71637740455315	3.85636281256932	5.09536819371791	4.5439888448292	5.47877967568575	4.90831008234755	4.67730846064988	5.34979160894811	4.95795563073134	5.40304163752161	4.1928025066331	4.86544952345151	4.75907655869274
ABHD2	4.45497300291293	4.58427005359237	4.91258066079333	4.80732307174877	4.77181713395703	5.25929253028173	4.94648295302996	4.71969784276855	5.18654660159808	5.21690427569293	5.57197154490254	4.80460662379652	4.98623609736	4.98611262947251	5.12382499559639	4.52842696115216	4.78164866163647	5.54171900005056	4.92955882780694	5.00463561737524	4.84750230932882	5.03962839035916	4.46907050151532	5.11696107998128	4.79619227993208	4.70544797505488	4.55023235070215	4.67652529551619	4.99545817661025	4.86396755422772	4.8548741681556	4.87560710529831	4.9485969262986	4.76382234667847	5.53873306881389	4.51125718041421	4.65123175098795	5.14042428780507	4.82184418267406	4.62782499271313	4.49006749372951	5.22290048445167	4.41596745124957	4.94237030731403	4.61889305871426	4.79155457238821
ABHD3	6.11375072267413	5.14022949263124	5.57347106477219	5.48115386251013	5.77950272418466	3.36020211917533	5.77538330956483	5.82339193123076	6.57039382736164	5.47047279389699	6.40515027887166	6.89054821694298	5.81232709231147	6.85123693894054	5.91613258235558	5.46726654436673	5.65419579266989	6.36207776252156	6.26512368221951	6.79633088494169	6.37928751118923	6.06645829387553	5.99185695801112	5.6375309906405	6.41981176598581	5.26275048498168	5.75073996019453	4.82129220828824	5.21502945258671	5.04679586479368	5.21924982212896	5.13340802970469	5.33678925521795	5.349945275556	5.37025837870169	5.16602143287805	5.94169583340041	4.6358856589579	5.91095917903842	5.32655098670077	5.40670187414107	4.80630905696529	5.22488804671637	6.26896795470512	5.24115700555371	5.23734854042418
ABHD4	4.79526496918341	5.13232978405646	4.83461605028066	4.43075949375322	5.00583528755161	3.4819629488005	4.65923877018689	4.77308822899107	5.11530039809041	5.46835437034523	5.3752663347171	4.52629035092764	5.12894730239098	5.0491931323345	4.70670810389141	4.99980275359831	5.06078664299846	5.32708247167835	5.42363833557386	5.47271821160668	4.97127232397439	5.49450487235604	4.98533674136236	4.95873230550955	4.77584586358139	4.52289185277171	4.47563431362852	4.4880101793983	5.08805511676071	4.90374665817513	4.25597980626909	4.81393141130728	4.92390316194879	4.25723198107718	5.69075293184232	4.56460718984387	4.14391875479784	4.57214295255882	4.35202378803064	4.58132791369386	4.48170327100341	4.97390313090493	4.15049708194673	4.92167582962619	4.72728890769261	4.69671627565014
ABHD5	5.18279176791875	4.75996670032699	5.71294645258983	5.51946004921197	5.74193786134472	5.78731985666524	5.79403861241854	5.88048875833824	5.66991950832753	5.37399977489613	6.13354100855531	5.66379723848523	5.72057790697136	5.97682259207278	6.12476373259955	5.0854059106418	5.15225811364941	5.71387033159531	6.10619675649781	6.38291244461095	5.28320791878203	5.86579177006967	5.51026445901995	5.90808727869617	5.72105534141173	5.42269331217138	5.37245179174513	5.37548516696537	5.86571902101976	5.63973027016309	5.38254701665501	5.76194147838964	5.67360415043388	5.25414058240356	6.53543572015566	4.86781443320154	5.75089052737995	5.4833645657286	5.61101735095864	5.43068649611839	5.14358014498284	5.68552222577645	5.27645042754917	6.0686449297926	5.5801714790122	5.6237097520441
ABHD6	4.10585744958053	4.41490951949283	4.47381024489644	4.46647454121493	4.6433779020367	4.70933738199841	4.73668404854048	4.65404894613784	4.37509047085879	4.53693152062275	4.72236205498979	4.37522949394218	4.59272073479004	4.10247441629414	4.37307252440011	4.54285538625491	4.51848757985877	3.886826754557	3.5334889906807	4.06292983612314	4.47369671830112	4.230358129728	4.15976301054355	4.37547340547787	4.58753195433313	4.63276530338584	4.30500427840741	4.27430057544932	4.69660489707062	4.74572475055233	4.14514196075872	4.9282559663153	4.43156460744857	4.46810997427427	3.97450342215728	4.19647730233723	4.48891663011834	4.77586740036135	4.72225293392165	4.57131291658086	4.60776846354924	4.82252718646718	4.29911007490482	4.59704633451844	4.107844248165	4.67551014844002
ABHD8	5.05111941955497	5.17733553511308	5.30887354904688	5.13221400707581	5.21790348846439	4.82281950804314	5.14218548510786	5.07178264240543	5.41445744530971	5.62740567529871	5.33880752679458	5.25725125389922	5.24862774964323	5.55556183142917	5.19051738200546	5.16444294296494	5.49474775598831	5.39899860375785	5.42733795018155	5.42052046567886	5.22980294941926	5.25963325588839	5.48825897883935	5.26034803728409	5.06800498258246	5.20135036196133	5.32626586813709	5.25168306628867	5.19163156415018	4.96203895070591	5.00159944524089	4.85249069404006	5.02844955709011	5.32277946394335	5.26345314306024	5.09677337617611	4.99071639701534	5.13132091371066	5.19572782286874	5.143577877167	5.2221747677698	5.32708887456636	5.04056386884528	5.22735180918769	5.02063196745998	5.18645083659121
ABI1	5.62396951448543	5.42849064200316	5.88156062473985	5.89387018759988	5.81146077981664	5.99475584667666	6.11300254720508	5.91917903981535	5.87318204287001	5.34165369971224	6.02509212942632	5.72650273451434	5.55542251751595	5.89500892322895	6.03619437484787	5.26989357813391	5.45065799276378	5.81545195951463	5.32139588933337	5.98400298234625	5.40125967396201	5.77967645380323	5.38402242226955	5.8397652465749	5.84766868450591	6.13450878512228	5.94448519221799	5.86881847855642	5.68920407811928	5.70242701802481	5.81592391005576	5.76037806866264	5.61874406702111	5.99694324219718	5.70360616259741	5.91528143318571	6.26785123473647	5.43302670402019	6.05396417452311	5.6989385076494	5.99906081503288	5.66587344646604	5.87026660981081	6.0159161696812	5.88113606068683	5.77129982363875
ABI2	4.20530934475893	4.28824953026226	3.83727290117349	4.04694319325066	4.23484064141073	4.31169197216217	4.55874784589805	4.42725212849708	4.24044413428434	4.61313193076978	3.94400209012873	3.97269637713705	4.32419371343195	4.55850812982291	4.25251487482845	4.77939495224597	4.60635087425988	4.49048219124069	4.43875045208348	4.71927279566773	4.08212564194416	4.20591170705666	4.18002229260175	4.73515985453206	4.34550444624333	4.36046665782554	4.45729910192548	4.44864883840617	4.22928569239233	4.1848229644103	4.15496001293482	4.08400535481039	3.82829721996299	4.2075505951504	3.45722888852919	4.39918745520213	4.2455698350504	3.97948655934635	4.3250574689604	4.27079806180638	4.5419682058266	3.93307126461232	4.47258404218337	4.2210389074604	4.19874070407165	4.04524380790702
ABI3	5.30846199403315	6.36796201335616	5.46094166716633	5.82712419633913	5.42871970715617	5.82756989281688	5.81943347130139	5.60827234358925	5.3009119868585	5.52006558510965	5.01071742492433	5.60899615941284	5.20856895125098	5.29554386424028	5.75624218306663	5.04309555492847	5.21132491070769	5.36360731251971	5.33228100929166	4.98052268716029	5.14287474800744	5.19237360024831	5.03565882042161	5.88535112707204	5.82821098638473	5.71008102614803	5.0717498006777	5.41573303548421	5.82867094080435	5.90279824936804	5.89015857628916	6.03672053585724	5.91043147817336	5.50278470005225	5.85824679435004	5.39740404644129	5.74746536731798	5.88062773441904	5.39587111715207	5.82825858982262	5.67055082723576	6.15332990165706	5.01759822211267	5.58952108449171	5.60651363756902	5.98889646936735
ABL1	5.53523781078767	5.81477295874889	5.08400834105333	4.90172095607837	5.08317732931822	5.14244938836764	5.04744443121082	5.17122743668933	5.60854306245143	5.49666110296404	5.11004383367116	5.64085349383557	5.52433531903074	5.62353719321042	5.14258670738121	5.43168810536403	5.61069565359645	5.48301894859562	5.26122966592602	5.41716700426879	5.55567473284203	5.55948241473546	5.42880278515355	5.10273328582634	5.19131410433683	5.10620773640643	5.17646146353959	5.01717220603052	5.14568824853246	5.22509927864144	5.34341032914979	5.27276568478886	5.20413354876947	5.36206380298533	4.65376913942473	5.68516352729148	5.23249435201303	5.35026862019686	5.1777541574299	4.9456821767702	4.95478645845443	5.13736978922077	5.35342740916902	5.05024604730044	5.13075196118098	5.36771563121066
ABL2	3.32304662425379	2.06575164073247	2.90940875730611	3.26821749163934	1.2279375300945	3.36987542730514	3.44177427889977	2.69169206321835	3.65371427604608	4.38495575616437	3.20756773752926	3.61883887283112	3.18832917810836	3.96557227053918	3.20962605301528	4.17347629913493	3.38579718946	3.30875851405832	3.06455311172809	4.03008619855462	3.62299351561664	2.89721488877197	3.58487960509022	2.15243142168134	3.0893370122531	3.25972499737747	3.33970854288074	3.1984558036639	2.78500668173568	3.06812420771123	2.95954088804396	2.68463432660158	1.89788460243792	2.09262802245936	0.621733475620771	3.76055079670474	3.00933559013156	2.35983734822954	3.61831502943357	2.73977905649215	3.19716596222176	2.25431421382122	4.09528609901234	2.84127611623586	3.05623090629369	2.46205492367445
ABLIM1	7.34360634432792	6.83712323071994	6.88208629468111	7.34099993776791	6.94253969433978	6.96746678458327	7.25065922613598	7.00887680218108	6.99171822987885	7.30628522540496	6.54559640233299	6.85099779072561	7.07644304788568	6.61656354840492	6.88934723814672	7.60123846396933	7.51347349371607	6.53474946352133	7.20337531114282	6.9839751770494	7.00738860347252	6.98915570645707	7.577563676393	6.98502302534332	7.00203521095145	7.05434984766959	7.38911871544709	7.21182456926126	7.01436823847058	7.21182456926126	6.99970057294664	6.96980831212503	7.03404533820415	7.00538027704462	6.13850246746835	7.35693423416576	7.16055787369737	7.05499780064748	7.12522690678806	7.1611607556523	7.2975509148224	6.87227784001721	7.49302018024992	7.14643964837368	7.30243057505815	6.88405459183002
ABLIM3	3.84925771739375	4.69680706238513	4.53861127992022	4.92906245442267	4.81443625497442	4.86437348162851	4.97857504259281	4.93706356488182	4.78449712995499	4.86159402904913	4.42250127449431	3.98274161723803	4.91823370152063	4.14257073805423	4.34362816880509	5.35593037547669	5.34263800005227	4.75262780004002	3.73161455229274	3.93585236701292	4.05146303883439	4.88125006267533	5.01251562536363	4.89323674534067	5.20423617356326	4.58455212286736	4.04343625171467	4.01861027963644	4.88777671766741	5.22949097826139	4.64397463805122	4.58485914957343	5.15621660000343	4.44389351018805	5.81913744244564	4.31944589081995	3.99691453989282	4.17940518912165	4.35849089795489	4.63594875342571	4.73488669659012	4.67430300808939	4.68606531909782	4.83800359164066	4.94727367046494	4.80539498584996
ABR	6.82283233905666	6.82545408602815	6.77888401103003	6.57175517672135	6.78228214061326	5.64135444799569	6.56418831102883	6.61852786819879	6.93558937980203	7.00811101895013	7.10536992677349	7.05841985994575	6.81049747495029	7.26128269768944	6.80526479331277	6.5995418454429	6.73601745003032	7.02152149242572	7.19416294287232	7.0046049847148	6.87638567142946	6.88655793696252	6.79100371354943	6.80106059517688	6.65704648904345	6.6756753820191	6.22020270962552	6.34397171933352	6.89178061244706	6.62412712820571	6.55318085129179	6.8057420654011	6.4785235730532	6.725630186807	6.93069332416258	6.31496867533646	6.42551468538242	6.89151433188131	6.34787526112924	6.65280109690368	6.78506191563926	6.84912144750697	6.18930903431717	6.71159498646894	6.38502683239668	6.68843271634118
ABTB1	7.24715245778117	6.93673887368489	7.37320668018505	7.08743929345207	7.49574307026395	7.43464924941517	7.15182959634787	7.34111231287948	7.46049107704693	7.37885745066891	7.71539028331835	7.34071637925229	7.35858861085312	7.42494591391658	7.63745936009082	7.53624858773674	7.60638410371621	7.45913745051032	7.82708160181012	7.55136507278363	6.91990857150066	7.19616022417454	7.66016155684263	7.46474712251343	7.33453583918151	7.13898469566197	7.20653057891706	7.19856045444503	7.40397350344903	7.33950468989423	7.17239040413154	7.36346317755862	7.37383855496135	7.07157627313456	7.93127721881337	7.08925714840382	7.14136144130496	7.36929269821586	7.10787281743271	7.19876942790773	7.22595628313884	7.37839530590808	7.12833639118874	7.69966627731134	7.33589907422928	7.15436951508976
ACAA1	6.60143380565754	6.39263381277893	6.60330715371701	6.56273454812079	6.5088900584002	4.10811267504825	6.34056377483615	6.48019688878617	6.67749337965777	6.64946477393139	6.73719481077772	6.94121206859583	6.73785852407684	6.83275504851925	6.556852873225	6.60045880091491	6.72012870887017	6.71287420818269	7.11109661137774	6.81908248576781	6.71349269056468	6.4991403807621	6.74657305487474	6.50554934578971	6.22987057193645	6.22020158734418	5.59469403362014	6.16383324040116	6.41235014745305	6.19612057076238	6.26314225094778	6.69248131662382	6.23881943051792	6.01324669349325	6.51467620746454	5.46825940707159	6.27261429732151	6.77467632689899	6.15404300923962	6.20510706799686	6.54158296416531	6.44989296383246	5.65196056944945	5.81578404977126	6.04455274914041	6.53232154481385
ACAA2	5.04295796644917	5.03212965778133	4.77629992701638	5.12276973362679	4.81814854585288	5.2630067593329	5.22401402473747	5.20628568405739	5.12276603433802	4.47503151506805	4.54426358348686	4.95959298657146	4.53832483193811	5.14166806677264	4.57421517493249	4.87964902072413	4.97548342030969	4.87691339299782	5.05323800096233	5.15664867207013	4.88416844793387	5.04337145582785	4.89815040794377	4.98660248803742	5.17359963968686	5.12451996567108	4.91558478326495	5.00159792487866	5.00909284927251	5.06112184382764	5.31226862532003	5.05311920984381	4.96153458569855	5.02565260866904	4.70377723119016	4.80615051066504	5.40386968765153	5.30068381021386	5.14923453920448	5.07151221080937	5.06301908347921	4.85459835356971	5.26487949657485	4.90319678797719	4.81009454387001	5.35911638156224
ACACA	4.84367387539593	4.9087392139509	4.85651774578435	4.5431148882983	5.13003854170381	5.9718489059223	5.14528123774784	4.89695649327298	4.44788986188458	4.64625441061047	4.39123887915231	4.86193604510607	4.70452654858128	4.76692308445712	4.03292273133169	4.63310508524498	4.77676193369617	4.66966319749057	4.55236459986524	4.50219674582837	4.83679085826329	4.46442634266988	4.57320601275091	4.6806796561318	5.14952005894752	4.94126878708087	5.01571124728323	5.07412578944538	4.98191148740775	5.07308200043447	5.03731272452751	5.40885398861102	5.01692657490561	4.81079700741822	5.39159563911383	4.98018579072434	4.67643872608769	5.32523771670372	4.7543181723853	4.70299238975842	5.59742282057929	5.52911423061274	4.57871763161109	4.94315160455845	4.78317366427329	5.07300098306373
ACACB	5.01526454742342	4.86058357224334	4.90669368465008	4.69030455875962	5.18306716623387	6.18733786707322	4.75912023300765	5.01758808775035	4.72651682107613	4.88928223282361	3.96449421324561	4.89949580646009	4.961123743736	4.60456574726603	4.76837803165024	5.52199178967834	5.00638503576909	4.81833923522041	3.96987325437968	4.42674689304893	4.868847509134	4.47446581682025	4.80064048466883	4.37104879048497	4.94441092560236	4.75682472132882	4.71160691511773	5.31644118624814	5.56121504092092	5.33518850455062	4.90874556021546	5.25998712459009	5.32757405393113	4.75157957453718	6.06606558425689	5.31451387026005	4.77992048274048	5.5335613020197	4.88816431325785	4.98923312028163	5.01249661306658	5.74738782122104	4.34517295250861	4.94962441310818	5.19739310974507	4.74004124761649
ACAD10	4.44838592804521	4.59799402014228	4.5340961586394	3.93164854534582	4.68594610377052	5.15975944512962	4.31848474096007	4.5340961586394	4.22452127533804	4.45135082317662	4.63776528651645	4.588316916244	4.61994475935508	4.7100966869137	3.79636455250015	4.48594360429632	4.6089672955381	4.67358379033054	4.79411108176491	4.37422685158131	4.35296871180641	3.96062630471664	4.6562080288682	4.40587211445972	4.69119816177364	4.36039450118431	4.64114245429405	4.37669966325732	4.73783697432598	4.49192678381007	4.20512132730556	4.42813662741513	4.98457597409311	4.37933258858643	4.81464604885372	4.32152689565974	4.28389422221876	5.35253823088584	4.38848138609155	4.48288023404032	4.63848039625168	4.83503016456596	4.4394475543768	4.4256172977684	4.17769526968423	4.12388471139699
ACAD8	5.78655127207691	5.52276606518405	5.20281121636379	5.29195336136633	5.27015791613877	4.73934078903743	5.51913283975933	5.52638651504359	5.36806674248795	5.44040079044762	5.38039403201666	5.58273691925235	5.47539216423035	5.52661773941505	5.26298048474379	5.46237689995347	5.54682168489682	5.37628929695241	5.75823009294621	5.75987723459617	5.38170986611182	5.34672278204545	5.56454327274746	5.19015944776695	5.53391495335046	5.55777250175129	5.34573684844131	5.22122141573489	5.31824316563413	5.22282841308397	5.38680540747803	5.37718536079905	5.25698757487264	5.39537929211631	5.83538507422828	5.43229372899298	5.57549772734548	5.25874864919534	5.44396860512102	5.20344033034125	5.59659943962324	5.30354167211633	5.3271584501969	5.12767682879654	4.92184234302803	5.36088499630677
ACAD9	5.58679532888227	5.64524119985846	5.4715341388818	5.2069261418419	5.52734643764023	5.92892218367405	5.26463489930314	5.27263632792102	5.04773516791656	5.37158613674346	5.13269733006835	5.26086783391925	5.18402067819348	5.17348109108944	5.10650619561784	5.11828781180666	5.30070337819275	5.2952990226572	5.24176293797194	4.91600902410171	5.1472906744593	4.96663237515813	5.17307231237571	5.19879561997737	5.86437309291976	5.4320077861558	5.37356738835577	5.44088461756961	5.41013356843031	5.38593159814519	5.5023994928068	5.55737345248518	5.47662948423196	5.46413632166051	5.86758839293791	5.30465158911072	5.44325750117232	5.46403064191056	5.48162082084244	5.53630102235536	6.04791597960109	5.46486337519533	5.37796208632409	5.34898140926463	5.2881376665965	5.44061021447029
ACADM	5.63305344689848	5.87807043858485	6.02251473626452	5.86653948355966	5.91045253418932	6.6557982571282	6.15000793365915	5.99183465788815	5.49552309540496	5.38816515806873	5.3794879765311	5.80479227261494	5.46226738980263	5.60960977616321	5.83470099084776	5.50936296646413	5.48118436631232	5.51424749553898	5.12280952824459	5.60212233993899	5.69076547439774	5.56196424501742	5.54165419388773	5.68034995164559	5.88932679684023	6.07808901737487	6.05835114039939	6.09151465680028	5.90937643016745	5.87749796878359	6.07121517350266	5.79833344816484	6.15188349707146	6.11564915694437	6.18227314780143	5.75213086103078	6.38137168609243	5.58372706912561	6.1770535394733	6.20362430004817	5.96465231220515	5.53782726323075	6.16069363654373	5.90618015940745	6.08869675292348	5.98713727184738
ACADS	4.4335470600334	5.25173292806181	4.5951038098309	4.49329160539247	4.57712326351221	2.13653467580534	4.71069340800358	4.86609400138567	5.00499562680639	5.65102930979452	5.63467825757217	4.84917555754946	5.24755628636923	4.60444858089287	4.87974755860829	5.1017795871633	4.87025082332351	5.1696272144527	5.58946825397013	4.77452820149576	4.91395448991209	5.30542491028609	4.78528512436545	5.17783105475316	4.13055901112772	4.46634639720468	4.40858389835754	4.43922298910041	4.44317400273198	4.63257077795424	4.87380168736065	4.4807177293836	4.33913314388218	3.46155516289799	5.69038233819761	4.00245266476577	4.33590595998284	4.5632979300657	3.95313095233782	4.36434327464546	4.86940583704679	5.12557645001816	3.39292505368153	3.86649520933225	3.9932483516597	4.13088519779565
ACADVL	7.35213946549542	7.42969813040836	7.30525083209715	7.31236194961376	7.27704819724787	7.18752340874013	7.37147510202081	7.30839221074381	6.98678784493421	7.23331264883071	7.01191889906683	7.29173097109175	7.12799977052397	7.2096928719824	7.16519575262859	7.14095232224179	7.27635036286262	7.12345462264626	7.75913956831924	7.33830035605311	6.97541214976128	7.05476379658999	7.14726324726431	7.18563134325569	7.52011467562454	7.37373373388472	7.22995936396045	7.26547702949385	7.42833885214357	7.30739266419426	6.99088192367959	7.34428631127477	7.30859137491213	7.22531192580184	7.43315062015287	7.36320363362079	7.37003665881094	7.44926075783806	7.29543080552502	7.2372907561546	7.22903763717266	7.19618342956213	7.42366093428233	7.01743572732282	7.06383903592788	7.4883788152125
ACAT1	5.9750213854867	6.14134753320277	5.47928807623295	5.80523359513073	5.53930354822743	5.39482707565338	5.73726700282095	5.52472401327073	5.7424091936372	5.83564561211597	5.57949808730104	5.81691218158329	5.75104802857392	5.80502642206735	5.55174300064478	5.86338128292543	6.28353635879832	5.82159089383964	5.7719265482581	5.72128114172169	6.04236886356319	5.84505590595007	5.89667007628981	5.55978991084467	5.48458620099465	5.73521853926146	5.65030939454908	5.57200199809283	5.38634408871771	5.46757274605937	6.14676775907957	5.76239173128961	5.97666331892567	5.70558844589689	5.94535424766484	5.75767421302837	5.85759010305707	5.66840015946056	5.7802904069017	5.8077091466181	5.45257711977818	5.52939177472834	5.64494561906807	5.70592316044835	5.43402607005151	5.49773729788826
ACBD3	5.64010907414045	5.65859194233827	5.71594084760294	5.7197711434123	5.98494418505931	6.14464953082101	5.95222590956109	5.8446498657566	5.52079567378102	5.40834524244827	5.13936098054335	5.16135430549066	5.28580894013434	5.23825225460166	5.8320876098988	5.6831961743653	5.56458780218781	5.42486455190455	5.41372819304208	5.62731117145078	5.65891472161858	5.81262000199384	5.52070526874972	5.81532059431699	5.80378628347328	5.85153303474388	5.97938862326237	5.85286184775561	5.61432249608885	5.80344525893666	5.65706007797717	5.84959992372689	6.02694033148401	5.95262536336197	5.74614308274625	5.84693945467801	5.96468833205029	5.37110828939579	6.02717521381952	6.0751611046866	5.83998015691495	5.67957468583961	5.7156548107063	5.86166987030246	6.06141862860953	5.77595352050022
ACBD5	2.99332704229044	1.86431577734468	4.64344663062051	5.28860417902438	4.14134362413237	4.60093567263938	3.93254773380846	4.98208662743671	2.95175657186661	3.07325778715284	3.28550263831328	3.17224210737903	3.15244755555737	3.31908395668281	4.51655707096495	2.38495139857155	2.62146869225164	2.46780567455531	1.37265337145426	3.05101316110614	1.77996075158519	2.07848258573624	2.88487713076146	3.54311503818811	3.67211509122431	3.94020149546964	4.17517897204911	4.27390510621557	3.85127209438485	3.87124856786947	4.88463984479015	3.94504354884072	3.42339850908919	4.4805799501791	2.79629691945801	5.07743341694906	4.87451299644952	3.26303484207472	4.26261869425215	3.69833582157215	4.66998036037347	3.39310467508799	3.95280057359176	3.51878981525599	4.79123744396863	4.03608959167473
ACBD6	4.63664582208018	4.77396127278636	4.54146262341208	4.02125877797465	4.53706940825876	5.27133616733706	4.57049328766316	3.95160415630729	4.53018884457873	4.4841590646333	4.42696338895098	4.16834191444284	4.89272061451607	4.18412362779376	4.24761685245002	4.87133577096099	4.72314855259599	4.14004812645978	3.94706672542808	4.54108184133861	4.4241145232039	4.79377153374227	4.56430296467155	4.17622071669677	4.48820198473906	4.08700206806331	4.75836225526668	4.73778694902764	4.43932202287393	4.55294490315187	5.03229197867542	4.25113703200942	4.56446996639113	4.44330108420632	4.01756647982883	4.88337686832834	4.50531506052084	4.68338281542412	4.20814314163757	4.28765385838711	4.06443311542291	4.60721287942014	5.17569044524568	4.32134185873967	4.62051091493262	4.62653174652183
ACD	5.3190316084464	5.42006038814666	5.62059357543651	5.97485711463552	5.56209912265372	5.61782588871616	5.78564336246184	5.67450854595328	5.34278022025279	5.44733587188309	5.28384204597569	5.06945327938408	4.7849818679968	5.33280944352581	5.63005256571018	5.16198348755958	5.19447529788756	5.11660464409435	5.33392844480925	5.03563220856876	5.10127287021512	5.04640833147193	5.09955373548871	5.38467699907497	5.62718619158123	5.50472528671082	5.56633383036182	5.52463412611321	5.80075088074819	5.47869584116909	5.63548404279068	5.67837562443841	5.77917445239126	5.59892762303683	5.09243584495242	5.76023938956306	5.61866853191598	5.80633498650171	5.44273819244424	5.61397386982456	5.47914911785574	5.96287134524899	5.70678304393159	5.52599413202249	5.59262142206479	5.8882544529075
ACHE	2.60381279007896	3.24458279205759	3.31557797084844	3.16387609897751	2.56834519755228	2.99884530210277	1.48869220206715	2.64955868685588	2.58498495560694	3.95987617628993	4.61855192357898	3.02281948623269	3.99151941979843	0.696331448650972	2.14065582351675	3.56747201829526	2.92224159386601	3.76298087982761	3.11504246739651	2.95768057738508	3.84044912020702	3.6938798177946	3.69240473059535	2.10690754968885	3.29608423667785	2.07392575332905	2.49782807947679	2.76404840155384	3.31394702266191	2.80646040226608	2.32462474050085	3.68435160639401	4.11611647875764	1.8807663230085	3.06643247614776	2.14852133271645	2.6588698257155	3.72368756169323	1.70423338906256	2.52593945913626	2.6114760050013	5.40077826371689	2.94971522641827	2.4891837569213	2.1713023205778	2.71141381938471
ACIN1	6.31856386279002	6.59498095277206	6.52357031175185	6.36602475974657	6.60500635650836	4.98193430940297	6.41724152631748	6.25018764169445	6.31208227016843	6.6388261185609	6.03334418061579	6.11439661128232	6.47206333672992	5.79678473051902	6.27470872201019	6.50611708671983	6.36115332275135	6.16800350257216	6.39310747177485	6.0061052258079	5.99551966775913	6.35076567387662	6.31051188398927	6.49195254635571	6.33421871290429	6.06027068825508	6.37129865364428	6.32646840010581	6.15824464343364	6.31469278189594	5.82654168936508	6.27307029479749	6.76479947411748	6.12681854076096	6.49630149454382	7.1399398239909	5.97342902693099	6.44097019684714	5.976313980489	5.8720001051227	6.15713844999554	6.25139090777248	6.47179020632254	6.21846375273605	6.47055449372323	5.8270701969483
ACLY	6.49275005497545	6.87476195262816	6.8110016293885	6.74679225470238	6.82679193680103	7.46791852625596	6.78066231143007	6.726278988519	6.2908226059321	6.24732123230271	6.09798133666805	6.39916760649924	6.26840361374582	6.40056381295417	6.5810409576759	6.37099979737426	6.41174494667983	6.18581871375351	6.36199514032438	6.21852234814268	6.3556801978853	6.41927208435788	6.37487558374319	6.54884771041938	6.77355812861953	6.97607747953862	6.82991710957668	6.70735376084152	6.60161766595127	6.8420820852853	7.05286758050416	6.80410351116622	6.72751164011803	7.10402532104716	6.63573905830049	6.8777633240951	6.9309013973365	6.71725651464243	6.98258046696084	7.05754828017924	7.16734160509636	6.46011315154916	6.77394305939092	6.73732898196944	6.8769853187839	6.76347113880781
ACMSD	3.58845057557272	3.3432802507316	3.80299531524338	3.68114725863969	3.9767664393466	4.12941662302944	3.72359681049142	3.39538470974908	3.37978201077957	3.44075482866045	3.79193570387677	3.61362960783985	3.63907647338489	3.39232149032276	4.19347307060373	4.00599447034806	3.67423218518073	3.794355546737	3.58240738158003	3.74205701695803	3.69603999786988	3.9731630061503	3.76556549421858	4.12997855443766	3.96073136683498	4.19210329041445	3.66316945942433	3.70689365354563	3.94526327362315	3.95152395416969	3.39999610528964	3.26033080077879	3.35508844549904	3.57147893755029	3.63981565168708	3.74352638067742	3.60801239803043	3.40676319684783	4.0615319794433	3.58264551339343	3.89929457967416	3.8578187600912	3.72775354216224	3.66696548658635	3.54189270353101	3.70657187084254
ACN9	5.02159109404021	5.08572679274536	6.01779059266068	5.69112879558427	6.00588836652318	6.78901464206975	5.53264197214793	5.91701725909273	4.59663145697262	4.39312765078854	4.64338358635541	4.70744515093725	4.61224988798448	4.46262382830308	5.26810074589979	4.50237584699433	4.83272812774236	4.82631157857601	4.86886734488324	4.76562397554155	4.80165546840941	4.92549699134037	4.45228445564611	5.45048193788098	5.52779373125249	5.67657855351988	6.40264218864982	6.03967660379031	5.40065851982206	5.6004630693124	6.17690679390558	5.42500902442844	5.31710503477752	6.0540944932086	5.90629676558873	5.89142085316504	6.24350091535215	4.92557099388489	6.22537340552966	5.68405780567355	5.65652258045856	5.23446641426817	5.85720804607835	6.13603512206437	5.8697517893307	5.3743615013737
ACO1	5.2334779165256	5.13355727595372	5.25206815265096	5.13884168310479	5.23724355921465	5.85495237401239	5.25706002267401	5.29886991216059	5.48398025296476	5.49825789919897	5.29598560442071	5.39479738692112	5.27413649223999	5.6313500840304	5.27136530240536	5.10931668330768	5.21958433530586	5.46420342753768	5.11913374609068	5.38717134151476	5.28142401146381	5.53200568692459	5.43224050797726	5.20976535290137	5.3028442019064	5.370639678592	5.15004308637065	5.11353652112597	5.40381868635829	5.25953003077912	5.28401903672763	5.33494098127436	5.30656144362502	5.44034046705469	4.93787421093212	4.9014700535481	5.58944528737123	5.35018286739443	5.40869434158688	5.4853441660252	5.50687359253521	5.05033900655608	5.34102109569393	5.39304753194199	4.95569639991422	5.30116411848178
ACOT11	3.53550193695875	3.71729533092795	3.67233704051038	1.63867833076553	3.79300545145127	4.8970994002131	2.13433428458997	2.99041613802205	3.08997820232072	3.242214773762	3.38401417252675	3.73050799009393	3.78797322171873	3.66718216876631	2.43528048736738	4.35971913417776	3.35823924434933	4.23958915862477	1.44184701167821	3.35956895905814	3.55339683949776	3.13933889260811	3.52959432342474	3.25470835911843	3.4374479359291	3.4246502598426	2.62199278110251	3.89890864545054	3.32278735592726	2.2708994841015	3.30961774246863	3.45473065679663	4.60479372468405	3.01637824491287	4.95538194197748	3.15032855030357	2.57049847808194	4.66200736595941	2.44477979645651	2.8795440630406	3.27971695670242	4.61915101946747	2.49108755031154	3.07246602766524	3.25283640607526	2.95963035702652
ACOT7	4.96441271770539	6.44585740992949	4.89143074638364	5.49240525525139	5.05167466564672	5.85744916867391	5.31902600865332	5.22777088177411	5.36001177684517	5.7907128648523	5.65476193179381	5.11587524679114	5.59051523722411	5.1429354831398	5.35020062905101	5.49077273528971	5.67436637468449	5.49732281415062	4.99628918232406	5.01598837193191	5.06947686069032	5.177710632086	5.21858189946343	5.45001290322022	5.32791709720757	5.2457708273412	4.93201966695507	5.0942015893407	5.15016601730081	5.54962353929001	6.59796923117804	5.23924894212186	5.38312769305548	5.46224728874758	5.41141815802359	5.4966400394992	5.24700712534942	5.55002155888503	5.13336228768974	5.44344915975021	5.34462059892524	5.1937710700092	5.35031356502417	5.23996145938811	4.91435243034434	5.24818677593883
ACOT9	5.76214896982654	5.05520679980528	4.84893657001625	4.77771597591495	4.93257195306749	4.65239496377446	4.94321784462919	5.28824235034575	5.60747495135161	4.89553459620072	5.62098344897579	6.23354502751855	5.21689686525081	6.05046325701138	5.54462406910887	4.9795502057808	5.28026274251258	5.87016853300338	5.50522339191787	5.91043433389733	5.87417762453885	5.42899487016755	5.60665915463402	5.25402739644187	5.17872405072195	5.07288041786171	4.39324718080446	4.96756825266076	5.01989814133689	4.69446353217173	5.42558211748607	5.11213018474663	5.12867244323376	5.18069276712071	5.34229250506002	4.87435798273484	4.89437142856839	5.3614026218228	5.10985032497541	5.32547056547299	4.73222057424057	5.10462331494007	4.0717164887942	5.13343383601975	4.83980145086301	5.54139808722462
ACOX1	5.43678353070412	4.83393921038547	5.59652351674207	5.23745766326038	5.49535572048538	4.1235433859544	4.96357849370833	5.28309364159396	5.65258276763806	5.71280288467722	6.26951418974842	5.68028868209746	5.48978763004664	5.86903863739332	5.84732202800914	4.66019942559059	5.41509039245439	6.04861158386213	6.2419125459525	6.61872089779306	5.86814000560802	6.23733450061604	5.59229082027481	5.82466291826432	5.35264156782002	5.57760117105367	4.99134604701341	4.5602337056808	5.28681834336817	5.51564098022801	4.95798770413943	5.15348282678093	5.06926190162101	4.80018367766489	4.93324091859938	4.04193158107944	5.23557434038358	5.42611908439977	5.43994685760865	5.22958942356914	5.43628163489559	5.3993247550129	4.82078210166149	5.72085364597232	4.54874851703767	5.52877619360042
ACOX3	4.79260576176472	5.12239413616294	4.92025165989301	4.8481548733682	4.87462647567533	5.08878148934874	4.84282487872764	4.6245845933306	4.75921223616973	4.68398762171933	4.40729715876829	4.62206541397859	4.53565518100142	4.79270760736954	4.39478813883457	4.61348704117043	4.80197239332263	4.61348704117043	4.90774776382014	4.51625370493923	4.63608602666615	4.37493641086172	4.58599144633295	5.06130999696724	4.71969960605769	4.88425071626396	4.75776638802097	4.69335719020622	5.18920326673666	4.74080560997703	5.17403202917285	4.8607758409824	5.02342375173221	4.73809674738265	5.20956957492062	4.80343878060145	4.71805353768003	5.04646020049369	4.81819477129541	4.83762814507989	5.12310210614988	4.97182250021081	4.66624638202291	4.78504112849105	4.78898435585236	4.80028621813981
ACP1	6.52478656886024	5.72343337319485	5.9313694843721	6.20605266507365	5.86120394482751	5.22871272560017	6.09051964496885	6.36797772444387	6.71040492566817	6.3027812318522	7.74551704021488	7.3695762125862	6.44136958104987	7.50842681828251	6.35597128366971	6.39354483397922	6.5980127791086	7.95941570212428	6.04112722746782	6.62871399656934	7.01759142531246	6.71485088778053	6.63162926138565	6.37091465192816	5.87937180324545	6.10349140021388	6.03869414917332	5.92463500994328	5.91747573403871	5.84649543661002	6.00967778029475	5.40711317666317	5.62674788846216	5.84008868559595	4.94432211514297	6.64773935846416	5.87649842008334	5.74811257097859	5.60983141243826	5.73488191585048	5.21557820549876	5.73046554945486	6.46584325667028	5.69925536486028	6.26789562455245	6.1853182919101
ACP2	4.83125906073387	5.37474445948329	3.49145231018455	4.56391703885627	3.60086761501071	3.37705059666629	3.93254959588222	3.52772321845799	5.16785596071553	4.81923487712994	4.26811922911096	5.23895967592588	4.8667053231098	5.04042479493133	4.9091074572509	4.94973189931873	5.49258853243498	5.12771026412249	5.33658762957786	4.46722015864999	5.26527114259413	5.18116151760763	5.17378324869618	5.08083612498499	3.61771732777222	4.38777513768219	3.32373298066644	3.95610253426458	4.31668453262824	4.17486832867254	4.97145429862269	3.5754794767164	4.33549434948447	3.93695624233183	4.75194228224667	3.32523826134974	4.22641281269349	4.36815051303224	4.10909042578709	4.49123473411602	4.12238166682748	4.38584430528127	3.59072501569184	3.98670108471591	3.24582364210363	3.92424929673936
ACP5	4.99868798682146	5.34878833946811	4.99159944621808	4.85739926915175	5.08339805702667	3.00099872916853	4.56112967850893	4.39648623962917	5.60715254698107	5.26859738407181	5.20756971651165	5.2097258058443	5.75675443561604	5.37342504569298	5.0235033064649	5.04012422470603	4.93474199414005	5.09006841936069	5.04861875336323	5.09590520444222	5.70997559897511	5.52489856285508	5.21297722080741	5.06794714364845	4.04528052814323	4.48398726259704	4.82722466631344	4.76830663805771	4.46970731238153	4.31397984369144	5.92385143613818	5.08533920740195	4.00216067756483	4.38712934855383	3.81966992507167	4.69885190907482	4.43751915361581	4.85533382872159	5.14422094799091	5.07834888715625	4.56341880727873	4.77536656382505	4.54368642663317	4.53033269960992	4.22973534031859	4.70694447216713
ACP6	3.78254998288173	4.23227401111205	3.54875957578517	3.07258978406549	3.19827239070531	4.82422272220646	2.79753701694489	3.62853696927896	4.75392628489691	4.73889795592735	4.84828614364034	4.33328708380093	4.46169354166276	4.9644188124925	3.50197275145697	4.79969706315338	4.72576537586825	4.66233776907379	4.72414286977948	4.31712909334999	4.90816883123446	5.03825313292498	4.65007909049111	3.74047811106047	3.50473854611768	3.69739063642513	3.89500378083933	4.01039587929087	3.69511123550626	3.48180410188316	3.55746267775802	3.10587333771274	3.66281831127043	4.00479171013948	5.44929151024671	3.44756350461225	3.61749743846518	3.52998766475852	3.49563737365251	3.28041638734679	3.42551997702832	3.37680416723841	4.38203832629595	3.73538683172346	3.6297732633717	3.07373039496185
ACPP	3.89974855997631	3.69032963266209	5.0317340540881	3.87778296778837	4.99891564835033	5.36129543775175	4.75395645471468	4.89811635538171	4.7850524257974	3.89669444692046	5.27511714825919	4.53880119005053	4.63609290827697	4.76615794540047	4.6089130477011	4.54590921839113	4.46112218075345	4.76084697392501	4.01398679466728	4.64098500990107	4.60667453086936	4.97700202396303	4.10084882120706	4.55013880526032	4.24789779212213	4.65698147688673	4.39357144730081	4.01754930284866	4.5459685290448	4.21837134801741	4.82205124344705	4.51400088004699	4.50100165193459	5.4630038401983	5.58821842212299	3.99745569832252	4.66201237099714	4.92122650691632	4.0874126583154	4.80638872731373	4.0060113792831	4.68322799760672	4.27058565421923	4.2500555438573	4.698509627546	5.23337841179335
ACPT	4.87658077671528	4.55378269495932	5.75822334998914	6.12660530665919	5.75341431846586	5.50362416283566	5.47776035599105	6.04959113842729	5.3406598434005	5.64435883744991	6.08280458686624	4.72500657247728	5.85257982931889	5.49959669791021	5.97480607973154	4.96001601194171	4.45306035552741	5.30253108086404	4.68019475971948	4.02297327819137	4.91383829616515	5.22759317996358	4.71054806785236	5.84540934794135	5.27258862978634	6.05277668725868	4.62763593147679	5.79392466911584	5.42157750067878	6.13276177472501	5.70478130572893	5.14451501012625	5.83384324485789	5.39547774870021	6.14091649054018	6.07642535036337	4.98492629188267	4.77576051272003	6.11381597890943	5.74021146117674	5.19715272193489	5.32727848435283	5.3471314222078	5.57292793092456	6.05977195972633	5.65956691744157
ACR	3.68209043735042	3.2102102919894	3.5888039035218	2.97112814548052	2.93136247387062	3.68195066522176	3.59399529916027	3.46799330269559	3.03946541569724	3.92246394585071	4.2730858235293	2.78203593583324	3.41305734562292	3.30833631937771	2.99333023335617	3.49027259692081	3.0413890225757	3.44923831101019	3.16842274431998	2.97498478110979	2.78551234872332	3.30638656551119	1.45644462462419	3.21204189902422	3.66611825263695	3.38217681882847	3.67482276224576	3.06414379157821	3.694150524018	3.72458044411622	2.88662083255234	3.83040247121128	3.43400265647637	2.35661332564708	4.36209870807491	3.30253789626399	2.33925219894737	3.40521585928832	3.19611219772591	3.36686058843478	3.51424401452794	3.60736973658929	3.06634998122008	3.55972152585961	3.02335303704861	3.17900567409025
ACRBP	5.9164969311297	6.51762039196662	6.47544659312412	7.1877459763486	6.54301590366499	2.89270617354336	7.014193228625	6.82106275812927	6.79528633951813	7.21154419136657	7.27636037565386	6.77900985230347	7.44844102200365	6.85495641323142	6.87656180020849	7.71563166060216	7.14677877689645	7.313730740107	6.85965828304909	6.77829130815762	6.96160685441884	7.1074040125606	7.47648770273553	6.99879753012762	6.61383637527327	6.35646571534946	5.47920419721834	4.81873849892913	7.13856634913015	7.13161407560911	5.19471449903555	6.1793826565104	6.1152524537676	6.19473658420562	6.96804303898685	5.82194537851762	4.7430075829234	4.78526183838796	5.28376117037274	5.9453017461309	6.24182372496644	6.23940813873821	6.56656091753403	7.11290354549723	6.74203018075986	6.84629870596979
ACRC	4.46417946875775	4.45034207795964	4.11723633690866	4.42831327958819	4.03294685017768	5.0075974859881	4.59687603768464	4.69775942762371	4.19880490005726	4.19160471811435	4.07783423144745	4.25688415971679	4.4365177881928	4.05211245856537	4.18147518087062	4.24306873426227	4.48333341874053	4.48333341874053	4.17778743387097	4.20826263649528	4.3493835904178	4.45420454897598	4.69398446008256	4.16560834456036	4.51620482693921	4.56896375874213	4.500605166369	4.34051783611434	4.49831721219244	4.56896375874213	4.33260850655814	4.50695251243555	4.3915496643209	4.44011944096129	3.52597013205798	4.4541206662043	4.58260861224937	4.43805110416352	4.54259332795216	4.40198598988155	4.52053353415602	4.22574425885655	4.75937281172991	4.38796546912073	4.33869875328712	4.5201313776337
ACRV1	3.60064241373567	3.44867322410401	2.90128264070156	2.95311722473792	3.27846911094865	4.31283344573625	2.78160945942981	3.4976554656055	3.56401959939968	3.27876946476454	4.02606691446356	3.7006933845629	3.66021272215489	3.25756683848276	2.67462623410186	3.51350789129668	3.26547230540531	3.4269811630073	3.48107278175511	3.52269578646441	3.1346577376188	3.29160649023525	3.28829822476637	2.54310640154452	3.14843571804553	3.2937292310487	3.03636772941345	3.20597821016755	3.46318681790878	3.49377016036881	3.82853737588337	3.22605915076929	3.50556419411497	3.05040442411292	3.70148908791804	3.45322797720673	3.60713241359172	2.58187842847992	3.46671808797957	3.75381357738563	3.39301988003479	2.8371905080128	2.77078746425834	3.32812529675794	3.80241823136608	3.93378768583545
ACSBG1	3.61739462120434	3.56573857921423	3.25697070409745	4.62635123820585	3.70883026416136	4.19182019436707	4.2175010691039	4.31684232024293	4.46737385577135	4.862556450277	5.52671561038803	3.98592573907927	4.45752405985918	3.57945202750864	3.46641765524843	4.68395448928926	4.64745273305938	5.50740198003948	4.1321635336067	4.48711716284363	4.08250736493212	4.62874496176127	4.52313840146631	4.26121173029148	4.77796674074756	4.04848427001958	3.509224776596	3.6923550893375	3.98025121266922	4.28453481719493	3.47234414922068	3.5832946721691	3.58829238336615	4.16166121145558	5.21364614406483	3.57519301592008	3.38514573958528	3.29179655794327	3.47023439476606	4.2916483616508	4.24996212712035	3.40720802196573	3.48867536822851	4.40698989891318	4.24054048134337	3.68652159653822
ACSL1	6.84587141470146	6.40755297524814	6.6904457119477	6.13618126688869	6.724611575883	7.20867502283981	6.14289633386194	6.53736878931951	7.14880353332268	6.85630661210135	7.47404654737538	6.76623653623842	6.73126293516254	7.38065361165958	6.91952802162471	6.60447344944444	6.23829947884647	7.44104799729369	7.72360840371374	7.74249388626666	6.67349696592723	7.28892529763991	7.03836412728338	7.17839112871707	6.26619687542208	6.67392410107997	6.65258693869861	6.81574869662874	6.91246996805225	6.20248534570459	6.59501050001112	6.66189440512507	6.2653638408926	6.75482282082305	7.56573428335476	6.14088437000825	6.98964137242897	6.29862221475036	6.69103701677949	6.63918224657822	6.22460784579268	6.48597638841594	5.94617753660589	7.3603616631894	6.94638527997081	6.79021427455346
ACSL3	5.58564349635087	5.30174064354764	5.27906077681476	5.18300312001703	5.42514734572379	5.46150970302348	5.51324020501325	5.4936202176092	5.47645673330635	5.13570947906489	5.4002351356174	5.76207389530042	5.37707778344052	5.78983903737003	5.42994047768069	5.48848090663526	5.14719971104608	5.64517304116338	5.33368652613676	5.96517554494599	5.58346751478395	5.47717555624882	5.52533739466406	5.19147309082496	5.38581073475182	5.29542855469191	5.289045853952	5.46809562394103	5.34656733198452	5.36776661878102	5.55741472098248	5.39767034503486	5.41614659564599	5.55516689824111	4.75476575705415	5.47612572615923	5.63614057336325	5.45711667509635	5.57228313019298	5.5402627579256	5.51043366991379	5.16141512134031	5.25471669666123	5.55093000414187	5.51090285563535	5.35418400331288
ACSL4	5.83597291835709	5.45444203914323	5.99080096711669	5.52275326738898	5.94298053165822	5.94035534390062	6.02743462462608	5.7827040344527	5.61945010541149	5.37754514920963	6.05366120948504	5.90780158731674	5.35695558670749	5.91124043703876	5.84207298736859	5.33672841527178	5.19875788936647	6.04206260057643	6.15908979817699	6.53344452142266	5.73290192207424	5.87215234589627	5.61207468417144	6.01070954964067	5.43967849627025	6.03577885343732	5.75072298300097	5.97454059238213	6.01524921627126	5.36901258741796	6.12731952560388	5.59776518600343	5.76425815691349	6.08309659626759	5.95439964082293	5.54729844874769	6.38482654949156	5.44963253885027	6.27237201447623	6.1251625032876	6.14706525597622	5.25846278498763	5.40330161034897	5.98736237478584	5.92883513715085	6.11182602328038
ACSL5	6.48663587226432	6.74065187309267	6.33572548622768	6.53432326205118	6.32699952172177	6.92358927797126	6.50624811216069	6.40114298625376	6.42335878907	6.3483260622092	5.78147174492636	6.49073338564732	6.32886033757704	6.466636721811	6.29573165194268	6.25492471483113	6.35179427227645	6.03702344979897	6.2131653975767	6.31766770996317	6.31079658254096	6.21254287020847	6.24752066612029	6.22979910466068	6.65888792601933	6.61104270415443	6.38329717209025	6.61039250273366	6.47037492291105	6.39415075814331	6.64908522665952	6.71165016033895	6.53931812053195	6.64264117427846	6.35290985252234	6.47620431379707	6.48678168131399	6.91659413365222	6.54810102259693	6.46092140435261	6.74646746161531	6.77273622512924	6.43841054212464	6.21830671972684	6.40812811295249	6.39295675840772
ACSM3	4.17302116456162	3.17250875297649	2.84379776638507	3.102608819649	3.46977608544919	2.112345726417	3.37428406315465	3.46584029240465	4.2835781360831	4.38174387848602	3.69531147114237	4.65780800572533	4.63910207980182	4.08688050702991	3.57656003563484	4.7705973810695	4.50779379488914	4.76664159934725	4.13206760498317	4.92495722512923	4.20282286484252	4.23517936106963	4.19735308750468	3.93136379114389	2.7890864569104	3.44348602309294	4.33008466992473	3.15486232240966	2.97333958518874	3.13502991264477	2.99806644663882	2.92928354598503	3.0808653197721	3.46606793788145	3.25502925725923	3.3743617510433	3.3660139082578	3.05247656716522	3.11724139384323	2.92055246483627	3.17998274095211	2.41846592099153	4.6103932383652	3.11853657778214	2.90220868165434	3.36931620456431
ACSS1	5.91595980274342	6.59001634887255	5.72801082703044	5.74115067042916	5.67657412879406	5.11874743111341	5.74940977616871	5.77615819317494	5.91652091086705	6.31232364165817	5.45209003669302	5.66349468134903	5.93731493117714	5.04322323962424	5.63182500013882	6.30238519568954	6.40662828283875	5.71901144474705	6.15101722331492	5.87558657323351	5.98476470906584	5.83471106813923	5.91830027897362	5.86439085946039	6.55860951133169	5.59086100841122	5.76547473873483	5.81083125563765	5.86217697504285	5.9612549836758	5.74186860849091	5.99194632606064	5.9766282730234	4.94277433394896	5.32451561055384	6.09471457495127	5.77248541377175	5.74844310931042	6.20248821435319	6.27446518621522	5.49093678509053	5.61503127410634	5.91526408960805	5.86475891675986	5.56761560898289	5.89509158433854
ACSS2	6.64689803454718	6.332749786444	6.84820385714592	6.42464146149897	6.80590824809257	7.59630252799735	6.5023212363036	6.53736698727096	6.54634546548666	6.51594454090598	6.40220942934391	6.61699922748476	6.39897155244953	6.75549927140403	6.5126082956434	6.54278638698705	6.59755669442343	6.53168628174263	6.65054210507315	6.56442099373997	6.48320941168693	6.55120194757965	6.55846545410927	6.49258548063591	6.98081872527506	6.57285796199887	6.58190531952664	6.73053992703801	6.79280463178808	6.54145900131501	6.63139353458935	6.74608865798817	6.93286240501501	6.58918453424569	7.20319011270205	6.29656941297495	6.43800752871995	7.13990917597052	6.61884675964447	6.82599775124991	6.8229414643179	7.04442526194632	6.49056918902522	6.62230381985724	6.619539351131	6.85399955447064
ACTA2	5.28224068665856	6.29132914672602	5.94544746793855	5.71794805860507	5.88434487628223	6.4509014261787	5.61868772591627	5.77196385405316	6.12513536554523	6.21910597358275	5.89691981211477	5.08381164116579	5.55912091583592	6.55337213746565	5.9235841507018	5.90136507763622	4.9587456529906	5.91531457836358	5.31884827933927	5.30877844548973	6.36232374792866	5.75116356674324	6.00398631426206	5.80274172084681	5.26374876413176	6.00487097456557	5.3298676523323	6.08711455130083	6.25324274651975	5.3851329792595	6.22704333437126	6.38340238753942	5.61863392199676	6.04566322969747	6.5081375739964	6.13453114691319	5.85873844727202	5.21446068139847	5.13253990513708	5.71301828978993	6.1268477015658	5.82485066092329	5.74090236702283	6.1786918904158	5.60044508702873	6.00612793857324
ACTB	9.66277622294418	10.2817150214165	9.73190558395377	9.64186103595578	9.71645457668241	9.59367177015329	9.55665921313144	9.53945408640557	10.1765512342631	10.1523938270365	9.92945585665524	9.71907200133657	10.0048484803849	10.0271138742139	9.8873606499566	10.1640862170453	9.87489563273879	10.0146488569961	9.79665153211676	10.0636728793123	9.85594070958595	10.0636728793123	9.74510363562258	9.89677908543805	9.81134107675866	9.84492848778235	9.66199740000657	9.68798920917148	9.67320722364556	9.7609383908097	9.85590398474673	9.77718061858355	9.73506429390947	9.82400816788785	9.92437137827636	9.58081255480585	9.7541363788519	9.77761816502412	9.71758541676085	9.93016209996133	9.86481057013164	9.81583306688767	9.57472439084205	9.77191965586626	9.64451852285793	9.82744961063371
ACTL6A	5.93782830623351	5.41678379066939	5.76056057436945	5.90678322880617	5.73117634999405	4.37641728364853	6.02587384665362	5.84900720882189	5.73976727663671	5.23473720431162	5.49078990410282	6.04735861095382	5.4408770583094	5.91110242208041	5.74621162592105	5.68873047595706	5.55234346846695	5.77920921804417	5.66494853342097	6.07119949113667	5.97615325088068	5.60348357108484	5.75608786692381	5.62046157890581	5.25756332479776	5.77393935206279	5.1551180290648	5.50134832597014	5.8080270077543	5.72935622056066	5.8389844561419	5.52016632164471	5.96705152586022	5.8000809905839	5.73720443575408	5.73807134819152	6.26381035897248	4.62546270735732	5.91246662082909	5.89031601807977	5.56722375538229	5.44524284638847	5.3373868280088	5.86644991520251	5.5136897445989	5.69920976845408
ACTN1	7.99722762133116	7.85042783106379	8.2367157112319	7.93496095697668	8.15782750560761	8.50246181099738	7.86990360475366	7.9734591856083	8.38479978666842	8.42744228813538	8.52749100231981	7.93891236540042	8.29754922699381	8.21866102136952	8.15505878003579	8.2463248549135	8.4201229396533	8.65128464382711	8.54513316343462	8.4000575437975	8.26185195750133	8.41654133027859	8.34767911179266	8.21915861252624	8.04844917288343	8.13008093553281	8.23610119111633	7.96826267996678	8.07672048650696	8.09513035853352	7.70492521937584	8.08596291554124	8.07476560555805	7.99515369384167	8.58304426093854	7.7730765833704	8.05022373406485	7.87467522800404	8.08785553367457	7.98076270822611	8.33511544643986	8.00726884844772	8.14084043987656	8.24944834945608	8.00673833742781	7.96153165348245
ACTN2	3.63738305930763	4.04868420474849	3.21003903845274	1.08498577939952	3.46309111816321	4.72080645764136	3.85167593318123	1.41413508711059	2.80295116414055	2.57717553998804	3.42261650640488	3.60425095169706	2.45079816250564	3.3048207894855	3.3900967524336	4.14428627765546	3.6989921451451	2.72660976687543	3.21553574817219	3.71718438676646	3.10244252716911	3.47593974400274	3.73971110814689	3.82423094079539	3.09737229390961	2.87284917442381	2.91503337452369	3.40314345700263	3.33219390395257	3.38298300039319	3.25889233838422	3.12887827361744	3.55443011581355	2.95384782917902	4.90795143615268	2.34301317068032	2.99076738281366	4.21237713589604	3.83644332859079	2.2621657801704	3.48074010385686	3.53566843135138	2.05184369430722	2.00791286160882	2.65467152856164	4.17619264212656
ACTN4	5.91920285692342	6.75852547140047	6.57682272521033	6.41350298671282	6.54345318727329	6.82360782307591	6.33412832823511	6.41558667420735	6.31788223804352	6.24686072697703	6.30493070148341	5.71793080416306	6.27692200344954	5.7477217303948	6.37999153730366	5.95854576855243	6.28495282397362	6.25354840269944	6.2681167962039	5.94370229267168	6.0227416413519	6.30290038981191	6.08308497098601	6.43263749948719	6.62882348932083	6.29316995142858	6.20077620940965	6.35435681310256	6.58334381810752	6.5373326575707	6.65134822088204	6.44579041440506	6.49674692409253	6.41039815345975	6.69383708247388	6.26040519159317	6.35892076982747	6.90431442541792	6.07337678398549	6.43567117948899	6.30189549970371	6.82978993290177	6.02373540061639	6.52723369341722	6.10982920513129	6.70004978500738
ACTR10	6.00826562106119	5.42630964868004	5.91119788829371	6.2827226447727	6.04021035593285	4.82527788468859	6.18924571816547	6.15156947420463	5.85452333386522	5.74182650180225	6.17849533300646	5.95472465670519	5.73893634368294	6.0339722352082	6.31651081192387	5.71206578404761	5.88353906872337	5.815521241621	5.970239305615	6.19177079016314	5.88890896250064	5.85062025757751	5.87850493074113	6.21931087574539	6.04383036201276	6.22405981996533	5.61700401036159	5.25180577420671	5.83835531322974	6.11160804259266	5.78246489503633	5.80865644065774	5.88970229468413	6.13209474958511	6.21063731684784	5.72641290475561	5.96797406793226	5.56612830141693	5.88568130325873	5.84640113825758	5.61686744444746	5.62095916159012	5.899051669483	5.78757102305449	5.71555261664036	6.63144613198077
ACTR1A	6.18781390042195	6.20356545921418	6.33762877044175	6.29912294093212	6.33379076873236	7.30757947175231	6.33638575584837	6.47976616447099	5.92414908037644	6.12938452374638	6.53879230835496	6.22336551087257	6.01036845213585	6.47637511513268	6.23807814280722	5.86229540386261	5.89123004232652	6.15146464284494	6.31233965646742	6.44499725694513	5.94997058961053	5.85673142376385	6.01204166997103	6.27209400636691	6.77446881996591	6.49523429388317	6.23928941675208	6.34288904727338	6.23928941675208	6.47917331149729	6.3506524855255	6.64158701169113	6.41612984578891	6.41825023884354	7.12593526478538	6.2513825357771	6.40089777325553	6.58623979558984	6.56536679410341	6.59163045368206	6.61851231341747	6.47928398240157	6.07645466161176	6.39185266174877	5.83799522525402	6.59351617939101
ACTR1B	5.48694558212181	5.67871553535444	5.65922860778179	5.58130127877611	5.68213584995017	4.86158930079707	5.79848504464626	5.67217431883629	5.5287429993943	5.40759458317431	5.44145104736039	5.47497710995261	5.77633741961961	5.48930391910283	5.6143070155591	5.55645493488142	5.80997258963703	5.21640872855588	5.54884806435217	5.25269244966422	5.67076127674697	5.6500796333554	5.66840532978039	5.54241327609137	5.52710613065163	5.40116578516711	5.52227798099846	5.44331586957877	5.5965337895702	5.7328351905975	5.59459128044158	5.67672940121267	5.56429023791961	5.34390171139088	5.6547571407084	5.56531821444055	5.3079556116181	6.13652334345906	5.41747291139567	5.14979191813746	5.3474236525319	5.70488321663736	5.44325589932777	5.49385520734172	5.58164145776756	5.54982835787822
ACTR2	8.08875328182672	7.91316289669726	7.80099268299666	7.99612758633406	7.91592588769678	6.31318711625504	7.91862110650163	8.06831527254976	8.06662583722365	8.04245852587512	8.20652749881396	8.24808135194713	7.92211363164707	8.15312051079077	8.12114473811303	8.00312954269412	7.89238183518777	8.2472487427701	8.1848639214418	8.42119130997846	8.18207010950782	8.39634720638881	8.11517977091188	7.98762968857388	8.22371855924505	8.31437637899462	7.70102765877496	7.87880172587275	7.5714222151942	7.37534834620302	7.95358042815236	7.82934488685323	7.47828756508478	7.66336557724283	8.41543872392615	7.53781579986442	7.85561336569269	7.71583456261954	7.91669859163533	8.040472721258	7.66610535754077	7.90768644826482	7.68036572099579	7.86505642007034	7.16205637492955	7.92014586009848
ACTR3	6.872360061237	6.68758022310049	6.33956739271331	6.52507556157509	6.31265146172439	6.69230945750768	6.61053456939689	6.4363400925554	6.89143790425351	6.68051894520758	6.80164134516274	7.01014529689565	6.59242136713461	7.00849140960925	6.59426595626042	6.94032105348194	6.94508435495968	6.93457125549661	6.92321252334075	7.35582936165295	6.9021232100842	6.93880082452512	7.07720451785201	6.71914716812449	6.56578701835577	6.71971228188363	6.4788734028978	6.53820998171438	6.30958939529696	6.41017278234363	6.78026230385081	6.52931407810677	6.54811576010471	6.66534257742538	6.76488731061592	6.16842713452388	6.68674602055543	6.39636331118894	6.63227600907657	6.64014361403791	6.81615392943143	6.43805159238817	6.49612033535343	6.68674602055543	6.43157622547368	6.47343433876386
ACTR5	4.9791330126943	5.17781554039229	4.66238266930448	5.47746737678503	5.07403306030738	5.49639730140387	4.98641949443232	5.00905038309659	4.77739239904182	5.05989697857129	4.8744174946838	5.23415639987379	4.99435670435355	5.04888779492216	4.8672781070217	5.01168323517178	4.88912644345358	4.7612298764807	4.74908339120107	4.70093259114963	4.86319759918542	4.52924859864889	4.9189884307295	5.05583631835744	5.18253257813562	5.11369854491584	5.11998859771016	5.01549111655503	5.09545631704829	5.050444037923	5.08823711564139	5.07897903113114	5.00567979090564	5.16922862820093	4.35332779849266	5.42647398673668	5.01203020625171	4.96662658666776	4.98369982081842	5.08471037767946	5.17945894325797	5.19104791309143	5.32505376274158	5.04366430136167	5.20596224351918	4.93866081198159
ACTR6	5.28595356105395	5.49419618103835	5.35870998130815	5.58743458413872	5.30227008230103	6.02026311647001	5.54934720831498	5.60889909303244	5.02599815355354	4.98398296396172	4.49099210409516	5.19062513682985	4.97599958286913	4.95769209434743	5.39694612976046	5.09971441117833	5.13983434336812	4.69754427433514	4.98925540717267	5.17396020956142	5.08346627734401	4.95607898711966	4.79507683452276	5.42162491819004	5.45883173775608	5.60249506123885	5.62725585713054	5.51649431175065	5.48275986262937	5.49145737650776	5.7045036683812	5.48590190780484	5.31970431834436	5.63106195227661	5.00340999769359	5.73557168284396	5.74758332596454	5.02431298053795	5.80382081694689	5.56049423565509	5.55504637286692	5.08228858616099	5.67683086693432	5.59228763043566	5.62044543599704	5.5094703584573
ACTR8	4.10807578517123	4.22416765373436	3.19313590893284	3.73157826256532	3.41232896581342	3.37486905516996	4.48422248645493	3.8712612317476	4.35589915553227	4.35929236450748	3.94388726783489	4.20407975897287	4.3798935039072	4.5878216396477	3.90760042343881	3.57984004817008	4.37114401410969	4.01012616172516	3.77078352477826	4.46466457115333	4.34099927368459	4.22881005711009	4.41916381834572	4.0251679434679	4.02258202882205	3.60601190599044	3.5599642781007	4.06576981591784	3.96501518281799	3.8046624450559	3.93046157243553	3.83803610391472	3.90227063262368	3.33869907394645	4.32769961624935	3.29212297441817	3.44024811886	4.07367719875769	3.39879910003554	3.89016771820745	3.81223282412253	4.2553965775692	3.3648919648793	3.84940272538119	3.86724724299862	3.83167501287646
ACVR1	5.07789026959139	5.03892442117247	5.40966585271388	5.65646658980784	5.41738087987526	6.08437913687513	5.83255130983762	5.53793458559453	5.44611325290089	5.22227869803125	5.40769393967515	5.53462532892424	5.17956252169195	5.75907849687465	5.62119958888082	5.63459730821692	5.47596099178705	5.64347072273317	5.15856455015555	5.50310638832898	5.29352169473834	5.43008617807923	5.27232727809202	5.54870205697833	5.34962229591827	5.63180768111821	5.84554507471685	5.74048719552849	5.44747814629901	5.5472676754859	5.57353668708947	4.93232400102038	5.52052295191102	5.58851449936266	4.95011303049464	5.42618095104251	5.76246782938568	5.45946703824566	5.65155511900746	5.46976947995502	5.50839335831416	5.30464492261729	5.73144396600824	5.58198900080375	5.83308345104763	5.69845308434006
ACVR1B	5.55448252356621	5.30974570165632	5.94166331388362	5.52627795706437	6.03832763383077	6.36761729900752	5.67156163669307	5.66275243263909	5.36690149962039	5.28436439488744	5.81698622462557	5.8160407737581	5.71535017650396	5.87686940538588	5.39696556370621	5.47678568841565	5.31894626556229	5.77370947579346	5.59249564188088	5.83478988295398	5.74633360580863	5.43590911399959	5.43981673617044	5.3932458917694	5.7196626313807	5.7543581618639	5.64996760541187	5.62226573671309	6.06389260712182	5.90876342613247	5.54623243432207	5.9368643427971	5.85581465780345	5.55376470752494	6.46723981152745	5.44176836021137	5.62610671293947	5.78417453599348	5.72830163695048	5.68763383901613	5.79856061250493	6.13668249302391	5.46350081521255	5.65991773140858	5.53661211708851	5.9461393588417
ACVR2A	4.69974061542118	4.22039687023062	4.0759059150287	4.5162343196486	4.80680110926379	5.1085627214459	4.52409686067583	4.48328599837635	4.46721609668709	4.68680614876067	4.9960411233206	4.63428877925309	4.67140889333971	4.73529587014121	4.49508965458644	4.86979019494578	4.56337560299297	4.60730382303497	4.51614035613943	4.18110144159034	4.4788700275801	4.62646271770929	4.85278827608648	4.41412176024558	4.37740026427201	4.70801272891957	4.64252509354592	4.30157776966522	4.90752993757806	4.80643534149455	4.14198439312325	4.6533456160704	4.46635554821185	4.50884875580135	4.16118178331264	4.43548175724591	4.7486821283403	4.40741904180669	4.53004817108872	4.50469580995775	4.92338991506612	4.30297038292196	4.72818028028445	4.53986230612846	4.54009818710897	4.92615517775065
ACY1	4.75494056283063	4.3924763053422	4.30753234061107	3.61165903190965	4.52271282934815	2.71357239549914	4.43690303425477	4.11482806379153	4.4990437512182	4.48544476860418	5.00420777148222	4.46905687047134	4.47547249189876	4.41282817592509	4.30797983635666	4.46143004052549	4.52988072260701	4.02294604910728	4.60672842642088	4.42144611517308	4.45026212466823	4.34413635129493	4.18350768588704	3.97249716384452	4.63252923985105	3.58748642123738	3.83177682260652	4.38553299740353	4.26180140505033	3.79032743887809	4.01925124910724	4.05615793237711	4.68291186528134	3.6500881098984	4.36450221840461	3.52556281422594	3.82068866948185	4.01989075572927	4.42839616536489	4.00203680520254	4.08652940301603	4.72608764362957	3.79629085573667	3.65309753531438	3.8351366200822	4.42128250870848
ACYP1	5.57288334807561	4.95399701864286	5.31881943165406	5.59283689390741	5.20807529950414	5.66263368908466	5.48235156650485	5.53997114781994	4.907852246408	4.83826710320606	4.86309221555785	5.31351592487281	4.63611230987819	5.28964259076361	5.11003906271506	5.48833227841554	5.30611102899289	4.86992465468791	5.0363673344039	5.11670776223542	5.04684323728561	4.80344273544385	5.28616360915809	5.031461976891	5.18426686359932	5.38976262420828	5.39496489355182	5.09022070453443	5.63246984678394	5.49442050747277	5.43989292703808	5.58719953122465	5.58164059790036	5.35411477367041	5.06610817351166	5.83754973731098	5.36748844225133	5.57432783354781	5.3408278480573	5.05784630720694	5.09966549543185	5.27209022146416	5.81257737477065	5.3846445331446	5.47684323793294	5.20325286221273
ADA	6.28707373434447	7.07717415508005	5.78943683384736	6.38811799683702	5.8225037854362	5.25271303949625	6.30284884937576	6.33464410684672	5.87512870401151	6.32121782047106	5.7817257322171	6.33276381533463	6.33335157741951	6.06729275414049	6.03102170938183	5.92782709863275	6.27219709979776	6.09464552276594	6.39322128421095	6.18633196423064	6.26107444010567	5.91713377820889	6.06520662631451	6.04100197589768	6.11815464047288	5.69240017883559	5.92448210145765	6.1632886046971	5.81855304121393	6.51194830114643	7.02731288508289	6.05371562102423	6.19898508724276	6.03764270785839	5.60008947134374	6.36791586962857	6.28075340943065	6.26076087285758	6.07185505857992	6.1255520428475	6.52532247148589	5.93182338375047	5.99457894588107	5.88149397818323	5.99074788940814	6.32507817054141
ADAM15	7.09757060938597	6.79168866241332	6.64708292157791	6.31070886363968	6.63927507640983	7.08975293156973	6.25465946113453	6.20290709602913	6.59623995128818	6.7779174324825	6.46297365841794	6.72877022721128	6.6954337819219	6.96258912801987	6.27657527529724	6.56707396573479	6.72734409019874	6.86564258093053	6.63460592404799	6.34970017257046	6.74669108236012	6.49767227355298	6.94499875942611	6.44033281397167	6.71635830843571	6.5333940388433	6.44365916032723	6.6000481413018	6.77861749884305	6.6247403573403	6.51644252931681	6.78561369386319	6.81345972413572	6.45519877498702	7.37328180196344	6.45033682693269	6.31614947026273	6.93656792622086	6.54878454316408	6.71706065127379	6.68550594484999	7.03963903173966	6.14944422674231	6.45201460292449	6.68605229007102	6.74362272838154
ADAM17	5.22400637885742	5.65777125767104	5.82318653975786	5.42081372239448	6.07446469751008	6.67340814813337	5.48402739647516	5.35131924046425	5.13421760586471	5.05217470535625	5.15561705686493	5.09342150304225	5.13975061222372	5.27521881129814	5.54093160647296	5.62749277495285	5.3662103935634	5.07008397212194	5.01277250894009	5.11392287980832	4.79612105533039	5.25672501313948	4.97322648315281	5.66578258129743	5.30132761821192	5.3261054171289	5.66918574941562	5.44273148886146	5.7918055762859	5.58732629709058	5.22934306536003	6.36363736870732	5.79330508740713	5.49287406510248	5.57830525286906	5.3545685329993	5.22675197500883	6.26731416461191	5.67874886421667	5.81411747817696	5.41783304959962	5.83476365952226	5.25338017907247	5.51175793395944	5.83322683924548	5.27170066496569
ADAM19	7.03930736467734	6.38474128626977	7.39624118771655	7.12399765051642	7.4289917947663	7.4891516752761	7.10126986104872	7.32194274996722	7.30485021987008	6.98259366488616	7.35623397470115	6.90690417325523	7.11136775473517	6.9861805337883	7.31361357256933	7.2416475409398	6.58958990155937	7.24491693949096	7.14427941348416	7.40715921039704	6.95562613364357	7.2732087676549	6.83779308258953	7.23351289920232	7.08288905543809	7.13225468627366	7.46841414322512	7.21653064792867	7.20906000879623	6.98706982573764	6.55703193002918	7.23403596867249	7.7121910394117	6.94536923323506	7.51623522588521	7.57999911748771	7.0612371468172	7.12809774208871	7.12314596056344	7.4108245365177	6.77398313043661	7.53320129021938	6.91759039883305	7.18555179044124	7.32021522253131	7.00129271683897
ADAM21	3.10568745142635	3.48518747708667	1.5440954770442	0.336953111340801	2.42711192253712	3.43739358312286	2.67413688189144	1.40441505675341	4.04482242063884	3.68758359913187	4.28242672577134	3.99120797232004	4.34417237668727	3.44738640925908	2.3351633683792	3.75919063559408	3.29753248499	2.83975991857493	2.67878132714346	3.57914572432743	3.5027680200022	3.97616656536776	3.33363136549765	3.52793573878856	2.5922253472171	1.75180344512651	3.60236041745747	2.92560090651775	1.44413729959098	3.90025669854363	2.27623793625536	1.51366452474738	1.67309037439965	2.06669639984952	1.96982642505457	1.47158381806744	2.79028185475013	1.37263626566889	2.54623731599697	2.12638920353364	2.45863299663485	1.91754204324417	3.86952355087323	2.66498244326534	2.45944197435665	2.57441202858691
ADAM28	4.11211147932078	3.00223329076535	3.42479375461407	3.06459185665731	2.96484860305208	2.78990197777683	2.95043843554217	2.53496732544792	3.2986344973015	3.71799358356119	3.83670642232001	4.46160138127264	1.80790317226089	3.88419089478907	2.47528084327946	4.52240868902056	4.44788955342013	3.75504966190973	3.48975921620886	4.2400735594137	3.12875833895848	3.42916641610468	4.5591982355394	2.87156205089154	3.84237366522547	3.44854690350881	3.95288186590578	3.83219784282	2.50426145548729	3.51974478554146	2.11511738396494	2.88481214957934	2.72336462787994	3.12473891901896	1.94301122591851	3.95416269353146	2.64445188266608	3.17219205659017	3.31759382143105	3.3110146074409	2.18645551175891	3.34549923347825	3.80982582034069	3.64983452036776	4.57713096862979	2.80133030059032
ADAM32	2.19399957115929	2.25381080115533	3.9612414004543	3.87488993368473	3.06125340076037	2.72477155263883	2.10091830583998	1.4026767374494	0.652260707320002	1.71712276583224	2.9915019481037	-0.275622455735568	2.15141139539655	2.52241336388535	3.30109615169547	-1.91461100411194	2.33540303950709	2.86040441491055	2.57866871930021	1.98683338725464	2.75046785379744	2.05153694462237	0.193600933579741	2.71428765242532	3.14984809504562	3.47234599922024	2.21142795545854	1.72149418023909	0.488913281489117	3.89440346253483	2.87185404453805	1.54547823720326	3.13181931123888	4.92893801532582	3.32847821727777	3.09557307521641	3.63052687914115	0.635724356509459	3.08730186393984	3.92627728065397	3.01165927657875	2.013042006815	3.64734726872779	2.19746930286804	2.79758235507252	1.62744021926343
ADAM33	3.76083699376357	3.88515206585331	2.85614447802005	3.48193808036014	3.81947269539957	2.82795282494219	3.66680434243588	3.12846657449099	3.67119950622472	3.77446066139306	4.45328284863891	4.17813395309685	4.19244462991754	4.24495736610988	3.12786814725608	4.56813943241676	3.83313643803055	4.40583387005291	4.09303230837853	3.21243814281618	3.27667660161282	3.76880624716706	4.18239300281351	2.73462120526453	3.3020990051984	3.49100110884355	3.40093265425948	4.11806895876782	4.0172705920378	3.12652541514528	3.13452345515424	3.63287672621601	3.35763069076171	3.15743014018378	3.78802892249535	3.32988733601571	2.77320703549062	3.80887832511339	3.51835356747371	3.67727823021637	4.59743857092251	4.37733968781379	2.61816805714273	3.12787475653691	3.34377809073421	3.21632139975736
ADAM7	4.18068102934428	4.22451184981888	4.34418564118065	4.10386438948477	4.05636338186063	4.33108547842471	4.64472354687275	4.4809921073508	4.15273947504846	3.54134682267838	2.82368523315859	3.00328630468687	4.2955831994616	3.85632091872604	3.95023174488583	3.80437172343214	4.27508254054441	3.21123069803057	3.87294360560142	3.98478402713299	4.40216147590275	4.68848050821763	3.78792912172118	4.43230820169079	3.97124633928236	3.95352520018025	3.76386102184455	5.09078550160167	5.08821016866971	4.09081332600528	4.97732447372182	3.89105338604458	4.00493649432738	4.5105947555527	4.411251382048	4.65427654413416	4.37248471768598	4.13557061496504	4.18953113073104	3.98420218549084	4.7604255707954	3.9688972888333	4.79177599899003	4.30082104043145	4.29021187043422	4.56227601346983
ADAM8	6.98258118687927	7.24497695805896	7.41471963721007	7.03500965256902	7.26464963699621	6.39730305997663	6.89091134077799	7.16921335138171	7.27844610527736	7.4950405018874	7.16097592905863	6.8839754918344	7.31177693375622	7.05346329814336	7.13348026881116	7.3059129994761	7.04083634769159	7.23021570743205	7.63496515825791	7.07275047283899	6.91875420060301	7.27644607234801	7.12260769378234	7.1451898964624	7.06530091176978	7.05318977447565	6.8737073553285	7.02641804912607	7.08605071718605	6.91038193107084	7.09949842341608	7.21440902425087	6.79674625170398	7.22907203139477	7.67916521541251	7.04109802258582	6.96253013614793	7.06932421414288	6.88685011424635	6.86736390534179	6.91576402589009	7.03721027394931	6.73488704431327	7.36339920830049	7.07879447923559	6.91029530798185
ADAM9	3.75742702764251	3.71583823479888	3.8244773571967	3.90808501039076	4.20423004957777	4.14618666504775	3.55641708681212	4.29381134873939	4.21689158350835	4.15963966229351	4.55800557458684	4.25875367246125	4.145419286697	4.35803584905686	4.08557657270724	4.04127919055384	3.45703324454302	3.97687655508226	3.818145927324	4.03489373636478	3.52724842389241	3.88586964324605	3.93864078539256	3.07941717618769	3.92228878054056	4.07882231831092	3.82190197520948	3.88486685951023	4.12239483250459	3.2751473581467	4.11300802677922	3.97505967243614	3.74653920567613	4.26127484546058	4.22377423941936	3.59906814315175	4.05342562157951	4.00121433807432	4.20945134982715	4.11701006858579	3.68159939726575	3.9775919083699	3.55303096206742	3.86528713298416	3.91842059130427	4.32223141949579
ADAMTS10	3.80906294724745	2.23950869967956	2.9981014152565	3.71502523807212	2.76262272310673	1.71747696108097	3.1424978216766	4.0208704090636	3.69873939299245	4.321113449157	4.40285993085553	3.1113755345446	2.66561776309255	3.38593261905982	3.64672380848848	2.57561424852704	0.862463593934963	0.139643385228291	1.25113798617345	2.9067714732894	3.63695172393985	2.05219058979209	3.78190831399412	2.93995665317024	3.05162227788515	2.30499309604221	3.33307312240572	3.62663895016318	4.28594974789798	2.48421865801036	2.38477563638431	4.11933172602408	3.66477608286771	1.97387629270417	4.30006401690866	3.00732628581705	2.17726228443209	4.63095710874663	2.47911069626373	2.47436734243424	2.89955821678628	5.26902844124125	2.96647026860804	2.70599122420319	2.14436485806796	1.90941664210388
ADAMTS13	2.86071567781538	3.0241001227542	4.27206198645594	4.78264756618766	4.2787967418294	3.99442909251476	3.94131337475703	4.4924687103093	3.90790986156024	4.10151653120918	4.19498971195428	3.66735275928675	3.749461411645	3.82656364577256	4.2848471799474	3.97105362161894	3.78435811036436	3.45603520444572	3.86381590475043	3.37387479465503	4.2474012709603	3.78415642727227	3.49303399589764	4.28051080479453	3.55705333719916	3.79332926963286	3.25230999931684	4.05687195796265	3.95918089974547	4.39383366901657	4.12240375767613	4.17736722173873	4.269198004387	3.95787908737647	5.20867481049384	4.00911139631485	3.48665001717133	4.31338113622265	3.34557790191913	3.93255459153271	3.87388860469135	4.43846624243763	3.71987065249361	3.76373189154039	3.71285643168109	3.73327965604373
ADAMTS17	3.33950700298478	3.1898298747298	2.05727780624333	2.54182511672335	2.76686747000292	3.53280836132047	2.83215413225592	2.91443783803869	3.68142631657262	4.32214431803673	4.31337342800462	3.30703478546611	4.13260732783411	4.20698551133443	3.28488728683897	3.59839351079227	3.87871276646936	3.57707390047874	3.77642364644794	3.03836793414508	2.92808365009962	3.49755984873654	3.7920496415908	3.48508217116767	2.78320735736297	2.88527224256476	3.99731494399514	2.60182136374713	2.53167168747368	3.18753840034379	2.82981352574768	2.45054517953337	2.56208205224292	2.97249181085313	2.33401761861122	3.57016155712566	3.03670965615899	2.60980968345354	2.86940589479337	2.63095079985263	3.00935814850053	2.36713828799904	3.64012037035708	2.85968071409358	3.37957640068289	2.81313931227165
ADAMTS19	3.7253588712811	3.77071700806547	2.99299798937384	2.75192162571256	1.18339092715462	3.94863815015522	3.11623680703775	2.95485821461711	2.57115595212329	3.81055972235738	3.88601899554804	2.61370287656758	3.14035337174291	3.3848742566441	3.00333948301491	4.04687126983401	2.97664577767182	3.75387259198714	3.77307754869097	3.26622964826366	3.52944366166617	3.64308825218844	3.87927870719474	3.09224595714823	3.62200917805511	3.61360419480349	2.34272157872774	2.84702950144935	2.75924863465333	3.74662904117713	3.09786853266067	3.66217311452556	2.27031483778705	2.86049258737638	2.47804915578243	3.15259976582084	3.33124054508327	3.43270703279548	1.76913128920186	3.09203633879274	3.19004838347939	3.52883239717581	3.5818811963849	4.05551364538911	2.54607470562483	3.18566425255623
ADAMTSL1	2.89334317167612	0.676910608628938	2.99140703081217	3.4317492018977	3.17998574947723	3.30926144655514	2.98156657003895	3.36205468065249	2.08218972979221	1.47453723440193	0.743227491260802	2.3484274592598	1.88544303126169	2.68768965294975	1.79675609129386	2.82086711030435	2.15866348391997	2.64191097373449	1.95172722580433	2.42486618376694	0.50950134253962	2.05527390046765	1.48626270450864	2.27549797834939	2.35718523434068	2.88365056117566	1.63362488986643	1.67348362938778	4.11825694945219	3.20156959751037	3.8773697549743	3.19608191678693	2.48535811076209	3.19479109655897	3.99389268609534	2.60844062421891	2.73617672350671	2.52895319707221	3.09700219374364	2.76428846453739	3.06324249804733	2.57745186187645	2.57846618956629	2.22292190896354	3.30210821610891	3.96711114301755
ADAR	7.96650740639211	8.23563202563849	7.7554578001458	7.43938308834335	7.70852113122821	8.41940314869612	7.87387424742053	7.58229750698527	8.00342059850035	7.84914320869685	7.90570445874966	8.30159896116496	7.74249121273639	8.18081326062199	7.90570445874966	7.8588788695872	7.7170478264958	7.64225911830846	7.92394211792806	8.17900290700044	8.02314510787235	7.66522592678391	7.81276498310288	7.88807243911606	7.89860754212168	7.99265096631559	7.84542385675833	7.82987489564861	7.44542321502426	7.83447384321632	7.89092286341037	7.74822176970337	7.72422070650005	8.37731740866804	8.08083487212248	8.04704455547364	7.88879098075341	7.79261764269458	7.63732661487668	8.08083487212248	8.06577521230123	7.59171488175165	7.72663487444192	8.03719444802439	7.8019850895791	7.6966401577929
ADARB1	6.01509841428989	5.5787030610538	5.9985623730852	6.06942653333749	5.89018641466878	6.80473157170879	5.90199811169726	5.83734121746567	5.80364147768442	5.96019040980315	5.38139731168078	6.00004600412432	5.74870858328019	5.75020141310913	5.79911288988169	5.99524279075782	5.72392014183981	5.63122666966342	5.61166446488331	5.92640291693426	5.75613369666117	5.78195445078113	5.96002207943567	5.74745633764252	6.06900295530548	5.95752100115995	6.22253467130288	6.15194071632578	6.04627214829099	6.06766502461024	5.58691348406095	5.96550458690611	5.82346375719517	6.04162702903062	5.15925129033096	6.38367906958055	6.00250957360424	5.92297461316069	6.00085792833728	5.79916486506777	6.1452752583406	5.97544628140828	6.26685120050241	5.92374406646378	6.12494959899486	6.02243696592401
ADCK1	4.73846230518249	4.91033884120568	4.56259535321538	3.93420807287937	4.82116101772813	4.42160170824113	4.56907194268171	3.83200981740532	4.28657166153495	4.52457998537333	4.29007028902176	4.39736181344702	3.70812050521099	4.14095307816254	3.78262898654366	4.44407409023145	4.61165866324279	4.12542460541702	4.82338878438297	4.1742255104358	4.43854503999904	4.40711004993045	4.62083625281714	4.04183410833294	4.57836383549036	4.48366605443254	4.70921653595531	3.99312739196759	4.40953802619562	4.5053260986966	4.83132199954913	4.65147112941325	4.0458506986834	4.4469654033774	3.90474285550691	4.31417386735402	4.19393336001155	4.89930914965141	4.25198352016019	4.7426084319307	4.86447896583774	4.56404905975661	4.41307645088096	4.63138943952825	4.08838516123954	4.56173702577437
ADCK2	5.89807205868105	6.09135707388371	5.49728820900973	5.68459625183518	5.56868998943264	5.40014191430987	5.51168265414273	5.57587044714056	5.61571439117791	5.98095735817568	5.08328281185273	5.64339129400038	5.61621035249321	5.84825649630386	4.58205373852669	5.60714597744477	5.94257661778498	5.65854206188648	5.6286068416535	5.5630967020158	5.60025690428572	5.58456415743684	5.67437115971074	5.5078097707178	5.89698125600201	5.57019260457923	5.6963783221052	5.72320105323022	4.8018281803108	5.69070700185271	5.96714037960692	5.89855893153559	5.68756938601459	5.51761256405848	5.28675788377829	5.56220271669162	5.43206901403231	5.72399860441096	5.79890154352132	5.69566443770674	5.6903536686812	5.63916373360704	5.68045703644573	5.56934315424172	5.77574405948033	5.89025540568353
ADCK4	4.53408706557628	4.97758932344681	4.9332274300381	3.9505738606745	4.91970303601093	3.62651792219175	3.90372239587898	4.41026501130004	4.48120750728668	4.83487923846235	4.63382250226135	4.25886930100166	5.15049354452406	4.16613614761388	4.32176782263189	4.77309807944435	4.85409081964747	4.60631165393511	4.64373534846385	4.63882360944596	4.11336483644156	4.30822551488607	4.64191278148873	5.05284948018666	4.31666818981172	4.20248948237169	4.47173801578758	4.21407947645314	4.72143192130135	4.6356378898286	4.49233868916013	4.37061066144243	4.86143159891036	4.03770682702818	5.51492412009257	4.12093419977093	3.92997782593233	4.84604025947788	3.94510259698833	4.38446695613756	4.41466680162048	4.649054431164	4.26741331038985	4.36708665286608	4.38188828688048	4.25417619633099
ADCK5	3.93723080703517	4.42183523835253	4.45921369339236	3.58609655341057	4.05372512988486	3.16038378174701	4.49794591126396	4.39003814218286	4.14452360487969	4.66026422523924	4.07473399030128	4.43221797823965	4.20586276501215	3.9545715835689	3.84477293138598	4.15419476207115	4.36703249769529	3.72246522097263	4.19999332405139	4.1861806392821	4.25422406050606	4.06613831070485	4.32904079908666	4.38150612660821	3.67233449646585	3.72168926056279	4.14334934315877	4.26532715608654	3.81347730182141	4.19261547125392	3.98218227477322	4.01594949200746	4.61416035086766	4.19657923149183	3.91113234305586	3.70328150727868	3.70878599086791	4.35435204436591	3.81660858592374	3.76551267506996	4.34963328586594	4.19404581092887	4.21025357287609	3.96565800156502	4.08505149778923	4.69007568054471
ADCY2	3.67281251861701	3.5417910082871	3.50527970534558	2.82258621756961	3.39059127815416	2.81774268426653	3.92052530406538	3.05426930824648	3.84898487865289	4.705840138638	4.96345775469263	4.90473910891684	4.38702195741502	4.73151452660109	4.30745574542304	3.830215963797	3.89566619012695	4.46934295257437	4.23413048785726	3.67411725124832	4.08189955127555	4.07938376480847	2.97090886615413	3.12428061326564	2.9902240556144	3.81229300162494	2.52456148030435	3.49066749969314	4.07916921433493	3.76330365531937	3.09648430480533	3.28131717021911	3.78983609545219	2.6307150147519	3.51310089360581	3.3514796281682	3.30967980384397	3.60794038282021	3.58304231793205	3.34815144284339	2.71088063248576	3.18945665796139	3.07691441843495	3.83601733596964	3.41465254670731	3.19864964231822
ADCY3	5.72052462057672	5.68266663966222	5.66820482733725	5.72304766798764	5.74385701810286	6.23305201274764	5.68749568556259	5.65200903426313	5.7891914785867	5.8677769642518	5.86417317760344	5.80587708986583	5.82544490462265	5.87737471716321	5.79388685936029	5.84102620346316	5.93806539971838	5.48757705007443	5.55681523470416	5.24265386907292	5.75375222711063	5.4261328767278	5.85290184436145	5.61153903155992	5.81882602832994	5.68983925884562	5.88627226568606	5.63559573126944	5.75747608025638	5.6554993198869	5.89622589156824	5.83853169895846	5.83160467355248	5.58048225162442	6.13686634412159	5.86426146047068	5.51339561079285	5.85936922370131	5.58355970670036	5.71250558797272	5.68081664184614	6.24749698160734	5.58537508181274	5.64834057936528	5.71835965087601	5.48947340706424
ADCY4	5.16447930435952	4.72119712992018	5.2866364422915	3.78408678912638	5.06258063329897	5.71750416301615	4.42889055925826	4.27867382114649	4.3240315718849	4.29861034912658	4.7752092162862	4.91229640513221	4.3589829235983	4.39447795148505	4.03352502177945	4.33575023021292	4.79335471223673	4.5090352466345	4.73337868964198	4.92059881188341	4.82196364280631	4.20326900641199	4.77270136567592	4.34902493970432	4.68136301620471	4.64066047359252	4.68369089962507	4.79330435925345	4.50378534590881	4.57196263638407	5.12171282262659	5.03368346154299	5.14564003926228	4.6798334690927	6.14670491783597	4.63433538904857	4.53645584794484	4.91422607720109	4.63280307121871	4.22897365228144	4.67240772622108	5.00265115291967	4.24869872651911	5.42309212640249	4.71688828088883	4.87898298173149
ADCY6	2.01461902961641	2.87143814689731	2.68972738192784	2.57382033683914	1.58829503661352	2.45972276738501	1.34367055330824	3.06278768685626	2.9094992621584	2.79881694688405	3.36927236099112	2.28587952215956	3.02367356642618	1.59473811437275	2.85589472794334	1.88071686857066	3.01942377709146	3.32307348321462	3.43756317690704	-0.269732212255858	2.10775085466532	1.62122780756895	1.56908429506817	2.69546922916979	2.86371608915764	2.55883845918604	1.84848687380465	3.75659134390459	2.31982578583679	2.56702789424043	1.59916118842304	1.38036121634858	2.30401076051112	2.85516262476217	3.13527325986163	2.45364160056386	1.54784268171296	2.81291480953588	2.52189811604757	2.6097898095721	1.03970154380622	2.49570013440238	1.03532493335035	2.50231883605704	2.86773329551854	4.01365657029697
ADCY7	5.85915882849552	5.10897971326009	5.30675949104863	5.29271841580115	4.98480203506446	5.08288465702019	5.03460964630968	5.2933443546766	5.55524194699988	5.25229678601004	5.79614762315968	5.90569899288142	5.59474980768318	5.72941182367137	5.42680274062372	5.25334257809344	5.17716255009996	5.65034502326539	5.39787634854311	5.69118174761291	5.56966643215175	5.13106836639897	5.35776732215955	5.35537567906853	5.18062028078188	5.22008933125881	4.85122807238879	5.27381005761957	5.43078731596256	5.45887730999613	5.400914575195	5.07439190668667	5.12500931873138	5.45165011093825	4.97673185921585	4.93252664482846	5.61368429759001	5.26440938392013	5.43357971107168	5.25339398953358	5.5059809081537	5.15207330205117	4.92189302905038	5.12570746356154	5.27947208100878	5.42031253760195
ADCY9	4.24127684972038	4.47064801760744	3.54317884579941	4.01801098983808	3.91741327838232	3.32326388082599	4.28073777615727	3.87581297139823	3.81488411124587	3.54999750197776	4.43737974242426	3.99813423778869	4.5029121027519	4.01861134992902	3.59313097477599	3.63317947085181	4.03171098027955	3.17287841584832	4.23136845120916	4.34469826940117	3.74595102287189	3.77781214569221	3.74487174722176	3.85322398661367	4.23784035735008	3.76144864309016	3.53512582945014	4.10701421073315	4.42564840425156	4.00939294928518	3.3807032011769	4.28515710705187	3.8803726538141	3.98858333272499	2.88632332291623	3.93424118297797	4.25642232191814	4.51160901370773	4.02919337258726	3.88898663968042	3.9055332829552	4.14094766679288	3.69682006798954	4.02395953797928	3.77206759606244	3.97693702846348
ADD1	7.65657615492839	7.76878948731737	7.95281710543845	7.9870208513331	7.95614313372258	8.73236611892935	7.70998857960715	8.05395056531201	7.75532717160411	7.85295112247313	7.86863101225765	7.66472115354075	7.80545073098065	7.93021693171657	7.92074074809908	7.86840929808518	7.88819818059541	7.80575119825737	7.81440802770441	7.79536861672881	7.72435186633101	7.83844107503235	7.68561625209203	8.12649921093113	8.07113737431329	7.73699056276021	7.89911648748202	7.8915532442353	7.97234497490596	8.15595440256293	7.90983204893639	8.01612312226517	7.87746924973843	7.92965748056699	7.99857222781298	8.04102764681311	7.81461603406208	8.08297872484244	7.94293814272245	7.80970700312516	8.18379685781636	7.8504650891605	7.9729469757115	7.81392911985818	8.06250334117313	7.73080307361269
ADD3	6.50217667710253	6.80246570523149	6.83409616926016	6.98499403402875	6.87343865900069	7.59051778228636	7.17423926517446	6.9015301892411	6.68477429235199	6.44313415916907	6.56471153356999	6.94281710778214	6.56108382461253	6.7584951732579	7.00245628967792	7.03160739340163	6.61120442680711	6.49229292071075	6.54362739858403	6.72802086889906	6.74763224326584	6.54362739858403	6.75086721300634	6.9616900615415	7.11701502316413	7.1358014738861	7.24985198652885	7.04163380245845	7.03325770233073	7.05014764455965	6.91959361878257	6.88397829370537	6.76168913000494	6.9063018188683	6.6943819315591	7.16793673543691	6.99928789566554	6.97966192491411	7.03248295496266	6.81195429129792	7.19034311036779	6.81751224794184	7.25112817290279	7.10820572943336	7.1479301740966	6.78512427895609
ADH5	2.55546061188216	3.61611456787587	4.5299668083715	5.73505666738817	3.83203068120884	3.96005392368253	4.65664983251035	4.14576034124149	4.06598573575207	2.9326135297548	4.37699154811866	3.59815332403235	4.30829747427088	4.02641485785455	3.9613475449881	2.6446732391963	2.52338965917302	1.46464104532951	3.38490495604582	3.59151786137693	3.88314833540871	3.551026673057	1.75450957415574	4.16291720908569	4.22932939310845	4.70270184458466	3.72069830183873	3.66663168267511	3.70358692945238	4.51973603351043	4.89015572790771	4.51423122035921	5.11846053152945	3.86359935365349	3.03227080880235	5.10536570751772	4.45677611882635	3.78653257247629	4.61351087825915	4.58942478558759	4.69382974452851	4.2316857888514	4.14940654321028	4.63301561694076	4.18339590004742	3.92415734494863
ADHFE1	5.39230093797058	4.95385119419867	5.22736708066812	4.81724648159731	5.09450318978334	5.32730977902141	5.25740392537158	5.10217806632591	4.11283539256351	4.16756246337233	4.49220922660559	5.05191368430843	4.41233785356739	5.08586410590287	4.52625128411439	4.92634730632138	4.79085113169381	3.92072676711689	5.04019519401209	4.60423922527587	4.71299754973868	4.7241932131385	4.74727038799601	4.777343399802	5.45324147885132	5.49230550658556	4.9008188450963	5.43817350230881	4.98740973417361	4.89083029466817	5.10139515944614	4.96307498775851	4.98073408006342	5.21290328858945	4.72942626974051	5.07506990443062	5.11572463437788	5.54170920603695	5.29678731790798	5.05243712386202	5.37676818505375	5.23906838153095	4.76696080144549	4.70717514131857	5.16486191448539	5.62437187632181
ADIPOQ	3.49467482167651	3.78569897844005	3.17790074763171	2.81964350092967	3.65073692981296	4.12374833704968	3.15557568376143	3.4710187516911	3.41526557123316	3.62355992587683	3.85784989049657	3.96777332525631	3.42588416049033	3.64802971954303	3.2891152767785	3.20782018161682	3.52764101288407	2.65854977847106	2.93118907938629	3.00558496902444	2.67881041308054	2.97822660112802	2.85500394119778	2.73892314564671	3.07282895692707	2.92583501137559	3.14024988416527	3.58453130491249	3.89859466290848	3.85677733697676	3.40482721143169	3.28162348784316	3.53265276948259	3.49952317646972	3.25143793075237	3.36503549181401	3.09582040765832	3.71725958127568	3.68844438651055	3.17158415816839	3.47594525382816	3.02087101068282	3.10282103731409	3.61890628324311	3.73249356871377	3.6373863767224
ADIPOR1	7.6263965646632	7.09166035759501	7.64255521744066	8.20792617310746	7.61353945720864	7.34773139520653	7.16676575709401	8.17330565580921	8.05534727160461	7.97233517230204	8.51977795476025	7.82440200240513	8.16963731460341	8.2176924445405	8.16256905145047	8.22124619365068	8.38335267560347	8.49994248672811	8.00154266001393	8.80274234267621	8.11310965748591	8.48015219188317	8.68893303773624	8.3191717530826	7.81526951266905	7.636250698171	7.81773083847882	7.72402017591903	7.81668666171093	7.15773242431148	7.31312145876319	7.53515858529009	7.75979618589245	7.47425964376706	8.587650312013	7.4312192485333	7.40003137509966	7.68007173112908	7.5383830554183	7.5032290742157	7.3500092444712	7.81752053121629	7.57874429891122	7.97215847575942	7.43363335776492	7.49683553728074
ADIPOR2	6.28300796496153	6.49081124250235	6.28760074237384	6.12174984663076	6.29570218092022	5.49909680533616	6.54370170356383	6.30740262606106	6.31414805058129	6.20339111571296	6.47814279434214	6.25679381646381	6.32496751503971	6.32958552772891	6.24929365994301	6.35073924724701	6.52654222442977	6.25329175927477	6.375098124645	6.61135365800103	6.24378384155881	6.25027837634703	6.33167700947763	6.28093236309704	6.45992486747734	6.12772430711002	5.98709148062875	6.03787010017664	6.26857243883449	6.37298692157717	6.51009621840172	6.34941390394003	6.13505451534643	6.13464604302561	6.71769365170361	6.22576128641769	6.21712737068045	6.34504204457141	6.19535315082553	6.2474063811324	6.12851244829389	6.23565603150056	5.75552111159105	6.17915919611981	6.07619266094439	6.27938807521886
ADK	4.09929650026905	1.91858481936531	2.67100949131935	3.62769528239156	1.54287217137739	2.76479151488245	3.34632588065995	1.61834665096484	4.82188008161977	4.91393397272378	4.49694202954989	5.32813132502618	4.08521866371669	5.47792852363208	4.17874945447199	4.1706250875111	5.31222770510572	5.55576048784912	4.86058789052456	5.29661570236098	5.67405625149282	4.37760199638329	5.01339948377521	3.32603477630334	2.95417150898384	3.02647981166793	3.89702026822478	3.72811164878023	2.64988233801608	3.64749837242107	2.75576714995997	2.40237377732835	3.92550038819627	2.21395802764379	3.79822135598821	3.60354150871166	2.41238896090437	3.65750340641559	2.66813338971155	3.12209631277806	1.44334741593595	3.68993118589609	2.9982785434198	3.12537547567044	4.13840635163186	3.00650073384137
ADM	6.79068997571487	7.0281246543749	7.14815941150983	6.88743292131862	7.13892508963145	7.6101482786058	6.40109502286236	6.96778087081441	6.99419854414486	6.94414127548451	7.3083308626239	7.15570608905808	6.95486946797084	7.27004902378781	6.99419854414486	6.83195618380816	6.6181345301995	7.75466212382033	7.85599807640316	7.78224337044065	7.07127066992911	6.75663342590762	7.10781915617599	7.38334399233397	6.92702696223156	6.97686723327205	7.1650815451869	6.78140521434737	6.89164978324216	6.89380177566978	7.32164381804121	6.92219033132291	6.73595568392017	7.11072783003108	7.80905765361381	6.97641595127635	7.10887152037761	7.18435897081921	6.61982498281334	7.10041813054985	6.44301406429005	7.18172734055005	6.6359907420349	8.00370426259966	7.57274280395622	7.2058937629808
ADM2	3.97664400907406	4.19660124831876	3.8456784949189	4.05258014464888	3.49850522112756	4.7107713283264	4.20807327098986	4.19967298127354	4.69040076877966	4.72850634998906	4.76665528141514	4.47269861392468	4.41087926167043	4.4277049168745	4.15112297522617	4.64614315324518	4.46470514513332	4.69952690211111	4.46575067343417	4.04713468232938	4.60685110955365	4.71095350764178	4.71755271618608	4.35145353535346	4.13941935306234	3.53199648137227	3.7622742773675	4.28417343540962	4.27701385885941	4.228535499804	4.11652244195583	4.33918947866935	4.35021558397345	3.80038523010068	4.56996101725163	3.98201021113529	4.00532168460526	4.26981591311594	3.87331966980743	3.88905830505124	4.08926222892869	4.39757226079827	3.6790107775111	4.00622156650597	4.11962087362669	4.02157801626004
ADNP	5.54909455498012	4.7313262933104	4.92832460645307	4.66028585356589	5.18860850720928	5.40482116722705	5.49005683893803	4.9375918681868	5.53946681663986	5.31061710189418	5.57345932621838	5.52262217769502	5.37903946956482	5.91921447151556	5.43722850296815	4.88300238381972	4.92995812442061	5.44006417244947	5.26708877217864	5.68943109863431	5.45438420652893	5.57084447043167	4.9180281281337	4.99785448058293	5.08880173150832	5.28637888397672	5.04326355073184	4.73146196505343	5.392630647371	5.23689741465527	4.80295287618542	5.49064838418257	4.83575313439147	5.11140800177472	4.94159900682753	4.70999837924736	5.49330667510417	4.67204942080428	5.54778327111502	4.90083467989896	5.12809191485594	5.12047568303635	4.99267627957661	5.39426231578803	4.92569801492253	5.38126308163657
ADORA2B	3.58050427627233	3.51948671588407	3.46817932048082	3.55482430414043	3.87448736602769	2.77393520657982	4.06752194466354	2.82571004705866	3.07403479669465	3.11874238828885	2.42619483182634	3.02728725166085	3.24699562232249	4.02416596048364	3.071974292267	3.67450316766097	3.50440361383362	3.49009971244947	1.95446479789787	3.48029218358305	3.47607377434221	2.87833831896759	3.22030998267183	3.73258888539845	3.68834870917994	4.29875449415622	2.94372633660491	3.52651303838304	3.74424638082535	3.23496925588508	3.77554262659033	3.44888510247996	2.9358158615708	3.18541381811589	4.58800244581059	2.52793660487925	3.24927647554345	3.25972971556454	3.46874210732277	3.37588211818272	3.26925727050614	3.8123439201635	3.4815720522829	3.29564630110251	3.26609596892578	4.31906675793978
ADORA3	4.28445703939539	4.31254640847905	4.75509887779579	4.08876930765114	4.78722893725112	4.33609125554428	4.46301894443944	4.23736752322306	4.14139824385497	3.86530500744283	4.89355550891299	4.19784858203259	4.59479401104973	4.17034402375553	4.33314144783359	4.85198792248523	3.96936256109595	4.57677069960926	4.12087354478169	4.78756506561902	4.28951149225065	3.76611270891305	3.95546631261392	4.16878417258135	4.73533570907172	4.19972039453878	4.50947423636623	3.9942383774694	4.24365525118265	4.74013102518618	4.05966526443677	4.55907468290075	4.57518964735767	4.05981163628932	5.42775125845738	4.10983653662537	4.36411904530771	4.26779706689161	4.37085601832362	4.42770864478898	4.26577452045855	3.9688075095395	4.29669169444199	4.55857308883594	4.22794331796936	4.36817549850721
ADPGK	6.45009968164959	6.14592948098047	6.37274341061611	6.17822553859755	6.2804302029247	5.48974510093996	6.27209659475568	6.35124069058845	6.30711416921522	6.29533360016741	6.40916729302096	6.57060844897664	6.29004650518455	6.47631439665057	6.44524993381034	6.51733912242104	6.2594361015467	6.13301770516768	6.58066463820477	6.58263572962507	6.39152705644512	6.598196322091	6.4182130053843	6.24315631623333	6.30536437424727	6.25048505054964	6.37776392769878	6.27272420536213	6.1670403818424	6.25558730373278	5.92819796095779	5.92182608441128	6.01007456967962	6.26138995803809	6.28625617205691	6.1496687818718	5.93218936540994	6.28893552499356	6.32366079325422	6.15106300188749	6.24559789447588	6.47423286408699	6.05603007129382	6.05228075907856	6.03307496568756	6.28386468176751
ADPRH	2.64235444126289	2.69847830839541	5.38064866931774	5.80255980736291	4.86158993058684	4.99246971889227	5.12871546760188	4.89509955412072	2.65019239350401	3.32784136863762	2.61146801916025	2.89647979606866	2.65192954250256	2.91601555860132	5.23292012479512	2.29471363136245	2.69516584766575	0.0989573566940027	1.92214940574847	2.96543923442322	2.03930029502462	2.57352824398914	2.44218275021879	4.51601538935713	4.27470963657946	4.60546244533003	4.16535720360485	4.68038149861332	4.89115720617186	3.93508260667023	4.88817619605573	4.17778145515367	2.11219696217855	6.13498890270924	3.36412637562626	3.24755927264431	4.34726667491598	2.94337626782582	5.58822263468861	5.7917125852695	4.71413346228096	5.28084109248484	3.42373424758134	4.18052403787045	4.65803547277608	5.14818040883839
ADPRHL1	2.60372954910241	3.38016163280428	3.20132855109533	2.56324581974372	1.54744494761335	2.12464617048447	3.0110294740574	3.2468920553852	3.41861203163893	3.37784385543822	3.71447574454014	3.18872871114334	1.94786187266408	3.1351737494047	3.47144083783118	4.4041367774075	3.78499289064573	3.34666781229503	3.15828871938637	3.92638647419201	3.89597162146933	3.04860274143803	4.0263818242007	3.82830570115527	2.66636442342062	2.17608075003618	3.33212867504983	2.92506294265851	3.97218771338171	2.29544484711782	2.67544000622301	2.54135435626638	2.17118256272809	2.40377368409127	2.49904014128846	2.85002266695914	3.2054347771969	1.83041473591053	2.59181507927762	2.48770622914735	2.91378803898156	2.38079195579051	2.43656871611279	3.25912429070731	2.64728879622191	3.62075414399118
ADPRHL2	5.43070795349771	5.51107344421227	5.42695831978276	5.69202563262054	5.42778229384659	5.39133982291041	5.32581058177795	5.52827029083623	5.63936763748769	5.48021403138641	5.57367631179373	5.52817488995475	5.43279126800427	5.50654655388478	5.70699607970672	5.15289483599924	5.2784694974333	5.30745297174128	5.66729907585671	5.613356355342	5.34037516095515	5.24747133874065	5.38343004025812	5.39641714290263	5.28338183803981	5.51338118206705	5.42005478621131	5.43849787317794	5.30490745845199	5.5485746969898	5.47182218363722	5.67636298541202	5.41961354229916	5.48936605765351	5.81863679495807	5.3604706222071	5.37504602850586	5.41146419043653	5.35797691669756	5.53837574430983	5.46020691996684	5.52015265542227	5.4245588534454	5.47005564385854	5.55501796561008	5.3345032542618
ADRA1A	3.40054603273952	3.43174906548956	2.29516672262047	3.04659610892559	3.22870157470238	3.20515263633757	2.97055932544053	2.60436143824527	2.76989451752798	4.04892498282877	4.19032149280832	4.0414071079627	4.01144166530867	3.42050622388495	2.89449299116649	3.66016609794154	3.65198547552916	3.79684064485769	3.43248972663985	3.34069587786074	3.49813722082187	3.78847402878315	3.64939823394153	2.84684884861623	3.37925256934729	2.37643508512622	2.9064132967481	3.23491350094017	2.81699662099731	3.73203014901492	3.26561368342196	2.66324959816592	3.07296337471241	2.75250926253967	2.68488990611172	2.94470420913703	2.48736953042638	3.00491932530987	2.41919362313454	2.61989276807311	2.51680982010728	3.95739757008483	3.37147362111699	3.05745597322418	3.22938318926356	3.21687842826872
ADRA1D	4.01690700274418	4.29114735454075	3.84375632447338	3.02602188762526	4.15908420503332	5.07974324139656	3.69856706913981	3.52419804659648	4.06144105829806	3.60064106466798	3.67065221770167	4.16239656926287	4.03976145509095	3.98403943256248	3.58437602330062	3.75985266716838	3.91244405521362	3.9071047893553	3.945860879989	3.8914324161413	4.2070883630926	3.50340951695188	3.94362586077082	3.97673064021772	4.22184645319949	3.7018274585275	3.73513587369546	3.81943680309899	3.86491111476999	4.46233137017583	4.1514220826855	3.90621638774393	4.42213385775266	2.96794767669666	4.34579944360669	3.90244553341094	4.05795917659971	4.40106048985812	4.01999171931744	3.95134551514887	3.96556292166322	4.02099665216342	3.5146147434766	3.85951343630147	3.84313858591435	3.32466705584215
ADRA2A	3.9284078641863	3.38729756111998	3.4675004274771	4.25252846627535	3.70662052716723	3.66953059164263	3.1923890694327	3.08189703142067	3.66464141103354	4.36367328901979	4.80504602651111	3.18638652635596	3.97746816152331	3.68572979190788	3.7758997056743	4.25340154404965	3.58440779983936	4.00689909418705	3.84139254408857	3.10426182736673	4.15003057485884	4.08625062687562	3.49248920590012	4.09168478809034	3.02956302840205	4.49007981021365	3.3152029591091	3.5133764934887	3.74052853983125	3.66753984740675	3.40275950991692	3.34457785413283	3.36892825901837	4.11662032400722	3.43566105009041	3.6339505767894	3.24920875742353	3.51382616063866	3.24480238526099	4.05614384862373	3.76102208600706	3.2569598196208	3.59905567505136	2.91780248079747	4.41929137100557	3.84921822389421
ADRA2B	3.38400345873181	3.42512704666428	4.53224936421067	4.27963908570063	3.96319393464349	4.94433453320753	4.71248238137518	4.48568977597367	3.09803491586624	3.0471092676464	3.18682753349952	2.10197644465379	3.01566215391244	3.05541353649927	4.6812015861699	2.89354264620898	3.20064715285223	2.67784644561516	3.31679450172479	1.48294127570669	3.01937371830191	3.35081340139352	2.80459747721568	3.88938916541693	4.19025282069852	3.79003246667128	3.34709704243718	4.38875820971671	4.8048819381071	4.26366611897978	4.95872341181217	4.94913795598147	3.62994025829128	3.88560556637541	5.22100441483558	3.67203945722321	3.62974250402224	4.79811865188064	3.55812538945023	4.18735581090673	4.13304215470616	5.22026990610377	3.74948345666076	4.45756118094833	4.79975506102445	3.39964756414257
ADRA2C	5.62019818325812	4.94348997984953	5.79828263375637	6.24880177084163	5.79066811826034	5.6464059111509	5.31772152512654	5.88610751258178	5.38392868986146	5.52364665130783	6.18794810285815	4.47830594942844	5.96263029723807	5.32791367821354	5.82539179712974	5.30603419290707	5.05011483057387	5.59118040490238	4.77223430754042	3.97005114131363	5.47306770555198	5.70729974878801	4.86734132132006	5.82584292082405	5.40290303256877	5.34247549603516	5.0393342191598	5.06849466737523	6.1167619243781	5.8997394912749	5.72452674442899	6.1083168802783	6.53218361250781	5.21038440750798	5.9053501564787	5.22952584567657	5.34006907287382	6.42305894808754	5.65580794134257	5.67640823135052	5.54305645432207	6.55929615919379	5.22194658779398	5.54072205032204	5.3521955568907	5.13770878174319
ADRB2	6.02692252140566	6.94307763612143	6.21014596933276	6.36424205154427	6.14555660907361	6.94701229164043	6.36882658415494	6.31483146963609	6.01614344805343	5.8511998727274	5.62645437547789	6.06954832103694	5.97789475083062	6.34312616783838	6.1140982554434	5.81776186137927	6.12554074028173	6.0370203992907	6.05031391526669	6.06593911274656	6.01793044855487	6.28929623225705	5.92229366005607	6.23695291547109	6.69220143652152	6.52225843470305	5.8159488998352	6.05198861851708	6.59523937094712	6.40508251117418	6.40020302141743	6.74256018303106	6.32005051547221	6.52032188327146	6.4027904184774	5.90748825427268	6.62497815259854	6.62768591698156	6.5017065575167	6.4016367274772	6.4899288483789	6.44991903852666	6.11126940649264	6.41580657634278	5.9913937800128	6.4659258567179
ADRM1	6.0955149742373	6.41942507759367	6.37139671363636	6.4077679491289	6.48441236902593	6.52313519391742	6.4808920793614	6.44410931346518	6.2855186667497	6.37700091865941	6.36095322616025	6.14772210118915	6.22479485025359	6.37232120163938	6.52392535822484	5.99917757511545	6.13183953895676	6.13303957155502	6.37681148370111	6.19762532004443	6.03548052253974	6.12370468531288	5.98273714279961	6.45218197449285	6.42178473043252	6.30227516890283	6.31978350669619	6.3265422204893	6.34103075295431	6.39043399233337	6.54905717887855	6.49303661022994	6.65865506203568	6.353667814524	6.57640477112909	6.59328381055437	6.30953400194991	6.55171466465504	6.18573435651821	6.47430897451378	6.25726631507556	6.58555573399909	6.28204628941038	6.3398813856635	6.28302277727798	6.52167695465708
ADSL	6.88395705177655	6.75357968254706	6.66692131726479	6.72754504297419	6.66619948055388	7.25783130402567	6.85486201376045	6.67848789175725	6.7716898645392	6.61216897076245	6.53517744198242	6.77789911594957	6.72337665279185	6.5427408767648	6.63611399478573	6.84506558095845	6.85818824181928	6.74173103874576	6.57239723421108	6.53631989285977	6.9217978429064	6.65795734464149	6.83644662075995	6.57613980921213	6.75109203526164	6.73108565797413	6.90127789497901	6.86393019710011	6.69410704502454	6.91288542453315	6.8461934102193	6.77220838767459	6.94069239257657	6.56915486115189	6.50027058426667	6.81988284035523	6.66516565151872	6.93040850942987	6.74314885077136	6.81954347634587	6.8468745660168	6.84324541997968	7.02061851374174	6.65552176568931	6.76304612350265	6.86267927862622
ADSS	6.24932058400779	5.9752599212757	6.28431782681192	6.57704960493261	6.35934294427818	6.76143454592195	6.56994127628756	6.33325146892843	5.92288893367042	5.808394694445	5.68810203509481	5.99536026811349	5.79572449440162	6.20552138124304	6.29491352568259	6.0676197062346	6.28592328060012	5.680108064356	5.96413308396153	6.06642707288587	6.07008803882042	6.25697449285924	6.3509379214012	6.12441299024213	6.3947968099184	6.58091663678763	6.43448678696602	6.52288687481584	6.1784368468359	6.22414089956847	6.53887560543061	6.31067738915481	6.18817803237478	6.46066364784038	7.0172754351315	6.42337282606454	6.42441480114987	6.2503775359471	6.50580570857975	6.48234892477974	6.22343670950234	6.23191706090837	6.45365762879237	6.15254895131941	6.01922188643894	6.49921217418683
ADSSL1	3.11221165121742	3.69952385479054	3.33993183107237	3.39212691355987	2.8997939786703	4.07656481478439	2.96478803261084	3.89910077655075	3.60031045341652	3.05306461855071	2.2453555856557	3.34885858448638	3.39040497285699	2.8272043836233	2.7246784087359	3.1241410835192	3.5995225486982	2.80570169641982	4.23195786810334	2.69533334680876	3.4882151882333	3.66899576695787	3.12500235873593	3.34959093283313	4.06754382503353	2.76562669680657	3.23698878793983	3.34132598371701	4.38588603160515	3.08905707108843	3.53652295834664	3.78170132291641	2.90548793928903	3.07464733148822	3.63325933646464	3.4639848582353	3.32659851399643	3.25279152050324	3.3685737023184	3.15094164885341	3.74189764473359	3.37084234156289	2.61143634698824	3.50078828955418	3.66501236314006	3.85548774286615
AEBP2	4.13420496706916	4.11766292042317	4.10903587812616	3.82937381349096	4.24931563847057	5.0619714720831	4.16058945979439	4.31457577429624	4.19552717407236	1.80010690830202	3.23411028385343	4.01319417089169	3.42927316049651	3.37669830065809	3.96685181261859	4.04121732146977	3.46288948183807	2.57210779245113	3.92153721850428	4.15141868912676	3.12716333748706	3.72218842063884	3.95465572374823	3.89622468872066	4.14919213675888	4.20020128690629	4.62545740466066	4.81253097820622	4.21831324273941	3.61541130161102	4.68937824815772	3.72746805972766	4.03429266795222	4.6463519106722	2.96401730480899	4.84387344422455	4.78816972253084	3.8266397927396	4.07215129930542	3.8327739340834	4.27085201016304	3.71033777603226	5.03075443620697	4.17272578605994	5.14499120520715	4.35625988461633
AES	7.02725447635293	7.86625041735843	7.08962890202619	7.5201837612272	7.10640169326544	6.94529936872695	7.48502083081707	7.3978040665153	7.49875752595997	7.71888665505643	6.58335851621841	6.94635237660535	7.62275440127108	7.12350601659001	7.3736050178399	7.44986660068431	7.38202687699099	6.8774130115355	7.03665144298087	6.66501268801347	7.23983996263914	7.06321495849052	7.21414863467753	7.45652838676084	7.52105438824517	7.46112249897826	7.67782249625941	7.61460177158707	7.03287493456868	6.93719277485573	7.34743115146668	7.13611920359039	7.1686786155855	7.07094716154829	6.66849319804476	8.05162260787617	7.18090507976161	7.48423623000099	7.12896987899625	7.26371341752161	7.54162952317553	7.0747561141682	7.63735428666052	7.02307568159851	7.30301114737864	7.31210018314531
AFF2	3.46072405603742	2.48299167695552	2.64277827604971	3.23863569700155	2.77035267375863	3.42928003500055	3.0305528724097	2.67331995087845	2.01779788316137	2.5747768995347	3.00902546862916	2.72101586271429	2.52294103116828	2.80344417948982	3.26668400837416	3.04684839810657	3.17231337448253	2.34625692419999	-0.0136693797789302	1.03756489687551	3.24030797187243	2.54035500390331	2.99658062339612	2.84751620736955	2.58224443524487	1.6820008220112	3.29754947996415	2.36645126975936	2.94109114508057	3.46966552035386	3.68696289642234	3.59410509684836	3.23481760869674	2.60415278083856	2.12381532770902	2.12704492478632	2.66004352692934	3.86256718824699	4.04804789871711	3.21698477839623	3.26190488650394	3.31534093972572	2.82071062467157	1.78390675973797	3.61201762580903	2.45582455414064
AFF3	4.32066815273305	3.25745580609544	4.83934190405703	4.68872086669644	4.78315908111679	5.86260584561863	4.71472621565347	4.59319037638605	5.12022207274194	4.439524584478	4.1396961773718	4.84883907383201	4.35548128721396	4.45104457452782	4.79555202922257	4.6009706445777	3.86099756606955	4.30974768477402	3.95397058339903	4.35029704774785	4.25752408944853	4.30974768477402	4.03733677321519	4.13403451681986	5.02449266326928	4.74942740335182	5.35421228796836	4.98873008193158	4.51592095295974	4.57711938206846	3.93893551405841	4.28927572430141	4.05041795259432	4.70589748058213	3.19880138147847	5.09598791882015	4.43910575676673	4.65384959611007	4.69174275875654	4.65889357145369	4.84554977850949	4.73762746410157	5.09360494166148	4.98961504458585	5.11230611417562	4.62412114253596
AFF4	4.93940453989826	4.11242954976786	5.29087935248081	5.41241081882046	5.14067202713595	4.51149378760329	5.41198757799917	5.25210084680248	4.7356943601247	4.07154996499944	5.21757296506429	5.2723805550559	3.78483452630853	5.10253811835237	5.34995857919151	4.27880710592101	4.1444876785742	4.28231409002359	4.12561666072246	4.97388052252336	4.61806868449577	3.98982086143024	4.42292575550996	5.00585778703272	4.71628534483102	5.10635457684352	5.46027084976221	5.3128172862332	5.05913344200045	5.01177636897979	4.91244792720028	4.80834132431615	4.6164774224289	5.15677899372069	4.17136155293349	5.92744306332485	5.33832536196691	4.49209387449949	5.26462790297725	4.81277380124106	5.10119177145823	4.26160572206316	5.14888170901043	5.0487179418769	5.28667861132211	5.2554127797934
AFG3L2	5.96277798741897	6.04787197161917	5.67025596379292	5.71946542556726	5.85571124303097	6.03917119319991	5.81135772348097	5.57747016555313	5.80317092472191	6.08601624312302	5.40031347377834	5.7777760742104	6.02033988217159	5.59299980817332	5.73055064981857	5.92892092518541	6.07885249738789	5.89217207266525	5.91678415700218	5.5812977925842	5.90506399540031	5.83799789688387	5.84621743334204	5.69829143234266	5.74792388416517	5.96650035783076	5.99210975136203	5.85240186897976	5.85300565197925	5.81936303568484	5.9638464416621	5.64858059158409	5.51514336557203	5.92457858710768	5.28731067149646	5.88835569522781	5.91309884393684	5.76098210513258	5.92223784623488	5.9350414465731	6.07224434240882	5.58196262856701	6.00727647805196	5.74836482880212	5.89261134352433	5.86416707311733
AFMID	4.03549741537121	3.23337172485518	4.54767046298125	4.66230387163214	4.59098119199212	4.7820989434896	3.52874522208939	4.7921590968403	5.46902604654183	5.38740806164816	5.91158758575177	4.92415670537496	5.45024876056693	5.13485687487286	5.11127133048552	3.63908988051206	4.12778229885946	6.00236428123175	3.78128480043795	3.62970060133757	5.27250534757226	4.7444581515584	3.98294849225985	4.06952063551235	4.18124258209501	4.16564657787261	4.46478412845672	3.25169626572563	3.60770529374464	4.38149270062487	5.22998236598816	4.61288873528183	4.62689415427598	3.93427856694709	4.3902236130737	3.74659818083906	4.30216419453765	5.48838394406952	3.97542396099977	4.76764734484809	3.37779303697373	4.98279902466102	3.86740600494752	4.38942574294242	3.62933681053519	3.89647797442452
AFTPH	5.52340315642106	5.37580360993433	5.86908550953436	6.0171412625172	5.84333686376637	5.88485171570012	5.70027805654108	5.83556635272727	6.48128549511402	6.22311196607697	6.36143534708465	5.8221768734679	6.31176738846859	6.00363722626417	6.20736732206037	5.82385559488051	5.94289876980275	6.33742362032985	5.97468265064801	6.22703267457528	6.09773933249793	6.38451987827425	5.91576830231886	6.1046624708979	5.70429425984959	5.61780749773898	5.81174096627421	5.6429846309797	6.08378698518973	5.88992077881006	5.40429709757421	5.81442068955584	6.00453333660501	5.52053753784239	5.9777092253681	5.53767805476651	5.46101747199054	6.04902518041186	5.68951001495743	5.79592100449703	5.80325702018258	5.9874256949961	5.74028673103686	5.71626974648863	5.73816872384554	5.61186776293071
AGA	4.97435949800708	5.25834784466614	4.81573304284631	5.00619373335405	4.93580258157193	5.88987745944462	5.03090255772828	5.18701235726709	5.0576607240738	4.64336262957761	4.15680804136098	4.94462263106727	4.81303202359823	4.84346936957363	5.1105608006734	4.51819448699906	4.72075327305476	4.5083560112497	4.62503264835729	4.82344492855057	4.81671581222696	4.6999223288372	4.85443610689571	4.95451262147582	4.85211951954786	5.1175847184948	5.41519577006904	5.16051218991182	5.4254648692762	5.36121165258476	4.86500647394861	5.03113063147575	5.16812103035765	4.74397790082766	5.02153643877556	5.36030125697381	5.26735547593201	4.94237209435521	5.31762006395457	5.19645234335367	4.70943703513808	4.63395858049827	5.27158264414794	5.12021177644446	4.80805310066634	5.41137095075322
AGER	4.31304665686487	4.28791402519684	4.26190188270766	3.52543234844177	4.60255287788435	2.44752371907941	4.14048050806456	3.6357726984788	4.72310363434335	4.69306645031548	4.53161561285233	4.71144431265699	4.94379756784749	4.43118258520063	4.23983201635486	5.11164163422306	4.90739091912827	4.61589861666112	4.87376829241571	4.60852492683353	4.47861689739489	4.53588557857203	4.52776820984366	4.447603659331	4.03777038664271	3.64734319751507	4.74159838335377	4.09344066329982	3.92916235707645	3.76505644584677	3.60737493900075	3.52722791950365	4.05656369766618	3.41279970910339	4.74377528067362	4.0440874213849	3.52730405956658	3.8883435147754	3.20915239960719	3.4994778912882	4.10536776980269	3.98500251892104	3.97061202139782	3.90271905211967	3.5440714243171	4.45153882635732
AGGF1	5.60284102723345	5.25193614992047	5.50035373959982	5.56172892450398	5.52381380148451	5.31617728351444	5.64645218688792	5.54400227765154	5.35569394224602	4.95263490758755	5.42817488200467	5.57030510766668	5.18402418279665	5.53560123564928	5.35272845696716	5.13502648218811	5.23867089164513	5.16359691830875	5.32568258192694	5.58029754519645	5.438794441494	5.41358943834562	5.1094487341933	5.21205413254871	5.47308181160507	5.67828207530159	5.4317646625892	5.36842275759953	5.45631130903037	5.73220119185806	5.490444496678	5.44218926178153	5.54885805642951	5.64494381444617	5.21722743816051	5.55769265130352	5.54963130348911	5.49582570482375	5.58660276526447	5.63282499552677	5.30218968641659	5.43635416600706	5.70740148368839	5.48218143215785	5.69942030452077	5.53776964104452
AGL	5.02664016290301	5.48512908078933	5.61122221503631	5.72674485397662	5.69297364339318	6.60854978954779	5.68140525536632	5.82755190954485	4.76856487305999	4.66085390904081	4.25549763270452	4.72294411156057	4.87740735524438	4.51389036196302	5.45260515713199	5.09344353893658	5.00994324335736	4.48043947264913	4.82511073601126	4.99997489709754	4.93171238724953	4.76906947298457	5.15008929523527	5.45374039509321	5.77366723676911	6.02070586888464	5.95306555063193	5.98627008671537	5.60839051705366	5.57502936054612	5.50218212262014	5.56641079393448	5.21568071234618	5.86750028126704	5.67644296725842	5.77193831263226	6.12007241764283	5.31150047334196	6.13918853269539	5.66101820687973	6.23573808553349	4.86518717283899	5.88423130144691	5.47890942768874	5.92725997451309	5.65369645574869
AGMAT	4.45604534183998	3.63491323631118	3.59125155492561	3.60140655169013	3.89543791519101	2.52168359353203	4.39619540648657	4.42914045616764	4.1967173851176	4.12513087218526	2.99578146076902	4.53076588659486	3.62415131877624	4.13343378885973	2.99904474150541	4.45943685576445	4.87978452663819	4.36814245527841	4.29956297797534	4.34054439762467	4.31211595616372	3.90582328628813	4.70721168234323	3.72304987805323	3.53564719268271	3.61114412316044	4.45241540872909	3.98459856038062	3.49889017812203	4.16641400658941	4.24689664901844	3.31584115089008	3.56453497743969	3.50243225517409	2.11165653437625	4.39593042312342	3.86467065374982	3.30999999502692	3.79998421550874	3.97117045981203	4.41000353534687	3.10306076878492	4.51850765120588	4.04348687009663	3.8797571314768	3.58637060789326
AGPAT1	5.15194854858678	5.69036859697902	5.31695796673782	5.42712094208156	5.52478626375716	3.0228221036959	5.41691382196279	5.52588623667216	5.68260557149798	6.10019819064131	5.60571959806942	5.22046781623094	5.94518196133624	5.11010826124712	5.52021614415632	6.07099306545539	6.25431799533842	6.15867379452536	5.95553905801158	5.4709984525666	5.77037172751458	5.94580040493019	5.94667689216999	5.92461848984254	6.22427479147178	4.92919606952417	5.0702210845316	4.99125864891585	4.90946690962938	5.56778342195	4.54425632829324	5.39621972325566	4.90815475876185	5.52467654479926	5.4285771042146	4.81043916371944	4.16685844428762	5.55040929156092	5.27635706956849	5.43061254216572	5.70677056218642	5.82005660728671	5.17524573110753	4.74139086553676	5.30777895916436	5.08419351235485
AGPAT2	5.10893115246677	5.73292445346669	5.17559892668874	4.06815849489939	5.15707717460734	3.4758046176001	4.68060626194865	4.94438349358321	5.64890708162394	5.9988340468667	5.97360238338274	5.63872894803637	5.88694595475929	5.57000034519213	5.29511506881413	5.49056843074937	5.73080192051913	5.64220703230572	5.9603055542482	5.45448907200493	5.68366701435325	5.61170183662199	5.68852039299463	5.31100118438084	5.01589013345098	4.54512527239041	4.43670483667978	4.7333256289433	5.00549612255946	4.71528812403928	4.63204444288563	5.06304764969044	5.00346592405934	4.60556814307449	6.04662340118307	4.51301034992915	4.49568360901644	5.19600814399298	4.4756729140493	4.7677873717408	4.66176284855201	5.42671751118558	4.07090167723933	4.65536195727466	4.55787992491747	4.96622606028804
AGPAT3	4.91283411528109	4.68351354007394	3.08846269848286	2.57838381140363	2.92993398317669	3.11118742760544	3.22318493974617	2.77039287088212	5.12489551183549	5.44735727982817	5.83336704356072	5.75069218954357	4.82679695357503	5.89764553079478	2.52455997482966	5.38295345195029	5.58471879887083	6.28003763809522	5.33738982215571	5.71824010155615	5.80586542501133	5.56792411973579	5.6964847415443	2.37587303065719	2.73019393450613	2.99775575451376	2.1943458077649	2.91460671986364	3.80378133439435	3.26960005224336	5.15125469807956	3.3725352927893	4.22365467851545	3.40349793457679	3.43094356129946	3.36679654666684	2.85751813011794	5.56555188797588	2.27763481916934	4.88766947060301	2.20212978278594	4.31395976295865	2.27522141775726	2.85751813011794	2.46241709142789	4.23847960755458
AGPAT4	5.15541666697897	5.12455176200714	4.78220192574932	4.47646714271617	4.77939259247971	5.49598618969231	4.94726368871968	4.92139964827714	4.53077795722354	4.68981185071516	3.94130550639799	4.71830769163317	4.57090157788966	4.83320912071683	4.5151505754861	4.53898590178564	4.5746874941333	3.92034493564661	5.00484246167507	5.10306870484306	4.43587197764652	4.12307534462878	4.71515907639733	4.72988642890672	5.19076369990088	4.98955780918417	4.4599460677602	4.85642973041929	4.91443770949412	5.27030195239973	5.01049466881097	4.95957586229215	4.92594142159516	4.98633145054494	3.8784724174928	5.26528444378279	5.06097635333915	5.1206391960614	5.24059575133664	4.85619754606186	5.03791746742693	4.9299787212522	4.8806296878717	4.63481530990083	4.83027934269684	5.06731199927274
AGPAT6	3.3374649697692	4.10211144558234	4.1573227558045	5.02018158873588	3.94450187790657	4.55999414763226	3.99279000800883	3.93932284366761	3.31780273043828	3.52137115831339	4.0636364004876	3.43738384927273	2.72412132350564	3.79163913390055	3.55368696050693	2.62035754685735	2.57669663690159	1.01334619614435	2.97602819770348	3.23501152312922	2.72980190179037	2.36534248170662	0.190041139129808	2.79199148938756	4.42471253448912	4.6900427615728	4.77925189428093	4.77160984224665	3.74120371254194	4.69280797975561	3.73160180990383	4.39780969799293	3.93221913833485	3.40040122652935	3.0292266203235	4.55116560661135	3.89861692177156	4.69010482247288	4.74442297237956	4.29520789549665	4.41804365956553	3.99129522861761	4.38944592625345	3.31145804232162	4.37846548190853	5.3621314471292
AGPS	5.29348905490094	5.34902766932227	4.63950082539062	4.62051131516996	4.86787792478274	5.67967776805705	5.04937435633413	4.74354150004222	4.93491825991637	4.96479308098388	5.12070831932524	5.32619121060562	5.14842831734694	5.34273915439458	4.5269128393746	4.97740835472153	5.29947551089422	5.3827993073203	4.88387320174138	5.37604578974038	5.39978670751031	4.98929875134312	5.16554207657661	4.66550968657731	4.56715679724775	5.25890652744897	5.0179426025883	5.09461234663531	5.08235735514012	5.00562403217371	5.48436188436137	4.902829307407	4.82032221295985	4.96601264798345	5.36249387309696	4.90919253986557	4.88683842838755	5.09791409977131	4.86673174442755	5.53919028106198	4.77368311900082	5.0371392487207	4.85590218917383	4.61580018448085	4.83604022738835	5.20027311628299
AGRP	1.44783175717713	2.44854423285427	3.04733693313881	4.76062336632117	4.21246856566181	3.91376094228834	2.70986786036758	2.53211711289359	1.18209152722746	-0.345940640422737	1.69253529281712	0.580613613266088	1.04358015526257	1.12445120381575	3.59696534624242	0.914953379334539	-1.38176090252966	1.76971736350474	1.42259639065199	-0.382793529996077	0.743021084111729	2.44695314227865	2.16738705576881	3.23302751936442	2.18397969215133	2.68788656919007	1.92837945867098	4.39614863857236	4.16179225044782	4.08203863610001	4.29212281364387	3.79566692462449	2.41507988973631	1.08101217416557	2.92317111728464	3.13364911340151	3.16003066490907	3.92500240560301	3.47891169954588	2.39320730263074	3.92955579756912	1.314172677864	2.59431961670649	4.04926407718547	2.66397572150368	4.12218082861752
AGTRAP	5.95410441927047	6.08114413003333	6.23798804979752	6.34870544992746	6.31089464587489	4.44746430940178	6.06537964510627	6.24973538053269	6.1859711621325	6.42497466095556	6.43818982487349	5.71946282709988	6.43232624887512	6.09643113831989	6.4922669581931	5.86607513750143	5.8887939221814	6.48617916581511	6.18347058549184	5.82554926824059	6.21300297064318	6.1352911498614	5.88536890094149	6.51345087576688	6.00110606430705	6.00432242684974	5.54430246781803	5.56319267562139	6.29441618777531	5.93093129706024	6.05200267510604	6.02362287349311	6.11142499193668	6.03394028411932	6.84841832013328	5.41672466917545	5.649955493769	6.35067589441615	5.98609304024386	6.00774689757234	5.63297350422112	6.50573552478853	5.51722727761478	5.89709056194519	5.60447225357739	6.44450002584575
AHCTF1	5.37214032490396	5.16297965133767	6.18663117205864	5.8712761485617	6.15843935214719	6.72570100367838	5.68084355048642	6.02333859685204	5.63597755875267	5.44291956007216	5.75588362767244	5.38570642183935	5.59346320920777	5.51321046622701	5.91548508361781	5.36593559928546	5.2162258556162	5.52301609439912	6.02325599944083	5.75794290586535	5.4328818991705	5.95856211598444	5.38940339973979	5.90348987805729	5.70002018933711	5.73993341718224	5.97028768706609	5.77998817838388	6.04959866607274	5.94338102380699	5.89085989868924	6.02166436109125	6.07509943910453	5.9266344682958	6.5826047761198	6.32853726603069	6.34873498620683	5.33494159869758	5.81762538421136	5.54923146201096	5.54596262648087	5.55541368455386	5.76455046821316	6.59582653837632	6.08035090760958	5.70020679369145
AHCY	5.89465185330034	5.84591406098695	5.62053788680372	5.4796724473544	5.58786854598535	0.927065428165145	5.89672260470517	5.43204937811507	5.99262310599987	6.11302134164485	5.49023981270196	5.97552516024639	6.05942799115542	4.90548626245904	5.72938306407505	6.09245416144002	6.45326932148796	6.16908089970646	6.17397722107928	6.30778091275497	6.05840871507882	6.06390700036746	6.35890416489613	5.7101101352391	5.00153675012863	4.16865177409884	4.36025255313103	4.52711052020609	5.20458242776464	4.95582927517056	6.04476439714709	5.04912399078811	6.05776855728095	4.81030187757057	5.92098387657948	5.51420244566233	4.66648692105016	5.11524672382341	5.06762318357615	6.41493531180969	3.46669195205637	5.7289465163896	5.01303035024389	4.5108943216388	4.34784699285747	4.53535434069626
AHCYL1	6.56711720797837	6.5322747242943	6.75289674978019	6.56468625250032	6.67233963833626	6.79478622377743	6.77921500850861	6.5451980165598	6.73806185768176	6.80840813721376	6.43058548148397	6.51459439700021	6.72024735445221	6.53717729959256	6.64852499708544	6.70488540008423	6.76823269387246	6.46250286396089	6.51267387244787	6.61635009394752	6.49371420219294	6.70731501718639	6.54015560834317	6.64990151134186	6.70649847607541	6.6425376938329	6.57797887309864	6.55565331786849	6.65589330705914	6.67298974691796	6.53548923435347	6.63025843504441	6.61751031223971	6.6425376938329	6.5747521726347	6.42627965561984	6.52866388418351	6.80125168473388	6.62890911109183	6.67719920858002	6.72737391960059	6.75582031214714	6.51988700613065	6.59678373433675	6.6680572711884	6.67719920858002
AHDC1	4.27180162600121	4.62108230250849	3.3290652627373	3.46610320950974	4.06463983486847	4.18484045467815	3.59199462464563	2.77867397638961	4.21185698974563	4.60757157713694	4.48171022781402	3.77867806240581	4.06471595498528	4.15118074591857	2.66433751234567	4.46899701806309	4.25823460976924	3.85652077172632	3.96265301427947	3.74785564995081	3.9416300824948	4.29017974264205	4.2593928156517	3.43078664166369	4.0896857702986	3.8672868763416	3.88108490308063	4.01274216065629	3.40870758259777	3.38197051701501	4.12905761350274	3.94168984591658	3.17269275279092	3.96744236197489	2.41758696378365	4.52927193197484	4.13480705056853	3.32608485356559	3.90829784105364	4.30076031869349	4.66698361767476	3.46742422226483	3.46982649626448	3.34697042680667	3.88872530152051	3.69637547336372
AHNAK	7.55407168455688	7.70190037479486	7.87117257003809	8.11201919334251	7.975070781229	7.45521208440493	8.03532849983227	7.78727580886185	7.53940932863367	7.50920672790404	6.74067795839565	7.61710317318847	7.46232762775569	7.69449356994545	7.70029297762388	7.31557266119078	7.31398455075657	7.2182976747521	6.95701690194713	6.69319842091912	7.38572343250102	7.29328234627546	7.09469934492605	7.62520515815022	7.95458135921721	7.86032798588476	7.69605771036927	7.79061112708951	7.81990008438643	7.88454724056217	7.56457491823986	7.96368566299926	7.73848282341988	7.74213118274063	6.90695784068357	7.85864799483022	7.7668896963923	8.15134288946476	7.94381009067966	7.85051756196082	7.90031995257371	7.86250615576198	7.8352109343058	7.72117604505124	7.87355323153921	7.74774698261562
AHSA1	6.08034121241158	6.14263082048874	5.75979371689801	6.09890538845145	5.70405290550648	4.71269143288132	6.0609546936521	5.8938427614654	6.35489630545434	6.52455991137869	6.22608721400373	6.20282125196706	6.44228570274579	6.2295141531712	6.0864503773195	6.10043249612317	6.20616636903855	6.06765367467635	6.10894821601302	6.2155796411264	6.14154689557881	6.29924764158859	6.11622655047352	6.01087286678334	5.99036881778709	5.62895081472978	5.43895341256527	5.5493967750554	5.7340531227938	6.06284499485705	5.72568955772345	6.07390034657374	6.12575574924472	5.48573262861796	5.53976262167028	5.53041735293999	5.61389891774108	5.83002582120518	5.79781832094139	5.93579565286078	5.86642449847898	6.0942554539321	5.91548733998074	5.91694104081247	5.03558095512128	5.75683920467561
AHSA2	4.96501080836332	4.60305264654126	5.51688591011914	5.85850487096534	5.51619341017899	6.04734309140647	5.20302527831849	4.9948821857661	4.78481166045932	4.10847028047327	4.19743004724834	4.8586804688566	4.34566395117382	5.06502053792478	5.30475663925744	5.34458575454218	4.57073207773972	4.63087357319019	5.07811968146639	4.65996703872915	4.68422297027286	4.47502107980166	5.10269497705163	5.27989240448842	5.64419055763058	5.34477372728189	5.88722225414121	5.05893729287674	5.66706171196758	5.35624439180369	4.77638993779447	5.50938473620191	5.35966265788923	5.15375400799706	4.71437987084012	5.31166137617218	5.50985167536777	5.42116726082662	5.98329468315707	4.89897124797891	5.97379783862531	5.20427438561428	5.78737423377406	4.89264058942176	5.31108176590314	5.39973992398669
AIF1	8.27134541736727	8.50346831743721	8.636742132829	8.5535619530486	8.5535619530486	8.33972820532146	8.47026100480054	8.60495873351873	8.42308017330193	8.44783561497136	8.16203404879362	8.14703701771944	8.26513070168698	7.89288000967379	8.61033639537478	8.26355721759971	8.15040406663998	8.68382495443635	8.16120628699325	7.70765866787232	8.28137024163552	8.68979329983609	8.25499472588687	8.53730240886691	8.42716456972497	8.50379803130328	8.3420731449433	8.39726868976648	8.64325589307577	8.56281128584308	8.51079514573603	8.43474899926678	8.54186135226723	8.59202942136124	8.33247004527388	8.08812582920338	8.47396392755821	8.62749216805953	8.47670437467254	8.70259791847361	8.47396392755821	8.74415058470969	8.33439183061927	8.50587021221459	8.50229659628156	8.82471289033646
AIFM1	5.62578228845738	5.91173009868353	5.65023213990936	5.58887699100788	5.48005554006904	6.30069193777747	5.6364361947047	5.43175494266578	5.42809411385458	5.41501526700562	5.24203565876928	5.5225327862566	5.52826934435215	5.5001109491263	5.24035545194015	5.57608659426203	5.78282503824506	5.32195615217457	5.46246561060286	5.25727324606692	5.51106691477462	5.5626918452642	5.41214246606256	5.34301822963478	5.69585446902151	5.78221535303136	5.55884759694028	5.4284295164375	5.63417966259621	5.62277062363075	6.06141657702996	5.83772077179712	5.78959476207568	5.57728547233715	5.4430489100589	5.61883501576129	5.74143266858464	5.96716473110691	5.63718722853233	5.99208958563386	5.54424924711849	5.81716436560969	5.8028691935015	5.45583841017674	5.48636245225753	5.57707403190668
AIG1	4.41739996504424	4.1618899684077	3.46121779934673	3.15424077283772	4.33504677476053	3.72312589752547	3.91987819035517	3.41960801594499	4.63109689058396	4.58266273615045	4.87715953988716	4.47285876139287	4.05611656197408	4.47253511414772	3.57625845929491	4.27759380218003	4.71381340109947	4.92235500375091	4.81598602613337	4.40727763474019	4.48424708159207	4.24839068219336	4.65779412393177	4.29427684193672	3.5639944188464	4.00848117634772	4.07350583351722	3.88554109007754	3.65188214497199	4.01260828926817	3.85048431781459	3.55912481612736	3.54550413667215	4.11240370086555	5.02129357877993	3.91514096151297	3.86898565669531	3.17978756933033	4.21048979559007	3.73828142791278	3.17238997827776	3.63777887626826	4.13403175987422	3.72364163742299	3.83186806050314	3.73172810780113
AIM1	4.82127605838182	4.4252003182913	5.02813627760685	5.41117019506337	5.01298706818389	4.79415681648101	4.71955661332284	5.08395917395571	4.81091235064386	4.84276343329907	4.73823646120626	4.8462298985227	4.89928167871531	4.93437862154486	5.24354677128071	4.60307987388116	4.61903848773181	4.58124067677052	4.30009599074721	4.71236546112968	4.61381187549991	4.90493806398324	4.41156973684198	4.98233439827781	4.93332444797643	5.10658676109181	5.09418484142822	4.98716897962905	4.1392754736697	5.11553886094338	4.72757337612896	5.20347217996003	4.95225433453163	4.88248519974351	4.86689816322909	5.08974825421124	4.81470938173588	4.89899270295672	4.9516907015893	4.78890466526986	4.84794988804217	5.02825895187414	4.98599543394516	4.99594758000016	4.98117435886451	4.78002032806527
AIP	6.61628289792647	7.11068125514534	6.8887803003323	7.29026273298151	7.00457066029091	7.43904281829198	6.89421971145777	7.07644326632095	6.86684438249603	7.03965554616942	6.52075883140605	6.43813755088579	6.85062110922513	6.52246858563343	6.89080449169101	6.76737413599261	6.90319326211716	6.63473812848572	6.62890869086755	6.40151198467248	6.80772603134047	6.79032115038588	6.71149032715505	6.92767691070558	7.21644469009616	6.99853129043597	7.20640393248502	6.92887708630652	7.00654036116812	7.13329310199821	6.89741022895048	7.14066887515709	7.20146260543514	6.72984966857361	7.01953368702619	7.69948673091877	6.63142154351409	7.0985037969265	6.97238100548988	6.7344923881168	7.09410454691925	6.91811529549095	7.2417251732654	7.07021947095741	6.94114871285867	7.11012156756146
AIPL1	2.71788493967752	1.6807392028003	2.96908051596585	2.85853394774416	2.5334618142495	3.56653579845754	1.9075660569765	3.1340389487356	0.18080165346154	3.8048300835404	3.09422249487258	2.98751315156703	3.45150918201069	3.42191465692946	3.42252727166235	2.73840242852665	1.67798631449345	2.17254158100953	3.03700151096408	3.38239006265361	2.9333233537225	3.07541487508859	3.13645675057171	1.99511592532567	2.68841764617792	2.29955994646706	2.65277631398655	2.60406363556924	3.29087095436903	3.306283763387	2.14426673266903	2.94180954895015	4.00127403798234	2.19667709647872	3.63321399774547	2.19390516885028	2.3758046654927	3.38631057604906	2.25111316198953	2.89580808308174	2.63555930352337	4.46618254816872	2.60853037470727	2.85672924612465	2.67846978044307	1.17883891725969
AIRE	8.4639619874433	8.40286002087155	8.03711946423157	7.89746475952109	8.18710644287071	8.40286002087155	8.50015022530663	7.9842041009936	8.17346721463184	7.919287631324	8.19840586350254	8.59257747067705	7.98359150731412	8.88311376220468	8.02011613370093	8.47308604390663	8.44952700595115	8.22402868285063	8.19623049933405	8.28912404085996	8.10478236164077	8.09313776359697	8.51789201894966	8.05113823747598	8.10099425382404	8.0787218708486	8.13512119766859	8.17543554579912	8.52351070741636	8.54548305752651	7.88148987127969	8.21452199918627	8.70255076513769	8.0459091101499	8.55844520114967	8.03643989486629	8.08670689650791	8.12101343805578	8.32599808175948	8.57355176258498	8.37281453932783	8.48235099159055	8.26573930085337	7.90559432758099	8.62198422224322	7.89342213582786
AK1	5.14787865595002	4.94191614839758	4.49925082255191	4.23633548254211	4.78994631665394	4.80885525824483	4.76304720835702	4.78595972830682	4.73468430825599	5.57239214068583	6.08256596730733	5.26451125269761	5.01187662331217	5.55796782299978	4.81448242252614	5.16229800865704	4.78992174933202	5.46838739241181	5.14564818332591	5.27827419946505	5.05268230248899	5.36619120375641	5.25412021428878	5.0929861190911	4.63183891937155	4.41700562196478	5.07563887961511	4.63369820910244	4.91152837763208	4.83897171121965	5.02567082380407	4.71513377199447	4.70973794222522	4.439155904074	5.20194426134914	4.32802734015958	4.1207274201149	5.02765184485319	4.61565281967213	4.58965289745505	5.09647945799801	5.11896767379501	4.52655925977391	4.63653317736125	4.63887055380436	4.58673342844473
AK2	5.69454609342502	5.54834360643685	5.75970363271656	5.94971531082249	5.76792840219605	6.26491479643413	5.89490726456107	5.88871912010686	5.92200148666179	5.78285665901579	5.63313448406713	5.92097623011074	5.84696790377043	5.7375897781399	5.92664282443905	5.69660558086909	5.71759424545964	5.88703526084611	5.50745548090202	5.74833578014643	6.04960447047214	5.80260631059991	5.60225107040902	5.86113193514297	5.92124258284615	5.87380529209232	5.79420467677246	5.85959093941544	5.64702895378268	5.66712851583954	6.06566004253979	5.84974671867905	5.88851058838935	5.97246958100503	6.21899323237672	5.74570249017701	5.85158022581555	5.99447859535275	5.73441691087397	6.06411020439259	5.80084743080199	5.85901855540656	5.76990543043861	5.52400086487054	5.84873449543274	5.89337520236246
AK3	5.91067746151648	6.32180660212046	6.00770519216947	6.21761624100247	5.99352598477202	6.60163437523151	6.18567197980653	6.15178127710407	5.58570224424981	5.72479997042517	5.57418165145146	5.53858568785203	5.74559296902489	5.64127355268292	5.85188388538206	6.06891314020812	6.09340954917228	5.73583525675013	5.87812636735459	5.72258312522608	5.83692813775939	5.95733605890934	6.17768233158045	6.06400334884545	6.2716009320724	6.34120461212488	6.30446110295805	6.13013329457771	6.12305406068024	6.04236585418555	6.11146959159773	6.02786071927253	6.10916637675176	6.19096807681988	5.91567952430498	6.25402021174862	6.37331078525053	6.0272910727511	6.25172715316603	6.15466119145819	6.28935193250086	5.70434604935463	6.42809105319579	6.12854670961792	6.26089840834102	6.03196204193661
AKAP10	5.28048749847088	4.07527441370296	3.85396139176232	4.29953442479641	4.18277835202491	2.39423157052338	4.44124455565019	3.7516657952106	5.5202331482183	5.35214381477564	5.6556461941828	5.79325860915814	5.58309594676421	5.90798341531302	4.71656551101731	5.84062275888211	5.02723270485697	5.36692497167244	5.74636273304549	5.8804707526487	5.69679811085922	5.35446197983548	5.29947130387602	4.51311734219626	4.32409435922594	4.64187654869041	4.35419077184548	4.22371369711283	3.98113696012427	4.23131914558289	3.41232471490972	3.61145126664427	3.50915055100356	3.97960127045795	2.5434114045781	3.85929009424291	4.0584307575719	4.06323345517595	4.2032887318854	4.06499870973376	5.04797447506172	4.00829702326687	4.70329338367992	4.38777199451197	3.73420066339652	3.86278312012137
AKAP11	5.67402960807348	5.2616179570405	4.93097405862	5.48732227008132	5.25733904968545	5.71460662839762	5.75707522422315	5.30957991294152	5.3126909412369	5.0560138505188	4.77643256176738	5.52503394510909	4.94473941634046	5.57030093655598	5.33922248318968	5.53325346934761	5.42015147475025	4.96244231580128	5.26784583982559	5.49212353487353	5.39609764713887	5.26984843410494	5.31845801516188	5.10382366511067	5.34900311141711	5.69259851392244	5.67188752626145	5.45006220338685	5.34227764048388	5.5288644932407	5.26297568332123	5.25066050001064	5.18344339494977	5.50437714795476	4.80937861240933	5.76092020434424	5.47490730779931	5.21682506039762	5.50152496024578	5.26567621766029	5.41811977541132	5.26001142800765	5.7782499245751	5.50423141552554	5.73327688225468	5.35338224837462
AKAP13	7.2774781716326	7.12235811083094	6.8563552070742	6.9838463173615	6.86118395339957	6.47032708583892	6.68527251949824	6.78115697078173	7.07756587522776	7.09356120255949	7.11010277483474	7.15304635750226	7.20539205005957	7.35741439224175	6.85388992921702	6.87740694877728	6.95495830012373	7.19306110235762	7.19187663040623	7.29952854034087	7.02767356154084	7.15575144154042	7.07313107557918	6.8534049811247	7.02186626133962	6.8795146853612	6.68334082151097	6.8555195540995	6.88860053759941	7.04672875913361	7.02913901075526	7.0718469854421	6.73155860947724	6.75582320485097	6.84023387390372	7.15760518589967	6.76568801121354	7.1255497113353	6.89962161388198	6.76017335802993	6.90939812252689	7.09551535490372	6.88571943939389	6.86880448696498	6.70831242566004	6.41100750557303
AKAP3	4.16343706745357	3.72531155260939	3.99777159018573	3.84172850614491	4.02536958280081	3.65343432177776	3.81305485604966	4.4955003338651	4.46909782249793	4.49535436479057	5.05404426772675	3.36013577992124	4.72383213935477	4.0765326093503	4.58522247360138	3.74795070767605	3.88140916880631	4.63448198721064	3.41467144576873	3.35211037687244	4.27004501294461	4.54924652026475	3.70045617668828	4.56167321158262	4.37788871634191	4.04244381046343	3.79737899188402	4.32833189255821	4.15687954384707	4.34711408407761	4.28286802842354	3.00216114681595	3.11781306672682	4.26091547444944	3.64823707522962	4.66926802527013	4.05042283378056	3.98017085346272	3.56434717956647	4.19539814668691	3.72784554883157	3.63361930224707	4.06452824923384	3.87567504446809	4.48566501078844	3.96578312933124
AKAP7	6.19971819612048	6.33710881455807	6.29551373983609	5.9548033892389	6.27997409356249	6.47831951327809	6.0456811380004	6.16513542364972	7.03865281438589	6.80605447331134	6.35850886420157	5.87372196552157	7.5124761815434	5.68894526672824	6.20914058800082	7.02982523520825	7.43351814290643	7.26088279744664	6.84190798564746	7.13994842501958	6.96504932606537	7.95864904987965	7.30239376927306	6.94872119928326	6.14509208204546	6.56584028550926	6.20863787272221	6.28983354071315	6.18587861650067	6.06899736884566	6.38073490766334	5.95354152208077	5.95637643500089	6.52754295723522	5.2312274207677	6.37351048950594	6.78032491549518	5.61939014458137	6.55970758222394	6.0095639847056	6.19627166254073	5.67872938486688	6.524399803178	6.25333108977737	6.71584020303567	6.4477095769732
AKAP8	5.63917525053885	5.67642575128036	5.76503606158763	5.58971000736939	5.75411910717037	6.02342858419174	5.65536410420771	5.71529254487072	5.19284656966713	5.40594066578655	5.15639887014566	5.29454404314864	5.54478471485398	5.19042403311313	5.40709142271672	5.55645591527086	5.41548191988303	5.15425086302065	5.41999450148089	5.46480962557134	5.47558389543777	5.27404691391542	5.3714994612292	5.45601632252203	5.6761017593065	5.70779070603742	5.80274669880388	5.83122594801462	5.68284238487264	5.77538043488155	5.74041387082669	5.68893381608365	5.66132136726704	5.71014560785635	5.32459683767223	5.90865369968756	5.71003957941559	5.76206109919248	5.71224143742916	5.67888671572917	5.87778982897801	5.53736833876183	5.8878385507672	5.71961924179227	5.80980573646648	5.60711239549307
AKAP8L	5.75428256658298	6.35056891393544	5.78054694821803	5.69177455725196	5.75428256658298	0.706411381819123	5.32509593785448	5.51291295208693	5.98362163345647	6.63186330332426	5.87467345056236	5.59068254471456	6.44975425080521	5.55830534260713	5.90124233080819	6.622078927683	6.41645451680742	6.03310344080958	6.69001654276412	5.91563982863641	5.73064784320326	6.23075396402611	6.28472846840062	6.0641054266057	5.14216150854612	5.11201124388028	6.30739051673462	6.0290946325827	4.91807457021382	4.15062177170809	5.1622180616862	4.96972427922058	3.79548318668368	5.20203825859699	4.98188335635862	6.21358895013807	4.70022449810382	5.2816411140526	5.21981420548034	5.3206916871996	6.19142526528784	3.63298843339276	5.59978265322918	3.96305883221991	4.58130465395822	5.3892560437843
AKAP9	3.2094768062854	3.22445206505835	3.38059588883849	3.43260600453432	2.50265690313086	1.02513437193996	1.69781801031005	2.25833396967936	3.96222370179175	4.40019890580045	1.12718407002284	4.05045956168752	4.2281793680573	3.96293455047645	2.8369201288676	3.6256638241339	4.12274187939667	3.93146732765112	2.70136497449143	4.13240159172741	3.03141609489737	3.93572870323924	4.81079955031119	3.69474499297131	2.88951459511778	3.87585144619435	3.55152072495351	2.9458137765006	2.88742602729787	2.67752021664782	2.43616601318907	2.78221104700359	1.95801072153449	3.19201827603152	0.862098528696606	3.59770828966926	3.01264244877884	2.97891077064271	3.95163063221518	3.356724622904	3.45326283537434	2.16844597170871	3.11429355297339	2.82901910612925	3.59100820853625	2.22054322226475
AKNA	7.43791154737393	7.59309368121089	7.5840539479753	7.49904176857508	7.45255700625679	6.40453333930273	7.57309185751678	7.51378625159811	7.56062893755685	7.76488455418833	7.45574436959768	7.29603248614446	7.70827888250244	7.4922167201915	7.54441449626002	7.24376494889313	7.32828747517697	7.34646174293086	7.58354487400971	7.44159155482026	7.26367745023474	7.34646174293086	7.26975601210189	7.36526972397961	7.51030021056197	7.54086790876527	7.30352057817126	7.34381013436318	7.49254905735103	7.73196815160164	7.39043857572274	7.56552828378574	7.25608482445252	7.25427910657526	6.74817800669285	7.41823062070599	7.54032404895781	7.66025469114602	7.56648920662925	7.24163239077426	7.87917977375266	7.5296486642404	7.40599788633668	7.49251542845932	7.19875110796189	7.27954173290479
AKR1A1	6.52004059558306	6.59743795015293	6.41384314817894	6.40452788422648	6.48078692975449	5.71975238447638	6.61619950310271	6.42684017569827	6.43633315657498	6.623602629792	6.05798389822362	6.52723794055842	6.4268578234951	6.35893702907577	6.47960228531082	6.44119710985292	6.58051007271203	6.50535803828927	6.39838034719197	6.42057173481206	6.3912700909013	6.43090382445338	6.31350247289838	6.34766250972273	5.98336747464415	6.31857173916964	6.29307119839994	6.37681906068868	6.54130303039415	6.4282376380877	6.54707747300971	6.48200258861619	6.66709205048474	6.47414250067886	6.07312616163142	6.24473612698757	6.36040203577524	6.55591498346994	6.4747786106077	6.64632839037543	6.23484052795037	6.7123377138091	6.22991820692838	6.3396611007883	6.36384963478483	6.66751220692092
AKR1B1	6.61534161558316	6.58208559349117	6.13220492509626	6.63189368170715	6.08953548283756	5.44189271255866	6.53749459392812	6.3747858421497	6.64099779711459	6.79950357539795	6.32475476055995	6.59891726271863	6.88874321277986	6.792820268037	6.30057222502007	6.67647804919018	6.82790446411176	6.58040541336175	6.73833218928306	6.5423797936491	6.77076262312611	6.54633312266465	6.77991267000149	6.33321395034736	6.32501301478428	6.19098506474392	6.24414620322837	6.41081178821795	6.49037562911403	6.38375576610625	6.22937835615606	6.29117462337503	6.53669771007755	6.07310021851448	5.38539999283642	6.43585910104695	6.29811970552942	6.50575278668195	6.36953661561202	6.296587463855	6.10557414064886	6.64120865624243	6.46229139392406	6.38749182224622	6.35505347099686	6.26159852425639
AKR1C3	5.31514714582884	6.22905119835875	5.11060967729857	5.81364047849498	5.11635454459093	6.02068439968516	5.53434761932135	5.95009353526571	5.47027464728851	5.58485837351499	5.04490560397144	5.17851239202214	6.29930945689164	5.55635093392834	5.36829904170633	5.82308312396886	5.33058188089094	5.40953371853274	5.5888505571079	5.21682679108525	4.71242184532226	4.71792642868523	5.50583939138917	5.50529598974167	5.94666695032144	5.68673686909385	4.92743198473481	5.48737591470956	5.56456031836991	6.16530385332887	5.70208520209556	5.45262079090758	5.600268790059	5.78968115362952	5.14356758029419	5.21596396668639	6.04387214806	5.11431384415056	5.61137260785079	5.97013552211712	5.97094420479068	4.69036430678583	5.50561561063886	5.39953930142495	4.93269298137512	5.83628424786212
AKR1D1	8.21842237716229	8.27298829836375	8.15007729314341	7.90052928456005	8.10514974124113	8.33991072293117	8.29384413594722	8.08146429230212	7.8869090194848	7.76111185754778	8.04575733266015	8.68073614363936	7.86055819244853	8.71741325140714	8.04575733266015	8.20779363257058	8.11962492266216	7.73797672830056	8.03995507544797	7.93243398241844	7.73157510593433	7.64098093623343	8.12835520725044	7.94072137818894	8.12402810767279	7.92558812356978	7.87497826299251	7.8335723545665	8.38528686283982	8.24522582777398	7.9699507908282	8.57650664008176	8.06198918706868	8.29089702412073	7.90013379565319	8.33574526418276	8.46033515678716	8.35188226271386	7.72993483498742	8.26237106951053	8.02951032474617	8.21161813887917	8.36645642226649	7.93925509979688	7.96278904620463	8.33425172988034
AKR7A2	6.35219952043923	6.6678017568249	6.35606362085505	6.58469800122884	6.3835203945581	6.56919962726225	6.54620816976593	6.46490777746964	6.70486579057927	6.66840985411066	6.43029786913558	6.49985303576843	6.61260725122685	6.44347544307745	6.52032842013164	6.63166603049079	6.54863145155552	6.69984445314698	6.45549952970513	6.36447059653108	6.62866487201508	6.46687570740266	6.5998248772615	6.62786707935154	6.50294299136087	6.50898915579858	6.48612727500514	6.50576254002023	6.49179155867933	6.48688366370639	6.59833706876102	6.46849250330396	6.54086537582954	6.49511200019174	6.34064177462005	6.41759656598793	6.39249352042019	6.69349672814808	6.48802117737918	6.54898829136832	6.36170203502406	6.63021343511389	6.57165711242904	6.45641152225803	6.43596620195924	6.73444057949345
AKR7A3	4.86370934169925	5.0546687133181	5.14079849045183	5.4205899483339	4.96991679308316	4.76034874078891	5.25357698080459	5.01410281486131	5.1604847189599	5.26351860892057	5.0127423974358	4.9678598156255	5.20712454433273	4.99493969140669	5.20149778294369	5.12155940697303	5.24839408983059	5.16477749142684	5.16776141081569	5.10400125098827	5.06938008601192	5.02861451051547	5.2496914121938	5.28192510208559	5.06269809757762	5.05902705407758	5.06354791844183	5.04934047387267	4.94159498272434	5.08526410805874	5.17912961960731	4.82375735342077	5.24884833555887	5.02798401401187	4.8302289130105	5.11062717148367	4.94837789106415	5.3536154828632	4.9773264243176	5.04742084119332	5.03598350766308	4.93835525439709	4.98460982526188	5.03762012360976	5.02993706669135	5.39057580979069
AKT1	7.31605146313853	7.25565107367566	7.2495177900977	7.17402168994473	7.2910702866778	7.84116969890637	7.21595962471295	7.31460916993124	7.19051274622531	7.18577538304432	7.35322572225662	7.27998891409631	7.39249373602534	7.24964058475519	7.12821852459597	7.28479048131024	7.12201892209851	7.37431022559784	7.42258631725262	7.30312609855428	7.098182195596	7.31432845721084	7.11931597724662	7.20261941880171	7.42815318255894	7.51742270419934	7.31774972035804	7.37941229468259	7.14472068946448	7.16627124854871	7.34407568043485	7.37344252800774	7.39090517582459	7.32590088539111	7.58834992450506	7.47610995110392	7.22196032313487	7.53192004794351	7.26164522309437	7.4494642852957	7.54847169946949	7.44121629995921	7.05716679674907	7.38350674357332	6.89278846223878	7.39001973938331
AKT2	4.5706497249295	4.63793573059257	4.77297813711814	4.63952291361559	4.04359379494379	4.94748697640989	4.30145552613317	4.98432129778522	4.06332140202027	3.87430906094634	4.8643056399209	4.83959553018862	4.5164332294954	5.03859379416023	4.81450003406503	3.51201680153574	3.53120984107853	3.23485777152777	3.72685328702931	3.4896423920746	3.49362244776806	3.35367526446515	3.53450565610824	0.568247959279785	4.793193044462	4.73477777079357	5.20391926264642	4.71101172575935	4.80192845600982	4.78358243105908	4.23840115235805	4.05339511450925	4.55687771867174	4.40456495730162	2.80290176846279	5.76350684564711	4.19869313906602	4.80348119575144	3.9715560027665	4.28329389866459	5.00271454029979	4.38917106523643	5.53530066937809	4.46691849398338	4.90472108297934	5.20725090571427
AKT3	3.06069595251553	3.56309712867288	4.78345752187419	4.90971052559853	3.82152971959832	4.33295924320154	4.01346254919195	3.09826519192214	2.18705616601731	2.20287368352541	1.55297178322017	1.41394026071812	1.3518673378419	2.62964745519039	3.98676656907243	0.637059353729268	1.01522208270855	-1.35146029445794	2.18337624565451	1.53651156956275	-0.715622014938212	1.7148054373661	1.55895278916223	2.67994882760462	3.84626084710985	4.49413876289051	4.81431806141878	5.15894540576585	4.27537364903441	4.26946964887474	2.11342591128139	4.21815312760333	3.24952039936266	3.7260455218285	0.848148027938956	4.59757750889403	4.56066780563448	4.64529672325414	4.41974442207794	3.70407378673304	4.71968512273447	3.3324104419561	4.64200275506347	3.99403153483647	4.59845415668744	3.61432730990712
AKTIP	6.01244834712843	5.75811496841232	6.18889121583587	6.07037018624739	6.18420810270685	6.227865445989	5.89983640257025	6.08229574692343	5.83196794874875	5.73547970542794	5.82355808167921	5.56353805482837	5.71943668558016	5.69608742621394	5.87602712820472	6.19388192443024	6.03589701587438	5.76949033306315	6.10507313469625	6.15311261288401	5.97337654839152	6.04666697692178	6.22616939529041	5.96190955862879	6.05429414502819	6.00685886258524	6.36010412598309	6.18652078087165	6.04595067222705	6.09301387074057	5.88268110155966	6.06731210370572	5.97619577134407	5.94319646041563	5.87729988996187	6.07530996385788	6.07698699704547	6.0608461399437	6.07124426157776	5.95709769851798	6.25371835653608	6.05569239519232	6.25682256704596	6.01119328177344	6.13170775381883	5.79786719355085
ALAD	5.3324552762924	4.81141972188312	5.3328770886706	5.37012413627084	5.50767679937192	5.12508150356922	5.34425332429587	5.4588848243649	5.59089574605782	5.30510565368008	5.53198556234007	5.7089509321571	5.67451810364027	5.71205007853252	5.58891910173665	5.22660592794894	5.30202057403592	5.77424065817706	5.11875232530758	5.5131806018264	5.61795290509321	5.38458830440882	5.54541777937597	5.36050304543449	4.95448122593078	5.28050918896119	5.12088694768457	5.21616290860792	5.51712974252158	5.49382594742172	5.13334463553629	5.4442550807305	5.52811857854634	5.1117156698521	5.5615065739331	5.35826635901228	5.12763211143803	5.44533431192876	5.22091476370295	5.12709636551923	5.22934531551216	5.6020869425634	5.21984925117198	5.11504203372022	5.1285840344814	5.37320345341677
ALAS1	3.391605868376	3.56759777577687	3.66796053929252	3.07678837582355	3.88471793867207	5.16138392150902	4.00209136244997	3.39033146255975	3.22415980204586	3.24415730076149	4.20351331710921	3.7778301322226	3.81019155575827	3.44011703084652	3.32188928568288	3.35274662578506	4.37839058714503	4.11790412943644	5.91231279006904	4.16965254357289	3.78986440948132	4.3078052557624	4.24940757217237	4.50505601163942	3.71625561269609	3.84384323110136	3.58904002045272	3.23407915381645	3.89945722745781	3.71550339985477	3.82634385438025	4.14481801342884	4.33688697441652	3.74038764093283	6.04881474176318	3.34144614117835	3.86493430083107	3.60378522013864	3.82079776979995	3.9069413555794	3.37535479766594	4.15767717268155	3.2494946008194	4.09432861869606	3.57482510733341	3.66680933979301
ALAS2	8.53173431677276	9.23458116390305	8.74748339022028	9.2554774100551	8.69104238205996	9.11367715482319	7.99375434537982	9.34424980849984	8.883264760196	9.7449380600815	10.1966828463139	9.28061075940689	9.36743314347344	9.6473684818244	9.87010455912115	9.29012258459206	9.89413118191337	10.175372656497	9.67139510461663	9.37607710947172	9.30463738219912	9.79292681395389	9.46120177335006	9.9182667121423	8.85855506088243	9.06442328677691	9.00668284007551	8.70395845930182	9.05490236419383	8.71253633316618	8.90620042550002	8.57905582773621	9.27876543011779	8.71127755750858	10.3159591475905	9.25226398377705	8.61054442678951	8.61303495228592	8.8726182324028	8.6049824239707	8.56489989595791	8.51159197202039	9.57193253801729	10.0138623598097	8.55698732824871	9.01911819642054
ALCAM	4.40672332910556	4.2549825405866	5.4515061450764	5.26882890923715	5.37196598329837	5.73574238404087	5.13783439502782	5.13850955832406	5.0555167734105	4.73937656636894	4.74736229070207	4.39138341707787	4.65530208821026	4.37025255360972	5.14669789211362	4.7500694112616	4.77034872320564	4.41723384470275	5.01710593875617	4.88091210071228	4.46731161407646	4.78520848060636	4.52567944199634	5.04057431440633	5.23617232650985	5.23728743277657	4.98994301899268	5.47146269784284	5.03759471136844	5.23320769996117	4.9455751448414	5.08181098567151	5.03808943348086	4.55566985522339	5.70346267361489	4.85732388970906	4.57012174166534	5.93005629772813	4.88729658678198	5.01902944150378	4.88769450315312	4.98365421767975	4.90392203795214	5.00614970846551	5.45306156218097	4.81909077567663
ALDH16A1	5.13840075571497	5.76803226124264	5.19952556415789	4.47477008237404	5.12910697718882	1.97196840246639	4.97491854892392	4.90944973594778	5.30516895858878	5.79459687024114	4.8491757493593	5.14244911222631	5.49161250061998	5.01891725961901	4.89528318181942	5.62694763588138	5.78879570806159	5.3617448813493	5.83950276126154	5.48030197517095	5.12453077598825	5.36476352511388	5.67836914426091	4.89838032875363	4.70363373314046	3.65036450905655	4.33323652043952	5.0264252622577	3.59632259792788	5.3658811923899	4.99093774842734	4.6639105325506	5.03449869281035	4.10749136726378	3.86688017174695	4.8447302462837	3.8677334139964	5.1483630197498	4.1009630028045	4.97464701321575	4.67346156373171	4.93639410466061	4.47307275253635	4.20045814908515	3.93015087043237	5.44677272916479
ALDH18A1	4.62217913607239	5.12006536753896	3.81380011827563	4.86982606215584	4.57067732418168	5.32976602907054	4.98822175072756	4.61775246512136	4.71561540421335	4.88002543431077	4.27831918440908	4.54419935288855	4.47860007390264	4.43352367264806	4.28135996413127	4.77483974783702	4.75441971737525	3.84317626659405	4.66888432814502	4.19102308169875	4.45987010646257	4.70296787125084	4.70906537545424	4.32553869422911	4.51673038504118	4.74601925861432	4.91457666966963	4.6489566341595	4.44772552414899	4.60079893193121	5.20942211931756	4.68315083986913	5.02372051017547	4.61627261961234	3.93707800879189	4.91482894868	5.10879866564705	4.4438533043004	4.87286352578793	4.76847154874771	4.73884195671939	4.13499705567219	5.27412354595007	4.59819629058302	4.78092989125091	4.77344569958955
ALDH1A1	4.39905155111487	4.88791725298369	5.15845562874953	3.69719217223416	5.27375877747827	6.05100437527841	5.23708784011428	4.86459767619004	5.00511592749477	4.90875989449411	4.49793002649119	5.18139190909562	4.90161255340409	4.94130759641947	5.12737723511045	4.84118772206647	5.09915919870998	4.76699632580529	5.31113279552435	5.74218357385247	5.21069142406986	5.17191749864468	4.75441740673618	5.16812830720334	5.40357450689013	5.18872151125606	4.54556642286983	4.39320248738305	5.54374145642134	4.81223324405834	5.69269822382895	4.66457327657245	4.5842622623794	4.78522340373152	5.0443039918859	4.44022530965315	5.19465935818725	5.49189301103057	5.19700860596367	5.11123538250205	4.93300322417046	5.38871099003334	4.16880608857758	5.43552621996292	4.98549863582598	4.57403036743474
ALDH1A2	2.88767168249872	2.94798424554094	0.958980531321983	2.13628418854243	3.1283661916041	3.60706057686085	2.16787074724129	3.09959900178432	3.36370104393475	3.11084780330268	3.17135184697236	3.0801373783024	3.18279678526911	3.3806384651971	2.45021224502521	3.42690442869313	3.50171025293378	3.59384358909819	2.38643730881249	3.02093102525907	0.356318917683565	2.86888414264416	3.40428527987122	3.23921742829774	3.32469659968448	2.04743226268603	2.14222867213266	2.17355782899346	3.82806370649371	3.3527859004524	1.86261146007441	3.38259871712635	2.94539988863314	1.47916595126671	4.11071444474637	2.12707664083224	2.20309372519755	2.91141149806652	1.92175172630142	2.06252309920045	2.95000009303021	4.17327848674433	1.67768513970301	2.62193910353561	2.45157673030325	2.539958104458
ALDH2	6.25732421451406	5.97579598848316	6.43942729412928	5.88284937676047	6.38402365484312	5.96050403990427	6.42588525946366	6.21654271363577	6.31596363909484	6.57258577517277	6.54044888394428	6.65677037731552	6.04198784978805	6.55589566425349	6.45113186606102	6.21972997476221	6.37955296920067	6.57653914702905	6.74284189484968	6.82232406313738	6.59347885096413	6.26247376908852	6.34329346811837	6.35975677172479	6.06931961961411	6.2875400814284	5.96559970841291	6.07710160467104	6.46703398346881	5.98186021484251	6.22491791511295	6.09766873082584	6.26654052402149	6.35976835763355	6.23520449397443	5.85751445899041	6.17255556828362	6.27419526225853	6.45825683705504	6.4605401743457	6.04835780751675	6.56783982872656	5.89627106670841	5.9747545770417	5.86689992650867	6.33121208245984
ALDH3A2	4.7049309470254	4.81770905579877	4.75373858819678	4.32287404413397	4.74343831406714	5.02729808224314	4.4530045816222	4.3878533017642	4.74662287030559	4.64888108654586	4.58095502717991	5.06240025794739	4.34879114942023	5.04608167444239	4.30506445069348	4.88093525776949	4.66685899136999	4.79533964814147	4.9081926635034	5.05977591361381	5.2479828031773	4.71100441267037	5.02280358001121	4.5518818480684	4.82082933927378	4.53414159472763	4.59260770270506	4.46509597269549	4.88967040371795	4.6931718109481	4.45564580237236	4.86737413583079	4.7217246869067	4.4758291374926	4.87693339434747	4.09220413454219	4.5232231773874	4.88763091490511	4.66633967058041	4.667989520242	4.64681244800528	5.1024349104055	4.64834828237549	4.41023620901676	4.38660614777029	4.77646019536784
ALDH3B1	5.32775602346165	5.96170782281032	6.26093210249864	5.80951830887366	6.3829960277849	5.6628966603148	5.84732222735158	5.95763035055598	5.60431426649858	5.74361277923542	6.03236616122926	5.93225641143293	6.02262922381601	6.05073645241462	6.03180148112356	5.69527042377801	5.54993657434806	6.05418819884526	6.09889174793691	5.61361814250305	5.51448833760803	5.79672876292416	5.51399189857607	5.98514232107272	5.9518531141314	5.75919603052601	5.49260985275535	5.73212602672484	6.07784817768009	5.82575958844427	5.98135602950147	6.09983038105427	5.9862471059786	5.92351375649301	6.52189534367502	5.50390867106602	5.78371793665547	6.0741649592953	5.83400170516869	6.08751417798651	5.8880669006827	6.29225273431976	5.51018536384241	5.79139893301747	5.70286248132107	6.09711586760741
ALDH4A1	3.14189237216518	3.70212116433604	2.7604767111482	3.18744273808543	3.49654029016927	4.73788005255471	2.63367245128103	2.39354757021218	3.28469782360024	3.50288186639226	1.71594886033175	3.67174496681809	3.52089828285782	3.34187599261935	3.27784024495331	3.85569828822345	3.85666467310129	2.67572197909296	3.77317637222648	3.32996689862746	3.38781464370345	2.83340553308248	3.70083811317174	3.6765199576925	3.37644272287741	2.8290488524308	2.57132133606882	3.41313328813739	3.49227888626646	3.73642269631427	3.27038661566814	3.18217135689164	3.52296426518933	3.31966963679943	5.49230691341923	2.9970589330199	3.24680455394844	3.1710881564237	3.22792195994861	3.00220272476614	3.47556405545556	3.18992855877599	2.34249672028168	2.84928210440614	2.88208836376773	3.66741187862816
ALDH5A1	4.77864838061306	4.17689007383081	4.8883383576673	4.86851917203387	5.18018238211481	4.7644989082881	4.87892075274	5.09693026209201	5.30194109312256	4.96392173511685	6.05095576779543	5.77215858299142	4.67549556695694	5.85784750352244	5.38707376080483	5.65023154449259	6.06592560756782	5.44102264437365	5.19170363623359	6.13695467549649	5.26286975162283	5.61946305391444	5.47327279899287	5.46112373724446	4.52019101512228	4.92118262473864	5.28063264851396	4.96685589195439	4.78451139456407	5.10957176622159	4.62796019595601	4.82402150506507	4.3799335936918	4.95145683233691	4.24128656199898	5.11225720529828	5.2278251546798	4.24562130979123	5.10717313262993	4.79643244845942	5.1850486550931	4.25042363112573	5.40175050989404	4.85381263085648	5.08288660149493	4.48257783651458
ALDH7A1	2.60221451713472	2.98743116085069	1.5981896711026	3.28942313060159	2.45948460651974	3.8866794785861	2.62686446434485	2.60969608827835	3.39842686383741	3.82810611747061	3.09052160147437	3.28666178352722	3.33939459668968	3.62561232914462	3.3222134101906	2.35942446606968	3.05993745566	1.97073909737171	3.53791816014296	2.68194711333194	2.82175789451194	3.32829495269081	3.05961977694495	2.79412964495362	2.62411959199151	2.29202232897987	2.46672456602404	2.56516947790072	3.18012721689303	2.92279138244705	2.26791760819651	3.22882498362624	3.3987350829845	2.43036511326333	2.30740930271575	3.59024683222736	3.07266396812698	2.5546775273507	1.81934039494608	1.9943834141858	2.66932060363925	2.16204654613064	3.10769731873211	3.10161043464117	2.98551995548471	2.44396780530687
ALDH8A1	3.4926700883981	4.0432054504395	3.21638023893328	1.6626589151775	4.01430175472624	4.31515299954689	4.01171509134172	2.28441087089517	3.03311751943828	3.49053062990643	-0.849100697899588	3.50164651376241	3.12879695388537	3.24147401338522	2.63523181426511	3.8855126421457	4.15238788966368	3.81684504558424	4.32513299332683	3.96879879966921	3.08864628716315	4.0121838206249	4.15837633558682	2.97265804320873	2.46724032006035	5.16674575885911	4.24060705945201	3.71621744823133	3.22313905845987	3.75353069594428	2.49252018923857	3.54294354677914	2.83368752291295	2.49124362944074	1.37228536734065	4.41874942985379	4.02368054052529	2.66545563888869	3.39840802045113	3.28501901714464	4.29611648160998	1.48341437925041	5.06637039536784	3.15604737075152	3.26191283538267	3.75016232567441
ALDH9A1	7.07738766670509	7.34821172661835	7.27554009522452	7.32286857437418	7.35415474848995	7.79108454031506	7.38160938998179	7.33367446719662	7.45326483125094	7.16017051839705	7.21191818560782	7.22191486764586	7.26179850779951	7.63343267229482	7.24486118863835	7.38904832206736	7.27693433244431	7.25850511461148	7.20431580026769	7.42132187874497	7.55298003672551	7.52905720006055	7.36990074076167	7.33025878474706	7.31245150213461	7.48116413987748	7.26922016630828	7.22118991809019	7.39075308750654	7.30031143111884	7.43179743373624	7.34711749787027	7.28723445847205	7.4912427651553	7.42024169153127	7.19420970742547	7.44587145460029	7.24695864041373	7.37222739132528	7.55026540571268	7.40314112243449	7.40975841092608	7.24938788277803	7.72222604453797	7.12005481313164	7.1167652970765
ALDOA	7.89818343277384	8.08798727266384	7.9527578881069	7.79408396381668	7.93582162746431	5.29058183244703	7.9256678273111	7.88711602542578	8.29867392820809	8.52274034077071	8.1378137980286	7.9865965712835	8.42235825616302	8.17655901791134	8.16119265371035	8.11063591657651	8.03272488802305	8.26936448563079	8.38695231463387	8.12170123834066	8.03272488802305	8.11496500485853	8.13956762227385	8.06219578228582	7.96239809763815	8.11243505064558	7.51088377158574	7.40854823182167	7.51088377158574	7.42634307471381	7.64095517339207	7.92790090359213	7.55562595037074	7.29973576217115	8.29124797906278	7.42660646843409	7.28986372423723	7.66681169197596	7.57634679619215	7.81635177589106	7.92637887158533	7.80252215308727	7.17954086160233	7.67726632322104	7.17053457726197	8.00513891137462
ALDOC	5.94163009223486	5.65577955994802	6.04753831862998	6.15598494558492	6.03374678807975	6.4705903578433	6.12931334691566	6.2533815072981	6.38601196253491	6.25048024337396	6.28013508474622	5.79268256770298	6.24085816962287	5.88991529486845	6.23136886578774	5.88122223316275	5.91574767514462	5.97808884593632	5.8127835454296	5.77577415934858	5.92624973106984	5.94765148768346	6.07108681576696	5.95929343139183	6.12950904968971	5.92826074467335	6.2475098788874	6.18789663584877	5.96658741160861	6.04054089841907	6.14610873253259	6.22871780582443	5.99992036108329	5.71497628495031	6.41789248949307	6.31058094173645	5.81617735554089	6.09155255311946	5.81585537839104	5.8085108975334	6.13992801981133	6.10867155504813	6.10211832673807	6.13187394572474	5.96924702773693	6.15545085396222
ALG3	5.74153245418402	5.72983346231512	5.57560345011799	5.45329658460191	5.65485738734319	5.44389352830652	5.55145416857456	5.51523270978912	5.39511844271965	5.45553296741672	5.38447654812007	5.62839515637841	5.59543810688354	5.59491017426816	5.33581504245843	5.55567718470642	5.63348073206597	5.53756809036156	5.30349481688176	5.44052906396485	5.70932089079831	5.57347360463043	5.6410404942734	5.55972441117442	5.67951619658769	5.45833716997982	5.54290341778171	5.41243990557326	5.76371143970142	5.60638445024046	5.4736961503962	5.64885514872371	5.72937278307215	5.49536391978267	5.69917378333998	5.46569763852071	5.47159182209436	5.64018030802936	5.47523533240248	5.58664428084422	5.61073816492196	5.81068078839864	5.45609374803492	5.58643867621783	5.5671434858116	5.69434257685654
ALG5	5.49364016929483	5.82270372760037	5.43506730974508	5.28108990541936	5.55812977605238	6.22984537906477	5.82028435002228	5.50760249426397	5.1882252675661	5.24764467006893	4.940126948272	5.31788922261939	5.38073681961898	5.06218993535475	5.50965842252069	5.36774819255381	5.65521749852966	5.38681132601081	5.06631332497541	5.06314439808174	5.49900859195023	5.3430131968668	5.30299660791196	5.70505267701143	5.4985343167659	5.60234437451175	5.5540579335485	5.52137508260024	5.45096973681203	5.59496297465985	5.8604181605898	5.43107887641738	6.06172734473244	5.76149147238691	5.32321296487996	5.85358345195266	5.75329319129269	5.60460086164537	5.56976055401767	5.83545742563065	5.29978298801548	5.36732940803225	5.66529569563809	5.55285606162093	5.62249097457036	5.96184694451884
ALG6	5.05272714208912	5.25621324668445	5.49837918738317	5.43493207161745	5.61354372991263	5.70782926350897	5.61627081819166	5.70905704293789	4.73871693063097	4.88244483377293	4.35649302796373	4.83848404596579	4.60505669025937	5.01986282484814	5.3454282605021	4.95468407775304	4.90916674214593	4.62369640082122	5.03478220224058	5.16106068976561	4.8861860472677	4.84601431962414	5.12453125082087	5.29295665219827	5.39413999100857	5.51279171906834	5.46974149157713	4.99197138966138	5.54185509902171	5.69277173273954	5.50617223761868	5.71855022283768	5.35066637852244	5.56317915730351	5.60865173158368	5.19109595989524	5.70594155230498	5.20260893622524	5.71453458300786	5.5610461128653	4.97932735613425	5.20574918301925	5.69925242394604	5.46503405353811	5.68895063931295	5.58427944496819
ALG8	5.38155676134656	5.52453319579072	5.47507722930873	5.51673219158842	5.53356023737332	5.91491494339199	5.535522034062	5.46455104492694	5.20874707584882	5.13352429677768	4.77845322026845	5.24832808724746	5.23501648034648	5.10463396014602	5.33675275301723	5.38906170246656	5.50779987107187	5.35722406186944	4.86118279485908	5.31238020687162	5.46886484759844	5.33227139018954	5.3292611511661	5.39538591575437	5.49595313100751	5.56475152434098	5.44681370703214	5.61892718690638	5.5946277103005	5.58889344184649	5.56074766294128	5.56106305103172	5.4143502827928	5.4732650689136	5.61105316199292	5.40143639836359	5.47805707102917	5.5205445570455	5.66897896077897	5.64593413754202	5.7842072139122	5.76077152901444	5.40178388191369	5.13770084264516	5.29312785727244	5.75297393004337
ALG9	4.66067040531449	4.62736996052842	5.09229241932854	5.29606352512298	4.92498218696428	5.35110020782334	4.83762417335193	4.90090228073035	4.4383320362053	4.30363504278571	3.67118954007689	4.44751964398796	4.10766693984516	4.371589258587	5.06761051448668	4.34391475863737	4.37422496661532	3.89009612559301	4.23391887177243	4.10648136696253	4.25829918317408	4.16311634312362	4.23202397456414	4.30132090553867	5.04653351131619	5.0146206973855	5.26439024796777	5.02608266526014	4.6544996324078	4.5928015693403	5.17948297765828	4.71110880760436	5.15451353493546	5.02434140475775	4.2638180263366	5.3468969278399	4.9791961190349	5.0968637236378	4.89794925451575	5.08167902040134	4.85735529711481	4.55404430309784	5.27321766855278	4.76147168837429	5.05409200694426	5.18051080933645
ALKBH1	4.97436951019953	4.66997627185348	4.34316999098087	4.63153245613032	5.12315044983887	1.93197463749316	4.57915675850026	4.43521691413999	4.80898589473054	4.77091330299798	4.98042123845247	5.27523899108068	4.77760743337086	5.3427668137359	4.33920374781662	5.03393894774287	4.87939033686199	4.92148914368605	4.76144400461313	5.249772115383	5.16327683501872	4.98417313885358	4.91335078021011	4.42094329747075	4.39952429594487	5.10778979892967	3.89577840754326	3.94957305798526	4.13109314571411	4.84328736579504	3.31980934461424	4.96534379429061	4.67127664131906	3.70209685630817	4.63057542111996	3.34259800042215	4.60875037869111	3.68158960013305	4.79634354161643	4.3257309362552	4.91087119224408	5.06750978962934	3.98754216890156	4.57346132179999	3.78646844296744	4.2079241473221
ALKBH2	4.85791572085231	5.00193477239916	4.45973188560811	4.45245932769762	4.78528234299841	2.85689095434724	4.78486001896004	4.36878601641046	4.79494230277007	5.14115035706574	4.88946422539655	5.03771917767616	5.09918247187259	4.64128756670698	4.23754294172545	5.23127150622304	4.92858396547795	4.7140316426007	4.82774667918002	4.67724459673483	4.97041809964208	4.99286205104443	5.00900667299602	4.62567887486952	4.02284087848427	4.18860066541323	4.9907770190733	4.08667068336261	4.73933296469776	5.08519434026585	4.22078198812292	4.23467067936379	4.47489564973638	4.29971801047649	3.36154840242332	4.44246045462715	4.70008806792988	4.24619649543951	4.39798520814232	4.04346713310838	5.09887301412422	4.62199772077019	4.79684832998337	4.47706885258788	4.68540541419334	4.41917936658245
ALKBH3	5.42864575667135	5.59587997117343	5.15287539741014	5.3791386631214	5.23271331966243	4.68685280037472	5.27866676796528	5.30304766580845	5.23004019239811	5.35472193315936	4.81715283838415	5.24568378760876	5.32581224037253	4.95459550248401	5.00364890933601	5.39280042438952	5.5655324277221	5.15712577540325	5.41656912368597	5.2452775941817	5.48830278920203	5.46049380974478	5.40755216720603	5.18649465036741	5.17092912914037	5.23507482994906	5.29323671252942	5.29703355237574	5.15566247570532	5.22286416363857	5.49854807374566	5.15360924867331	5.08976550195058	5.35508002666244	4.59712679677932	5.28329116897344	5.21036864572159	5.34138164280329	5.15594699432511	5.36142487035429	5.22603699846033	5.11657950747586	5.53545582122835	5.26753506307945	5.59741962710815	5.18492801463845
ALKBH4	4.38205130040398	4.49165688469347	3.95661219848408	2.856702938714	4.047422147474	3.91683205566602	3.68992251055472	3.5964139860552	4.23646907500674	4.3857423868447	3.60489425894343	4.09287565880452	4.60359363543836	4.01316261454342	3.46210032684294	4.21004464482004	4.07682576859419	4.36977398109445	3.54262594522135	3.94415619252266	4.04259374523499	4.00905702566581	4.45261779045635	3.97832815701935	3.76065361352015	3.69669857036275	3.46885652128264	3.94160384815869	3.93441601632574	3.62773763831409	3.89891857195328	4.10327618006514	4.35227767851512	3.65016295611165	3.89511349406906	3.24107834389902	3.91824858994545	4.36633425596419	3.74717819689008	3.8207190367707	3.9221974262532	4.81692919236501	3.67452918857423	3.38431087583633	3.18270356697299	3.85228372300358
ALKBH5	7.99150070937519	7.9718960585845	7.69027058247232	7.78187681682474	7.65032454512978	7.46039750420779	7.79296870645959	7.66684010969317	8.09370362872138	8.01823338405171	7.8048383371075	7.97894072664584	8.05964948875184	8.27342891071541	7.78922831256833	7.975102464616	8.11635203318483	7.92940379082356	7.79313423419648	8.04017119959694	8.12371213008527	7.99853366501428	8.15117302557139	7.69452948522271	7.73981254358193	7.74556174116353	7.74594172900273	7.6757499435324	7.62978727382624	7.7091719903942	7.71105631659335	7.71141764228969	7.78586534554757	7.64942475358848	7.29334126594012	7.88432567213982	7.69211995832243	7.73523522907181	7.74899726778757	7.78066885945312	7.68647373354865	7.7497639007148	7.93901879257339	7.56546242128105	7.82470937002316	7.57170764138532
ALKBH6	5.22876892854761	5.46199579031422	5.27705900290497	4.88893060915549	5.10828694449956	5.17471311137935	5.1294431137301	4.91994982063549	5.11758602210454	5.03637024037333	4.80312112524622	5.16287280782613	5.13892232579663	5.0600371364464	4.82765827623093	5.19173960320315	5.23256722137568	4.82440279498842	5.30188468207301	4.95666092537095	5.17569745052778	4.8248922471302	4.91962125509705	4.93650310183902	5.01707905099219	5.04360281275376	4.75063678894364	5.16846865617549	5.01074598461538	5.0994537972071	5.36121907384538	5.40388250340321	5.04218423588555	5.16801987990031	5.30066904146029	5.27154570135693	5.02276967726092	5.20407139519975	5.04054673024781	4.95141284201589	5.26742400714274	5.06631462461301	4.88821167941863	4.9637276678108	5.04123247172605	5.14742039206864
ALKBH8	4.40747352666181	5.04314121594154	3.81176905358026	3.28074412736501	3.90019437558168	5.13408120668868	3.48903637459143	3.32275116283849	4.17063073665958	4.02322373941071	1.77169555993685	4.13776354780051	3.96900211082474	4.27613153335169	3.2182375644311	4.51017594249813	4.27640464210022	3.72578984249022	4.1250002826574	4.00568562651255	4.50099992767207	4.00781012202352	4.54461442337283	3.81117319699053	3.71628607947743	4.7686421051411	4.21129431223311	3.95141181092043	3.99299732088881	3.70111357520935	4.35699862847419	3.99625992657539	3.21848071497643	4.81048349058695	2.45167800861471	3.96487590498969	5.04950732420328	3.3373532452304	4.76955606182206	4.20791308552126	4.82883810784612	3.07828018029358	4.25102168366523	4.30740540484345	4.34197250301323	4.21001472154027
ALLC	2.69217010545111	0.416015926890583	3.35814362413173	2.63793043990232	2.12531642669612	1.12026450475374	2.18866385170739	3.15697733459098	-0.589457729882695	0.792362980808759	-0.954059936411949	2.58837750384154	0.401236384200247	-0.854736679528116	2.9782131745619	2.00931120420205	2.74187305734913	2.07301900092979	1.34000782129818	2.41837513387146	3.10531139553668	2.97378428877399	1.95853120975756	2.95109848291979	2.40786880109486	0.562250990429181	2.05555354005502	2.8769988355652	2.64303885730563	1.59758368988664	1.97881605275318	1.95587230281981	4.49423548232059	2.95464204120636	2.23957265922026	3.13011840220795	2.81765187594375	2.18414414285841	2.37606687566322	1.23709996296532	3.0926340565309	1.41789389740321	3.82210452929164	1.0605539841997	2.87610476663051	2.39289887934967
ALOX12	3.76885941240147	4.51891526778581	4.89061178236332	5.76462091517869	4.93015620868483	5.05745593872791	5.47109732862013	5.42788576977779	5.26202899449769	5.71416894541661	5.95972117439954	4.54413919303069	5.22658686449419	5.46124530935265	5.57099816709247	5.86221773289054	5.51515225626879	5.83304774185019	5.03423291590386	5.27371022112107	4.98944532716534	5.31019345479921	5.46976193734475	5.52799655985954	5.2681012076715	5.17235787652572	4.67624126963237	4.59573484634973	5.35284821663443	5.46096556758827	3.98608577587865	4.96601920391608	4.91818842441324	5.31534002335366	5.77712103828908	5.04452001117241	4.17551111107761	4.05411979418489	4.46402093372171	5.16783577298138	5.12846372128463	4.69089483815427	4.9610450465646	5.14911481016503	5.18339354172808	5.32061048325012
ALOX15	3.5032327088507	3.16180210399663	4.37006762333366	3.04240130719244	4.48475322971965	4.15000517951367	3.1482961031608	4.39245755803044	3.0922026068369	0.897690168449696	3.84383045152786	2.79753109678481	3.3924826947679	3.04504630175355	2.78504901049731	3.83687211020362	3.20751064896147	3.83109935862865	0.0403107912909189	3.3176647370001	3.37270050133995	3.00329799910133	2.42126268077383	3.59327341176792	3.99866763051631	3.46981623948836	4.20653953227097	3.69635180994632	3.64099887569606	4.13072622912348	3.76562737694158	4.72943293767922	3.52482519801716	3.32532774057346	7.27319690420236	2.84567544073309	3.89384238988132	3.62036119208457	3.26781591065481	3.89665764486324	3.75239222298615	3.45748430649769	3.10103510532266	3.67259097769031	3.21545184282547	3.98767352145195
ALOX5	8.57766276428119	7.76007299972711	8.63426543617655	8.22332838192433	8.63426543617655	9.16745263616709	8.16250825713126	8.44098558228897	8.6289492623277	8.49078725984955	9.00284454753437	8.80430357968871	8.61998772105813	9.01032016992611	8.48164117261886	8.31481553915804	8.26925774231576	8.89110766947553	8.84169860543616	9.35028816126794	8.45876555860365	8.63214726968632	8.56556625444736	8.43691911321968	8.64031507854845	8.38610857157496	8.18259574482706	8.35770239359751	8.65214963790097	8.16311723006741	8.54843159307437	8.67209346796922	8.43236095963777	8.66374548270619	9.34991438580348	7.8118811298661	8.39429035144833	8.49292841460403	8.59826530484339	8.59101206443401	8.47957021195018	8.67311171833866	7.90302953338579	8.85888524228845	8.43581341017927	8.56502918765902
ALOX5AP	8.86092558277706	8.61275549634254	8.84729890513485	8.48025331281071	8.89895339828166	8.87858528753604	8.91452822589655	8.80414075275807	8.99018289245342	8.88474480445244	9.18599495478544	8.52043418533807	8.80101930345069	8.42389139944468	8.99018289245342	8.78254051480842	8.65652283294812	9.07055858423971	9.06223973734965	9.36033358904477	8.97442583693484	9.23422350650758	8.81566857088672	9.01684694936071	8.88230093011993	8.65381652849743	8.66094877191095	8.75433457943052	8.95854760340076	8.88406277355867	8.77228462909912	8.94797379155527	8.73609869045112	8.76884645188728	9.51675871351841	8.78583113558488	8.8653543278608	8.60913732381642	8.62249141509206	8.48824746018037	8.58257480732118	9.01852857571392	8.50709273073282	8.98853672829243	8.8666595362389	8.7928316188202
ALPI	3.23754056879456	3.52473199908199	3.15111648926498	2.54611089135784	3.28490361125618	3.73811309940396	2.25221274943618	3.80740612490925	3.50095284876662	3.52043251164699	3.96671801241607	3.81028794100111	3.19664211919631	3.62111321701651	3.28919355243505	4.06225447685273	3.44645734699222	3.48045415424406	3.74786338691283	3.05988926987475	3.67564724794838	3.46807675153759	2.35644354469985	2.15929628304833	3.38971695879369	2.93472725779126	3.63039039786206	3.64176920036135	3.34726675822966	2.65691130528537	3.07681009231807	3.20145719280526	3.17863690299023	2.68192163848205	4.28004719641729	2.8038816057604	3.05726619918387	3.79819527704634	2.62963593885928	3.10243421185529	3.13349548283304	4.46756328514684	2.62549061856132	2.6174968870051	2.86612617132743	2.92409117202806
ALPK1	6.17598504955396	5.67615423632334	6.29587554089657	5.91018380416896	6.09436548087494	6.16180083029891	5.83496924585904	5.95550652702405	6.0302596803726	5.80953765826116	6.1756818583707	5.86741007289021	5.88678578243492	5.87068033909164	5.97526272757616	5.5822191413278	5.8137874632355	6.03809303139403	6.50731351410993	6.25731252193587	5.61216241362491	5.98836904052588	6.14798264282182	6.05657009820457	5.92601615184674	6.13318946828049	6.11806004198301	5.98929728384952	5.97392536888702	5.85525490651582	6.19550751118338	5.9340130137681	5.94151323774287	6.01907251931675	6.7284164024455	5.62691039291025	5.98872202640882	5.92961689413465	5.95561625521366	6.1133996646054	6.0497258425948	6.06417734914277	5.74071928299467	6.66035398558074	6.15766219225852	5.87964358770931
ALPL	6.88925982395118	6.67002357680006	7.40701399108247	7.72295994497543	7.47899749175607	7.79929717033846	6.46114501137081	7.49713195570204	8.15203948818498	8.15762392985945	7.95700490867328	7.47434582057281	7.24818258332136	7.94339307897209	7.72690600685453	7.1844821569933	7.37931617701131	8.8371472711507	8.93355548339013	8.17112633780852	7.45555821629054	8.17112633780852	8.12725730852877	8.26340964484878	7.58365363093888	7.07237714298171	7.3322068884067	7.20440703036129	7.35257134349966	7.18828517309883	7.24794646929306	7.72249732075222	7.29200807536638	7.046689173365	8.98254775941022	7.0079768269684	7.08043631112331	7.35181945196202	6.89248595575994	6.98090444265745	6.9005749395284	7.17935351285104	7.29856218825999	8.78778063129862	7.563478362961	7.18733096318144
ALPP	7.39456421122972	7.48225692624245	7.24403871895477	6.77691919541124	7.32985204162091	7.16011933142737	7.27324719904075	7.02762723293879	6.52742895557822	6.48457780724343	6.7236225874913	7.45836036108723	6.56953028474057	7.2714413675018	6.92236692316898	7.48157439684399	7.62655661581308	6.21625440840312	7.01242906129052	6.91854044377503	6.51804300980099	6.55029339576319	7.3894253263148	6.99725089690626	7.20399890237823	6.78516698471049	6.59529972690562	7.0404730530019	7.35988589062634	7.37817270958816	7.63818264571373	7.5112533813795	7.32475531563068	7.00949426209928	7.8691456714017	7.28493702403003	7.04163317489567	7.51763828815239	6.86130198749315	7.60730593887198	7.16226645409697	7.40751107229905	6.32424223738188	7.01806498982155	7.35225364530191	7.41879019706118
ALPPL2	3.54671271334336	3.87577109668564	3.49582009599887	3.49910070748046	3.03944984908285	4.02477231617221	3.8345194196688	3.364948943439	4.31743610628492	4.37825757312344	5.09753776807751	4.23834750642869	4.5428421216616	3.91904520144355	3.82670279874936	3.93837768757151	4.19810999245121	4.07490690439548	3.27119709465029	3.45398386404541	4.1107972420873	3.88551739834972	3.66064238950284	4.19658700708503	3.69663579352143	3.55991396786665	3.06652071601577	3.57764830437311	3.51159057257253	3.90289811413966	3.83327903211821	3.72534922934652	3.79025034539025	3.10681650767944	4.03370052713541	3.15642242600189	3.12466791236924	4.08243761074271	3.50144989365059	3.49189273253935	3.4417926363946	4.21024852505488	3.14337230139474	3.47213148485994	3.52417810673274	3.80987219159505
ALS2	4.68765432788085	4.85729918505701	5.21355495878132	5.13167029241083	5.3494160007593	6.2210680362699	5.05253547595709	5.18938589789554	4.9110098316393	4.62859825714414	4.91453377698438	4.90016690057418	5.02652452798182	4.93606611821328	4.76364217823222	5.25268939033061	4.9416425519734	4.52322037936638	5.09050416635674	5.20395713080233	4.94812686029408	4.64886198558369	4.92219024883748	5.17112650530206	5.41732054239996	5.46905060163624	5.31556295522084	5.08002459157123	5.08246608977415	5.22708050115772	4.83015165793178	5.23468622876598	5.32201083680083	5.12280302556396	5.7333656248028	4.9138129282495	5.89164825708152	5.27656015453288	5.2200065893222	5.02811925415686	5.25895895118334	4.65097775027613	4.97240243776903	4.9089533726977	5.25427216967927	4.98404512491429
ALS2CL	2.98314953493676	3.16783942462211	2.5713689285302	1.26418212669676	2.66490676735269	2.52780833183574	3.58889719025239	3.9175141377155	3.45877231644419	2.43755188979903	3.66085958384119	-0.0257435752439439	3.67024466915311	2.37468692066671	2.86930836189563	3.19581672339169	2.09304278496767	1.38952052391413	2.78898211632888	2.39009247810346	3.60527169888782	1.03117331890934	3.50077031268602	3.54419944147173	3.19932686379558	1.96491194920248	2.92445665428811	3.35014157988483	3.77261947594667	3.1191588779553	2.62448180454548	2.03724230776934	4.22451870476988	2.03021239694191	4.432726732039	2.89856949360505	1.74347102681053	3.65485367858874	1.59152334571534	2.71350482936979	3.40372243724299	4.99479203413019	1.71522911941783	2.0538290826074	4.07079788575303	2.02285724330593
AMACR	4.21654427309496	2.74645425640853	3.48706263607489	3.14564341175279	3.34627869363889	2.54842115986015	3.33839911553027	3.04598227446244	3.69661234936041	4.32818964888839	4.71020792043503	4.26436021285803	4.00301361128645	4.28276425215426	3.14744397099023	3.72759491825821	3.93322642874	4.46792960349344	3.87720975318787	4.75140093886361	4.63149539055361	4.3894379955547	4.06316882669748	2.53628934362938	2.95144552457438	2.57969036380189	2.69629813429045	3.61341457747526	4.07051472661177	3.11336955536864	2.67293056982843	3.80356704702211	4.26030022346996	2.56331764683368	3.88390486341365	2.4548809088369	3.83269046831608	3.17481510384619	3.51185077091277	3.18972094736661	3.60784006000996	3.07895193674838	2.87785162714705	2.78281445288974	3.39162564899885	3.01783429476512
AMBP	4.00107129287454	3.98991408438633	2.89657370637016	2.41374497663757	3.30231964550355	2.32030930404187	2.88810621417053	3.2371357809346	3.65505128184211	3.94839061457343	4.62940188854787	4.10021367505277	4.23327085612644	3.89697250616077	2.81603706667835	4.05734789110749	4.16300042017949	4.13882937240944	3.80205348009228	3.865276906275	4.02389329745136	4.27942960879338	4.44035761050895	3.67350551650105	3.72133164864042	2.80855338203063	3.07296823212135	3.36958217950185	3.19415643955787	3.71910238979507	3.46881696127668	2.72110476431865	3.08021480675688	2.03175042300763	3.9610828435905	2.7230768660773	3.24911607883302	2.84674430980616	2.90285468510925	2.88758502484489	3.73914844887502	3.54860960041443	2.66501673145167	3.02359736733073	3.1267486141495	2.76683841758208
AMD1	7.14402017065313	6.85727145309244	6.90744456883088	6.91470846252976	6.99697736132727	6.69425920687675	7.10392343021957	6.89810198048954	7.18262438388856	7.13887460682352	7.32221446914803	7.04541208275652	7.1614610666899	7.33228279958503	7.02935809099325	7.32907167620551	7.13990781178009	7.25796674010736	7.35666548446308	7.78871165904251	7.29440587826283	7.58195540235633	7.38282899635889	7.09639848691719	6.99568810782589	6.9806756775671	7.0966267532852	7.04772038611359	6.82502202622951	6.91122084918442	6.9655208039805	6.74285908625116	6.8214524579776	7.01862285075395	6.92998490839501	7.14322800545121	7.01299819142342	6.81509571396591	6.82343679367559	6.98343626793022	6.85652436837484	6.67519403737127	7.14789620444601	6.99985375662553	7.31675224285863	6.81208100522823
AMDHD1	3.70103024105124	3.59173118581192	3.34459048359729	2.83440619453666	3.90034589153236	4.90597119697859	3.66444560241052	3.43840600457463	3.26870206649363	3.49995191775475	3.6322488476321	3.35491728961214	3.58384114315174	4.06288394292661	2.15423551424823	3.45971693248339	3.77055914172261	2.97438688074978	3.65269045016522	3.46922352733504	3.52448321144738	2.97438688074978	3.40149748304241	3.42847080277925	3.52772791539472	4.05647624652968	3.53197292230978	3.22930446342074	3.79507075452891	3.47476231805343	3.39961565422684	4.08027414144977	3.16104071566734	4.31278565382042	2.34057372523668	3.59902597235066	3.92105414203093	3.98316613371253	3.85632239427447	3.64411007497427	3.79891170229506	2.96398599031093	4.58544141495933	3.65673861544743	3.87628988158261	3.21099602202171
AMFR	5.35001951865168	5.97269835571696	6.23375941831265	6.00969978749573	6.16384513798814	3.41359693859105	6.15316133962058	6.1615609533448	6.47975540547392	6.36157865869122	6.70708228872346	5.63894634230804	6.5362539011794	6.0975084645876	6.28835002688052	6.84560087638385	6.20384163530939	6.63620173248581	6.11649736340926	6.51956066229782	5.96355939823029	6.67408669335802	7.04769095754359	6.37426994855507	5.8876588890791	5.91358396571807	4.82254074440411	5.44567147798492	5.91178751172832	5.89760670693836	6.12961694202992	5.34643934041361	5.5763723078348	5.90047255093967	5.99251247561666	6.66453847094477	5.86323325881078	6.48297225077212	5.51008720877559	6.11548684864043	5.99321302014343	4.57800539066583	5.78069250121121	4.71636811347285	5.72798821000754	4.48547629448788
AMICA1	8.6173214553363	8.47697244203357	8.5213043726756	8.00583624618262	8.42700263035179	6.48866203344442	8.25692190452189	8.19677913098392	8.41854484513116	8.66147421229001	8.32672295661409	8.20250990577799	8.55378017473499	8.41437422844806	8.26615842377445	8.51953532620457	8.66928658308342	8.55555994491644	8.87690489237921	8.67909493058416	8.39389446321796	8.61503595660486	8.57803782864707	8.40902361288024	8.16023719770188	8.45586506324608	8.18696942123509	8.02766201654268	8.4505081239288	7.85882471916226	7.54338721707438	8.27874891229126	8.26208996724182	8.32147860509201	8.55534926977992	7.1676419210793	8.12508324943234	8.32291891207853	8.14539131791018	8.38614473382927	8.43529206888508	8.64167445320837	7.79107594360194	8.59357763272556	7.89266982197607	8.43529206888508
AMIGO1	2.94966016432312	3.51821019216225	4.08906602988758	4.73438672801917	4.12054656696113	4.61005600819464	3.75342395554995	3.80545934349218	3.01191929982767	3.7582129944871	2.38884865269049	2.93217542045563	3.59275740474864	2.84257281084736	3.83129504498413	3.5191466104264	3.21102002733035	2.91042698761023	1.89684268357393	3.21830957507346	2.77632014586373	3.01441503081379	2.52219072692476	3.80487261772721	3.84297873388895	4.19552481951721	4.36797911438283	4.02904133921719	4.02877958442133	4.20640526014669	3.51225535762599	3.76458603463252	3.99072019959359	3.55733056539524	1.80084589718689	4.23536958957886	4.14797696104979	3.80332036618084	3.93472500683151	3.89672038429898	4.30211427467627	3.89633828694123	4.69609940116154	3.947023336088	4.20115832986893	3.79763277528472
AMIGO2	3.92601758842541	3.87629767182823	4.41390747616438	4.18876506301778	3.60369605228751	4.61757225557745	3.85878744868293	4.62613383647543	4.14800913166866	4.40610193230586	5.04896157293179	3.98535691726428	4.57962057088862	4.41185512385974	4.82554033703794	4.57833630124707	4.21323573304696	4.02593284936337	3.57353038593631	3.94944040205072	3.74082514327149	3.93642793735212	4.38029757115523	4.12741685524292	4.07929716755649	4.33967862959775	4.29994468617521	4.27748043757846	4.09143395171215	4.07816648188622	4.08051577878805	4.2359051322963	3.96075649374254	3.95778218797522	2.92408160213125	4.51611059741343	4.20067204363256	3.86809517717199	4.19582615725032	4.01680854313108	4.39925442753322	3.7791048351648	4.66558142927498	4.21935806476829	4.32140329765276	3.91252272208454
AMMECR1	4.66071561783712	4.43954306662249	4.29452031137797	4.57957417130246	4.66907741482088	5.31336946127872	4.66396265719504	3.76218004359271	4.21071187003747	4.30640202783666	3.42340398181111	4.51722192843924	4.04446041548179	4.51232331818951	4.41818533766268	4.1678449655608	4.4597028379419	3.42573748551815	3.90588554484618	4.31546643242697	4.17332430719561	4.05976697333722	4.03817903636799	4.40068348121392	4.64084383804062	4.68595598788677	4.77219039548919	4.84423954213657	4.35970017585932	4.47610576220855	4.60259276845217	4.34433072449315	4.18432145592598	4.59955741241837	3.23161020120907	4.64708295548845	4.64258016612438	4.60823678221099	4.59148725118559	4.69647164626321	4.88403458125692	4.33241574782226	4.95880640312417	4.49809183742293	4.49498164882726	4.50097558029097
AMOT	3.52999254110802	3.50911998573867	3.27498232692262	3.23618678496482	3.46919670314242	4.0116806781862	3.52811242878403	3.78245791930418	3.3703695684714	3.36626852236465	3.55738631125095	3.66963630009204	3.27598168493507	3.02514302859926	2.78919391750877	3.32089184262479	3.32624923560627	3.11000981306434	2.68316520813929	3.51972112287853	3.1487361503664	3.2383684219676	3.1907249816883	3.21208961210673	3.51132289324215	3.83724682511481	3.19371399016683	3.19504163102895	3.81064231124486	3.46925853696558	3.61746518882785	3.86563557830358	3.24347696100065	3.74570003790876	3.57511720905977	3.68745296127277	3.40070829668603	3.31324175784123	3.62572745475545	3.34578910743069	3.64343324102179	3.426983633388	3.55560082751411	3.612435012482	4.02735557668694	3.34874476847208
AMPD3	4.23375539991554	3.78517539696254	4.46748674292962	3.61855001636835	4.50477683715503	5.57519601483187	4.10727451543129	3.89100250855341	3.87424105790103	3.82338958321125	3.98945382583749	4.07198784056393	3.2538037917117	3.80958157046429	3.9724097205461	4.14259439031646	4.22711038771416	4.20091541636441	4.4405808855442	4.29763513772428	3.86474973611326	4.04674915289275	3.75508646237083	3.20244282291242	4.22761988720294	4.54523052683102	4.64188380974878	4.3069637545888	4.27464764815567	4.17126457649052	4.09473499326427	4.37105628996427	3.93249452379876	4.15711081766415	5.847097427363	3.97944690349374	4.05207345245141	3.94871923633593	4.32128395215489	4.23478300463612	4.29012234528915	4.94790932677792	4.08460973801277	4.19249148664942	4.13636572659187	3.83949131055872
AMT	5.43374465852862	5.24943904617318	5.06341432184466	4.41229962540059	4.88086998264846	5.4750249821847	5.20135727465417	4.79342420400453	4.48647690543109	4.30086042661765	4.33672331364645	5.1645335750556	4.16678961548821	4.97366642421943	4.34163242896034	5.15001497174653	5.01113379452188	4.18436007163674	4.81108044368851	4.72370699572292	4.62856688338842	4.08490136475734	4.88816245719112	4.73399885379997	5.65854246452088	4.60807871207979	5.24286748897523	5.34963655827194	5.11377826272336	4.92603866243422	4.72140489512065	5.19776526530101	5.14676253799737	4.96649144621965	5.26703558294125	5.62853667769797	4.63230143505209	5.17214596447569	5.04873848299885	4.48035422237776	5.24137881655426	5.2522518756253	5.63103479120937	4.66800089518737	5.00257187859257	4.95475615423041
AMZ2	6.63597840879087	6.88455959454889	6.35957126663246	6.37152061941763	6.37713468284722	6.1976436924245	6.33105526855027	6.45420527822678	6.83533576540071	6.61309562283739	6.48965811978036	6.55783324048162	6.67925378761147	6.58860037296273	6.50495618792895	6.81227325870234	6.71374195149081	6.55528559442516	6.84064334259161	7.02181251034867	6.57990278131139	6.67302624281528	6.72074728131369	6.37411989596154	6.43534172794434	6.4608159506966	6.57175907001943	6.48750375664794	6.29420623616194	6.39799940397568	6.62757105187109	6.29718460713906	6.38174929799533	6.57492606136579	6.07513801083103	6.67661927418846	6.47399505265296	6.52507871987308	6.33246910011139	6.42752628349822	6.49950090326506	6.09985906974278	6.73939455176499	6.38251001009358	6.47670220055416	6.58197822911061
ANAPC10	4.62807177871823	4.31640557373218	4.97160653171253	4.62422698086948	4.75311178595261	4.31574116479486	5.23310819176788	5.06113803948273	4.13959298094536	3.60690656400371	3.67389550903589	4.4903408668276	4.00044611581443	4.2636155892446	4.52470685917709	3.97429174580662	3.97105891256595	4.09952613682517	4.07801540187361	4.46892463844994	4.61454418312052	3.96800416444154	4.08903623765321	4.46073783750592	4.3982683319597	4.78909682874338	4.50761279614102	4.83199438336427	4.79206804186513	4.8230939264883	4.99727400796932	4.65569282209373	4.81052042076226	5.07185868158614	4.08071495483879	4.97791548112185	5.21699983936745	4.09242428248917	4.8344986566264	4.57162849629372	4.85578847393343	4.37758564134251	4.98055871885777	4.89773988357119	4.93682939418114	4.86203008146364
ANAPC11	5.63442793780277	5.92982524478261	6.05566684716654	6.21425076749694	5.90473223734809	5.6792398486621	6.05256856064984	6.04241480493568	5.88366119136647	5.87797807873056	6.06717357433978	5.84008972892178	6.03852620529574	5.41137949936898	6.06337053420604	5.84919853683302	5.74810537718256	5.85859039633269	5.36844381731943	4.99230295391715	5.73088379853362	5.67209454134084	5.65171585876605	5.85663903160176	5.82265051972715	5.69903524598929	5.70086205764719	5.76835762409021	6.13918105436497	5.94127868764024	6.06644202549796	5.82537326806751	6.37151195715809	5.94391731152139	5.76822539998	5.76182946388098	6.08124245310763	6.0985867727935	5.90615120054017	6.15509862668071	5.85117582902774	6.07481400749292	5.82256709702147	5.7127188135607	5.80661127828178	6.02462325895967
ANAPC13	6.99344366670226	6.6991440167968	7.05850752106442	6.95101552184927	7.17748391210414	7.40225845980932	7.17631778556407	7.07820493746589	7.00755596333186	6.83511510447047	7.13522439559007	7.11358794756788	7.00426922615206	7.21547938036543	7.04890545247174	6.83646424433928	6.60517448820633	6.83877656656717	6.98175972850168	7.27840823662343	7.17567750714597	6.77443401840562	6.68756987607099	6.91364934380565	7.05861644576212	6.87272904017039	7.10677259996848	6.86525054740818	7.22936267284581	7.17247870630229	6.80652908088554	7.22692604965198	7.25582315066337	7.04913060199784	7.0970978969645	6.80013049305974	7.10280369211096	6.82327934505387	7.12939895583717	6.99218848401676	7.09576167713487	7.23835423381986	6.86945281049083	7.3574287238958	7.04806510681567	7.23996720957557
ANAPC2	3.74696205634363	4.3809169994101	2.34523964270668	3.94442351604241	4.05602121500559	3.54316268304207	3.68795220119137	3.03928355084068	3.87434171200709	4.46106717704208	3.29773047677104	4.32406909749851	3.24658422750285	3.95628239802768	3.52474547012208	4.51128571586632	4.30440121880301	4.16011460910557	4.30048000591027	4.57719765552711	3.50352303294076	3.76963295929938	4.67235398124076	3.8997735207441	3.94921096163145	4.00303911950724	3.05337613599063	3.38848849838077	2.53265537996288	3.67757249100366	3.89581935705021	3.59766869507532	3.57015514643513	4.14543748735274	2.51721435770199	3.90293332769697	3.31736809041283	3.7539465885364	3.65898324687185	3.91251504750704	3.96353496061098	3.59166824450511	3.90475533278678	3.36070655647302	3.4272167420383	3.85740465290371
ANAPC4	6.14627574009067	6.27854344996901	6.03475605121462	5.79524685983806	5.87243553369436	6.42291715171918	5.96334764555378	5.84474597309921	5.66638927140144	5.69871033203524	5.36869477883853	6.22241257392046	5.78115638506472	5.70290973819973	5.70189189021923	6.20515536337424	6.0233259495289	5.53274698766424	5.68745413931723	5.53228938155442	5.90428866968345	5.70506546015436	5.98999534414157	5.7234151888673	6.03923986809437	5.95394583143589	6.24524878871632	6.06638549669074	6.09046862697334	5.98809389363002	6.03673433108978	6.13957944782139	5.62566188745728	6.28075470350213	5.59961871845058	6.20810709957045	6.03400347190496	6.18379536986298	6.20073945364001	5.97097918717709	6.32155691331444	6.03807561244993	6.30325549290809	5.9011518506258	6.08203686219553	5.63307129335092
ANAPC5	7.09010737073314	7.08483190485897	7.0954624693711	7.19943704607896	6.98014833099203	6.91442097903179	7.13570161798577	7.13217958769394	6.92199065380594	6.9751479876327	6.77052592592022	6.70560647665396	6.97280948188089	7.0309014103338	6.86364763117583	7.30285074468727	7.32451421775597	6.93516049280215	7.0886738567882	7.04760511822044	7.0331807775878	6.88103384321562	7.17107139590351	6.98186256921501	7.12585556185225	7.11239891017889	7.1051108687229	7.0705745697861	7.02168234000525	7.03637242445173	7.11887586948941	7.03132474474655	7.07849259726245	7.06050307590987	6.67738524260436	7.12594530142863	7.10639709571611	7.10512061597827	7.14826520851568	7.30851743183465	7.31207345892627	6.98200732085791	7.16252119314566	6.87706973830621	7.06026415709019	6.99260166785932
ANG	5.04474064428853	4.91824310285723	4.97232609032992	4.92301311506064	5.01007981122523	5.39612198205919	5.3671464177716	5.06876565717673	5.77682118510806	5.62265599489146	5.46619278198879	5.28718022680641	5.55791434734208	5.72862353882544	5.45435941820028	5.07583953747733	4.98425183940852	5.95886722917592	5.01536352112653	5.59700790369906	5.53937964809407	5.57192936533403	5.53915806982357	5.5150610122398	5.14477287303115	4.97327698418853	4.63451648325026	5.10517530826975	5.31648210709151	5.16932765352055	4.76598280627918	5.01114419396792	5.48333897283869	5.10748710073088	4.48337107417007	4.69218007169003	4.97678725284934	5.02699607452786	5.33563590829693	5.31553481551941	4.74833538473947	5.49989216875026	5.00273786525967	5.09543580783254	5.15870955064823	5.30221748217046
ANGEL1	4.60779498869255	4.50407139859758	4.87223050635899	4.89598309140962	4.66103550933473	3.99709262647049	4.38733460597432	4.43599130463898	4.7199085101079	4.60149742918423	3.99675947530406	4.38946200273259	4.54742601121369	4.46990507725103	4.40592665813025	4.67450452766786	4.4783819774994	3.70961129555008	4.51730696392315	4.14879394904056	4.43318773193839	4.12594756664068	4.4818092937185	4.15503666459178	4.31841661705877	4.32086126477518	4.47210864687693	4.55985267992594	4.74146671117524	4.6846731214344	4.55220634181681	4.80329899631814	4.27730795421107	4.55795250374444	4.20743712211763	4.49192158413348	4.08073960588657	4.23593169720664	4.42720556199546	4.91284903826836	4.95368497284343	4.7857566692992	4.49068374483338	4.30768397811183	4.92325371487991	4.6386703136698
ANGEL2	6.33298574721793	6.07939842086813	6.23480374204481	6.10735556632278	6.26296355719763	6.76638548005653	6.39563698385943	6.17048565320538	5.72863282254455	5.63757225432246	5.56848550482178	6.06697000427906	5.70958786738206	5.90493559371942	5.90075879462161	6.0988262966805	6.00264849598593	5.68263030193091	5.87730438838016	5.99607543221408	5.96909082523906	5.77685707289179	5.94862017984828	5.94862017984828	6.23348868338091	6.53438054566285	6.26838230327586	6.19503479657094	6.26875225482303	6.48543782973413	6.18793085785036	6.24734509562842	6.02511326377024	6.24002908768466	5.9805036828217	6.28763012136125	6.46431833850783	6.07987673740546	6.32488327904486	6.20626175998122	6.59227373042334	6.15138872444584	6.34428677572612	6.14661018329761	6.31348072912128	6.19311804830017
ANGPT1	3.70587035693962	3.27692441805829	3.41289054517341	4.00849241927129	3.79972758395947	3.96016153631567	3.7594725282105	4.28924910109926	4.74883836339659	4.23625221383257	4.96862972501122	3.71279863951037	4.32542229515292	4.43241921202679	3.93409895100099	3.79271343298733	3.79014805621626	4.59001674690924	4.2007524483542	4.30532092832009	3.93768129070481	4.34775469604941	4.40857771703422	4.32481308963926	4.00005081979597	4.01667689137028	3.53934637197851	3.62934628853756	3.84249233116032	4.06674716532044	3.95592271000918	3.51360636949716	3.48457557299732	3.7388604602837	3.87255630869742	3.43279076156998	3.82487276442935	3.39375213073682	4.02967010822646	3.88721275034011	3.33043453008417	3.13939043148323	4.17012372883979	4.30246565611122	4.10258602011655	4.06911965497293
ANGPTL4	2.85594018685122	3.62736973429376	4.45692324811176	3.93797880812495	4.09091975997444	4.82149336572078	4.38239816074381	4.34400253879597	3.04066600695334	3.85537186310008	2.3958825244331	3.66046982480486	2.69778757351166	3.86251610584354	4.04080399018856	3.03802563627449	2.95760730188632	3.99530204502613	3.25633743861678	3.28851799263453	2.9173012805487	0.933905804977799	3.18638388575279	4.03560223630954	3.8572718369559	3.28764514468993	3.68135173239554	3.99488175124038	4.61041421397559	3.98301812665703	4.53786670843132	4.05656684841996	4.78142521583966	3.45262064641094	5.17206806558707	3.51967633130823	3.02190649796321	4.71682537839738	3.20863648326795	3.7812905508476	3.86031711186226	5.79596858069335	3.37729854969372	3.88996268783866	3.84106040653988	3.56124997787828
ANK1	3.35572965924766	2.74361939430543	3.47546756448972	4.79421797006432	4.1623384239265	4.30146201767687	3.9656929139498	4.44648542022397	3.24160695520529	3.632428892872	4.39053386222178	3.60615842878839	3.47440770592332	2.30742339916797	4.64048296430493	3.68225396505769	3.87541534944673	3.74626850423372	0.716971499245226	2.36253880763753	1.80953986988728	3.27972712307258	3.82297617815227	4.09927478132294	3.46040754836598	3.80388751486435	5.24922621460538	4.08948204200314	4.10654197555047	3.93218090337651	2.86051512709546	3.61335113516589	3.68920207540463	4.0192687211336	6.87855878105897	4.47300364666873	2.70479448361535	4.69522003865221	3.02942261226177	3.46070791443514	3.61885538410535	3.52877461701168	3.75567470205823	4.09985592477439	3.93306349987281	3.52733498017894
ANK2	2.84616649111469	2.17789459459852	2.55104295600985	2.51010987688222	2.67250996261331	2.62588160979397	3.14870831259194	3.0714925589126	2.78101858287836	1.06256642449716	2.2439814952515	2.96085739852703	2.66814083121867	1.31452362834195	3.13531483180274	2.04985614384899	2.8151102025405	2.23819032918396	1.61924854582224	2.61157422590582	1.73251953069158	2.98431809184153	3.03041260450166	2.73563291944382	2.33667808214555	2.83448206017459	1.56743353066187	2.24501218021023	3.39233970803943	2.26194743947531	2.52898206093682	3.47746104834721	2.38093269565514	3.8679696736047	1.81060286081006	3.26423363568817	3.27073660047204	2.43478281027792	2.78854968843069	2.92516815921334	3.17834495755985	2.00966363287493	2.5559135473997	2.6924243317767	2.55412680886972	2.45582477357215
ANK3	3.67648684408017	3.44273019490236	4.0782472506367	2.86683831677988	4.07790524597144	4.5325827546682	3.65199625642538	3.57569431310756	2.44935719204034	3.51120952497839	4.01072987993058	3.27115187095835	3.77624151788247	3.4359070968561	4.2229179224298	2.25914903396247	3.22466816163325	3.04915866008336	3.45619331317351	3.21167185613848	2.8726897871253	3.64124406150255	3.72590309231482	3.87825765226265	3.30693354282334	3.75324604741357	4.12260404083472	4.10236920764866	3.63604659674274	4.11283801432934	3.47917868075585	2.96916242739126	3.75604421789917	3.53535596811229	2.36850600541882	4.24002127843907	3.69818425168609	2.89925170273639	3.76313108468216	3.60877289741166	4.22851820028659	3.57129349041577	4.21803164582836	3.04964539343219	4.16073846026339	3.34443196347433
ANKDD1A	5.36767258884641	4.97612443723253	4.09994276992251	3.54025617280201	4.50956811555342	5.18927823498339	3.94730005366824	4.3285634973318	3.79005159460429	3.89780028960595	4.3213515734507	4.4954233751662	3.96967189650374	4.39634950758413	3.87345581976846	4.1120888044847	5.18145677915303	4.33852228801475	4.22073945033216	3.29352290474464	4.29278529417845	3.8255778533838	4.01163872647315	4.02599872806346	4.46178883206447	4.488110001874	3.93520594601649	4.49338783264473	4.04150679055521	4.17270278418382	5.04014301560839	5.58934371814456	4.28319203536393	4.35938241550626	4.62451800968349	4.54657368672245	4.32433041579426	4.34825404391789	4.6038583338874	4.21535490793495	5.71636788086919	3.72166171472838	4.31476835765268	4.28105822150183	4.33954818554576	4.35143872684539
ANKFY1	6.13001163339798	5.81487169336387	6.18716629345292	5.85643392874403	5.82349471580284	6.01488677327093	5.87751729899037	5.75139741627038	5.77547013595085	5.79885716185732	5.95144027909044	6.21629211388611	5.91070313678796	6.11742145096794	6.08036602842124	5.98993749613348	5.82594574150689	5.73206338095555	5.61833684634413	5.85706805443163	6.06994483158827	5.74937906210328	5.79011091583034	5.79685472025847	5.96499519034714	5.94959883419018	5.87707431850368	5.79458755847245	5.85698607579378	5.837800511588	5.9236882565513	6.0311314910026	5.88431023827012	6.11986430104935	5.89804718046448	5.9070533457923	6.03984964154846	5.64995323135911	5.96026476437826	6.20395690955808	6.10379734661833	5.8195837901613	5.66596310376776	5.99538152585794	5.86431586580319	5.92886147066291
ANKHD1	4.28321002779206	3.0034516714317	2.53840531452519	2.4458858561204	1.94656203610659	2.7550408027154	2.22008605875563	1.9765795239361	4.50103523537353	3.9558540757869	5.37038750717526	5.01496369185051	4.09123823171698	5.07903789294765	2.55680657846885	4.04909121644822	3.9173034055268	4.64982584599442	4.0399852454484	4.11184222670473	4.37291073049984	4.27892988209326	2.98217598571594	2.54358717228876	2.69945265281846	2.97234875806403	3.46904065542649	3.37610707439504	2.62201979138043	2.37751370973305	2.80331496939755	1.77243282425495	2.09219350039198	2.86439101147252	-0.406470268754804	3.47164661984974	2.91653671940062	3.00464396977601	2.91964584652838	2.99039091110946	3.60051141809125	1.97412078942975	3.24320210294245	2.3632083464925	3.20930145440036	3.14923717830091
ANKMY1	5.29876617545986	5.62639047998678	5.13184856967119	5.30302432052236	5.09552181288353	5.72443960540082	4.58979275069115	5.06539625999228	5.05954214628325	5.53185256787522	4.94415038854569	4.99083477583356	4.94911247157191	4.69879341392398	4.97880185976102	5.38254568707286	5.29265732316645	4.7040178266057	5.44361233593575	4.96370097549944	5.06964993907688	4.80999954783274	5.23549712622275	5.16869776279432	4.64825588827525	5.40113260244877	5.68688541436716	5.40200000815543	5.33436358263366	5.00105071843166	5.11899447724882	5.32212733774174	4.92738199938436	5.36076674300327	4.99442003743385	4.87694537977505	5.10765042067298	5.15765089136349	5.14049621149867	5.28167949460591	4.96534081195137	5.58562112592807	5.55433001345817	5.37674272118132	5.2119670746095	4.87297127298556
ANKMY2	5.17705458790801	4.91079313093334	4.78082537286299	4.54048578729905	5.02131369235903	5.14089755831763	5.20575231857693	4.81660390083908	4.92884131985677	4.80724243730787	4.10034052517133	5.17518179748641	4.85626053189437	5.35410382334773	4.55836340238953	4.94108629983601	4.86087947438342	4.78759090581331	5.16035731337922	5.03155485088004	4.86883080651167	4.89420834299828	5.04169154801685	5.01922339549439	4.80445757856032	5.14207365897176	4.61935042663503	4.52494817218811	4.74544604052942	5.05935515912658	5.21605169818263	5.34462441547685	4.98834629973751	4.99293092545099	4.55637875802233	5.06290376017804	5.03765704364853	4.91323914462685	5.20401999096997	5.14018936265287	4.91280863824883	4.38296168007721	4.98459937060641	5.00468408007867	5.00842895971857	4.74865481966677
ANKRA2	5.69821921640047	5.05148993800772	5.29384898316158	5.10387919321966	5.31043981683245	5.22744856493863	5.51892026184204	5.45225094511966	5.39460997586104	4.94653773632405	5.59429166404051	5.95362098154529	5.05324418843181	5.82657569110618	5.0439178624453	5.18132407145801	5.2068536433763	5.29428439841568	5.73313166303278	5.90167032536588	5.73822260661989	5.13158782053447	5.50397960496807	5.03646567390499	5.27973590082064	5.58151957850192	5.50378579162104	5.48322022683416	5.08782032791263	5.43576337118185	5.34948252716514	5.27806581355583	4.88033887728619	5.31793569817583	5.03807223807476	5.70842585724792	5.57150039143558	4.74563210466424	5.59662353178988	4.94670204675209	5.31013970839543	5.13569809285729	5.66540557877522	5.21918300559428	5.68757916700668	5.21629373300031
ANKRD10	5.80977241253626	5.11680761265292	5.14713635587925	5.26356358325706	5.48123020553964	5.5244864217152	5.62001190446274	5.35840327622475	5.51182129023667	5.27123387740452	5.41393509182656	5.71564518682993	5.53544673014155	5.9301460611285	5.59910398020683	5.3866992483637	5.20701391542627	5.52123883797241	5.53473547146499	5.71823044610097	5.42274637258037	5.27924293203678	5.5306381880857	5.19752570373809	5.46194797301971	5.16662432744061	5.59395771133421	5.65301618829744	5.25586261006268	5.43251151832599	5.50092209134864	5.31161854600879	5.28643153446689	5.47879870404946	5.11742534397135	5.71059519148626	5.11792217776933	5.52013870554349	5.06367767038391	5.41756787083639	5.5167072437418	5.52776836598555	5.81070992125733	5.1880085255125	5.57722175219891	5.50013496188735
ANKRD11	6.58910412746155	5.84393638762974	6.20451847455977	6.17603872541294	6.3191442049993	6.67766251419981	6.2844326382271	6.17138686706042	6.35353624257056	6.24529114663237	6.5937571253986	6.63950489602557	6.41767788926132	6.68507906273577	6.1603508065647	6.20690125306664	6.21147717827702	6.28895086115486	6.59304280101819	6.57263958813031	6.34190329334491	6.132461512271	6.41278999155683	6.12090895425209	6.34204506728727	6.2591437676079	6.42302121750572	6.52312239594777	6.40211825803489	6.34873601279986	6.1959588768335	6.18593386738052	6.15513946291247	6.149793261875	5.97907635506074	6.64239728863646	6.17721256269235	6.31203668578095	6.08116839884328	6.21999513693449	6.59373083003919	6.37049513663147	6.61110808951778	6.20305071955739	6.3427180558029	5.94433413771262
ANKRD12	5.95590678027246	5.41596784668521	6.11039788656053	5.99932891703536	5.97784657215166	5.42006898730485	5.93244930277022	5.87034530607028	5.85940370664375	5.62599158302968	5.88126599154449	5.96510440475047	5.75333821506106	5.9033439582066	5.81834256688236	5.63641157380814	5.60563263555644	5.64292679843118	6.08737132211603	6.189336772668	5.71756547907988	5.88787719912338	5.7299102092289	5.77512453385189	5.817323063659	5.97061056067364	6.13852289498636	5.99737436694231	5.65263078213284	5.7506757262363	5.76724560747321	5.88348093112272	5.48698968177283	5.86138599304495	5.55719669116818	6.16548263793238	5.90155762723262	5.82804940445893	6.02346568620759	5.72585374819978	6.04194890259144	5.65458109686292	6.06194814695884	5.95647980218302	5.87843922604651	5.41974970015984
ANKRD16	4.19913327922895	4.5322471157459	3.12247425422334	3.21768610506151	4.00967434799053	4.48490827479506	4.11756265778066	3.24499344833512	4.04679638441897	4.2374445673999	3.6333193622701	4.23350565339083	3.95202991339965	4.13471321480417	3.20723733243878	3.8845578792665	3.9173865431742	3.81951252846692	4.08258038436629	3.87488701623549	3.6224990731775	3.55532541789225	4.26246548380047	3.45678807918306	3.98216828078155	3.91296042286713	4.43667365691274	3.52439748397027	3.79744497436508	3.8604072850432	3.7887354779207	3.53536338891069	3.83095909322288	4.01691900613675	2.95171163093533	4.18509411894302	4.14070714667899	3.91646693004215	3.72870036857878	4.25302723295348	3.72969963715891	2.80026539075433	4.39435676995729	4.04100999994744	3.74966061217928	4.05459881033653
ANKRD17	5.08480980592424	4.78584812777179	5.25501172344171	4.74370551710132	5.02872982730639	5.77151395208254	5.24966133586306	5.30752469960301	4.7309712838116	4.43158767423934	4.67498523963493	5.06342134178816	4.42211781856025	5.02020659378601	4.61192126318989	4.6688901429844	4.77966267066395	4.53587242913971	4.95796455209051	5.34666549584983	4.98143100542872	4.73500615681749	5.05044701692081	4.61363491131058	5.49877609079876	5.38871354623591	5.4069677926403	5.39820301443857	5.01888909928941	4.9835618140951	5.02908074480367	5.05176374221938	4.82844527966714	4.89861657943234	4.84784584269992	4.82193863160024	5.35513827126104	5.35565316618643	5.36768155845422	5.4074594587214	5.48882553956066	5.28132170139516	5.33551453143949	5.31436285450536	4.65652705242778	4.78561176094813
ANKRD22	4.10360503617053	4.57991497120409	3.87050652088626	2.66844578313867	4.3407365934309	2.70868168510885	3.77200759919344	4.00109795746836	3.83188235672412	3.39054991951988	4.22150293302793	4.91260315191032	2.9475110203437	3.80664557001214	3.99697211597547	3.5797421673541	3.79170124434175	4.50486118118719	4.44604451390741	5.04234494443237	3.86728262344811	3.60039922419583	4.06081644908069	4.6282728903066	3.18626648985639	3.46331484971135	3.57395611197888	3.55363501256557	3.27868949091801	3.38562069450412	5.42021893743044	3.71124052958524	3.57972367326797	4.69944451632904	5.37080847895313	3.95833443784643	4.32611854894354	3.53090694760868	3.39217320835926	3.96094452509505	3.07525287913078	3.92445460577913	3.14269107459489	3.75778134738623	3.7814431720877	4.00215911243105
ANKRD23	3.16465185227392	3.05364066927853	3.479614087694	3.82171605252459	3.0683724896975	2.72030850263699	3.73839836870172	4.37487444713724	2.49506082817423	3.48442464703055	1.09128582643313	2.84099984561023	2.96925662928625	1.95214980045092	3.98605795812285	2.70327969375479	1.16848497605367	2.7853347280299	1.70914251631742	2.47302406393331	1.49735015871698	3.05299501236972	0.929718315071714	2.91204318968776	3.08240386951574	3.47254158570182	3.61206625416867	3.84632648184656	3.90196580945859	3.53055217586678	3.23124560649924	3.42904638740217	3.06843441432021	3.21432289694582	0.690421506307829	4.09898393036249	3.5069741378815	3.48655182962041	4.07631951554632	2.91659596586073	3.91584323763255	2.70497063019351	4.6274620529217	3.73116258464697	3.67605869489625	3.27786116740002
ANKRD26	3.55800296103911	3.09232886010294	3.01968257951154	2.06436628930828	2.29646999063447	0.995693864247005	3.48778628315108	2.70272022817128	3.73950189370029	3.25343950397519	3.45412022085798	4.03389264011388	3.35983873070094	4.56804355721695	3.59417975000814	2.89443299712891	3.77467950743306	1.86591269180781	3.33895724837236	3.88300725000407	4.25800583297942	2.63052374660907	2.86209245234088	3.00434782682355	2.38619874631951	3.33994151801378	2.80978564363829	3.8530045052916	2.82020557057763	1.60851044517913	2.21434472935226	3.0815765847588	1.40493591906442	3.41252638250067	1.7238210710338	3.30777962667445	3.7436528716968	2.59023879222226	3.11853603942541	2.61963124579755	2.56647242225487	2.45929823447716	3.51514199852199	2.30546472334612	2.69672233892033	1.71575931752558
ANKRD28	4.45513005767667	3.95064121196553	5.087964130836	4.75827664580066	5.23145021555911	3.64316707325157	5.00920465349282	4.7863201921493	4.54441888177124	4.22758350634972	4.45964941326418	4.23457093826823	4.66598332864602	4.56448878647021	4.86161121207914	4.20418027659577	4.7925785282562	4.48223966712537	4.47514859587408	4.80672738881468	4.46319298321758	4.45497963975462	4.51922760186521	5.01210140259896	4.91490938530171	4.74834426177992	5.0044816344001	4.93824671983618	4.14458960706637	4.30358748217526	4.54402188650843	4.20830585233073	4.57778185994972	4.77888552634304	4.62471227028917	5.06870913467689	4.79238562888259	4.75878179981288	4.64377299866968	4.72323697252584	4.46649571905958	3.40788055664428	4.94466497161109	4.70854843413301	4.76085586749261	4.39649485160166
ANKRD32	3.94607233326899	4.20114543192654	4.49950492713572	4.96548482142054	4.39363599556616	5.2444561716738	4.49532365455084	4.28985884413505	3.92805762342467	4.23341925732239	3.01175097693469	3.70303735371186	3.92271500286439	3.34565395862962	4.4470792331328	3.22799148501165	3.5239422061173	3.77406413537497	3.32076284958212	3.8574172011888	3.89691746233012	3.87749789814873	3.6882063335573	4.10830624439145	4.17243271104687	4.85474388252195	4.74035562654405	4.66189049714659	4.013493493864	4.35260433571769	5.07510079218465	4.36061843350714	4.00695704115483	4.92701910208549	4.40984430080749	4.87525496309359	4.6872527824217	3.86278875608209	4.59651779982596	4.15535214325382	4.52074680072772	3.65272751071987	4.99015674638977	4.8325925186716	4.580710792667	4.32755338954843
ANKRD33	5.14774904143776	5.51532091263543	5.16477735159593	5.11527011765817	5.31290047243166	5.95116737966605	5.02154983750018	4.95801580970282	5.18428477953501	5.64043870788858	5.62731494083302	5.4868743506489	5.31580682165988	5.27188765553477	5.27868672592624	5.3933105184871	5.25290308764576	5.21112623084091	5.48502935650687	5.11426542875453	5.10655084388026	5.17075772391975	5.33001628196369	5.38104507971973	5.10293210632964	5.72128800539263	5.47591204432995	5.26226306690587	5.49485009542927	5.21434558182945	5.333127293602	4.97122588986992	5.20967297200602	5.00748634297628	5.56024785755966	5.37857012995472	5.24996843808278	5.26611931424784	5.12327080201256	5.38210344465553	4.9863479934585	5.42214460259649	4.93311458046244	5.30204635556314	5.15939670980137	5.33196431045637
ANKRD36	3.96133730553194	3.09391755416491	2.5531467258264	2.42175606926249	2.58660687094766	3.21654468214798	2.90453933941611	2.980424974103	3.55486963621309	2.86149936250784	1.90271679945078	4.7123461621042	2.87967438466014	4.87879704772724	2.54318369269496	3.62090720649742	4.35640786379565	2.56123519096463	3.39053530433962	3.15452286105411	4.09635298249859	0.856523599291727	4.23910246064474	3.2134351306498	2.63860645680464	3.90002098831426	4.17825169498679	3.64612620452078	2.26690507050105	2.23346324865061	3.44945788959877	1.87188985002738	2.64884168558669	3.33797016345874	2.91429512216923	4.52789227237309	3.33137675833823	2.25644859992084	3.37760745366776	3.25279308366259	3.69761354174611	0.576339296279037	4.17538757788488	2.46410873029769	2.2461786646905	2.79613012112302
ANKRD37	4.51310851934298	4.56168261115155	4.02588990497441	3.58757708528283	3.23929615482023	2.73973250329368	4.24756972856591	3.81849823644684	4.72094250037652	4.67879267563559	4.69880188566106	4.75650796879119	4.91775179431749	4.84181696219385	3.90583029302519	4.50013055596403	4.74476825516522	5.14457889522466	4.28999882582574	4.35606981981361	4.55550407171213	4.0976560303757	4.33071824209506	3.90807758873743	3.7935441667961	3.56144272297576	4.33957206939978	3.94834968692016	3.31498130877624	3.61333898202278	4.16307153607431	3.47819231027743	4.16663403285506	3.96113065868352	3.07826722107018	4.4984827204959	4.36466521444982	3.04046788083298	4.26770153970704	4.17069851903657	3.21057127610526	3.08524742691367	4.02828276200901	3.78509835349278	3.90869433140907	3.66817402287782
ANKRD39	4.61246146082927	5.23955302935633	4.80893867420807	4.75927304562198	4.72916966999151	4.46607147621779	4.87158056042154	5.09443843021793	4.62769823493745	4.99081662355727	4.30235395008323	4.69049782625845	4.7641251585103	4.37371395081779	4.68406255197957	4.50792771722116	4.63648900496596	4.7605012231424	4.48775833277603	4.18759475047169	4.50552050264313	4.84754900121281	4.41077438816793	4.6115461649959	4.83998351525968	4.7780851805095	4.79774919357668	4.69782850997108	4.52630433394691	4.70354928675051	5.20034300723634	4.7394437628971	4.97037525483894	4.86345120007486	4.21287280681831	5.09664280021394	4.84617780551951	4.80958169089366	4.86486042938828	4.84902052313362	4.43506398723133	4.29284629863193	4.89224120684208	4.84821255728752	4.94776708166708	4.80328649407976
ANKRD44	5.12318141429602	5.54105933125228	5.44651963043477	4.75790671021686	5.50941309818421	5.30985589236988	5.65933666781874	4.9380522658125	4.22206361722776	4.48090238902624	4.76109161720943	5.2385373430642	4.60944262353641	4.51174498937123	5.08714038733374	5.57669174333551	5.67174137847501	3.300711358935	5.0700282916007	4.97284323427067	4.0200741943177	4.12479175422067	5.55067120331554	5.12291876431205	5.12712745826063	5.39762553137149	5.69487120172761	5.79595198667844	5.09505177264099	5.29035587273452	5.29214381477291	4.81940972435798	4.77252496622828	5.21768416748864	3.92722330195774	4.87553483715869	5.83618482658873	5.0888355773823	5.64972908166887	5.40062333300553	6.32055865398029	5.01736641008232	5.69786724807333	5.39874213432758	5.46787277090063	4.35420584172468
ANKRD46	4.77388209042211	4.59857129271939	4.80959583156123	5.07876774624163	4.98606165408318	5.37294989662217	5.24344658124332	5.14977097865307	4.73298073518566	4.59689882045072	4.30997332594666	4.59404393203726	4.77117155625442	4.87004954070221	4.9366852280893	4.58277111772645	4.48133010211789	4.20258249083043	4.41463032518169	4.97494627508282	4.75754529765054	4.81499856911389	4.7223776381732	4.75129531325297	4.99841733874329	5.13301530983423	5.17245373240933	5.02383119145978	4.7531498715388	4.98384124173413	4.81951243940864	5.01361549546282	4.93140416688892	5.07167739498194	4.50265662261305	4.96669518788362	5.22562233277485	4.55957297846138	5.22808019673431	5.01044903310586	5.16702052203043	4.77716471719245	5.15808824325345	5.16763368102588	5.01502923984475	4.78827112542952
ANKRD49	5.60174200000548	5.42147815154647	5.89115930184683	5.74496847604451	5.84701370545216	5.76248413391878	5.96995941533938	5.99221463087209	5.47730443118287	5.24286431196987	5.46127239771706	5.79215449061317	5.31555811878118	5.6676962586407	5.69322252542617	5.38337363643242	5.47744068514313	5.23694266107166	5.74840186318189	6.06172726271807	5.62384330528824	5.38976659749226	5.52059777530314	5.60358943898097	5.75642853754274	5.8809890068448	5.8502681792328	5.95809469117795	5.833925095053	5.89253606154573	5.50963602464886	5.72419039091702	5.72665255049204	5.70942802602804	5.52859280649598	6.17280074467573	5.63370667445224	5.95383764033342	5.74328718008786	5.45160761813349	5.75239892629816	5.94041417239259	5.96445959566773	5.83909677174248	5.93315500072098	5.35933205552537
ANKRD50	4.2951611504024	3.81081348464649	4.52446624410535	3.51889614975476	4.65371734232497	5.35030300218791	4.62884478738799	3.71355085591159	4.4759080867146	4.27504076525614	4.64751481412748	4.83244959535045	4.34592029572626	4.97086454686664	4.18331694706152	3.84765090156183	4.16869313939423	4.58358745689341	4.28911188136807	4.74482052183929	4.00590600409025	3.81440167445487	4.12764333145803	4.35749854483917	4.36223332991024	4.86499701091472	3.86078757054844	4.02404758852512	4.28171043592126	4.40105263162336	3.92385152534686	4.57123308474218	4.33119365910682	4.39558163145173	3.64518940255131	3.44629941645542	4.52366021136466	4.13480618847825	4.9836792258551	4.71499639003057	4.64495457358478	4.74650162890826	3.98065915677125	4.31654066162451	3.93068485795684	4.94444330340946
ANKRD55	4.55562220033898	2.76840227426448	4.12016330938305	4.35099583133896	4.28236537808356	5.27112931092536	4.27197435837505	4.20226464122861	4.41904115822242	3.83585608931908	5.00210092851733	5.10823189071807	4.99234825642763	4.50469350527885	4.554563026801	5.12197553061817	5.03274446582804	4.6663850434064	4.31068674169696	4.97074455762014	4.88804983291338	4.13338384158713	4.91684022294658	4.42467345568476	4.28906245666144	4.49299257835527	4.75975442333098	4.47446316061217	4.42737544345469	4.77417103840977	3.75302863302331	3.0558240944289	4.44257092683424	3.69958155098983	4.17903546606461	4.68784425708301	4.17691186146483	3.26177836800444	4.62383321923609	3.76501937805447	4.30753107243676	3.85286322373188	4.88379220574024	4.26881417518057	4.77380079757215	3.8186805673031
ANKRD6	4.24360550478343	3.9560283801261	4.39371018676936	3.20769979637518	4.57505640438766	5.60019885889352	3.88003079953878	4.20552214864542	3.85481853732666	3.92267503182233	4.73600298870043	4.09798618206324	4.23905431577042	4.36225030605651	3.63996189518594	4.13878259975231	4.14420522797272	4.20049545040112	4.5827967888862	4.31756953963665	4.32008576816038	4.01783677924111	4.03778988366869	4.10282000499581	4.22789546923622	4.93857018131656	4.64394974994055	4.24734309841691	4.44176720193874	3.82758817255482	4.55270960696895	3.56767201276436	3.51217291800907	4.51253685550124	4.26749628533603	4.53112616962033	4.41883958402709	3.8438569024809	4.16692345725322	4.17279306686945	3.94998047547008	3.30550335601212	4.74248056460909	4.21847740973287	4.77617516650052	4.29975171649678
ANKRD9	4.71494639346325	5.40934501787783	5.72548501883667	6.16662128526155	5.62643115994962	6.11787208616329	5.44720466831905	5.88545380761131	5.92106187641466	6.03378594571806	6.48234666601018	5.84417555366362	5.69153869611649	6.73141445346967	5.93689523270152	6.5075564870002	6.38702820584743	6.73940878145708	5.89301495407548	6.42734715164671	5.50533856853108	6.0673113439217	6.29304935925321	6.29763792068356	6.06258534529969	5.41173892038223	5.64734498601748	5.48988183508574	5.97877776416463	5.78712926799638	5.90721089899109	4.92828241223911	5.21105087465301	5.90657920374543	6.52263871490138	5.66478476623407	5.0627703126948	5.47029061026557	5.2048936621345	5.59109674295369	5.32452335504961	5.3180758819355	5.61443454769527	5.73820988636105	5.99578591776967	5.6404307643535
ANKS1A	5.86997516947258	5.1844902194893	5.81007803258709	5.72207766563893	5.91384612757549	6.11162606525983	5.67058756231032	5.80914734637455	5.77536170471629	5.68701153685208	6.13064632222358	5.73739061254076	5.97210728948007	6.19665332989124	5.81385532578446	5.36489859864434	5.23543752233641	5.67766796296596	5.71689887003182	5.95293983330019	5.67400482041049	5.56462714518386	5.57780171487364	5.69360958173042	5.76466671533335	6.04637341768208	5.5945006283619	5.40085997660914	5.94956219815288	5.87934860467299	5.52430410014062	5.83143984987195	5.83071695385668	5.81193123512682	5.91684788329236	5.45632375457316	5.94253326920605	5.65903236035482	5.91257968551078	5.74760778555604	5.8946010529331	6.13800292816911	5.61641062345595	6.03302931094878	5.44350102587474	5.73916159163636
ANKZF1	5.92148785189534	5.96524013460911	5.73416653101488	5.87422061794492	5.65371090526005	3.73684616575232	5.65079494984564	5.53854917114221	5.39886195990053	6.17960925403308	5.58485056119297	5.49724192701838	5.95399826638291	5.42060125788638	5.65902689832292	6.19456053979162	5.96955760790114	5.29988185346422	6.12180100383253	5.50050064526369	5.40037460217177	5.70835555466936	5.97488687131193	5.8695758479507	5.74577700397645	5.62714703081498	5.56664523542268	5.69907838479507	5.6041655025361	5.58553824306781	4.6816365430452	6.30158224134966	5.57827393725926	5.09766041885823	5.16157657395261	5.8899588253377	4.95145767683276	5.76963476731821	5.43620288575049	5.09951221603345	6.50255284298294	5.70116667533892	6.13763063266931	5.2530173935243	5.68355548364556	5.10282678660801
ANP32A	5.88852946017609	5.84740750922082	4.390480723842	3.59491234859771	4.10075472506124	3.60088572282539	4.52814311848848	3.55062275178641	5.70718966718543	5.5725879739448	5.92299093933272	5.45005371020569	5.47697284657725	5.471281774346	4.75305616689363	5.98577771950231	5.63966434349133	6.21894477858244	5.81139761698317	5.0644683509311	6.08443958228052	6.53915635851425	5.93042637896083	5.76591032010765	4.45987330160114	4.75596778279104	4.37375683360111	4.21069497978251	4.77419188346085	4.33344770468444	4.52194292850107	4.60108636812655	4.56502133018499	4.16129400323262	5.8913483352184	4.4986922895062	4.13572039987134	4.03326184055872	3.96328209466156	4.30363325238768	3.47765898420282	4.81758542664864	3.71705986521653	5.24658689462131	4.24688907724049	5.64922175285781
ANP32B	8.12448027422547	8.08033088853871	8.26318102077778	8.57646040075487	8.30104252630842	8.85212993551581	8.28567560824167	8.50683507918113	8.09049300813276	8.11852618206222	8.34979287104826	7.96777406031851	8.09049300813276	8.14400926979691	8.33149877559454	8.19193398166279	8.28576197549809	8.29745994971108	8.03072829225912	8.05757725851484	8.17275390332784	8.23279470551564	8.11042664667306	8.32320687772055	8.31208163072008	8.32081473333893	8.5974748893256	8.29138398913922	8.17782616432934	8.40018830267565	8.3056393960787	7.97711614704569	8.25003492158752	8.27852393966805	7.83479618191997	8.44699337838069	8.186645236251	8.25047500076814	8.37882379396268	8.31075004275163	8.59315433266051	8.22757521527491	8.71977180790183	8.11036107882382	8.28131860434916	8.186645236251
ANPEP	6.99461037743113	6.93218326497166	7.77098122875034	6.94043106873745	7.77492256321642	3.71468943853213	7.07995639900367	7.21859224443113	7.07472180977608	7.83695853321852	7.70100181424494	7.06855846146542	7.54198399097982	7.19819583765849	7.29697389028026	7.49329735269003	7.15505318715111	7.55932710376464	7.59456519363825	7.60763611352071	7.24099641476024	7.63865530319744	7.06613374949452	7.54040612991557	6.30309519729415	7.123607316171	7.07608520129548	7.14334749610903	7.26807885030102	6.76343014833227	7.07063803531366	6.74847500463763	5.34378534119398	6.9481965703733	8.36446860721977	6.61117733757324	7.05020992589797	6.83904204493059	6.54206258628929	7.458775559123	5.29533457872466	7.37360677792898	6.55167778017143	7.00421262546043	5.42757853401788	7.3341290015595
ANTXR1	3.97757305257261	4.00591563111053	3.84082542969654	3.47659076082587	3.97164276898089	4.93996766363358	3.67824921704613	3.56288500753838	3.9278755156235	3.76960288842306	3.71402800411499	3.6846984385619	3.7660539781042	3.68024802829424	3.4616829886675	4.11067211876851	3.96010602036818	3.76048851596673	1.72008752138042	3.91413593096226	4.13181743737977	3.98488473130847	3.52861679778704	3.98674103362292	3.39752999068897	3.67250874836428	4.00579613805088	4.14283001890736	3.34593371164575	4.09665455684919	4.45165516724561	4.28161970073386	3.68849801550417	4.08335560456284	4.72991023938553	3.69519446043476	3.20731091038267	4.10741868475301	3.99712899139966	4.09848725898697	3.65312290875809	4.01012468914558	3.33770740684028	3.33436343076951	4.90627033073189	4.24679380559341
ANTXR2	6.53640407453559	6.11702852351435	6.87879284146311	6.73656879156415	6.814522230046	7.04562985957912	6.53796654792049	6.76420248091312	6.70482885454845	6.86139127484908	6.64661005794277	6.26727803339959	6.59894043561771	6.49558845004728	6.87700268361979	6.57881141120767	6.38975804838622	6.71439381601763	6.71970135909399	7.10491254679444	6.66222980357993	6.80366980784486	6.67014630982129	6.97293062811066	6.82903965041132	6.80564630602271	6.67549455958	6.80629806633713	6.66229323209133	6.70778315285389	6.11080218649359	6.70002892567679	6.67319459465462	6.78781444486541	7.28452852056494	6.3608670796366	6.56731747012433	6.67764968895915	6.80927243526612	6.64388921753772	6.7442000241727	6.53396962303646	6.53245088744885	7.00299258516799	6.65119418450978	6.57742294276033
ANXA1	7.99003463039615	7.60893787862916	8.34525048184649	8.43063340516086	8.36683331243007	8.34987735923439	8.53903404423068	8.48857667826195	7.84422749371824	7.78547237295049	7.68351221370179	7.85140129536471	7.85440099985444	7.96038471020436	8.19658455808713	7.81345986240066	7.76410823316066	7.70118480497186	7.97854681908138	8.33140317786843	7.76140565958038	7.38492208340181	7.88511745415434	8.07446471226622	8.35192838408565	8.26001680674984	8.17213225045872	8.32200133262083	8.44309310438935	8.37250843143172	8.16499377043939	8.26001680674984	8.21352657696526	8.43354635065572	8.6892553662059	8.21481725107621	8.08268457571889	8.84786542999481	8.54660710604003	8.08268457571889	7.80678464142437	8.49923687280302	8.02481910562003	7.88751149366921	8.26285439397998	8.41959690580222
ANXA11	7.26249141719063	6.70884707559859	6.86557850890794	6.62981519239844	6.80445753030891	6.85873668067117	6.61624938017869	6.59811856736805	6.974294249249	6.65568103542838	7.17925248675985	6.72878842719637	6.80386248444299	6.91554621137665	6.53466001172092	7.13749325413806	6.89330803137036	6.82748482856903	6.97249878751758	7.29839781521004	6.89579283844281	6.91883771723625	6.92055993096743	6.54031262429882	6.910962137087	6.8582717378283	6.91392763075945	6.73221660492725	6.79906711952201	6.67606083581838	6.77923598011485	6.93911110036041	6.7931729288508	6.70263643797249	7.42131879955434	6.8004517602016	6.56122298997216	6.90700989072021	6.65842699251416	6.72051452202557	6.78271572446075	6.87432433670221	6.82262782678481	6.97182337926989	6.56278125456234	6.71411562596024
ANXA2	7.94802372537743	8.15056092826333	7.90698645280215	7.89925338093708	7.96637898945381	7.4094605739353	8.10658297151019	7.99255126682449	8.02027163286276	8.00372303097177	7.65015558794299	8.19386713681455	7.8522435610868	8.15826362911296	7.91818271024145	7.80918267389551	7.99172442322769	8.07204804530246	7.80918267389551	8.03951623443643	8.20835662685978	7.8886152293197	7.72467340549703	7.90383776979156	7.87189300383627	7.98248109269041	7.61620547721994	7.77714683988207	7.92863109564395	7.88142132301823	7.84388653132735	8.06625556378222	8.07842310998575	7.86055561272003	7.68291237983278	7.6507405522802	7.90116909760788	8.09375348800268	7.92608620027431	8.05338531669586	7.82166965267145	8.12792021313663	7.61265284091931	7.84773436946588	7.73631575762979	8.121323523095
ANXA2P1	5.95797440154963	6.24388227594262	5.57596608257907	5.55892967284675	5.77749502347829	6.41991755318841	5.96164341528177	5.36790504311075	5.87187863449098	5.85800924672593	5.54641491860572	5.98910541973084	5.75006709002872	6.0340042390659	5.58891280593066	6.00075147897615	6.0414026647365	6.16622147154748	6.04526054835698	5.94896720877272	6.12053081428553	5.77159484471331	6.04917289394331	5.84636156441682	5.89699461100794	5.85381544252103	5.91369160549235	5.84504500327755	5.98099614071587	5.70292390623437	6.37812541999099	5.68578012253709	5.84504500327755	5.61389281359922	5.94072486385719	5.73421745283638	6.03101633175718	5.93935947888305	5.45320428743057	5.99468632635664	5.41631680846907	6.35736980758005	5.8151689902393	5.92433190858976	5.61443655982219	5.8838513833909
ANXA3	3.55214914393331	3.49676879953709	4.35594161794146	4.97208344039507	4.1282326095079	4.57213869430422	4.26918037884788	4.81961734104956	4.3199549065062	4.03013880600995	4.05871974533626	3.81134472786541	3.39001266772378	4.33256999879428	4.81795378250888	3.54837265243678	3.98473746291001	4.41685453047791	4.70107147166156	5.01824731987291	3.57733034523509	3.32520886325327	4.12891079512582	4.61479234389054	4.93827699825746	4.67530052796884	4.65933609969096	3.7144052693147	3.5197797745672	4.45507934199568	3.58755569831914	4.64343348906289	4.63477533408725	4.45408895669411	6.21553227014863	4.73070981798631	4.64852631846291	4.30743601469053	4.88650574464821	4.10410898367105	3.76924552714775	5.24434455174875	3.66141402822828	5.32782490207135	4.25729362359116	4.13583097332083
ANXA5	7.55122967044299	6.81029051942665	7.04050490496974	6.80778760109663	7.05151912169763	6.2631371222092	7.23805553172097	7.14436879325804	7.03751810497802	7.27855896099295	7.19552371745512	7.38401832370392	6.90574357960593	7.23695290672958	6.9869738889983	6.92643258467404	6.72830756456301	7.33539427355812	6.90880277539264	7.38800198101943	7.15416879836682	6.92949642156771	7.13909254174772	6.72745439125059	6.96744747689307	6.93693610471125	6.90415884692954	7.1047991154903	7.14152782415211	6.67956201817065	7.12809952376663	6.82779098804586	7.05396957739422	7.33949605140821	6.92432442230815	6.84565922149657	7.06004000061496	7.2250492294867	6.95801002308142	7.20798752344832	6.69553533067867	7.48691044633508	6.60264349613031	6.85756084074475	6.78250717256149	7.60060033992291
ANXA6	5.27334637682431	5.87155868341605	4.96281493941432	5.37703503403301	5.15533016169375	5.22644867402418	5.45685241308125	5.36596783601649	5.46000376909129	5.67444990319725	4.92214425117992	5.49894605545344	5.40565666896391	5.11806853983995	4.88661630747656	5.34503345105738	5.40913697218218	5.36906110622844	5.49684174105057	5.20139654454607	5.64767818955845	5.35383728822033	5.34613200373087	5.10677884820192	5.52811345246084	5.400493790032	5.51561225843592	5.44943879152392	5.22312594386875	5.2675248479534	5.3054129805887	5.36948727658253	5.11279100370034	5.33569111535382	5.20295838983056	5.94977366720295	5.18227128281431	5.77497724789306	5.37123821910215	5.38175791255532	5.46507368070407	5.27140620227131	5.41399917630115	5.04917554491731	4.87293867152914	5.18042186404992
ANXA7	6.35882069977503	6.16909969654833	6.7840922329596	6.83334253746482	6.87668473662262	7.1817685483589	6.93206535304657	6.82180742344101	6.40824301150447	6.12625240416922	6.40592183622581	6.47493524110829	6.27810994284938	6.58280751963624	6.79276916719383	6.14392131387988	6.11353926567038	6.18983376137831	6.30522396205575	6.59243595339379	6.35259746914599	6.24986662864173	6.20914920690511	6.4698422379447	6.85462665060075	6.9719020995769	6.93575090429086	6.85206220976445	6.82879710111046	6.5912259028646	6.91658757594489	5.95477363891971	6.83730865921508	6.78876763914767	6.86436163147693	6.76639921730156	6.77336563469442	6.8730136317463	6.71720099403921	6.74159277332279	6.60777974088306	6.79045628101667	6.72820708467341	6.81383122698272	6.58450557544409	6.91938892095802
AOAH	6.38505530138756	6.27066474268363	6.29662540769967	6.1626634232148	6.36774992504612	6.3577832425467	6.34974300005921	6.24267392336027	6.55354188480265	6.38690921154973	6.42459840736417	6.45598584265284	6.15313324745109	6.36917492423137	6.49838657576933	6.09461828261428	6.45728419361419	6.28234254016616	6.41238147860144	6.35010057717517	6.14751809573155	6.32872424722089	5.94670578001594	6.39700014105582	6.31780554206465	6.38565985610447	6.04643477920118	6.16919435385735	6.34722986885993	6.34804602657543	6.42206815257812	6.29003872079467	6.27862984116889	6.4244916762821	6.43096958853442	5.97670930778177	6.27986397669515	6.46869825532819	6.32467611576137	6.54947758906607	6.35076644903184	6.45162804782173	6.15030609882025	6.26624432280414	6.16175204293838	6.37501235002739
AOC2	3.76602152139206	3.00728044032759	2.61897408692351	1.856058234833	2.93546561722886	2.47035256532971	2.86662591058863	2.85897443731593	3.9209429759712	4.29249668444797	4.61918419377472	3.64675303936546	3.89899688999749	3.60277756580628	2.63100861462718	3.63653465630294	2.46507771816192	3.31755670619504	2.48828974566483	3.43749875412623	4.02648910832806	3.85037370368933	3.66802449444241	1.10627481955559	2.65657883810555	2.58660920160164	2.80356607533644	2.79658865873611	3.0688813307599	2.64874547464197	3.40993421851948	3.41406059696992	2.05454396952302	2.35972585510405	4.61852908320954	2.93243772422142	3.032300647409	2.2423276329291	2.200170352995	1.85799533862707	2.108016573494	1.83620884294814	2.80158172350939	3.81716215285383	4.05900335407028	3.05643679478324
AP1B1	5.35831947482642	5.43196594221964	5.44269934628669	4.99519650087186	5.3516128570096	5.76456907579376	5.28626498067811	5.15597773903916	5.41826974291895	5.40923198744352	5.22143649586612	5.4981326930658	5.21847971350915	5.44173201961109	5.46359818135855	5.13863199718721	5.33561015297144	5.36785237266654	5.31835407710689	5.38795189758368	5.39090673582775	5.50274165997396	5.18501103575756	5.16677258213944	5.4405919830661	5.23683133949159	5.18799322481132	5.21865220666942	5.37813893545537	5.29620489657857	5.39790822913214	5.41575703590421	5.47661477649882	5.25778455612883	5.4660534989391	5.17610388341102	5.13543338867273	5.60261717124237	5.23665648692145	5.51230568171988	5.20360143229498	5.77052051630337	5.12033908472443	5.17153644999632	5.28296071863939	5.41294143156112
AP1G1	6.3852684733025	5.97164314353375	5.95593837423298	5.61812492170625	5.80306641480813	3.04442937033747	5.68222937349022	5.55578632850093	6.50150704741307	6.25766825934178	6.08975148721494	5.96856958202456	6.22105690884227	5.98287759678888	6.22305215062954	6.2897035654174	6.4416078367845	6.33982452246535	6.52027645834777	6.70126501600293	6.35150839693795	6.7415508655348	6.51704716488834	6.06421329900679	5.87159462484296	5.73507910157163	5.47132325771941	5.59657039124651	5.1967972090264	5.82802119641999	5.86151020438102	6.7431994889708	5.45083854351162	5.17480727461111	5.94664404031194	6.40966268522639	5.49573425574912	5.42809967015415	6.07949784570934	5.52685820346703	6.64552903691408	5.62803199881051	5.21162013629912	5.47121835765757	5.07459360488629	5.19795601747034
AP1G2	6.51618092192027	6.38216135718073	6.26817450802524	6.1953265325398	6.28262666501575	3.9831518358329	6.47839578714042	6.1580107469546	6.44184310661889	6.61786162582671	6.03237485087782	6.6171987175729	6.34603006381683	6.452067386614	6.23856415825703	6.71114917417479	6.73108528485928	6.2481102543299	6.81099838923549	6.48809001754879	6.52248704325044	6.09086620859104	6.77270464348479	6.20939633749212	6.36997772386589	5.73483226139594	6.61111106182703	6.24648123084697	5.87957175628442	5.80878150354341	5.26928773277552	6.12138541869417	6.29028224635288	5.77855093498599	5.84148153725933	6.61525559344755	5.44648768561904	6.41351217745938	5.63731881920025	5.70725795060009	6.39364266033025	6.67344955849123	6.27122539649478	5.60551404313739	6.01194037803475	5.68475407211028
AP1M1	6.84281794485398	6.93908197727404	6.5447685168518	6.60511982584751	6.70561211923666	6.90195262373743	6.55863450347932	6.53261669703188	6.88811364992654	6.98347910728827	7.00967973084837	6.93347161026869	6.93821452059106	6.99059255559973	6.52981306870188	6.77801219481394	6.80744513475516	6.8179824646576	6.85908238738802	6.87720503054434	6.80844049954127	6.70848618175683	6.82593819077188	6.52863440874957	6.84302049421717	6.8089850605459	6.82476524287818	6.62147990768986	6.59964372410349	6.74388047838516	6.7261829639264	6.66004920507586	6.52681709296819	6.670435896599	6.89053677143461	6.74586679845353	6.57508380890951	6.88530497364804	6.72113427758112	6.75395862762817	7.0228620957842	6.77765662166354	6.69410795662975	6.53970149498315	6.43028792403576	6.62417759381592
AP1S1	4.42889846658607	4.91842787989119	4.58699135048809	4.89723009620515	3.67371370550912	3.71993439371461	4.3429855451273	4.26319741777646	4.41444517798048	4.87382922512736	4.09364098144611	3.3479637573862	4.69801174609387	4.01513439461478	4.75645392097401	4.19537868577308	5.08685153337955	4.69896066980342	3.18402117510441	3.52084178945414	4.6791177899901	4.68162670097895	4.52483275162987	4.65276521631878	4.01637503551921	3.82034849056581	4.55460003503643	4.54372805948119	4.46676730525726	3.98981637438302	5.35934874689269	4.12182709577857	4.61078208245516	4.10786483745297	5.20525287289047	4.22962510244081	4.16985789489062	5.38910514445463	4.57226888090092	4.59359849342711	3.82361292704209	3.94154057597686	3.96536101059887	4.17085605160904	4.32528418534904	4.25522687674408
AP1S2	7.24085738925463	7.43102712172217	7.7106984540802	7.52701693102753	7.72786089508042	8.43025146885888	7.84028696141789	7.6770298765025	7.17608917661081	7.17787216811827	6.9527549800896	7.49983424683578	7.06563476230134	7.3589117178839	7.52997496577841	7.15563260276386	7.09892142048862	7.29299521074407	6.94779007690614	7.40930709213448	7.26022899892634	7.35420071877127	6.93706161223485	7.61331605620581	7.62389327815319	7.73629679151234	7.33691217512056	7.47644632746935	7.63946509866608	7.68253125693811	7.83465303201955	7.55707214671436	7.68487641157739	7.84069277052839	7.51415374216807	7.14829929691791	7.48102643757652	7.79101956274357	7.79655519821626	7.84449777721167	7.48102643757652	8.02912888963654	7.46990207784816	7.61312245281076	7.47821022011468	8.05365752862092
AP2A1	4.43769480489623	4.77741262695661	5.62566920448845	6.06775838265288	5.60318925493095	3.44839219634524	4.82123419572692	5.95958605633583	5.30380898594321	5.4522790884162	5.9568370242787	4.8300741541712	5.43974667712095	5.30079405599264	6.00419295807986	5.46415379636547	5.33592407030475	5.56130779755149	5.03750751721595	4.29179124617518	5.12282364117735	5.63946295297817	5.40102968246111	6.05700980388274	4.75381198417622	5.31696555662111	5.18046208653951	5.95174883008543	5.12545999654495	4.42224210344933	4.80161012878441	5.16818767011744	4.7734436520231	5.0117992258429	4.32319161458948	4.24528840497458	5.23308365809925	5.38947071875167	5.00478570128535	5.88813767509131	6.03610685955569	4.35329805706501	4.95615761832777	4.94330254118656	4.21949247066562	6.10698658684025
AP2A2	5.3324773379194	5.1329109920625	4.84058500615601	4.55338529765671	4.74351858617933	2.5004977552237	4.5897458727686	4.58561133232345	5.0217237782729	5.53530743352051	4.99180899096458	4.96399624693209	4.84111851988456	4.76505722166569	4.60189337172234	5.24581812629296	5.46864341757189	5.09731206140271	5.43079850485218	4.94357627984901	4.60453690442265	4.77674934804938	5.37446523764438	4.66183579631252	4.73006426435114	4.22895121398551	4.42983246033883	4.44966152697172	3.7159814352152	4.48923200860837	4.01492381863389	4.9646900255474	5.13314380385073	4.85605778850642	4.0948414412192	4.2736832124844	3.61667286579239	5.66142888870638	4.63735963516429	4.28132356725634	4.66028265657631	3.97593921750752	5.0998650967996	4.24379882144336	4.40103404403969	5.11258119659021
AP2B1	5.31213418350861	5.82293439749184	5.03359209189507	4.97011270398318	5.04609620109191	0.82887610328049	4.03868847680517	5.04898868263836	5.80083075416406	6.26861149932028	4.89991485737472	4.64944241434202	5.74452514832192	5.1793269488915	4.97713691868362	6.08839328351971	6.29727394548289	6.02180952453301	5.76253446790241	5.1760152388293	5.67503478665356	5.85940611699556	5.91286981270278	5.66882745504378	4.30972326148807	3.99925405503027	4.70972256538467	4.69073001152496	4.42466188109222	4.14460133428507	4.52885743318238	5.62288081417895	4.21423371400832	4.54322272596795	4.39458310542796	5.27901332409387	4.6437922858264	5.50464490737348	4.47348244178456	5.06404568788988	6.00740373736825	4.64193956598076	4.40259733717443	3.6745040067537	2.82926665575332	3.01795569751436
AP2M1	6.54508462192292	6.69430019592424	6.66022231820852	6.92157285243304	6.65454693682759	5.04934596786241	6.41267222641147	6.91743195932158	7.04096373707371	7.3115421292524	7.41302405983724	6.30999371885607	7.18566134497553	7.0164745586934	6.94669220997148	7.02987578437662	6.70829565702325	7.29770467239427	6.84262093551159	6.61488336852742	7.18106305071272	7.21097821312827	6.73683957140535	7.19465582057869	6.9141541036116	6.55955642285957	6.69780888330688	6.40219236828165	6.5099332523659	5.90080293855077	6.58047110509908	6.15332783264319	6.71409404534616	6.53356824430538	6.76007432106406	6.7958182027305	6.21252975194474	7.01129914406024	6.21515012976776	6.72375085684423	5.83144139373321	6.52050519914059	6.2402817850202	6.2454162220478	6.15006212705516	7.60448552997625
AP2S1	8.44143796670932	8.57653499056316	8.58258556047943	8.74785302780101	8.60964445174625	8.93426679073957	8.4934991232484	8.72927591315421	8.34130216282711	8.65893452607257	8.84635421124007	8.42834175670749	8.54945899219959	8.42332299883546	8.56716472064282	8.46074430930515	8.41196218226332	8.84142140761694	8.46630700518208	8.02695374632254	8.6307034778843	8.68461106828962	8.36070046790257	8.66494077665829	8.63414635197162	8.52910589083755	8.40117169651903	8.39230726295085	8.6675147205378	8.6354143365825	8.63822241778821	8.57009641285639	8.72387222869759	8.55402044715221	8.59404542154975	8.21210410090814	8.4234082357592	8.79399173031899	8.45065514872536	8.82521936305063	8.44590990668973	8.95125697701487	8.4527172669773	8.56546568250944	8.35734115622721	8.71405729974475
AP3B1	6.48629268774047	6.33829565955684	6.4294375385226	6.55182784171955	6.51648812956349	6.34948446331516	6.60624581868965	6.50505883561815	6.38956579635606	6.43091443551761	6.41597706911488	6.51553715852227	6.31352560600882	6.38154340906302	6.49614040509144	6.22924742506437	6.04973844384954	6.40646401470292	6.63342527917606	6.80722139533521	6.44960874146067	6.52145297030404	6.28395714184027	6.4365176430428	6.55676936509687	6.48724528848216	6.43429335454029	6.47261329127802	6.29948885763876	6.40498809206164	6.55395974822506	6.44527295640377	6.62003828029856	6.44812076179161	6.87573966281648	6.47184383038545	6.31243585337818	6.5307624170923	6.52728821401573	6.50954842044361	6.43049282843568	6.76157094042264	6.18284101276731	6.3802595320477	6.3293914944507	6.54187132857417
AP3D1	5.98268234267319	5.91651108667787	6.02938159726892	5.97977251516405	6.07826406498812	3.59414053826477	6.12832884631363	6.00909026497234	6.11409103691548	5.94307137346252	6.04458553023192	6.03096686794706	5.98073010603657	6.07187631127482	5.94123612821322	5.93326664688177	6.04854824194794	5.86111762741671	6.31742393027607	6.01090628390782	5.98625369403475	5.77069962798079	5.81319316660834	5.85896181538026	6.08689828330466	4.94273992254652	5.37806760080104	5.45736779800084	5.56869374278219	5.37142616505665	5.70920782339393	5.5936150931525	5.47608928582675	4.84327543260253	4.53662758262159	5.38374117551363	4.63394725966887	6.55157421255196	5.59961221245325	5.0121277869543	5.66878751717931	5.52650539553579	5.66313862363766	4.72223007759224	5.68738477788624	6.22553508712879
AP3M1	6.10211355850321	5.62332332257616	5.7278934681206	5.95231552729629	5.8447038174051	4.10235399735786	6.06930623700228	5.99626183413933	6.14784581115778	5.85779540507198	6.04069784583368	6.13029439212849	5.98587783599323	6.33807193133813	5.87920090261757	5.89085859891462	5.85107245513725	6.05717562025872	6.22183023768095	6.67288944004078	6.22284634080261	6.12279926383721	5.92069148181126	5.71132285282609	5.56670043592555	5.85553472119627	5.47255387507663	5.23095822397456	5.81410298818271	5.72766897516321	5.80967580410696	6.01697793843568	6.02782557864143	5.68446981560529	6.28569406945298	4.95927311623538	5.93995006852968	5.59474233888472	6.15421332594546	5.91265754835641	5.94262079530725	6.1312683288919	4.91077481786672	5.75253427208844	5.41311207050354	5.55072939932413
AP3M2	5.19038868803068	4.96776627821773	4.64791498103509	5.14513052238644	4.93704870584575	5.97477533105646	5.13113170708984	4.94069452361397	5.0023562402267	5.05033188595645	4.6033166164053	5.40508163292001	5.29017700305634	5.19393200858319	4.75944856547007	5.29300577023674	5.33270965083777	4.67949356429535	5.00877561103237	4.90610405189839	5.06072186549269	4.63663729656769	5.17692894502569	4.51898371618174	4.749965381839	5.00793560571009	5.09282340230874	5.37708221595943	4.99512593029224	5.34253936194302	5.01447142084797	5.2815941025614	5.17169111833428	4.95714708945074	4.77741122291073	5.97592530332797	4.71194485600569	5.26643875639587	5.11455170813162	4.71606945241416	5.05078368425512	4.93345047268968	5.25197491875892	5.15035366972902	5.36454363374974	4.87771313945735
AP3S1	5.46565145139355	4.96752555993298	5.32234693380722	5.11499509557218	5.33835018548211	1.40124615837126	5.62693728866852	5.57287667958588	5.85948438875244	5.34190842945017	6.36924494983671	6.2801411554423	5.65862813589852	6.34368549076588	6.1623111643427	5.30496220580797	5.62518687895882	6.23570328956651	5.54173274259959	6.41720588973927	6.13683096916784	5.99964799569975	5.78985961916884	5.74135727104083	4.78877370322986	4.8477883079383	4.90432789950308	4.55595032968186	5.35301900372313	4.66335379542848	5.15337459795504	5.3102448488306	5.09801652388823	5.07694776627972	6.74899522297203	5.22895792873542	4.89739389182154	5.04825985061559	4.43425435442374	4.67486189848626	3.65452168753298	5.66440980568915	4.76208314769291	4.78718249996712	4.30906137878491	5.58810634136433
AP4B1	6.21220248467418	6.15916248229191	6.1331011836924	6.12914872581061	6.13584098048865	6.43207112693954	6.15620663653601	6.08353888235206	5.80660770816757	5.81606059604151	5.67736602980038	6.11879585991639	5.68230039840483	5.97218132249525	5.88749796477173	6.23821741929572	6.0233801730236	5.43858578377495	6.11248434296899	5.94959999946659	6.01748665319867	5.61184630396709	6.11367533327614	5.95231412827075	6.23347484942351	6.06062764587557	6.15994528019853	6.02235285835624	6.12279632950107	6.2269255910511	6.00720452498474	6.58186527943782	6.32002496223927	6.12435930801391	6.02442051129386	6.17857247380648	6.14123239883496	6.4109649990312	6.18929849368874	6.07457432877137	6.53489221246552	6.18058720778238	6.15787817973155	5.89084656532859	6.2038940458531	5.94046834783067
AP4E1	5.35790239575129	5.26618472984289	4.78355900716943	4.33698258280412	4.95242378639696	5.34876271925447	5.20968325147104	5.07793395047169	5.07245123010482	4.8849028912641	4.90605522801652	5.1041627232948	4.73702280041905	5.07287770362409	4.88605399597957	5.04693137564404	5.15589203061781	4.98916230668424	5.30694821489815	5.26595387368278	5.36490380443157	5.18174327309203	5.12211096855373	4.77756963689083	4.78246096754365	5.11514725354758	4.79287427065843	4.81213968665841	5.21040193481715	5.24397345541674	5.34472062226404	4.86643353515551	5.12715122067037	5.15871156144036	4.56156254126011	4.97193365507272	5.26202899665841	4.97319185277165	5.24698274734626	5.10690254030624	4.98611884204662	4.61087904734696	4.95148420619335	5.16053339944615	5.31877798840855	5.0988267273322
AP4S1	4.15214446701471	3.90173452684922	3.93540791971063	3.98319237540831	4.10794658224706	4.1715437940941	3.80118584297604	4.1545345461048	4.55996939844007	4.52536201212887	4.79396601961924	4.32709078791426	3.86578195099896	4.14727853251964	3.72653662573067	4.26431788331399	4.45273326232291	4.65677575885301	4.3920558450611	4.2355044973493	4.22894725739841	4.46520878749517	4.37971195362553	4.32445766412749	3.7669790199409	4.17460029534954	4.3868597138041	4.23204781852833	4.00126077915245	4.1030187262647	3.78717410843368	3.916336807787	3.99108884569249	3.92440167785527	3.57084648625044	4.22361849143495	4.02474632802774	4.00430894702364	4.17732619534126	3.77904499972183	4.22046095982076	3.64900203217238	4.34386601107527	4.03561701149348	4.29415626089074	3.89431939029065
APAF1	6.9343655901696	6.60310044930322	6.79343110417496	6.67200039369247	6.76292895459884	7.47015219100028	6.81834378136106	6.76398860451976	6.74191411181932	6.71762931530448	7.06916828486364	6.92580387229975	6.63758426463574	6.93675750792263	6.94323910116485	6.7325614009109	6.7973745783328	6.95955436554476	7.02972332556642	7.44866583493653	6.92055430511527	7.32140764629102	6.80864164312115	7.05549280013097	6.85854248914985	6.98328599699766	6.75013930482085	6.79501198748131	7.04864757734219	6.8355268479336	6.64762941615033	6.95933199665628	6.77832608916069	6.905932153414	7.33779441852645	6.49299257433785	7.13115718150126	6.75701411660472	7.27607895015363	6.86113521327197	7.2494439013295	6.75234054518916	6.51363057388622	6.94504604542505	6.73447538271044	7.08573063044631
APBA3	6.18017784964331	6.13379144784471	6.23506377644295	6.52148814590096	6.25106978956263	6.38346674950878	6.26147987338457	6.31660572230506	6.28530932555585	6.31292107428921	6.2088600331604	6.07304231358512	6.30599765805106	6.24504943478605	6.11414630246694	5.77835460638585	5.91105297897433	6.138902682742	6.35300621431367	6.2044846806739	6.09717130126593	5.83851628024459	5.77230636447316	6.03619009939435	6.27606861164011	6.27678959210628	6.19125856652872	6.1760922376478	6.22104283505468	6.32621767372645	6.35355943444539	6.65069877051068	6.12904384393336	6.19520116836806	6.03440923646207	6.39618200895982	6.35823005500518	6.21652156766367	6.29715142422005	5.96578301752445	6.41527804336649	6.13030604270599	6.35503897679662	6.37312298132294	6.17763896391918	6.34098343538895
APBB1IP	7.37722135389582	7.5705008362276	7.96103680280923	7.72522744192621	7.89624966046136	8.36399134146988	7.62690507952787	7.86380389445554	8.08195635982849	7.9406071980126	7.49964476350788	7.3168086475057	7.74287818418379	7.73429245490087	7.99034938716304	7.5798274864847	7.62200492785792	7.95468042774336	8.0652861884646	7.78886314334094	7.66363243228961	8.06045070416219	7.77200782638173	8.09757790690594	7.71153883927777	7.80383373525502	7.61610246226816	7.47291563109705	7.78447412242234	7.85827631470458	7.78146024622014	8.10051293279592	7.78146024622014	7.72023970588541	8.1584439487811	7.25927115723872	7.7323731608361	7.7566277133267	7.76659021279695	7.72351248111632	8.07110893378268	7.97101342945327	7.67031944642095	8.11271942550182	7.61736294236213	7.53874032868057
APCDD1	4.11648194836697	3.57212302591679	2.25817532049433	1.44345730394317	2.5966699097538	3.22069542229778	3.36525365843605	1.64112632769245	3.69875491930085	3.76322290944939	3.88126072390462	3.5848122187443	3.32844703547132	3.69545799342788	-1.70845916582121	3.80067640703593	3.81410675621063	3.48249606403284	3.20817018614554	3.85539593262739	4.25839613851081	3.61358707551164	3.59287289067318	3.75918732972142	3.66539898930304	2.84586462801169	1.41782407503021	2.83136499574619	3.31996355289945	1.71014839230683	1.14620505975961	3.54956411256625	3.41548761841284	4.57365590525212	2.47126318741238	2.08023233153534	1.38499628410183	4.37368922725985	2.59328747789553	2.11021841176421	5.21250999435923	3.12487722225777	4.77377823822781	1.80007198220517	1.82520358895457	2.82600884499166
APCS	3.56399275741558	3.52468336351882	4.1575961189853	4.17400247622366	4.00394943609559	4.87130857246829	4.17579206196783	4.65280508262481	3.75203523101381	4.24819458629377	4.6835314925049	3.77795092679554	3.98297492090566	3.90147501064839	4.47052367648053	3.67865433174823	3.4367268632343	4.08084188137821	3.50653412130713	3.3960699896165	3.73502039736656	4.0723349851155	3.89934989539132	4.48307451789139	4.34272356713086	3.61019356838018	3.70274845366892	4.25767683683436	4.36298090284065	4.26872836128388	4.43469481705992	3.55116311294404	4.65970270968923	4.22387657295411	3.8220848974929	4.4006600563276	4.07309305694546	4.1994780435869	3.97359519279044	4.14774285511273	3.99148793057903	4.63501629007689	3.15217710221566	4.46222836141177	4.29738362338034	4.3020686787096
APEH	6.21510530298467	6.39002319245247	6.35623147100266	6.38591599183428	6.37038633076501	5.18051801911643	6.37611601310266	6.46636010277383	6.51934573550803	6.65626877757126	6.19885430942669	6.07012936813866	6.64303430069066	6.16264782230113	6.55017053165214	6.47723459820144	6.39720363337361	6.23559305465563	6.35154518178069	6.23742769878515	6.19264613239058	6.36315495840791	6.22787582814196	6.5016847977536	6.33531843887139	5.99048620258321	6.14778940656197	6.11741423280499	6.34749308353443	6.27353046131976	6.24130823802174	6.36441434409698	6.42988850873968	6.45300369881898	6.21463259496634	6.17616298140961	6.26974583015795	6.74213544490852	6.02055511678246	6.44009215081196	6.04491496733746	6.60791977212556	6.23024828822693	5.72100585899379	6.17207756507626	6.53755124840789
APEX1	7.03619423553432	6.66260081702369	6.91465397335335	7.04849386768549	6.90041963286112	6.6843301879268	7.26873182869358	7.12957736458666	6.84581250662742	6.50024280284204	6.24640020808254	6.82870691742061	6.82108482883461	6.7167086626824	6.74096436093013	6.78677394814285	6.78842815663068	6.56261178662037	6.61521843733481	6.7313518455032	6.89588400764113	6.50578648331669	6.78592449574733	6.56901948546825	7.06819642515714	7.03110958949394	7.10403938017132	6.97235854254598	7.03707029337416	7.14615419262837	6.82070817530271	6.99684306595707	7.03707029337416	6.74506404140768	6.59845439993891	7.1744312891068	6.93625559795243	7.16549573999023	6.84140530852753	6.8465443778401	6.95278299576348	7.19700074401461	7.13359651942755	6.95554844982981	7.04199207249877	7.16327267272093
APEX2	5.5270388780054	5.53370929239092	5.48478008675572	5.44803994551702	5.32963666740935	5.47231793992705	5.50385311861157	5.58093120086105	5.50950655466492	5.67231624171839	5.34048895543012	5.58566035418928	5.35454860546364	5.52181152606084	5.56068164051482	5.20928166382467	5.27416662632554	5.44255536812877	5.44083244988843	5.3963714762564	5.26949680839599	5.10938390012411	5.25392041151181	5.48962011002643	5.426263315008	5.50478390383566	5.39849945304254	5.27693410825803	5.47116997626307	5.59372688307247	5.59229743139349	5.64035611026725	5.34227983724157	5.54802526533667	5.18853037624376	5.36301835652614	5.44299597929215	5.19458307589842	5.46540609048595	5.47362887198111	5.50863402753226	5.49971669573331	5.42874853229457	5.4273977765522	5.362892230997	5.53471899936102
APH1A	7.1136883829733	7.51072094207433	6.70007002033624	6.74995920736034	6.6489140911148	1.80970573888879	6.23276896597281	6.47101766639255	7.3603577196894	7.71678494455149	6.74425491905206	6.68521863745135	7.48123302413566	6.7237176934781	6.97113936409798	7.54467039293509	7.50492361655882	7.30345920433064	7.29661827506335	6.89671252283813	7.47870303167495	7.58492752476485	7.28538432216344	6.9908565334971	6.70629462052055	6.30242922259702	6.60685505903371	7.52894453978405	5.0037538856617	6.58413712365176	7.18622664197649	6.11882225971432	6.10074814285919	6.53920666931717	5.26329556481581	7.57650450905304	5.66331785572665	7.25586062849138	6.94239997481852	8.00176722152586	7.23362962936268	6.83759349240839	6.43186530549652	4.81635834888259	6.00239104337264	5.56565193938335
APH1B	5.49684176149708	5.71652039405073	5.85976641063258	5.56923874046711	5.99511789906282	6.01139690335749	5.68948918820734	5.74148898212992	5.56602121843777	5.80693437576472	5.33408737575103	5.5558934938978	5.69040978315416	5.48769535129161	5.57463840190994	5.51198014084758	5.66171452887362	5.852598800437	5.70683559255988	5.70825824770691	6.01582154194726	6.0533385586904	5.66006694268331	5.77705992295732	5.77461885320229	5.74066675018661	5.54122778611339	5.65853028137747	6.00938938089068	5.95274756024248	5.92359010704415	5.59442615171719	5.79719250593154	5.72452628848284	6.2123057843076	5.58292425616787	5.69918573540814	5.75461011735678	5.69425520843053	5.78847610044139	5.53490262666324	5.87024851558795	5.52427406756956	5.97653382968265	5.78409590748686	5.88387791097786
API5	6.1647390742166	5.96644748696631	6.03342834023472	6.29730870913258	6.10653887293285	6.07345415162146	6.34605631459446	6.19494381225039	6.01969165118741	5.77044507980488	5.40237855683821	5.78314704974034	5.7708749202347	5.83018390218743	6.11603903524492	5.80533816682641	5.70657391180054	5.76150228278407	5.88627799755194	6.08831141423987	5.99231803615284	5.93202192754587	5.86516665035902	6.04668958053646	6.18540251938536	6.25479922686496	6.16785442795029	6.31114948919744	6.12540099046516	6.1212739091133	6.08534122162631	6.17042193997046	6.09243505264665	6.06959527142665	5.81087989480922	6.0091370645558	6.33457982725279	6.03997291657043	6.33389963287749	6.24591215244161	6.54531313681415	6.1731387502863	6.15080202266965	6.02309778412837	6.05930005273265	6.07533116893829
APIP	4.5005348697027	4.44394647172421	3.67377568786921	3.32522635784479	3.95702419980163	4.18701786771066	4.89427174081424	4.23296757607365	4.70257111849435	4.57528872206156	5.26804030442219	4.95787461102675	4.69290640426081	4.81655329652203	4.18500839609341	4.76235554239418	4.9936756425453	5.11642580817953	4.51651374411644	5.0631493683083	4.92804425891	4.95546217769421	4.76003575404418	4.56332262182632	4.04661108104693	4.13521483863061	3.89441030015047	3.91474216077351	4.36610226209976	4.31697116754205	4.20697613564551	3.905848642216	4.63388004961491	4.12873471489211	4.56965269592307	3.62449853066367	4.35092522778873	3.64440202236134	4.17325091678931	4.26494002852875	3.66198682752285	4.62492525185903	3.68815999274166	4.57798479232752	4.14676952011203	4.30148247632758
APOA1BP	6.09739676195549	6.48930741395066	5.7792985833332	6.1813113514265	5.89348521222404	4.91160460575096	6.18258616162588	6.08113404681066	6.24803979262522	6.17395312207666	5.76136677313027	6.00639388187617	6.28098582124963	5.95234131843536	5.98929328966933	5.99585250581425	6.23956337267779	6.10329472875977	5.92958058431434	5.87254305158482	6.26391454479531	6.13121065627083	5.99917066555565	6.01098393336377	6.06303947094575	5.60346714150899	5.73701045379299	5.86323577493388	5.87943841797759	5.87674972661398	6.33100113192525	6.11988843865467	6.07858632195798	5.66178740669525	5.22495196788748	5.9889855449237	5.72931306447516	6.38417901992695	5.71396178274963	5.92522659632431	5.75723274969486	6.04919160321825	6.23360329632105	5.72964803406558	5.85513888933328	6.13453572128551
APOBEC3C	5.30573324260209	5.82846667478516	5.78831586115419	5.49897923935783	5.80672688749139	4.00542079753228	5.34618435537262	5.6143806047374	5.34060108160813	5.71578192909109	5.45252799196972	5.12203969073046	5.30100665887322	4.38424503258074	5.70220743942256	5.71589249109169	5.89873430985863	5.87629010713716	5.72522558839047	5.97435368860994	5.39112201790684	5.92683079215052	5.93882591527171	6.26420677892402	5.59364814711421	5.51647615442919	4.93278330206582	5.30528244174387	5.53849276427501	5.02443780428991	5.49793237866966	5.53983816787632	5.83774825724887	4.97892310681732	4.87793799794833	5.58171345841905	5.60347269614996	5.80454480703018	5.50406186945364	5.77471571636284	4.46974902979158	5.56941260063722	4.87460402688557	4.94755919061012	5.45450252392818	5.89012950412175
APOBEC3F	5.14570475997106	5.13884774792299	5.28339096276028	5.1502805157111	5.24350746387653	4.84740449064979	5.04739032658624	5.06674392246489	5.99922689936722	5.65767234150583	5.41408822818792	5.41934181067929	5.31236628160835	5.05352675182604	5.37273594050394	5.43361674161418	5.21275235915815	5.68389114513488	4.96368634603249	5.1996433566706	5.57870704557706	5.5435237794617	5.43541143180481	5.14432209727123	5.49209465519587	5.03133689604553	4.78704349535851	5.24105140925308	5.22503511450166	5.19512723648255	5.07577449101031	4.63105713692867	5.39794679571459	4.94603657079953	5.22061395253789	5.0831616208171	4.98873281319548	5.32722166644786	5.0189051230624	5.18030642234487	5.16301669950102	5.32835013506886	4.88514458810795	5.16938259930162	4.97779248437887	4.77085765812334
APOBEC3G	6.05202735091464	5.9514849918752	4.95793988511382	5.56700732659487	4.99818942113135	3.329422169387	5.86715431203477	5.62284225676294	6.56659038884541	5.77056997920048	6.43857041846507	7.02366320372457	6.41699053284343	6.87467717116045	5.93580202476571	5.33182302534219	6.18073242763799	6.68381265033978	6.55071997618533	6.76379784882877	6.75636707327402	6.01228613015708	6.25971017690901	5.43040179575551	5.54113789154392	5.23072209527334	3.75332345484208	5.07259359798503	5.50737838723187	5.03658343990701	5.78065261524047	5.89370731301188	5.78654984497536	5.52583547521613	5.08584992311922	5.39354337621306	6.17533624352194	5.65604251995066	5.71226422471506	5.96413284782186	5.15964240911486	5.03870429265531	4.0261055507267	5.08115688187867	4.62157613138845	5.39354337621306
APOL1	3.01671677254892	3.88172124975645	4.10449757404053	4.32290591860785	4.0301849461107	3.64101227053556	4.03371300202098	3.65780510223958	3.88174748838302	3.94440000593109	3.59626942104294	4.06653004172946	3.24064953806838	3.57449645795695	4.49242590495791	2.84231362623603	3.76404062083924	3.66328096155769	4.0162701412955	3.47640224336636	3.43679625565356	2.93864147456482	3.72783984576143	4.21012915381476	3.86943028388073	3.43858929903651	3.41482696344713	3.67563155784085	3.45109726063573	3.39771659924152	4.61389806298505	3.78389504066073	4.09773315666787	4.45157211547303	4.05965994920766	3.70693455128946	3.91424834450687	3.70995382661457	3.81021302387614	4.08057820188152	3.96090365144261	3.94903557331188	3.16038408029121	4.24393698342091	3.09802834536935	3.640036975192
APOL2	4.12686552678126	4.45643389525936	4.41278109082091	4.81089167998654	4.32875133706434	4.76051806330047	4.01769772830602	4.72173408605563	3.89939566468663	3.27790021293983	2.85813766658971	3.46469163433122	3.96170544031379	3.5730032790845	4.25761974878544	3.92531392642771	4.03616409084399	3.81731504475458	3.97461312926716	3.57658563058129	3.1031797235516	3.04883532369954	3.57399043919747	4.11462018107428	4.20990746212496	4.14984229919187	3.95645589607576	4.24669900108295	4.53866647692799	4.34346100739296	5.18699917627475	4.60376376095353	4.57418099878401	4.64265252216493	4.79293768704657	3.80488314249928	4.52955821634592	4.64842432302332	4.27561069748086	4.45815753707048	4.75840823930493	4.35130078917449	4.03401444563319	5.0047489611379	4.42694981889973	4.0588993144553
APOL3	6.29792134583597	6.62924394826594	5.82077061200163	5.81523771575088	5.56283716866221	5.20702904888478	6.22855793515578	5.68124178054348	5.73778729012048	5.92645432963985	5.43272478634533	6.19719200532286	5.66033446191072	5.55204606348257	5.75394339002014	6.0484299665696	5.97284938858956	5.39601749754033	6.0136101715935	5.8552475581059	5.8603171100815	5.60397765920631	6.05416713475657	5.59125677951855	5.49027570841425	5.68666322248751	5.6349185175082	5.71355255755869	5.79848878560582	5.89562298134004	6.45913897123476	6.0398180912383	5.99662814833216	6.106765236075	5.09865269477576	5.85605292325399	6.16147711138046	6.02099121562429	5.97734199249392	6.1282771891571	6.12552608535825	6.12954025502554	5.40885021589335	5.79252404882902	5.74737791047708	5.9248690254889
APOL4	1.85485546119709	2.57163875782544	4.33930756174878	5.10936620084694	4.42287437512957	4.26223702080477	3.98212355885329	4.17541019546288	2.76700204252937	1.48433503517232	0.686854278869715	1.23263463290629	1.52475121840149	1.67972307226692	4.19075369573224	0.626396814477384	-0.556131533201071	0.860513621837538	1.42220208294679	0.768643296129051	-1.19355070054885	0.239331061477688	0.946374488490683	3.26102512869035	3.86306848802845	2.43072942626343	3.49994807919701	2.47759390471527	4.68196896562812	4.08320046572817	5.31159859044162	6.23780939794897	2.52508147589952	4.2345826031281	4.9103235879066	3.33899128516814	2.48005800811077	5.11718299900102	4.06149237280232	3.29967120351534	4.71047775787276	4.8558144212862	3.24433768863975	4.20736424964223	3.51187668934936	3.63423622787934
APOL6	4.56260168824555	3.79266599769485	3.48353244149633	3.98009680407866	3.356110519011	3.85452222472454	3.76022211061538	3.76853626434628	4.11688373960021	2.91482311750342	3.91999528032144	5.03363199112112	3.20254148773085	4.85600531651097	3.90273454749603	2.81615033775141	2.74754101121512	2.95813727126433	-0.281962475435555	3.91777665581247	3.80281765920104	2.87216610743363	3.15212050414422	3.62943671488721	4.07331632140299	3.35029617491734	2.64131164125094	4.03506252210162	3.72747858178933	4.00008446526346	5.06230610578141	4.47028264382828	3.48562706906087	4.35234951905481	2.1645977292033	4.54463547778387	5.32654311988762	3.45642562487998	3.39933664817677	5.06582913266832	4.59292856076035	3.21432006884549	3.27355521191999	4.13451007757873	3.42697448998311	3.82963473888698
APOM	3.91506044724592	4.10444711453091	3.13782140766199	3.16079408794347	3.44406687474528	3.88631265562034	3.59429286331351	2.67043339630427	4.1870302244858	3.7269489861068	4.67114125525792	3.21557214252432	4.50887632462354	3.13356842515825	3.10006748644934	3.42419663808716	3.7916770646751	4.2821712787191	4.19955510404613	3.37026295646726	4.34571046220062	3.23287402474469	4.07371408004695	3.41091036753854	2.89143916270103	3.26947215761106	3.37321426158061	3.83051586560239	3.62848898115873	2.7730544821725	4.28838741812623	4.09344465957961	3.76060302732622	3.12781003948369	3.89216437231956	3.75442216643605	3.10441244209278	3.19586343140542	3.8880433456708	3.52834247682048	2.4593240924791	3.02275799678951	3.7183671640365	3.30112622335983	4.02603640728583	4.08752244814105
APP	5.48345208110503	4.66963277286876	4.64530493706162	5.51341127831878	4.68271537045961	3.1900023668169	4.20520848008967	5.22135849027027	6.6221372724716	5.85803308578252	6.27542814529062	5.94000657362484	6.58320729375382	6.33569010639811	5.56227490009375	5.95609320573049	6.14634785612882	6.97842054307715	5.79187618925786	5.96616270328329	6.63235913054233	6.18359876376626	6.54613412355875	5.22403655288478	4.89528560198711	5.12756133166093	4.73677905270255	5.11991127449483	4.8534127325917	4.37944660774529	4.11046418876142	4.81104519809601	4.08097512864304	4.91707514648237	6.23636249422639	4.06542584329573	4.50054835221028	4.6431467025524	5.04983116583289	4.98882576545753	4.78645449826	5.17455666321606	4.62158274513501	4.48535772605596	4.15282554802524	4.07514706452389
APPBP2	5.58024147958644	5.16696394573588	5.66655760737636	5.51027679527272	5.56127270753719	6.30263926949033	5.61365694413077	5.44611683489297	5.30897412756144	5.14121432307081	5.49373588570469	5.63101251489307	5.17387245618937	5.38127961144517	5.33885431805725	5.28729348978643	5.22847697876819	5.26971344605706	5.27974197585216	5.54868108552082	5.42189232230381	5.40594555727021	5.62207240850822	5.51401744752907	5.44292300848917	5.72165617677731	5.68857398649347	5.6357430216798	5.86348763611625	5.75240959570733	5.30265529445877	5.66769383648843	5.38920970561869	5.55376487744479	5.03202843509978	5.42467780191951	5.80801476498743	5.40910561928121	5.87612298963892	5.53805043486817	5.84253697579098	5.42359794097931	5.70259856659373	5.67981901322571	5.76642660553949	5.59389319232918
APRT	6.99833581297058	6.92354949663258	6.70083309710699	6.94286642383665	6.65257731808753	4.43468022494124	6.92891985280943	6.84818526004229	7.27525156126674	7.26156309126412	6.80910946581202	6.95858840099787	7.41289297174553	6.93326013599393	6.89634414088346	7.00307313698701	7.08857277072546	6.89468911015839	6.74377210207255	6.53112647184239	7.19511828045929	6.96485872245244	7.05487075755312	6.81243127331824	6.29340799563734	6.39558204596914	6.74229946541429	7.01112229094319	6.30488927475608	6.76600807636675	6.48094387185573	6.26628482187644	6.20827885371416	6.41910639121568	4.7398967896429	6.64437867050774	6.4487778653537	6.86160677833773	6.43767861798438	6.24124836350993	6.74796047998733	6.56729496047037	7.17850003051198	6.56896912083072	6.77075363027636	6.49128413534168
APTX	5.28104771521771	5.49654627599322	4.99305036893134	5.1661724411609	5.24241115766011	5.88645130079137	5.20120420523222	5.23900056436601	5.12672828793213	5.2458140910078	4.80361491150896	4.98470004110358	5.21826388115852	5.06379448056871	5.07060014695827	5.45198110251613	5.43907255203863	5.03446053161106	5.25245568006726	5.18002668921094	5.53366066728644	5.35556173074777	5.44819750214907	5.08327329581288	5.42683225326279	5.37907680677359	5.08041368489921	5.17049144577777	5.08429045125324	5.49784113202574	5.33784533661604	5.31297245052758	5.35190080630822	5.50025780898072	5.1515075329166	4.93875522226389	5.47234887980383	5.12201894479631	5.45664308411959	5.67054668455623	5.60211687257691	5.24943565845726	5.09459124495103	5.37157152161476	5.17334142387174	5.45706175020979
AQP1	2.22553425607481	1.46842410951747	4.12617208127258	4.79363093274894	3.78724528053727	4.25348318552457	4.19902439083028	3.27884094418128	2.45899223345219	2.64448902250644	2.60592728987764	3.2213399843798	2.2215145922541	2.40711406575177	4.62404068092863	2.19641579562024	2.9240788343133	3.15280377210208	2.65048903416698	2.08823263317043	3.20864904130062	2.02204123323381	2.06012003956078	3.6328954001996	4.05558909419114	2.49118970880417	2.6967957701931	2.5346641003999	4.00106909017006	3.1037977969146	3.14927076137358	4.17376829838027	4.34408550987384	4.68364767656615	4.90183651923891	3.79152151794145	2.47448265552504	4.02696077873505	3.18512337023718	3.14109191511235	3.35158674072513	2.75946945675033	3.61201017979244	4.79431880283866	3.30470180439163	3.35370914487988
AQP10	2.76164497228377	4.78008562904929	3.72982458391855	3.1505678029961	4.08775406188051	5.2402630701508	3.64915849099182	4.16517257828773	4.35587990197976	5.93725152418899	4.86154023563556	4.06367167715295	4.67896687769369	4.88636922257438	3.58452808965093	6.60751147762586	5.64492485106578	5.99826059324016	4.71888052921895	4.45523296695104	4.89639199475532	4.33716785312749	5.00879456993862	5.13022280315339	3.86054678352567	4.08394301706974	3.35348151097462	3.3571295297248	4.61651789074904	4.05307280929749	3.74607127434849	4.49569688521458	4.32067259054551	3.14916070983699	4.26417518025105	4.76918998397075	2.98620611088951	2.89007638813461	3.43477239033493	3.40061165573369	3.94522323633667	2.91759138069838	4.44635111469153	5.77391025124213	4.76696003694186	4.7035894528012
AQP6	3.27862293750327	3.28155768394655	3.29118301352122	3.21449421170208	2.94013147090232	3.37154894237646	2.36024191003096	1.39631389475317	3.26536712156753	2.59020283774307	1.44799349262812	3.82963640418235	1.50615096022874	3.58287503080498	3.29527838415353	3.6150589845253	3.52543404269993	3.27238546785771	2.24279628115464	2.65794764694188	3.00057565059485	2.65967819453504	3.35709562568964	3.84827448122436	2.49243171536899	2.1041495484352	3.76925927533068	4.03555044685589	3.24278763185333	2.08494276979276	2.97614536511119	2.29415793981484	3.48642127018935	2.65178696920095	4.61497695882305	2.39458145180505	2.46709458532978	3.18278958607825	3.22939995457747	3.04191593052105	2.3995734090983	2.97254943132085	2.59620605250424	2.58521482210158	2.57331058250135	3.27493205451568
AQP9	8.1645453859331	7.79318258339747	8.47156017620122	8.16875141595242	8.44538034794487	8.88754034332787	7.99822113379266	8.2108820557282	8.32768431629401	8.13946764722549	8.22446833098929	8.1077613863346	7.89938214301363	8.61441360318279	8.28697402455034	7.64428330251567	7.81761655709275	8.41292716968362	8.54172781019244	8.87603002041787	8.12774896218093	8.57087951655791	8.22437250531489	8.32100215889102	8.2592343032546	8.31890062107519	8.38720210036905	8.15978565095325	8.63738757846365	8.03797201610134	8.08073113435367	8.49019766543685	8.24437300819108	8.39936854809387	9.1018752246703	8.02873903909925	8.39762202430823	8.32141530915921	8.57130851247474	8.46705031879614	7.85342299288932	8.63856805554503	7.77765831028041	9.19698026066157	8.63569480310386	8.48165899125138
ARAF	6.45260497368849	6.55802671338083	6.17831159167702	6.17114071862664	6.16529516081467	6.26802947182775	6.07915593431241	6.04108043607565	6.48774694511875	6.64190362512596	6.79959561725118	6.80649707111963	6.5278442412949	6.81290576333702	6.26609150037739	6.46573124466241	6.35278862490413	6.54020022778305	6.63902299520909	6.4478212277989	6.66416095692531	6.4818042154487	6.58684214573583	6.39688752784299	6.36952076969152	6.23262769682591	6.30572525186308	6.374867165309	6.23186556568436	6.2168440493648	6.02842709293043	6.29101688899913	6.24139512383187	6.21122464882212	6.58736092152125	6.4524157596171	6.05221393675743	6.37464638560538	6.22117916657984	6.21585611521857	6.5315084310538	6.23845586861731	6.10405683243383	6.01556141428512	6.16959461569096	6.32068401950338
ARC	3.06363156559328	3.01334504703194	2.97936507118016	3.38631892218009	2.8990516702564	2.02005485842426	2.75153460224558	2.57590468941053	2.5683668672299	2.95058151729515	3.73809658649625	0.281499409878151	2.64580125151413	-0.768292296230336	2.62269942291553	2.99576219520014	3.35328770876905	2.67283706724091	3.69197249694283	3.08812585943649	3.65830266769047	2.31918747061624	3.24838931374049	-0.00914893448381093	1.66431950682798	2.8655934959927	1.72645360508731	2.27220130449597	2.6546962106778	5.6123162178641	3.10023344341493	1.79010147042773	3.46851064981985	3.46012514161357	3.79363194865271	3.39581386226645	1.80729323211811	3.85368202763339	1.91022329891278	2.17926671175404	3.17777853968697	3.72775220842712	1.49514986890272	2.00075659056085	3.58471953937826	4.3621691591608
ARCN1	6.83760369367156	6.63125038338021	6.75428440958929	6.74551901454663	6.66206423132488	5.87072820463006	6.88607553687219	6.77396915584995	6.68097685280127	6.76112325100901	6.69153208148797	6.66559283819916	6.6632671224185	6.43353300583321	6.54970796433753	6.64251439730115	6.66714338264967	6.66714338264967	6.96497552402507	7.07888961472913	6.7105992388943	6.85413696019814	6.75686277792684	6.54109564000305	6.57325081470501	6.86252187427042	6.38665870816251	6.55174773282592	6.62650970799409	6.55417555212781	6.41289948277174	6.88370026205375	6.80878904095075	6.79969717463906	6.77620305672816	6.34748238043706	6.70063004543815	6.6973845634626	6.99763476293972	6.81714240985289	6.85996179563956	6.76281661769026	6.43252858672489	6.5269620209268	6.59178262005414	6.3754610293959
ARF1	7.2422927020544	7.0556859128186	7.0175055824209	7.29350493419969	7.00473507053229	7.51556832447735	7.17132198790754	7.2079009296663	7.42175234457664	7.33036750215131	7.72931793079636	7.36778287947753	7.25302895647003	7.54772297846132	7.19387225680499	7.20161868532023	7.19640383725924	7.68875257186507	7.43367690164515	7.51932478204315	7.23246644548456	7.31666752158012	7.4143341420956	7.17105690521848	7.48196953373206	7.09960755415098	7.16484464425062	7.14795906567036	7.40439879322637	7.1763925560584	7.31246695059184	7.00327070660355	7.13381866598427	7.19554697123064	7.17941428006693	7.16788761405413	7.23256160143773	7.61478077115042	6.73188911209704	7.17523158570281	6.8820783534805	7.47522321700453	7.31489880861903	7.29241934042898	7.14284966758632	7.3066710762045
ARF3	6.42378490847841	6.28478819685673	6.36924584042745	6.17635884369406	6.36295356708732	3.94090654505131	6.55461845751721	6.14837150269687	6.90728839930189	6.96152432442629	6.86317573963335	6.49340441470681	6.76305623432276	6.42267771357569	6.66933240128923	6.75360330583282	6.72512526580871	6.89910983060164	6.86774725790173	6.8071414106184	6.58059821900944	7.06033027571938	6.69338931926812	6.59606990873714	6.16091575254548	6.33809603074593	5.81608847218788	6.20823434351106	5.77620301834785	6.05712848967171	6.27911289430447	6.33598632208349	5.81805460773129	5.89972616511842	7.27179668201719	5.92245502394892	5.82129268589401	6.39832172157167	5.97514888562194	6.10208865213314	6.08433467097577	6.32787242992695	4.91675936902936	5.7883168209876	6.14482707113368	6.25910357142442
ARF4	6.45770065331105	6.32493099079246	6.66503191987864	6.70745623698828	6.63848064960032	6.392386099056	6.95096573857635	6.7022005444884	6.64113674593176	6.34408552448618	6.72185389213591	6.53653640269194	6.44973243698406	6.64651300715251	6.86651665583353	6.39290681739973	6.27213901660208	6.51243835721807	6.4513411297877	6.77036176435957	6.52581638654173	6.54136957233123	6.34928633963185	6.6141286335474	6.60518947117773	6.65961945248536	6.66938412027351	6.4962006949114	6.572508971467	6.33138122674797	6.39579510100697	6.60403663779529	6.81414969001957	6.75585245261733	6.67182113855972	6.39902769246945	6.8160560522857	6.4986149132776	6.70833357722219	6.74050631123703	6.41017114682062	6.60813940929486	6.33796224383837	6.53735537305664	6.62660579551535	6.86815116275875
ARF5	7.27177733601886	7.51013649677532	6.8056146661676	6.91270593229713	6.81359845957172	4.61462685547483	6.45143732181016	6.76677108902837	7.48361915690193	7.74138379481192	7.39976169456931	7.22385400881032	7.44361089711673	7.13769688029812	7.05041450221337	7.43982367308524	7.46912827779598	7.33831902525771	7.45530261832579	6.83594044628865	7.24515053039183	7.41207175464821	7.35931865762014	6.95981450626916	6.94190599372304	6.75293723709304	6.469452230846	6.56517942219779	6.79569166209618	6.64836049526938	7.20054860334876	6.67015287533429	7.06013742007515	6.42862673349781	7.13857474827157	6.29728723802008	6.14011494496155	7.31038600077078	6.4992488895796	7.03801876350752	6.61589975608604	7.28754465066953	6.43498488676805	6.90507569999858	6.55576936672871	6.90036351272025
ARFGAP1	5.39182162282214	6.0792263359784	5.4288223551718	4.98922579950215	5.49661665129298	4.86814801604077	5.48664566343047	5.17867071406171	5.15346412456142	5.74745792120332	4.98927136831814	5.29161533323996	5.38796280758193	5.06379218031678	5.22301835452189	5.83754606806128	5.73764730317161	4.76204792532051	5.88934277618532	5.11887066771288	5.0319609882364	5.16208543651222	5.48900403868829	5.10720298269006	5.6943836548319	5.08872235023184	5.14822750957372	5.42782902550415	5.13936465570187	5.20661716050753	5.07145060077681	5.59268456330741	5.41684755704934	5.14513329724566	5.42249235013138	5.32107337256975	5.15968504303305	5.26635284753965	5.31787692146655	5.64410470028272	5.95111571178059	5.39291874629551	5.19584234617082	4.40790275366414	5.18631916937829	5.30340770499238
ARFGEF1	4.80011024326685	4.60488993341798	4.08430685230547	4.65328504889684	4.00457893657917	5.32439801698213	4.52578091153475	4.03899200329394	5.0215709800216	4.67933211295633	4.35251847543801	5.146253087652	4.76900493314748	5.10656888864395	4.48236133802811	5.00395582391897	4.97613423453581	5.1165191367849	5.15950532515049	5.26745120292326	4.86983801819535	5.36184775793882	5.15364532143931	5.10187692565641	4.29232199476895	4.65841425037741	4.42186669463563	4.41865037260859	4.5408949574022	4.61409767673941	4.55633811511092	4.61823822943165	4.14665753510843	4.6456886205748	5.17357776777005	4.29849314768859	4.73898006252471	4.18331105708077	4.70303384671013	4.51372331129792	4.77509481605577	4.2364154858018	4.60009677661045	4.45961979796579	4.15181031223787	3.94764884719462
ARFGEF2	3.44451693968065	3.9458390253136	2.01363685056049	2.13409872258422	3.98708116103578	3.50680548803251	3.96846810548185	2.43771504515222	3.94392884658349	2.87352001858338	2.96083630797214	3.8191993395595	2.40225994386872	4.39424543887145	2.06504235040356	3.83704311627582	3.71467877004128	3.97279430629356	3.58722378645415	4.07736257984466	3.17010109970671	2.96734003063694	1.93966348990233	2.29760739607932	3.04027282551246	3.63915337160519	3.95690727508423	3.54998678647061	3.02226628408352	3.12408526953905	3.1122396690249	2.596114456232	2.7071864463671	3.68837758419931	1.19238782732064	4.16877388656597	3.80391311022003	3.33547619491799	3.82321511130423	2.78622225858209	3.56903952108805	2.16047112263897	4.45488068137455	2.92810278929578	3.37621301711563	3.20152500045713
ARFIP1	6.07044934672997	5.56347540319426	5.64440252459916	5.44805417208841	5.77038168336873	5.10452768672419	5.94449376667653	5.61071815421951	5.92023697368669	5.45208682251314	6.2823583468681	6.1900983212747	5.82249175333074	6.05866394931946	5.98606137212871	5.84459554121149	5.64308306802484	6.09667385531736	5.89700514998908	6.45010469263815	6.1324214625988	6.27662043753394	5.57914911798274	5.79368112654798	5.50141446722972	5.79915544860038	5.48292881403347	5.65069446178799	5.79552028962827	5.77192464899218	5.9031492121709	5.40487027393127	5.34175340896864	5.73359487119763	5.68056974446947	4.94828302272034	5.8910447452026	5.52746954689722	6.04004587432775	5.97766020906172	5.86176871024038	5.45936370733567	5.28695867305094	5.92198315755173	5.52089286678903	5.71706900203138
ARFRP1	4.35972377928294	4.91984924220477	4.12901203238007	3.91052559136387	4.31922142617988	3.48719486339708	4.0492151240941	4.32185184901522	4.4512893442657	4.77967191882573	4.53141910100965	4.34413514132875	4.32701712542454	3.81491177597415	4.03176206058224	4.63679913062777	4.8267285161487	4.42125149072569	4.7522086237335	4.31809467869189	4.69760297816801	4.38475452441905	4.80494494661119	4.56352551402658	4.26789259133117	4.02526117431892	4.37874432470328	4.01170295314796	4.36433396696649	3.94301177866096	4.12900450684563	4.67070391452669	4.58105946042464	3.70228784104218	4.43089369661761	3.8834572943889	3.99468444003243	4.50375056196503	4.00545207278331	4.20982274686348	4.32946087463528	4.76706839616522	4.09759083787623	3.90285972481398	4.04979199851604	4.28026111401459
ARG1	3.17622310350259	4.40633919165511	4.86013397980777	5.09948386723286	4.96023785782849	5.85449520653533	3.61086858394364	4.38325484116236	3.29905208167229	4.01769694279564	3.83852704494512	3.67263229504996	3.49331925927543	4.92136406205743	3.50031267613029	4.16723315340873	4.81652040989048	4.92041476064906	4.39400496876037	5.26205144367985	3.88574960192567	4.20537243043846	5.54224926845935	4.64011101410646	5.20001831930862	5.11364418066174	4.68439423814085	4.30912411896839	3.89767767831542	4.39902044260275	3.96093239489381	4.56872346131299	4.59770158725143	4.58153573919267	6.73081292875751	5.2905310713122	4.99968791698449	4.68352822558007	5.17341713062061	4.43713186620825	4.06629243737013	5.53336339799714	4.03926422227144	4.92473340477728	3.54264407779606	4.30627615499085
ARHGAP1	7.21505383320512	7.26253190320254	6.99735538131621	7.07789687683683	7.13661868175046	5.77810825074951	7.01734818416191	6.99735538131621	7.3752392178656	7.42658505079654	7.26596691708952	7.14438250269328	7.41633641392429	7.42769910885903	7.10104489023518	7.07155670890909	7.08141147503888	7.19948997129269	7.41661849676143	7.15281523440205	7.14081423409502	7.16163584790288	7.1272803590033	7.0092254364129	6.97944274784792	6.83401076940266	6.48500954500012	6.83219323367696	7.04021054569369	7.18902183476881	6.95151804289499	7.29251580194235	7.05043030247002	6.87320489837061	7.10890442007119	6.66115957025814	6.73977507841018	7.15862719043089	6.71146107796767	7.0194478713479	7.19119496884491	7.32030507271954	6.62030897481	6.91833863231114	6.8061254716914	7.13175726576963
ARHGAP10	4.89612962635344	5.19576179594336	4.67057562347307	5.20464227235678	4.83160252638858	5.137347968932	5.16613850283483	5.08754678887721	4.82624492379656	4.67811555473499	4.78969238636537	4.45653791170919	5.17532232756419	4.35504191952746	4.82328487041988	4.8083109314777	4.94644444843792	4.80076776081282	4.3864428828207	4.22680673046817	4.68371760515442	4.86532750941572	4.49902390735215	4.8296545703997	5.06211312722356	4.92850351762789	5.08911581809329	5.06759894372786	4.77235710690573	5.23133016812722	5.01470386992053	4.90982949326424	5.04036021261901	5.19753716286686	4.99289625786266	4.65834136910801	4.92819721174568	5.32474497489423	4.5039029372766	5.29972650624719	5.17150425068776	4.64294724464024	5.1299591414681	5.09026841828886	4.82127325368654	5.29506969858325
ARHGAP11A	4.48312267428781	4.42921438324364	4.24882296385634	3.74173510088714	4.35483751200653	5.15694810512453	4.09717778554302	4.04320968061394	4.32304220520947	4.27004723478078	4.53582774938486	4.3717482981733	4.25163427889179	3.98826541377897	4.43574559063209	4.38864615425167	4.24862752957294	4.63509921353802	4.32124200293309	4.26645249989105	4.23021583863241	4.53164553452916	4.41869936752547	4.0617389019634	4.11578570189042	4.26376102787963	4.38893228590495	4.31429956012124	4.36369776376596	4.16810567598128	4.87461376628373	4.15741798024732	3.92252467877148	4.408712503942	4.1570344589398	4.40080816889689	4.42235777930796	4.15298128458215	4.33200815246286	4.3927167344205	4.19827930758525	3.53015943091835	4.67646876322342	4.66964801360181	4.03062724955056	4.1321626303984
ARHGAP17	6.84261420069313	6.80025746503228	6.65515017978889	6.55164538795796	6.56069074112704	7.3933665999315	6.41703820151608	6.42455524174364	6.81720085672263	6.72401825451601	6.47131247179257	7.16744754315069	6.59887585105357	7.05249302906084	6.54333867038665	6.81163551694342	6.65754386740036	6.68947189370816	6.57994819904211	6.77565385583556	6.94338174976921	6.66892510352859	6.62741792641066	6.44944511402932	6.77546810609613	6.6329529989429	6.76969319798104	6.36805660950221	6.55221834094746	6.75821517687456	6.70565439608909	6.76825278866347	6.63469451704979	6.8833646970384	6.10568999095423	6.65586340890316	6.57650382898828	6.86280965731867	6.69988496544111	6.86805208921409	6.57353734774823	6.82058973962084	6.78605333404175	6.81095619199908	7.02804673165083	6.62219937087269
ARHGAP19	5.91426623711561	6.00075483900909	5.82042788201498	5.55887238635839	5.78962006663088	5.12302235200919	5.67565264971692	5.60047914810011	6.16357779534809	6.302926226157	6.26039494929916	5.36992661741416	6.01464441547252	5.96967737550664	5.59886562491077	6.15702187334539	6.21941863175013	6.11659967465599	6.53474875115017	6.41811703771871	6.04848196360145	6.36379006837418	6.10514620874988	5.8831892198511	5.68867317334155	5.73302671932068	5.52397063723657	5.17917842393087	5.81160724008509	5.5131136917238	6.19230212221188	5.49466363959754	5.92452447722814	5.55537766071651	6.05396157943915	5.68249003814026	5.57519444111987	5.58440817229464	5.69298669399937	5.85119588066547	5.21287860896236	5.71379774853993	5.62646042060899	5.75970174421807	5.46065742166064	5.75570743048637
ARHGAP21	4.7569513167952	5.55342475634218	5.86585736157912	6.23976589677321	5.90529360771486	6.57957358439973	6.17736624637106	5.96651350358464	5.50762949246842	5.69247564630631	5.50083671197733	5.55900151821611	5.6698033214143	5.47185360330634	5.80540070811482	5.95565041264024	5.61554909527445	5.76483435017037	5.44397004772426	5.62126049407699	5.53535609497935	5.58819708636573	5.66383481231149	6.10527391184684	6.07221514510189	5.6908074011914	5.92967180238594	5.91058326322956	6.10889447015712	5.98047717245944	6.04656457190101	5.33908731687749	5.47213360606527	6.49726060502082	6.01130951614633	5.85625427668335	5.33908974847349	5.75381821264486	6.10600459300868	6.32146076937884	6.18322161328051	5.5879190211987	6.19893925350892	5.86649706741515	6.11365267026702	5.86756966458692
ARHGAP24	4.47334983392579	4.07443180162337	4.63751884527312	3.79994631502747	4.99600484477514	4.09103573985564	4.16061629984358	4.29128951583431	4.74683573297314	4.77887852989572	5.3020664506671	4.9641857960449	4.48027733080133	5.1278632092038	4.18547909920215	4.88299892629737	4.8692913614198	5.16935914983615	4.99246768506272	5.00860631464752	4.92753028609836	5.11046134965228	5.22536908096596	4.70540620017115	4.49606750750955	4.49570869850988	4.20656856821994	4.13071849386003	4.6422674493977	4.08441973542128	4.18515822470044	4.51047976577762	4.13826899544206	4.40121272980786	5.27611414676953	4.65889143895072	4.29692004741598	4.03222989969026	4.61668669370021	4.1929832223287	3.91973840378529	4.78129433021302	4.20739534627731	4.32585705536673	4.17550266329082	4.27621278418214
ARHGAP25	7.69984093245386	7.26817343225731	7.7214226534427	7.60775364616152	7.6000855349989	6.03363232160711	7.56700812097394	7.60372160903531	7.84932843945113	7.75832480485066	7.75451956539246	7.51510420677763	7.81736155255694	7.73758247753117	7.67391248901522	7.52975740073913	7.59955406675876	7.66074496885486	7.97001687409185	8.02698764204152	7.76227254718442	7.95102538727106	7.71516590447191	7.65026959804952	7.50098734534047	7.43443086847212	7.08409287722126	7.03974076259175	7.46378800788922	7.51609324378104	7.26336530489499	7.83232317688594	7.22637678828615	7.30153664051589	7.94389254714727	7.15102795775597	7.35306083622897	7.33880808533568	7.36755365160961	7.20415173251645	7.60441416637877	7.43016783916555	6.94978234204452	7.95129679004341	7.16060870746344	6.83466732622347
ARHGAP26	4.94094989808265	5.31742586714996	5.11907568470439	4.21378448952092	4.73574123275805	1.91950851919594	4.56726008409395	4.68685321915762	5.21027259788127	5.71067105455317	5.13061327898551	5.05616885734044	5.08694272236722	4.59091424571037	4.66882716117836	5.13991624502904	5.17305300761526	5.6179890234633	5.99217645535041	5.81517652438942	4.50662471117278	5.68954064980091	5.30432690136737	4.83085484672674	4.92855179002067	4.31795038387069	4.15685669692078	4.88640100423653	4.22155292197037	3.72620424033253	4.65215919251037	4.13228013209305	4.03736941645596	4.73537582080968	5.31745473144118	3.52310407506074	3.96813204146624	4.96969524076057	3.85060622424691	4.41680929852431	4.00209760132272	4.03697171492557	3.65606009806906	6.34465329877853	4.47157081163821	4.41850968164678
ARHGAP30	7.90823924630002	8.01148048360278	7.78054809880415	7.73276377422722	7.72304192795786	7.48225285198994	7.72509642037974	7.84183602795191	7.74998852461026	7.97124805638504	7.93987057854319	7.78246663731377	7.76070112315871	7.68107735903137	7.59126346590021	7.82631090748513	7.73922004346433	7.75324084713069	8.30002353496092	8.0505069479819	7.74513425464722	7.85958035316224	7.81083192762564	7.78280682048127	7.76985313175794	7.78097590007764	7.5622566968045	7.52474980817209	7.81600988574702	7.75163120358973	7.67400199417938	7.97324929472371	7.81600988574702	7.73115920660757	7.59390915584731	7.59827027976822	7.8201042143164	7.80555526410347	7.80555526410347	7.77725667356758	7.93748061794143	7.74881463947261	7.51626469452651	7.77220305273831	7.60670097602624	7.86080441108747
ARHGAP4	7.4484879962963	7.48981327245904	7.46413188769356	7.35733946463981	7.41718456200132	6.50926288835848	7.28449192116824	7.36295685194084	7.04206360088181	7.30049928159586	7.07295455151077	7.35153533352038	7.18098739707634	7.16992210029948	7.18098739707634	7.3904706829275	7.46144166860781	6.98902337427053	7.72628838631362	7.19873258673481	7.14203367794004	6.82142017443699	7.36761645413655	7.2917012050471	7.58164966689741	7.24588287020702	7.40130507951288	7.39020695227282	7.17843742528007	7.32196632512032	7.18146113105746	7.3698293313338	7.29584003485397	7.10966125946896	7.76752303442974	7.78777098700013	6.94963394411612	7.44710401336661	6.93222532628972	7.13100138134736	7.52920693504007	7.25908236919214	7.18285584999527	7.17476708902102	7.31234301232974	7.29347523397091
ARHGAP9	7.84729662486925	7.54329480559757	8.29334996917097	8.0980245057979	8.31819768383221	8.68406660124465	8.17033265066675	8.29334996917097	7.84555925847713	7.9989536846437	7.8022043850829	7.92203344937457	7.80505210319098	8.01315837905173	8.20592535943734	7.76726647357072	7.72068346902121	7.92755397568904	8.51428060931813	8.33747764896823	7.64747548549593	7.91215136897289	7.86864515375003	8.34633503191356	8.37751423609688	8.07489143965931	8.17202980941879	8.15930305001651	8.31032122051059	8.27026455671261	7.61542203590485	8.29484114962086	8.12722473709433	8.24164688219415	8.8924083480482	8.04806979163327	8.01292978828421	8.0669563305657	8.12344708426909	7.59015083580129	8.22364991157022	8.34989217196244	8.02888394535538	8.45550049591104	8.13763266516331	8.17667236800738
ARHGDIA	6.56930988195179	7.25188955683319	6.71084046405888	6.87507943150999	6.74425390502764	6.63142239868457	6.67826590049283	6.77112027935097	6.80239028110586	7.05916412715901	6.49915130844441	6.27448136332956	6.81322795041624	6.61479151135045	6.81938624385358	6.76461927381338	6.82153213833429	6.6327445824585	6.84575378211959	6.28528232117468	6.72642852380129	6.68361736993911	6.55943634338454	6.83503080668658	6.85664118242648	6.66049759882448	6.67105818203145	6.77556417377849	6.78022724618649	6.62819765583962	6.81084747764405	6.86976071601274	7.08379106853127	6.64862985165218	7.03750407742729	6.85258405395586	6.50191863129041	7.15241777122981	6.47934990579211	6.84142341260887	6.79991478161571	7.10751433937181	6.71579642805118	6.52097413942504	6.81396104055916	6.4587034057043
ARHGDIB	9.41542103114431	9.53899072889324	9.77836854801084	9.7373560237674	9.62604630372718	10.2544169307155	9.58738548972201	9.79866649163877	9.67079115832185	9.33125458074469	9.41797697749836	9.28897498650269	9.435255472596	9.55948143828163	9.67079115832185	9.44430396728536	9.28373933037864	9.45976622348533	9.56852993297099	9.86331071065348	9.40833947756274	9.62029764680766	9.42702547218772	9.55087349525455	9.75056056347302	9.78182747103274	9.75831240983137	9.72910539553079	9.74560700670042	9.73407498845642	9.77722040570078	9.7929977737858	9.81209966078107	9.72910539553079	10.0053218459071	9.73786402384193	9.71573992248349	9.70642782242109	9.70642782242109	9.73005496626146	9.79597667257678	9.75831347128061	9.69359481792836	9.79597667257678	9.71573992248349	9.78331278828805
ARHGEF1	6.27814272814825	6.7558403215172	5.80441653124585	5.6637147316652	5.75918310859589	1.94211965510987	5.67586816470728	5.63905122263015	6.3990103309545	6.97393189287871	6.27604629450592	6.36627486000716	6.59888511459876	5.93730078034019	6.00724946264594	7.01174238149115	6.6923498486428	6.4871788244892	7.13274769397781	6.40469842707558	6.20410959007318	6.41696172517729	6.66120800882592	6.22101205587493	4.84657486717636	4.96226263285353	4.74984428099512	6.20718233656396	5.9545956607274	5.8569831427399	4.90965730278327	5.72196860802914	6.19490171842858	4.75667974638985	5.88432854963214	4.60175769433505	5.03323738049349	5.88231287909614	5.08226183262822	6.14360892160536	6.56297094017901	6.37756312273736	4.8166352832078	5.20015247891186	4.36291735179994	5.11105287262749
ARHGEF10L	3.29468707677633	2.98511314955112	5.05125546368625	5.78330017660837	4.54316543195749	5.02717888001699	4.54900797840327	4.71025264205275	1.30814207332263	1.825875392421	3.38244462685228	2.68306208205157	2.3314715505833	2.49425741131728	4.43012639230548	1.23152179043136	2.49177593422008	2.87490090776497	2.36496827192686	2.83211379848415	1.89937333748433	2.92534193732638	1.76126381610924	4.3259977257737	4.52472287620911	4.62407457965091	3.39355541286109	3.60843982983823	5.40540219956264	4.21386947509024	4.20677649810539	4.9422138832619	5.00036480241589	4.92944605370701	4.32679613110201	2.48534847393655	4.00056757229964	5.14295373987965	4.60862104398053	5.42101185416816	5.07532909800826	5.99573365803038	3.33913066547559	4.29717601752873	4.22535240046235	5.07875641363036
ARHGEF11	4.36451061672154	4.32465614358187	4.89239238444264	4.44957831989608	4.66230977935206	3.9334620476474	4.32036554829362	4.67933956978899	4.85305295613772	4.7802786936874	4.84887434256158	4.86833450179942	4.59319416695857	4.67114244900742	4.60317032337542	4.41885447518098	4.75546503186171	4.8509550506401	4.88330734892207	4.74841293612315	4.76784002120393	5.03493234602372	4.5432369756548	4.53935231184667	4.45776587451955	4.34053679059865	4.21746991941525	4.51975636416989	4.65764064917629	4.40791710808476	4.5182539827867	4.35957550873856	4.68735345991999	4.43654510125162	4.99838030745691	4.29416826353892	4.15413040699543	4.52107284380964	4.27451092355539	4.59995544005941	4.41022573742076	4.97777969466649	4.26009293472985	4.49896223194763	4.47820893514066	4.50636243625935
ARHGEF15	3.88284750540114	3.52969544018817	3.32290821129737	3.58487977178538	3.55788486013506	4.30112063494647	2.31496640960379	3.99244774434956	3.31333985846474	3.57009813725196	1.97037676936882	3.10623268278588	2.09149241204634	2.20780772088798	3.95647868489811	3.30345187567586	3.55031864134893	3.17591237238048	1.02271289859452	3.09534484728607	3.49450487653271	3.55697622461795	2.79281326991978	3.50882313179333	3.65794034640834	2.90443055121987	2.92511244252361	3.87842598193279	3.92902678887001	3.63802292685298	3.30681857430907	4.18440138346383	4.16855211895476	2.75741454382777	4.78102805293133	3.0214428612266	2.74273765231822	4.47099522623153	3.14989211827258	3.67631468545205	3.58247334543554	4.50168634730968	2.65691004022447	3.3975195284299	3.25591919203623	2.99846937995479
ARHGEF18	7.91484311727634	7.86161413795399	7.73068381877161	7.77130679541217	7.6667038555008	8.00332301299762	7.63370614663113	7.64705383711844	8.0877164126436	8.03433904188417	7.6411881955021	7.98868750210477	8.0877164126436	7.97408036602347	7.68050986918788	7.90149287416342	7.87945233492789	7.66045897760212	7.66642007966081	7.81578059014158	8.01285478641854	8.03432580013753	7.86910032091598	7.6467558696562	7.79418114343004	7.70619044061051	8.01479454708527	7.80550750548091	7.74968190131768	7.8988126243803	7.64402635383024	7.67384628830282	7.67889417163199	7.76527159606648	7.61970889632714	7.99322984977994	7.67709624265669	7.7891058161232	7.67240686266494	7.53753696864618	7.89456267508729	7.60684146522406	8.0282052769231	7.87724792707497	8.05076392808429	7.589354897859
ARHGEF19	4.84803312566274	4.81026701256604	4.75710052170521	4.25853902976452	4.77835042924875	4.95409587301246	4.90420652194114	4.73135254099891	4.4783770547407	4.56725679375428	4.24071587573307	4.86279114962232	4.33224414798275	4.11480267334784	4.60894958852108	4.49966294543393	4.41062584107741	4.11150249802908	4.71825046393701	4.46141183982633	4.28468623849698	4.0814054365014	4.42089550974259	4.14369670797935	4.8363553599527	4.47732813761852	4.80353613763273	4.35984821289629	4.94345860072494	4.84366558724951	4.5850596978511	5.0230379225892	5.06206679022139	4.62108940002464	4.68543199638569	4.86734530171777	4.39645028692583	4.69209837192469	4.57094408109309	4.32235909124767	4.70013805006249	5.06814199396837	4.73024296293013	4.43255958313245	4.65242123327508	4.95553430080504
ARHGEF2	7.67248744522275	7.84452902483515	8.12035720259453	7.9205622643119	8.10060722598617	8.67803449422341	7.77654277129172	7.9205622643119	7.58884687885518	7.78067776084272	7.60405428048466	7.3928391425393	7.60193011745044	7.54643309710231	7.67209858734736	7.62643580094878	7.49955135311084	7.5903490501379	7.86759908403552	7.69699324935793	7.53908357266094	7.72510064547263	7.64245115252494	7.90398117404833	8.07775391361707	7.9519004632023	7.98825775817841	8.0118924869	8.00089503998696	7.96812178307122	7.64023479604678	8.20018946952142	8.10230618408503	7.89525456679928	8.55608461362919	7.76625574718363	7.80462502601753	8.02840629016441	7.99768670383764	7.92743200580662	8.25641756556773	8.37768921858736	7.870113944676	7.9636607811507	7.83973554787538	7.85615469823926
ARHGEF3	7.5066969756906	8.15164818196634	7.3302359902413	7.78253266527479	7.34009599960446	7.82650336173254	7.68675094876608	7.56850157565665	7.22954160229676	7.32547307137899	6.56357345530503	7.35515924297108	7.33141368263124	7.11294904668339	7.34092019584897	7.36366563712154	7.31825502199634	7.00935961852434	7.10612328241941	7.10304015485953	7.36366563712154	7.23607846955379	7.20863296960187	7.40462340893111	7.55447887070671	7.70715001726748	7.62481805130918	7.73830860828129	7.55395525059663	7.62043689548809	7.87479089767854	7.75472590993532	7.50750237168773	7.8310780372514	7.0769885168231	7.80041292100969	7.82231568839985	7.62191106392982	7.79890550011628	7.5735077877722	7.95886186939522	7.48954184661179	7.705010541613	7.66489449689693	7.66998519344628	7.44856230273319
ARHGEF6	7.45843332752797	7.36303047507999	7.58966082485195	7.48242173128032	7.54360970328649	8.19495544924808	7.55054826209431	7.45331707106733	7.02207275559998	6.85994801763789	6.8476121996913	7.37108782619177	7.13834954205334	7.23020552955929	7.17837833053608	7.35046237614135	7.19434744946361	7.02203697612343	7.08079666741468	7.38625051596697	7.0678725816265	7.03452635122591	7.19568206925693	7.18298411329848	7.57726142802266	7.67124213731965	7.66281140730968	7.62095845262843	7.57726142802266	7.65905309380391	7.69731080331634	7.49740431647902	7.5366084309823	7.592004384332	7.21776752970791	7.57507837544937	7.76150103887032	7.52379777215158	7.66118440011734	7.70282822557421	7.88570122181799	7.6414278459212	7.70104526990133	7.55607670050859	7.61299180226635	7.38425533047073
ARHGEF7	6.1624062757742	6.15844914439354	6.1561240421151	6.14561043378321	6.22047596342599	6.44545932707489	6.11396852631347	6.03861323402525	6.41449753404294	6.32122361573443	5.97906115303156	6.36394409333759	6.19849686723758	6.37536309707596	6.19964445266566	6.33357824561316	6.36089649434648	6.05190291682091	6.38131734835689	6.25835884446454	6.30185264022511	6.01247836916787	6.18182714754362	6.04342730731695	6.28374235107629	6.15822510046699	6.25383505586118	6.12625397217376	6.15114010649091	6.16115913232458	6.05596666723965	6.29025361739277	6.20464198760859	6.13741149991198	5.89001421860159	6.35297537196761	6.17043943394256	6.0949845105909	6.2600096507253	6.25467985283367	6.30902018256264	6.01080698977948	6.28440395641324	6.06626375645416	6.23179090751972	6.125550149873
ARID1A	7.35609862707145	6.84378411795627	7.03046708956194	6.9025568249743	7.01767533667752	6.86561884540996	7.06542332678434	7.03598328240239	7.14722208001437	6.91752470630091	7.16949781394942	7.20419792997631	6.96825803138203	7.56781630009407	6.93989184715631	6.9231096709309	6.82159045949518	7.11521876961285	7.10629107136566	7.4004420342301	7.16865981912838	7.03391045252395	7.05241917954658	6.82353663289937	7.08668846988123	6.86884122141683	6.98459094859376	6.96180732572628	7.15752508109365	7.18934639501678	6.91371889164028	6.96601390336492	6.9442670377073	6.93174224991976	6.68868806634929	7.19031410490027	6.91708801042338	6.97034149618163	6.84062418833078	6.73594129161646	6.68868806634929	7.22930677779054	7.17814933260367	7.21788548951463	7.13865466655453	7.09776088867286
ARID2	4.37657205201835	3.97151233152287	4.58584620601374	3.92542578790576	4.18812429317961	4.63541043800094	4.52907571981667	4.38751458170017	4.29196256903164	4.0785529599579	4.08213004443568	4.44068188982124	4.28437488662285	4.75084112001427	4.10912956868867	3.88686075676965	3.2088151966068	3.64174347575255	4.10509676767935	4.41294380388747	4.17535762075335	3.92371450161874	3.64594249673394	4.1594615178114	4.42069024471643	4.4195920397316	4.59450883065051	4.55499485523486	4.14546293606956	4.22857846160057	4.28518258681591	3.97876427417066	4.20307836421867	4.30179471892858	3.35471747531772	4.67077735222734	4.30267020171631	4.46144619277936	4.37957903911976	4.41624961225059	4.59258282444317	4.14650425194152	4.64866724131636	3.92692619540607	4.20946387801355	4.50491423901639
ARID3A	6.48383901418477	6.6458235916516	6.91633257319141	6.34014964549818	6.82736168340195	6.05265815578621	6.53241137080268	6.60449001230982	6.82037337714155	6.9516332875304	7.03236466417863	6.54359261620389	6.88670751542386	6.44020928033283	6.75311367900738	6.76665812984313	6.85260882343795	7.04795470625631	7.17157328371684	7.06841585733822	6.61886735129693	7.32591808346633	6.88654641944916	6.87329894443462	6.52090976295911	6.53907372978537	6.45119616772642	6.56086842112045	6.60929543677093	6.42615965506698	6.44975272730704	6.54310316502008	6.80881344246566	6.54612427208965	7.26838587607398	6.25876705800725	6.58582067028074	6.60817374121103	6.6601766255592	6.78062965842069	6.55547526404006	6.8516172360214	6.19056533381645	6.64200864624352	6.33412441084593	6.71040437563972
ARID4A	5.46330704610055	4.86996643576416	5.19819117315026	4.99288110606048	5.32666748825792	5.27754690898684	5.209511771185	5.06830828872445	5.27061818434487	4.58951255778247	5.50203496391192	5.18113349599295	5.01784469417739	5.27795572038317	5.36887205281516	5.06584374479884	4.96586643173014	5.2844844253451	5.47131759336718	5.68028996322006	5.37646028950499	5.43076432534513	5.50007375893864	5.07352706362335	5.25738956877783	5.35587704504637	5.49275545575875	5.5355038420487	5.05815672766115	5.06142374928979	5.30023398144968	4.91855762283547	4.64287740266863	5.13666303724963	5.28234619289276	5.36301879697404	5.37402322485689	4.81304675589387	5.18290640202814	5.10362758122143	5.05205651152083	4.80289287415326	5.38086797345736	5.25672344106081	5.44955933496152	5.15798317486667
ARID4B	6.78426983455325	6.78172395919951	5.97525672919222	6.02048665911353	5.9179724234172	6.15270889027871	5.82266597684742	5.83792928679419	7.14439213772989	6.9492664341947	6.31714283335412	6.22143257385023	6.85031497791049	6.54982334979813	6.20873307273503	7.03770870423043	6.75385633376958	7.10466291442364	6.59278046000698	6.69494948327357	6.99969575949895	7.45445861792392	6.82566225191573	6.3707854662994	5.96457819006203	6.52547765838827	6.31087215850178	6.34260830753872	6.07983187700562	6.32106003391707	6.09315249049184	5.87152511354857	5.61607550616236	6.45573918349486	5.69500964946865	6.53078243063844	6.33918067066722	5.73022086668948	6.40094523670848	6.04007705942147	6.52247870875308	5.49483488847612	6.3429238630127	6.45849757755663	6.73332786376585	5.77789983302482
ARID5A	4.72382884798388	4.96098049651575	4.61283316435232	4.02531300983149	4.58873384878453	2.20220079248226	4.2942660587287	4.34333145683202	5.64972821416772	5.66028237217155	5.67303596144434	4.81066408277306	5.83028796490343	5.20144215519158	4.26549028664087	5.17860450251372	5.05018656260277	5.76486080020551	5.45505788644706	4.88312385055885	4.99989094071177	5.17370519957637	5.40157464287479	4.81786682831737	3.66181983460354	3.3935070271742	4.51311182761224	4.99675487913425	4.31841275144958	4.64807655221104	4.41518038374504	4.24892354717078	3.98589491800995	3.76959416951748	4.22651954144602	5.62510271840191	3.7203129113914	4.39217354604255	3.36307068260499	4.0300067500645	4.61744770044072	4.54426366048045	4.18846730477753	3.51909838527828	4.33654150308751	3.54877512310507
ARID5B	5.9111947504993	5.74400095267443	5.70539227281698	6.0158365566164	5.77025911608699	5.44259201146574	5.8408714266117	5.78831226332399	5.98630816406908	5.53447142076929	5.33847174772417	5.85067341433176	5.50146037478972	5.55612306815601	5.78540002931544	5.66194047959795	5.4947726610931	5.39333852968824	5.67744226757145	5.94363184942894	5.88007303331855	5.57397251222068	5.47811449230618	5.56073752058836	5.81918108772034	5.69589982810603	5.91005653282938	5.90734510344591	5.7666243853082	5.8370413638641	5.92801704164549	5.63002207283053	5.66030412386435	5.64643905540849	5.24674340654769	6.11256847834736	5.61129611041759	5.66964883731067	5.62397878612129	5.58392203332516	5.58248924093967	5.73798227157508	5.98001914857879	5.71779223193501	5.96121457969431	5.55032884559692
ARIH1	4.86204090120941	4.61624557076919	4.8580274662235	4.23113735581292	5.11848746163487	4.57180068752917	4.79775644743683	4.84833081073181	5.30267375524476	4.75127801711604	5.54825223083926	5.42528424716944	5.08785754399872	5.50709706443628	4.78281338261433	4.69822223961012	4.47797322024874	5.02186330521217	4.71595122873842	5.35894447531313	5.19106507798622	4.95979693017689	4.58014070005259	4.3682179858953	4.59376886892795	4.79623136048575	4.90668236810883	4.84148280308902	4.68578139832014	4.82374433375874	4.51074594855651	4.9204245617301	4.59835892447346	4.69614618787964	3.85830158479633	5.27951734671605	4.64194566963394	4.70074320425763	5.03031123485022	4.66495062348798	5.16443981488011	4.65659342922769	4.84831849668741	4.56687860576352	4.8912369388393	4.40629658538963
ARIH2	6.56997326389542	6.60565780767622	6.07873489765139	6.34742616618721	6.05270396415442	6.15694377214613	6.15872664793858	6.26990247557774	6.31445025505993	6.28027209774739	6.34141268474814	6.3933371163882	6.41917483392632	6.47605981959088	6.09271087152117	6.64249940502507	6.52678399444019	6.30972297130717	6.53307999177527	6.48634798271703	6.50029138472788	6.39297128468533	6.77432782456459	6.1556466849769	6.26642264224951	6.14313202677483	6.46033786010306	6.38361987414359	6.20232085883011	6.21036748855853	6.48185775603007	6.24589392722073	6.11409882403877	6.33994576059775	5.88121954093586	6.58602415331667	6.27616087004443	6.28822410875058	6.12139786622013	6.2001949478141	6.2045378037846	6.22405161873372	6.61808207493381	6.1746355991752	6.41978641928316	6.29262836426974
ARL1	4.92125888143783	5.08248700874439	4.3575087771094	4.45503025256591	4.63275851789854	5.57111334245514	4.67939745870887	4.18980425828452	4.99396599530546	4.56101482749262	4.52092491827655	4.87439533845679	4.80151847008124	4.11361959744986	4.3023762437109	4.95350658840659	4.89841039472505	4.66553071300843	4.69377182406429	4.86143453828764	4.8020839975156	4.59516102233202	4.8763059966699	4.1695669812109	4.75969861763144	4.90135929740485	4.68857862261375	4.84293020494392	4.4850307296853	4.75177746737472	4.97166332244865	4.34969412810829	4.80817036671158	4.99540909097557	3.99786449556151	4.69117088560856	4.9970212252472	4.51071231722957	4.85987892615686	4.98482052915086	5.30506948045951	4.06883391941936	4.82665816626868	4.80620808636067	4.95524307073727	4.62031025750716
ARL13B	0.474867284631158	1.95707284457004	3.00540535657076	3.47337324462535	3.45689338068098	3.31347074855673	3.47158364533247	3.31898151349668	2.23767283771992	1.48616790207116	3.0495836172131	2.33773609279611	2.43815017852244	0.935613701098484	3.11155679862319	1.3342323290855	1.56785034437598	1.52603701305914	1.34795393672924	-0.0386607143790243	-0.883384719712278	0.0814750482916358	1.86492513510248	2.69571901677551	2.46554978797213	3.7130170356423	3.24228800898229	2.19652218141149	2.49500705596595	3.43558564596727	2.75131874263294	2.39660164634032	1.40710486757513	4.17730381879485	0.854807254523737	2.53450051896269	4.31110347900976	1.09372631961005	4.26170936392173	2.41478651446364	2.31671828403783	2.15749399652472	3.3302066972876	3.49724619546622	3.41167546545889	3.63146287110193
ARL16	6.80074960516175	6.86013059779506	6.85690855988114	6.55385151174553	7.0226165641824	6.42627951669754	7.10198964879807	6.59452317618288	6.06985921231619	6.18098512964255	6.368418097096	6.90731657683188	6.30440871201675	6.58001321617556	6.68532884666994	7.05112997722934	7.25550646630458	5.94374661004773	6.75453444115905	6.6526655628108	6.08264370862356	6.17791710102376	7.19085341539072	6.98128047824039	6.48440793464213	6.3905852043951	6.93912794669114	6.55961499272616	7.08185565873074	6.76770763880127	6.67250245275411	6.90060076883795	6.75752832682979	6.29216417936002	6.62688694594337	7.2270771243517	6.39071310967629	6.90249749887706	6.83101896431625	6.50844786287888	6.52465668341089	7.02227576161844	6.57755078617729	6.33867316886654	6.62106139369357	6.58506480216813
ARL2	6.43839826105058	6.6685411196561	6.40940346111058	6.53988480008251	6.4669309695462	6.85903649168953	6.46321600558949	6.39727997704689	6.34894651128368	6.49332133272339	6.11744613659042	6.32485377274285	6.45858289307685	6.24069674022249	6.1919500128261	6.38345879272374	6.19319596614914	6.32593382925773	6.20401830501177	6.05275512980339	6.32510677439118	6.11865837863854	6.29808637375383	6.26897445076222	6.48199709685226	6.39479970900048	6.48132186292289	6.32269604915534	6.66140215202232	6.57861825336756	6.38250396800407	6.58536242718888	6.71670422936097	6.48342203112087	6.78093321089	6.43667221289683	6.39683618953701	6.60795121750487	6.507917471776	6.42219981003559	6.46410378173557	6.64259217276912	6.58623685599567	6.2642006776803	6.45802502148462	6.60126561814339
ARL2BP	6.430333693725	6.26521523761358	6.14623273398836	6.38465861728814	6.11108481810884	6.12421328171695	6.41353352697482	6.14985067456654	6.47697090934199	6.28679809928704	6.36064939259537	6.66656136401934	6.43057594951703	6.68604250279261	6.26928812572624	6.38630001245017	6.55383058520171	6.55457259210784	6.49443401044965	6.52206156291896	6.61405518531135	6.26790652107841	6.34385183112236	6.38630001245017	6.36414978576326	6.36498381796293	6.38424800443458	6.39337166891799	6.1777151183699	6.14625063123307	6.27060412875819	6.22711862511277	6.26973399592206	6.15943969364867	6.51050483188085	6.48090274328227	6.06155962200417	6.42739115402788	6.16489040066199	6.31531042710031	6.17780315149296	6.30919185030115	6.25262621531825	6.12058478312152	6.09441114616575	6.54741304154511
ARL3	3.99874714463666	3.88737443219062	3.97390541487875	3.42858793113768	4.65423181158079	4.12358299785863	4.06093173210673	3.11934202639032	4.12086415650873	3.93057373392458	4.47417415390036	4.34270152227756	4.48043593471301	4.47072396375921	3.49725452475034	3.88765692754198	3.87923598616308	4.54138633543884	4.86649205689578	4.60949146360118	4.4987017917356	4.41079224624326	4.2583089344214	3.9313469573548	3.65539636440712	3.84405773184185	3.79174655572968	3.68607142725774	4.13220925879754	4.1344573411717	3.54823084443788	3.91026992828454	4.66834969547323	3.59268895353385	3.64532647495247	3.40225381833982	3.41351105983975	4.44081363488016	3.98999404286218	3.78676853503108	3.31952784779263	4.09470273643521	4.06266418138936	4.39818320750711	4.07789421657417	4.16119805406374
ARL4C	4.82413017943962	5.18720888233623	4.90164297734821	5.41327583310154	4.98679481252078	4.50905165475716	5.08226350240789	5.41327583310154	4.86323525017751	4.85442204340804	4.25314831994239	4.38082333430703	4.76116800957962	4.21920758744268	5.18027294327072	4.34542721695549	4.42417437341242	4.223544881962	4.39585476220872	4.23261893449681	4.4002497530924	4.32833939852838	4.24926115113151	5.01032753395221	5.14743281325726	4.90541673982204	4.91259264367052	5.09931458751366	4.96068678836175	5.10354396459118	5.25020750383587	5.00898386029727	4.80302316518061	5.2173840959253	4.26929171046088	5.59075728877608	5.13601717676292	5.11102247123361	4.97769018169069	4.7092509185405	5.14760603807647	4.69658662081904	5.28303688838581	4.78562056541786	5.10116005691743	4.76874265889304
ARL5B	4.6609415395921	4.43481884986557	4.09597276409561	3.33818797770514	4.36018869835011	5.54607914951836	4.35742551931133	3.0841417130559	4.00366105045061	4.4392165748398	3.58411026047728	4.10305419706932	3.86308925994722	4.33347342721455	4.34126593568962	4.1464270482403	3.51278855731019	2.94331890608062	4.60062006681002	4.23102311718616	4.14201939126888	3.86075472897842	3.78226150474849	3.56535457851405	4.13387010097453	4.10227537609029	4.84897918810985	4.86803519930687	3.49406941407407	3.73807965418049	4.64940551400854	3.76783044326267	4.06763341496313	4.65196677922151	3.18860637378835	5.04976403863616	4.3052479849763	3.97999520764365	3.95869688556658	4.14034438945066	4.02399505949499	3.87029711859882	4.92211607721683	4.09682256639135	5.25429459890122	3.86090913952143
ARL6IP4	5.80729342242652	6.32278773070045	6.1074057434084	6.03331869780479	6.00549568474603	4.14642132840605	5.76493685794516	6.05347602850322	6.0491214851518	6.36937921761779	5.77919158456027	5.67860099958579	6.23917935961475	5.64254252028554	6.15923934187458	6.21834997476622	6.12610779696209	5.81453450130191	5.81589283752941	5.32724723341124	5.55811844210655	6.07066431869579	5.93898346841055	6.16904305529847	6.07166773684727	5.6812664102575	6.05542314153042	6.30524760031495	6.00275167298749	6.07166773684727	5.86632728297865	6.0740916346222	5.53130457565767	5.43135056783385	4.98685620356219	6.07278868888645	5.43500700621384	6.51863612996273	5.74535329439914	6.06397229574237	5.71047263100309	6.52426238342921	5.82883268418768	5.64797725267596	6.12256094336582	6.19083544421413
ARL6IP5	7.33761833531553	7.57015079210087	7.46373474907467	7.8659693366637	7.53493929407153	8.43777615966235	7.8257706244494	7.62044080173568	7.42996083401248	7.40590381952404	7.17337712233986	7.38175172449943	7.31683201545558	7.53884286757514	7.62037413507704	7.62653688826329	7.27340775158428	7.20874602913879	6.99797512580248	7.45893851383462	7.29268852996455	7.40209283885833	7.31096073425802	7.58988165179585	7.54471894786343	7.81062339959471	7.46109409946919	7.65200654490364	7.76139595008211	7.83537092590108	7.72301923306895	7.92513052002924	7.59346980628017	7.74762995764499	7.53171993811443	7.38156111138355	7.85994429486242	7.43726324597958	8.0043370133896	7.78847457584478	8.10154607474894	7.6337990455601	7.60690210067822	7.6337990455601	7.68488282482358	7.62258000399727
ARL8B	6.35068673953138	6.02829673553171	6.01057512398166	5.93637916403902	6.04045377435072	6.17334908404151	6.24136122407514	6.0080488052673	6.24903217696849	6.13441708967721	6.19198479685464	6.29732941046935	6.06949534213216	6.36142147455658	6.15967653055039	6.13132107463069	6.18407364229895	6.02599848090436	6.03806495724738	6.4261609258989	6.27083261244334	6.23959815037872	6.22492874409703	6.25813101103441	6.06987323181693	6.16205664195862	5.95629718508645	6.07399530021092	6.17848554938229	6.03355961341253	6.04528327810818	6.2384155922954	6.16879730739023	6.07872666541715	6.11260764730061	5.88709053736554	6.14734284940968	6.11539647672839	6.25721075430921	6.15366301498495	6.12162075442532	6.3687474610706	6.04664160999934	5.96098884661733	5.88365902048376	6.05313988833191
ARMC1	5.42286524451174	5.84096809134199	5.33048930753068	5.55380650205316	5.31741184389378	6.04601821172006	5.4015675527654	5.45533862721512	5.30342739705454	5.1289642140626	5.16512993265439	5.22412407814909	5.18225586922613	4.93918335689424	5.37748027406336	5.55464573051491	5.29374591529069	4.95424903519248	4.88383867113352	4.96751171193025	5.12782821253757	5.32644724857278	5.21756418092751	5.5059377908447	5.67093588862552	5.68771431737741	5.52939574732625	5.72245966294892	5.29551025444208	5.47764154592844	5.63692004168793	5.41085957843775	5.32294739154475	5.60827096213101	5.17688870022931	5.31071444806009	5.83613489920113	5.49401877648893	5.66352428673698	5.81300454473765	5.91363200336674	5.32142284371407	5.71429759424157	5.52101703823198	5.43026226806294	5.16805436664669
ARMC10	5.75719086294415	5.1929398752464	5.27470159654572	5.4922845763714	5.30802852582695	4.92008842962539	5.57244125344854	5.45080654101752	5.75638212550047	5.45605198751135	5.93483545725384	6.24273257728133	5.56223264014187	6.27682712725019	5.44877643530489	5.30216661534753	5.57292928820596	5.89016745443384	5.40374754414747	6.06554165374931	5.83852366274788	5.74152846896846	5.64537716034859	5.17092138655409	5.3842560046539	5.24800783340503	5.26425450270557	5.1743311072658	5.5126092871115	5.57517820504713	5.48246925656029	5.2656822032548	5.77514262682948	5.25542665080288	5.12097297223699	5.34319516592911	5.3104137729708	5.86231477656184	5.19840152275451	5.39862783990548	4.79341927534579	5.52406065261765	5.50354337229603	5.42754732719607	5.24923099724882	5.84327935900298
ARMC6	4.57766687544857	4.97019646307557	4.71217988927991	4.77428587197717	4.88780810610946	3.56712103276824	4.96983945466353	4.55436915616861	4.61685301730874	5.12175558370461	5.0259428779101	4.53933936009459	4.86955327188465	4.41067620142657	5.01304410131304	4.85236001479011	4.55669891958552	4.64303202903994	4.65216165659363	4.4309805140811	4.48066391513434	4.56953673338389	4.39425435457954	5.17546379028278	4.54632365467926	4.3783407365135	4.45805941555232	4.38532193381984	5.24855573583594	4.66962575929162	4.62181664269252	4.88765531807612	4.65656786709907	4.27936457675477	5.1215650199269	4.51737981864348	4.20927493148	4.80065176829676	4.28041537778439	4.63047719784072	4.55937886379109	5.27349810669093	4.39571375479854	4.52742749089717	4.35755142400137	4.44501358177447
ARMC7	4.98928470071765	5.52401851594503	5.22182872402113	4.97312629133727	5.11032750391827	5.38685382440674	4.70762756489637	4.99336840456889	5.06950126774261	5.20556517586888	4.83493681231278	4.72092708043107	4.98826495679671	4.88631242617637	5.08049145602561	4.92432861778841	5.38020064541417	4.88944638913783	5.18729740559899	5.03120038802648	4.88873692096064	5.07066603777637	5.11026762741949	5.09220099371614	5.18967686740856	5.0186782558883	4.98224851262209	5.0702555052609	5.28752143777126	5.18359884236382	4.91446930340798	5.20571192061379	5.12912398014378	4.99455810953595	5.62218777533277	4.85439352607926	4.92480763690869	5.16704274832475	5.15357805550921	5.10948921265435	5.23733046208061	5.45916547760063	4.72428527270169	5.01011736675277	5.08222461198497	4.97999224406872
ARMC8	5.22349789583263	4.51122307501086	3.21487908191091	2.83472882746391	3.60245495860106	2.66573038994666	4.22877772353627	3.30310556020853	5.6022735624687	4.52110472834409	6.15413511994749	5.9897523665447	5.16479025974354	6.16319974920796	4.25800894513409	5.10628997784625	5.46677498197592	5.93376707582768	5.58883309348835	6.16531695791319	5.89516837243244	5.63664613672985	5.3852164009255	3.9569359414659	3.98573666868592	5.18452719395884	3.25147125213378	3.18431879294685	3.72420538989644	2.95520786874809	3.68285904707618	3.94445657390585	3.23000153284588	3.9651495918949	3.98757215509542	2.75642979125519	4.29903487475263	3.71966534823341	4.1092538421666	3.64896201344531	5.01180233487275	4.26832884686976	3.36840275526036	3.54854161974013	2.79147697236461	3.0295658589167
ARMCX2	3.77277434112094	2.97098774281568	3.11800571987001	2.9285088256876	3.00584457772845	3.75166386550563	3.48982081893899	3.72241620359563	3.49774762278094	3.43146467060726	-1.83499493463831	3.50535607481309	-0.0268916322734456	4.06498734993367	2.49143716788381	4.28566508477411	4.0340041779209	4.14325446513434	3.51778056753463	4.4968891030055	3.82832464528704	3.45439636194346	4.13237939122759	3.53642372464452	2.61192203504879	3.13086472282398	4.80714694960643	4.19042068574375	2.55060509884107	3.79616642070049	2.90051008080311	2.85367447134578	3.30384598750457	3.79729799383765	0.337082941007981	3.45944149568007	3.99940442366148	1.80487496901057	4.33636932347704	2.88510736031436	3.51273301894388	1.93177118309311	5.75445742743821	4.46680979269266	4.36578905562809	3.0243465121359
ARMCX3	4.78115494353235	3.91454356088478	3.93944141185732	4.43529570093812	4.24085874439767	3.32404238659366	4.49079502063603	4.67831691420471	4.22564647371196	3.59055225119574	4.69865105688941	4.52571860255147	3.4682813708684	4.18862798446571	4.18712982494415	4.65076256949895	4.62958973058677	4.61919355435222	4.27613859898581	4.88413447232263	4.32377605558394	4.61887686934009	4.5061712454175	4.43007059745238	4.18158737676612	4.43556975326194	3.9094416938156	4.06024301214122	4.18911739881028	4.59529623489779	3.70516958840446	4.10406406473125	4.51301506819794	4.37611877041447	4.00918175661057	4.14721671483226	4.8633395199884	3.67431060041367	4.66478267774851	4.04834090985401	4.57628638988681	3.607429909537	4.25944099513099	4.06797445007181	4.46736883054236	4.25025753881543
ARMCX6	5.22157486785934	5.32223031605858	5.2312065555088	5.6069614800083	5.10763755649679	4.4781719372561	5.61911846209313	5.64980458690611	5.53885241473776	5.70793524633263	5.62494787290036	5.60242626844586	5.45796027674677	5.41977405377487	5.51156411137125	6.0747125579197	5.74789173452428	5.82020927237332	5.3673202628226	5.31948444712587	5.63635818029283	5.58496136094802	5.67378838898234	5.48815499552091	5.37197074690645	5.18927454065041	5.30445551194124	5.24946420027716	5.02685257622482	5.64655868535385	5.14878925533394	5.28570108756187	5.25664490157859	5.26813497486328	4.79599208649532	5.58902529796651	5.16056638522946	5.10651866340638	5.0250027300561	5.23372614849701	5.60307119072812	5.06222525426148	5.66675530262466	5.17262755850511	5.604498933906	5.09206931158546
ARNT	3.95394403989443	4.13509028995732	4.39880940168428	4.68224512703972	4.24981512020872	4.69141611502997	4.39244200485433	4.3904387242564	3.93479432606461	3.76222155331357	1.75893072131588	3.55308053110835	3.98372414800258	3.10941185554508	4.64460002542261	3.73948904552862	3.61146807440283	3.30604936009921	3.27437458498898	4.04529419846335	4.05789781237629	4.01634377491884	3.44212872972953	3.91338136587113	4.01266663410451	4.1525471295785	4.63633464345095	4.17948031990397	3.93778365795078	4.16552235219662	4.75327980082421	4.0484133658624	4.70013374971099	4.89752970737608	4.54360333852781	3.52484180371176	4.46798286741283	3.89380274015332	5.05128795633345	4.72756504886143	5.15632124956228	4.08580948467109	4.87053730236469	4.41459917450437	3.6471492121609	3.75204036126794
ARNTL	5.98156278989874	5.41652040583649	5.86376409611303	5.7694402658609	5.82737174918744	4.14793563277632	5.76753060618494	5.9198678489547	6.19654584150232	5.81938409447771	6.36833660736395	6.21524664628343	5.8370021907927	6.37466351221971	5.9662016153726	5.70509310338663	5.78820607224016	6.40696128491766	6.42736633214225	6.69221353352669	6.1733212746901	6.0363572921986	6.04123365654837	5.77555171578657	5.683919756222	5.4550224474515	5.37153937483921	5.64707454341656	5.04944512426334	5.84781813524402	6.19160500073473	6.13566460859303	4.62656799748495	5.64278719025442	5.20150366188382	5.90297785108628	5.91261193372531	5.32109874216325	5.60326510177143	5.13305579668198	4.84309530281938	5.66934832680991	5.66420406171716	6.06378374116871	5.37330480916337	5.69041262996604
ARPC1A	5.77322993024706	6.05155737114503	6.11070623875924	5.78216707292645	6.02769776873562	6.62094380398215	6.04346564526676	5.92893897714358	5.94606179330524	5.89344025506942	5.95656520261596	6.09880351368398	5.77309314084617	5.72684840821937	5.92539720562649	5.87579850047561	5.95883713858707	5.82651000453139	6.05293418947488	6.09367697246994	5.81279890178439	5.79882678307871	5.80134341905144	6.04135410816718	6.13708299963883	6.24563488351536	6.0455669721147	5.98486307929375	5.79313454056626	5.91379003727026	6.08722921512781	6.045808358755	6.2911183800266	6.00545848424546	6.35524732694106	5.86652457859723	5.95412374071024	6.24226665394432	6.04602978707475	6.11525044598262	5.97383801266053	6.37138087723896	6.02845685934577	6.10825160245593	5.67858778573488	6.31704841338509
ARPC2	8.77788964663133	9.22126214113084	9.15159063146263	8.97340673244899	9.12623287475569	9.4925871814156	8.98925910905184	9.02993573230926	8.84849797404528	8.90487569419746	8.89006823831931	8.64403296852659	8.90487569419746	8.79991285652128	9.01262721245492	8.81796155793532	8.76649442534186	8.86840583758701	9.00125052986832	8.9841258954463	8.88257741822025	8.97396868671483	8.7219226010369	9.09562358586821	9.09020152582068	9.09415189080313	8.956080622865	9.01516749679182	9.02006091246198	9.01006540297229	9.14215528065326	9.08531578400406	8.96294722789658	8.89807374277606	9.17114540109715	8.9887182611717	9.02917990279597	9.04879430592609	8.97911149520597	9.04335981190546	8.96972609151271	9.03796563751422	8.95377948918341	9.09185075712154	8.95041734306052	9.07234491218423
ARPC3	8.33117374325534	7.43078843625125	7.85117670107064	8.03468212220284	7.95026475011333	5.1265848286162	8.36730911352787	8.19510810702992	8.47074271173338	8.07733288903451	8.81194626390142	9.02998026305345	8.39473361972863	8.5354890104198	8.3325970115519	7.97926192924132	8.12578854827068	8.67763107426312	8.39090563092237	8.90042608738542	8.62942952296402	8.48832368635584	8.41157273172452	8.04156930998368	7.40387211067645	7.83464605258052	7.43616432968495	7.87865187651094	7.72951268266227	7.23972912873369	7.91105735375657	7.8198964567954	7.40756481181052	7.6396551881994	7.25006496835373	6.77299273039776	7.33793916791028	7.34194933997109	7.35129558951879	7.50041781281719	7.7404061062942	8.07363666643197	7.71514254396727	8.03564746267078	6.61898328494245	9.68775648630916
ARPC4	7.91846087133228	7.60753283995398	6.92803627451017	7.24421961126925	7.07229334364649	1.18259370857314	6.80976641158586	7.1670940340818	8.7047114471006	8.57396620454265	8.80253956686828	8.68993110751971	8.69437875010485	8.71460818966707	7.79892701659142	8.17285311427481	8.26243672302941	8.77204139204074	8.8798708611115	8.77932665066068	8.69705650263142	8.43002541349578	8.34509008194025	7.52449467994996	7.38565990649246	5.90261950194812	5.84394413455355	6.93944845105985	6.93119902318833	5.66009891121459	6.66850881258094	7.79021248563274	7.55061922565552	5.67536214596006	7.90735728633002	6.12699583302107	5.3982851493386	7.98082013636111	5.68531006340381	6.74858303253261	7.40265374448724	8.0690168795308	4.99644731273648	5.91852679129295	5.92965560665613	7.56969409480353
ARPC5	7.77390577661051	7.82723231439516	7.64854139378984	7.94681801410107	7.69402752681984	8.06699673093541	7.80525105391788	7.90162924550138	8.04550775124003	7.83673474237823	8.00737265163355	7.79496772070492	7.85420032418285	7.97307136598938	8.04253013381436	7.87733776300189	7.85673366728783	7.93150269607716	7.92133860456275	7.97090381213846	7.86696578788094	8.01879926039164	7.88515705408311	8.02956575422852	7.83865929669016	7.90630483764978	7.77654970795702	7.75041552756384	7.80392350619581	7.8369274009655	7.84741095577908	7.78644844519974	7.79340183776876	7.80392350619581	8.00562026816162	7.70479324805175	7.86109758264105	7.78978194721303	7.83779433854486	7.86039861881259	7.76207310873737	7.82272131965089	7.73177178207166	7.83429993288519	7.72737015882308	7.90243176966063
ARPC5L	6.22115103274021	7.01543557592978	5.80539653142861	6.00384425106093	5.76709725568365	5.09876296964846	5.96450489432452	6.01203371111855	6.10508803768511	6.26694497717138	5.5639504315536	5.92647979377755	6.2580018030123	5.86981550745918	5.74450010151688	6.35450202249207	6.38474103451405	6.04536924298281	6.31404318011024	5.87483340147928	6.29340406438377	6.39362909729569	6.16000002806207	6.14312488396607	6.16344240581631	5.67518252193641	5.35287436415451	5.77592448943529	5.80754253674569	5.8232277429607	6.44557561784563	6.28713499662308	6.27360536532017	6.05370145598913	5.43467857582114	6.31405680890482	6.05987427275332	6.28317254137503	5.88808800905837	6.00374689501657	5.82088444241363	6.0486967062299	5.87236309323857	5.83071482531165	5.79454006108043	5.93311830620925
ARRB1	5.77969453270158	6.17935716778106	5.9769236136057	5.71454597381226	5.91291874126502	6.03248996815455	5.96167642541379	5.83175655736344	6.05488205572288	6.30171010756045	5.95998525612732	6.0778255446734	6.14390154226258	5.9309614768639	6.05589080869293	6.16376084659006	6.05430811865623	6.41848963833994	6.05642473483661	5.9285303261685	6.15156902898241	6.35478960826989	6.06856175662309	6.10348726015358	6.02194641455488	5.80476721443351	5.73324583090753	5.91683946767184	6.13428643463849	6.13200244599206	5.77047198711578	5.94261483582662	5.89850131514715	5.93647197065768	5.83819549737461	5.82220416947548	5.86153002197437	6.05860187063963	5.90277127632348	5.88402327795254	5.99686514383138	6.20971000388229	5.85686422373851	5.68027187831228	5.81805581534473	6.10547685780847
ARRB2	6.04727982477158	5.82321478788858	5.89080238328771	5.79403079381658	5.86750342277138	1.40861608262936	5.86132172098548	5.87535120194395	6.86127519263427	7.02280703325714	7.0998877828232	6.67011587490933	7.05077447971762	6.95035418632561	6.2418890834918	6.54439217591093	6.46053182832533	7.15949214804412	6.82659465758585	6.67972855670996	6.85641565925581	6.92333340114421	6.74391809698856	6.32650793533559	5.87423576768627	5.53870415482717	5.30635665904273	5.50561049802178	5.74375814533852	4.91559855759691	4.88380071766714	5.36270051338665	6.11232529260647	5.06230818100805	7.36882552934824	5.2949254036442	4.68352388193852	6.11609766192895	5.16678063228115	5.41285470869786	5.462722705381	6.28172006438417	4.43486026068955	5.52560059213629	4.07216133702652	5.97074393814679
ARRDC2	5.46249324843193	5.66335073949398	5.98084572792022	6.29977581816532	5.73608442783494	5.75910890462264	5.73861620513214	6.0292190399772	5.29512782747134	5.7980728416124	5.4052276413041	5.80451389619959	5.68339759139526	5.26048959182634	5.85819410588045	5.73764925651459	5.86704414423643	5.16112750803317	5.84929702014029	5.55759102914588	4.94445793934808	5.13469221471497	5.59553527509619	5.69194026240319	5.84221153852911	5.663661200894	6.10837964312547	5.868069817797	6.06835612102098	6.09146413214811	5.63520916122206	5.76991282254798	5.61237370389149	5.54323132464438	5.380770377892	6.4417079475852	5.65561224791059	6.04916541145012	5.50829043701393	5.65154229441366	5.82255359160868	5.9604454894363	5.95978705806751	5.52350244945951	6.02546632948443	5.76413661136294
ARRDC3	5.72146176304242	4.57198718070941	4.54085984071373	4.70309767616712	4.86456382909114	4.73913567991217	4.96774312091166	5.23220974330677	5.86722436114317	4.8747917961347	6.25952407140881	6.54777999247912	5.25948789942994	6.47580280404025	5.27105631687885	4.84435741978831	4.8859105383712	5.82608083907847	5.2959750112277	6.15032576625091	5.99728154178659	5.45623210899015	5.34616736052574	4.86723093583681	4.51100994519598	4.73460977751895	5.11622992646215	4.97361536003239	4.85143268602828	4.89230724393827	5.02423806128599	4.77144011316509	4.57102644563764	5.60202535201767	5.38501702607296	5.77365054689766	5.36252148054069	4.82996653190326	4.54115953728996	4.20169286491178	3.67794507058897	4.4529121855158	4.95161210584155	5.229216457329	5.63676609641859	4.88797828877232
ARRDC4	4.3617154012526	4.27433912052567	4.3013019678578	4.16298382104747	4.52336652023461	3.80871140796514	4.43608791355961	4.30338601769102	4.52999593608718	4.64368548510007	4.17564917896147	4.46555380386374	4.6047809509444	3.58378912522511	4.12878750178591	4.3869737190762	4.36578702822438	4.40032131375815	4.16946358265632	5.38013548145052	3.47187928598957	4.37968579011971	2.83395854644378	4.07623978683866	4.40653693145914	4.44318083652796	4.45379486465353	4.42795520254125	4.15551141625149	3.78356305282205	4.56727454670703	4.42385770130192	3.65290233791516	4.48938682472076	3.28651280646338	3.32910573252777	4.73224930202295	4.54626142219102	4.3303926999309	4.20462418912828	4.51350563104564	4.44278417533329	4.79821047779814	3.63949888029555	4.58511102948931	5.07693147798753
ARSA	4.68173542167849	4.83433097294148	5.32311834915941	5.24680010486501	5.10527093598495	5.57106044795248	4.66692456090742	5.20077973119962	4.83160385721852	4.79692330636762	5.30572718888067	4.8299160566372	4.46736236480626	4.41578456185287	5.07599365025751	3.82712673490425	4.69282286450151	4.66024254143184	4.88496994887976	4.61804926293907	4.43828385025366	4.70218930072063	4.1428011112208	4.82710986636096	4.73016199812084	4.81159854627477	5.01977499548898	5.14248521361828	5.19012772644251	4.8872572404357	5.33914753973767	5.24601328658278	5.24456623566562	5.01477724152559	5.8320743176658	5.01426798610929	5.04282152308738	5.22675396661772	4.4455672472864	5.41281258446146	4.69236015493851	5.33350381665631	4.60088268097232	5.20918334230693	4.99494123767635	5.10879815033865
ARSB	4.29183538477547	4.00894342330012	4.5794789905105	4.48787739761341	4.59982689880939	5.19035299997159	4.27915124267209	4.40211547256475	4.42605095426873	3.67551015202661	4.16074586219618	4.01111451531884	4.08337982169465	4.24374212211368	4.91089947258925	3.90224968253647	3.91820106471817	3.12955140279337	2.83475948553071	3.98758489911047	4.29149082419778	4.05412548294095	3.68047964171965	4.45945523617318	4.56269971912431	4.56454955992386	4.71158065211605	4.90959514204057	4.38018461224493	3.83560355387454	4.46974573409544	4.43126619749908	3.49621935898231	5.12641124133322	4.0500498970845	4.40656552518569	4.70206157707975	4.6026393198706	4.59773022783421	4.88977895609641	4.6106639970918	4.36802517972141	3.8383759206032	4.66415971314654	4.55165602365669	3.98356139061951
ARSD	5.16483689904049	5.62468524146155	5.60784002913089	4.70189944563355	5.55448669215141	5.96314882843716	5.57332042077707	5.3130142744421	5.10320060965909	5.53379915842596	4.82988335470336	5.15743685298163	5.24172685123728	4.99068769539101	5.25930830485201	4.92298244696802	4.47576347367028	4.91226388369152	5.44851123595224	4.58829720941438	5.07846521106488	5.30706417263201	4.73258507887614	5.10962798204186	5.38872750447267	5.83849257864015	5.10660705918942	5.37759057478897	5.31679957737331	5.31878556217806	5.44930605050364	5.38872750447267	5.74406316806993	5.62908570777179	5.80864918902245	5.20232226234014	5.14884816496237	5.83938528839749	4.89991114339578	5.35773644691975	5.31330071101663	6.12526565400237	5.47165740326147	5.17651471445715	5.68033830504913	5.2145338416589
ARSG	5.14718942615735	4.9227272084745	5.0458982503538	4.84938617735735	4.96198900516322	4.86587778271372	4.98561680074879	5.2512759145768	4.99262530718076	4.91940973489695	5.56860202386073	4.97288386699685	5.07779105979745	5.15977183586925	5.01433155697137	4.77278326788731	4.73777043373036	5.27300542219694	5.3749768077169	4.98766245142568	5.11688051827786	5.1784167082367	4.92984818423438	5.03944283240363	4.96300687499238	5.09067276418384	4.72661928671564	4.80059987956264	4.89483997770328	5.15719590754655	4.89453421403387	5.34980182510919	5.16538539583377	4.85283898124124	4.63332256788623	4.76213065545972	5.20056145754943	5.05872609524276	4.97299987448156	5.07904052647469	5.18916367960189	4.82712104927232	4.93653839928671	4.83247952321945	5.14178995482878	5.01451643995832
ART4	2.66752095783293	2.57055458635311	2.91329864898577	1.74378147628102	3.61588629460379	3.58687163021884	3.31262098198818	2.93853139472529	3.60755178283254	3.95527473250147	4.01711210993569	3.77560463644545	3.95172742163234	3.52194329930548	2.59134779727084	3.98899257211681	3.87508145277606	4.49034746820892	4.34727243474308	4.06539465470414	3.81013044178374	3.85779450354568	3.65866465075211	3.86754399065414	2.94285207958228	2.44650272862688	3.21734507734986	2.48789409331431	3.14309987011405	3.03226210633981	3.39056358381817	3.02381551689279	2.82864316991935	2.65480494064808	3.60544907137567	3.72380915072124	3.1304248524569	3.29294202651654	3.12122719467554	2.43214824809177	2.41648427215456	2.70490108030392	2.14507068053073	2.37411894954456	3.28247835052017	2.79246127530829
ARTN	5.55369255120958	4.9601746651542	5.36578690348299	6.01333421299946	5.44739808514142	5.32474388587566	4.981235001161	5.15835656921454	5.06326309971719	5.26772265445415	5.91316935395418	4.16751248908971	5.71462285393716	5.07508617908456	5.46282550368122	5.16438238070226	4.91315504073903	5.4147243915014	4.62943539334541	3.82550772091564	5.25295691962683	5.46193156056514	4.50478575332371	5.62191389479176	5.33689836543509	5.04075462992428	5.37142383295535	5.44068420758487	6.39392553368884	4.8258420310247	5.62189724958149	5.06034702605337	5.51924178858453	4.88334671120855	6.44011626390101	5.31788739617753	5.14192024444631	5.19751033231971	5.5293873250593	5.51179289071621	6.10053014077096	5.6282695542083	4.899980335247	4.85433386955614	5.09630881292013	5.20028527128692
ARV1	4.60691795054557	4.73393155622169	4.92108335998198	4.54422022186114	5.02204978377978	5.57905218231582	5.1495695658139	4.80495557956419	5.03861633876409	4.3333834487209	4.16095229642276	4.9609626096476	4.55266601767305	4.86826680816467	4.92454575363833	4.74862169500741	4.7920667145737	4.69768716614678	4.78124602015259	5.07785488076915	4.88510261994193	4.711595506412	4.82049949918589	4.47870224996252	4.44000665038893	4.91735883417032	4.93176709031725	4.5717422286296	4.96697763275567	5.06797024261004	5.06405516679596	5.24481099955845	5.26772304055552	4.76487849250912	5.13218730036446	4.63836993466601	5.06029126596476	4.84818392008149	4.69245826355433	4.95242886199719	4.45378657304879	4.81243915153341	4.99486495849389	5.02053860661437	4.98692887154832	5.23287972340943
ASAH1	5.51043733893708	4.73285016717018	4.87457827823143	5.36372725688189	4.83453282866284	4.68914790081299	4.89516620851658	5.06773502945872	5.81040937304643	5.4993475425731	6.72997087977833	6.8961084678332	5.57798484413314	6.92443181792291	5.38779992747361	5.04826105316078	5.43069821919243	6.09164003221792	5.40381282297176	6.07934248234526	5.99436861742898	5.6163346834996	5.67545338120329	4.84959145914479	4.86072566296925	5.02766889763621	4.71525474935274	4.89891781554859	5.40938016029195	4.74069374243607	4.65748285205187	5.05620681846279	4.98914909180389	5.17127812285178	5.46489078074623	3.69712217096656	5.27000161975239	4.70137061935736	5.49687344498813	5.28635792133186	5.20659020899958	5.48339698757738	4.26686710602819	4.78735519465709	4.65782649920818	5.27000161975239
ASB1	5.3922025356601	5.85059087333686	5.05569231026425	5.02564652707821	4.84572683319431	5.64941099070469	4.84572683319431	4.91675524361099	5.20007074987422	5.23216879634393	4.69150383311166	5.0555448563264	5.13799870283209	5.1499659771246	4.98355851117107	5.55119614674022	5.42112265871836	4.73386212567339	5.31629873357639	5.01882236992192	5.26009694375922	5.10566550987148	5.4423196225892	5.04962156832256	5.34892677370195	5.30982263568446	5.26910598909018	5.22708915731307	5.18285067614905	5.21522163837967	5.09728320169596	5.53207490030468	4.94589612271329	5.00280093145254	4.22961455916445	5.24702849381661	5.21110113640822	5.29863204045918	5.34535932600805	5.16451305435581	5.50490269898647	4.99963145158937	5.33289489772954	5.17301672144206	5.35485549339789	5.39616957996197
ASB11	3.60981149037428	3.70501023947961	3.21696441024755	2.94920370093426	3.07373642204661	3.18149229198239	2.99013931725974	3.21656585934493	4.21977795141147	4.27852359864832	4.48521130482015	4.16268329736638	4.15840355389706	4.03842923067723	2.67608052200788	4.16745411692048	4.09716011190014	3.83840315666664	4.18612850348013	3.77142444391617	4.06747344121284	4.34590837396659	4.25259571893808	3.77361004187725	2.82537634589509	3.65786132124848	3.70296530659698	3.46507980747926	3.56796434422438	2.64128966556797	2.94770222909919	3.05869187537669	3.5088480150011	2.78139529667811	3.76993828170913	3.36537298081911	2.91190663739816	3.08102070691246	3.30484529376749	3.42005788220681	3.22206505326679	3.73333879436227	2.45259219416651	3.08838890500028	3.1244963966251	3.40692485662818
ASB2	3.53460538310893	3.53573412073447	3.19516104991388	3.76770902536173	3.54431287398334	3.90788049131881	3.09857011480524	3.71775623660857	3.34780252803762	2.6558482965603	3.64026246195233	3.71746438077854	3.9706355283635	3.43345076850416	4.07490873781894	3.73311289749698	3.70121223052698	4.0182823769913	4.00816281576695	3.51676579591434	3.65585626612111	3.80129091109931	3.48498893569902	3.62102084940595	3.46226741490861	3.56232158798843	2.85262428413334	3.5048669036506	3.60437144731799	3.29656138427206	3.70680347666529	4.18119863529075	3.72101089082106	3.52010889720333	4.03727954378811	3.51080284269474	4.04188360264389	3.54591696623353	3.6086843623499	3.70713400971805	3.41069550517998	3.62673661196849	3.0960330766007	3.1816211610585	3.12297218793032	3.57345557432828
ASB6	4.87613814776037	5.06195987199048	5.17172175843773	5.05036275819578	5.14811548398387	5.25418784737214	4.99398140466223	5.04740728274918	5.07916240187547	5.19059220088182	5.14196517647826	4.69609655033162	5.21700825299342	5.12947763277301	5.01330607686986	4.63856618062137	4.99077443858443	5.01121829651485	5.0262372035175	4.95851565431576	4.79842748616234	4.81084155564277	4.72268812755008	5.00291998171865	4.96248937443242	4.81273896382879	4.95186083390572	5.03861601232446	5.04726700712784	5.29539845960522	5.17771686049899	5.19462342695469	5.23930902781639	5.12803715565253	5.15041448456951	5.12453380981114	4.98091356096473	5.00105035930502	4.92747357909667	4.82658138901485	5.01242011421148	5.30998169651584	4.9807257069852	5.12379415397273	5.16076660169858	5.15677438381886
ASB7	3.93161095146856	4.28494212680873	3.69237916870297	2.64328001258299	2.55032327018245	4.68421109371313	2.65584859588046	2.30473356246233	4.22748644275151	4.09591094789284	4.60401043016608	4.21673944428626	4.41290387992981	4.54886115843932	2.18356263424241	2.89765339549455	4.47762084887505	4.08069256460435	3.71614582898432	4.43615842147793	3.54026534058763	4.47985749046421	4.05532931432267	3.90793579910126	3.35102898321387	4.04853544078496	3.10706841789721	2.70524680709979	3.16099344510801	4.64786900788626	3.03860655983216	3.25029158112137	3.47124385319057	3.86000077397044	2.28907157492217	3.76570665374095	3.21566219097242	2.26432196108309	4.44874012424469	3.71059333959177	4.64561740996644	1.91875897371918	4.20572575731661	4.56368392674819	3.69814119133131	2.80072718729631
ASB8	5.54432230191723	5.66745118450805	5.60378678931666	5.93210776177785	5.53927668819461	5.7176511005479	4.8476650692566	5.74100414768292	6.06352234317532	5.91044416904272	5.68399474976009	5.86818119524417	5.95411782666995	5.9670512692493	6.15183193159779	6.09942423554565	6.16876687993181	6.08974420896176	6.02452290823154	5.25969574794941	6.19350629475882	6.06503193966493	5.7415829471596	6.11835421064061	5.62917508398208	5.42265406980577	5.33242587312106	5.30317848393937	5.39025892718206	5.83032178256491	5.56294989086216	5.87118964266931	5.50144639293606	5.71746522605824	5.71421172243094	5.57055981103446	5.59834227258791	5.10594566305547	5.82952425640473	5.54494080417954	6.07953499698189	5.44118277446655	5.5201605797424	5.83623611550191	5.14300450036221	5.29831244791684
ASCC1	5.38350434075541	5.7580306404387	5.44175912861053	5.36359671023192	5.44764336452957	6.16387423208278	5.27306583446931	5.28982479630661	5.3711005454141	5.24320417772718	5.09997632483839	5.19326888256943	5.43118210488221	5.23144026000183	5.32835768867666	5.29275715507692	5.21621887581294	5.33904242134314	4.8740727492652	5.26757508790964	5.37932922238365	5.41107931145178	5.22724829443621	5.2324545694348	5.73385497766901	5.58727196492406	5.81741378491728	5.64803145202904	5.10154544171526	5.56710122720138	5.66249689734097	5.20716800258863	5.35020111447542	5.44840726958811	5.3785312974674	5.74653567072056	5.64129619771212	5.42076103011682	5.50797911153369	5.51594852003193	5.23537816555326	5.36271456753135	5.74219892332053	5.55153623769172	5.46159931933895	5.77619861671106
ASCC2	8.3321877443273	7.36298921377482	8.03876910061728	8.67131098202528	7.98196194444821	8.77068335314896	7.50401502603594	8.55623307018196	8.19244592060931	8.65838710988284	9.28684875478052	7.86705487207486	8.76101961881621	8.81996282848286	8.43687637581766	8.56632715128248	8.21809096781411	8.95793955455703	8.67284294832122	8.44316878668005	9.17454303876515	9.20954488671117	8.50978830938097	8.87922241518911	8.29282622944547	7.90591408160177	8.04924906477603	8.33003789316504	8.24504626063138	8.05245206336935	8.18025842777438	8.30769011307992	8.35047300536982	7.93967729632331	9.27595281518285	8.39818876912079	7.54459305377888	8.76756890931331	7.83810346048497	8.0419463638199	8.15193416068046	8.25227947241712	8.04259409989494	8.23661477999111	7.54191855847387	8.02993332927191
ASCC3	2.57202995903832	2.5988869870962	4.4948322371809	3.59974651367107	3.57703269685005	4.46790020031471	4.16481900353707	4.58722561262116	2.17810471436249	3.5742795419864	0.910707984375309	3.44275478312187	1.38159848957677	3.17087523390724	3.88560047425195	3.02551430608304	-1.56509095315316	2.98696505123314	2.66748231886712	2.51135699026224	0.840202909272454	2.74076177100095	1.9081301874999	4.12627499377296	2.95351445358277	4.3999058103764	3.44901401834421	4.1010185284161	3.10787086202933	2.44490858493892	5.60847990041052	3.08972701370911	4.02491045963388	4.53511995550224	1.76396699151028	4.27408970899635	5.97450361567588	1.8606402674441	4.36841422732466	4.56502076197757	4.44729518714058	2.30004904851653	3.69683073059955	3.60301795612047	4.47968242096383	3.90313017095077
ASCL2	5.92788496849442	7.19587723269465	6.01667777081774	6.45315717380342	5.93775062132904	6.4186786619268	6.32196018650786	6.09546507123754	5.78797503095102	6.23095879598854	6.12827208528414	6.01148185562408	6.06345255822911	5.92062072261689	5.95925376770292	5.26120109432414	5.62580989796744	5.87690357926157	6.27364495608913	5.57915457619735	5.63724863560329	5.40493658190864	6.07644764133861	5.95302235885581	6.46002836079752	6.44632953763252	5.69668111688201	5.79742211595718	6.33760555050387	6.06508369794795	6.49092082399535	6.81323547303642	6.5574459402516	6.50389608064921	6.18394480666829	5.8215635500092	6.37862379442898	6.51198016393008	6.38875570194279	6.31000758261365	6.270799356238	6.66295842959123	5.59061277748372	6.05565887131239	5.93459206669249	6.49583205041591
ASF1A	5.4350179413506	4.84057813489395	4.90561414658055	4.98388110667101	5.03365587300588	4.16940423722272	5.53209707549403	5.42927628741097	5.34468830906804	5.05056673147868	5.13026999151467	5.58818172249648	5.29262521086694	5.42823107003144	5.07408194531348	5.04722976829419	5.31060442530242	4.87112993235065	4.93313548142687	5.6041972690023	5.7217025595626	5.50261476921707	5.28451122246695	4.74766659499618	4.80380105034348	5.56069545576883	4.94441327182354	5.06060542049138	4.93902408835319	4.87178696464419	4.89746111025361	5.11564781482477	4.7509738717017	5.44058129620252	4.64432091229656	4.67699850485166	5.57926595029072	4.88331104851015	5.44631730735815	5.15544964902394	5.60624813906079	4.81311192469883	5.06570466916744	5.1045645003316	4.86356731142839	4.59316469910134
ASF1B	4.47838136941904	4.8565865117101	4.63735584703952	4.30989200692805	4.76444911769545	5.18487092061309	4.54080595893142	4.92743490667492	5.63351808461899	5.49688154780332	5.75468774761654	4.5549098122644	5.62522564781079	5.15143280576589	5.11166864017779	4.98079231286714	5.39280858540137	5.21541480370457	5.53176890618639	5.4480459957779	5.1798539787631	5.8288020355353	4.78776939830959	5.13119463439356	4.67787413398418	4.56094939302543	4.42492487209439	4.60328032663041	4.45768730908006	4.49949104342498	5.2686544012529	4.9517635663048	4.92322013588068	4.70265756083407	5.78165086996678	4.39259524567319	4.75083406762205	4.72250100517173	4.58245504777335	4.8051764263384	4.43853291481257	5.03837982855319	4.14624954710981	5.01703543447467	4.54297276451594	4.77574552806224
ASGR1	5.03193130152871	4.96621189660484	6.24474397626469	5.98557221952255	6.18584106969881	7.03686513742975	5.90015278384967	5.73740495023289	5.92656503237628	5.99752580634454	5.83729727202754	6.11725480121078	6.02434780906051	5.65946701123039	6.21926422593902	5.77058563883778	5.8768889214576	6.31116853790759	5.83625813115694	5.45552287348938	5.92083232977031	5.90206344366615	5.59286723051068	6.29809293070067	5.86685304926539	5.97816744815646	5.73619449518063	5.47568513579874	6.40826639945416	5.46758515297396	6.05704796082015	6.02382667292073	5.94624438223722	5.90602388875629	5.41356304105633	5.08726248820422	5.81034095123752	6.30017126021806	6.09392087140594	6.17563953968449	5.73262924326639	6.75255806414258	5.58431063589913	5.90646122968251	5.56945722917486	6.51796083013303
ASGR2	5.83107791994865	5.15839821494623	5.90519065799595	4.70206427323229	5.79997223056772	2.27324965123251	5.58636421689459	5.37706676085114	6.42877415427265	6.16738792974683	5.95229563369846	6.52191798388296	5.94548473307741	6.57002875096031	6.17436497534786	6.04407110252539	5.72075803478753	6.44500985928648	6.44600746927725	5.83054651006691	6.03523956888698	6.16868626092615	6.17367151858204	5.79116148003497	4.8572509755871	4.64307702216865	4.29448094043848	4.93515820354068	5.04795953421596	4.95653315307846	5.83873946619485	5.80296426710046	4.89343275687613	5.83747866486531	5.48610540703312	3.41320422927664	5.15875830713065	5.60594545420642	4.99096317782438	5.88988751480072	4.81284138934062	6.07999356648062	4.90927669932899	4.86875452742643	4.70770496681828	6.16741944111252
ASH1L	2.64601483047254	1.37714220505916	3.99878885937262	3.76841745120488	3.17962523258034	2.76717567139423	3.68085605766387	3.57322067347882	2.909826529453	3.61028706085706	4.61610628604273	2.42570884519535	4.22775903475894	3.24927764349603	3.2507427295484	3.37448843126205	3.03318867866731	2.13833088798021	3.67956180304295	3.739325725357	3.60739789849136	3.22585826189639	2.11309757269618	3.17291762057259	3.89441082961305	3.75064444670251	3.83254595265313	3.74427001285188	2.91303719793578	3.30413222853411	2.73856722114019	2.89268218909615	2.86807435179161	2.98919854376295	1.27946950672424	2.55726323716044	3.68458354637187	3.5869453510783	3.77701273940237	3.35108194462243	4.35896307923995	3.62780064619622	4.09730349784809	3.81719301171338	2.12024939903458	3.1304634255184
ASH2L	6.24283296706708	6.15669888011444	6.23735282848138	6.3736018445562	6.32855086975832	5.63481091042286	6.35424535052177	6.28441147770558	6.17913190853123	6.05459012426083	6.41361126749799	6.369579209664	6.08775252776404	6.48472165150158	6.37083203598338	6.2045938798135	6.31957715787937	6.50598630334184	6.3177135861916	6.59009444689449	6.41864776486574	6.39595095669277	6.33961091463449	6.30253426771546	6.14649859614543	6.20183577915564	6.13474239539009	6.12054592095341	6.08426120403298	6.14062787950427	6.33334879880851	6.24944721063392	6.25423367284372	6.22293424560541	6.74373747518733	5.87510139348213	6.07903276321416	6.19449774173408	6.19669332746662	6.29832566127427	6.19863957165356	6.42605426745974	5.95567357531221	6.13935685598588	6.07120006910374	6.10354737009184
ASL	4.92294553533106	4.58306511847106	4.54006621225122	4.29981456821538	4.81357770201002	5.1335112769758	4.58151825218598	4.5619996452279	4.46079091662181	4.67781529182506	4.81167211461864	4.69430851709278	4.60370170681128	4.62259668603441	4.15545587616334	4.65846731910458	4.79541161682504	4.76596322978355	4.86313574195224	4.43249623130887	4.64925285720707	4.54791684049212	4.76447905354092	4.73384501574997	4.74148472731088	4.73210331713667	4.56248536101952	4.23122854615668	4.53557604841587	4.70238364328493	4.83595988341453	4.79128504704413	4.79402884003059	4.80549490295122	5.15158584434798	4.58861726579137	4.49718827305176	4.801894037179	4.7221889000918	4.7826714656263	4.46498974266612	4.87607708263904	4.36746849584011	4.47696295582773	4.62504792022795	4.80317040794088
ASNS	5.7989458873989	5.63509517380558	5.5635362239895	5.76397563580776	5.57826072780963	5.91617803423328	5.59993771899294	5.66973306260777	5.52565079539934	5.3916436559	5.02284773619221	5.65214353587444	5.33157499651638	5.84744921699068	5.40140943912606	5.79981348374171	5.89159529059354	5.04443885773067	5.82587157273122	5.62045601653122	5.50715938060352	5.18896037192937	5.8277127545237	5.60282580621932	5.77885624380315	5.68651821948767	5.68485079293802	5.81963688755732	5.61080849892212	5.63370610972787	5.65020667450424	5.63319698198692	5.83469724087745	5.63370610972787	4.93648072569523	6.02020575327419	5.60601649171706	5.52618886835772	5.86338911401658	5.91242249842073	6.04313567197484	5.49057998388973	6.05698060163858	5.70213450503913	5.48765542767333	5.43337837166505
ASNSD1	6.43047814141473	6.45177779506711	6.13920561467982	6.38384542245872	6.15059707955476	4.79519064494639	6.2800689695098	6.4001182681286	6.63418096288319	6.623316167605	6.60266161646537	6.35538216888032	6.63483324140217	6.28370485018545	6.36019430306595	6.77436485441433	6.73414290074938	6.61572668987338	6.73202568263393	7.35383617248955	6.81828663478793	7.06808692756485	6.61495328724939	6.36364989012454	6.21812199723362	6.45010554823137	6.2319831295937	6.38512900029134	6.09617894048852	6.05105455065861	5.66989799259135	6.01945588329622	5.81241376133039	6.50565141780507	5.59241064182964	6.37557780624321	5.8502107296594	6.0264400646154	6.10140223154273	6.05707152512035	6.63065959559862	5.88168437949917	6.86124088634188	6.17740592830015	6.54584177684074	5.68458955632891
ASPH	3.92596988523201	4.08613979122142	4.45676268355477	4.40848678538917	3.46198273857894	3.75578106851461	4.10911906768239	3.42177188311197	4.0511437491314	3.68818413020335	3.93990292308976	4.05017250333374	3.27257280445972	3.30660548224584	4.26538703981116	3.89330499341634	4.00251897793886	4.72024335914975	3.24860724938987	3.8274918227977	4.11148834046988	4.15869271506646	3.89038663093971	4.56099610233518	3.72546431797661	4.16539893946089	3.99525278434378	3.8010283874151	4.28768338801061	4.1020971052804	3.61451886220998	3.5275815033443	3.73008375205921	4.55712476316707	3.12277546521228	3.82858103402942	4.29853388117393	3.76817925185537	4.33002422706915	4.18816353978757	3.81386673539739	3.19455716149777	4.19431281701322	4.30692635254151	4.19898598349528	4.34277672792574
ASPM	2.52189967137239	4.24901981673811	2.85380718668929	1.62950809002723	3.11875635982772	3.66835795044619	3.78226897491697	3.33431210738208	2.72396607764446	3.00939143678653	3.60217696296384	3.51273724937782	2.22707315625553	3.01197834036428	2.81957915312124	2.85245547233717	4.24074816900993	2.97393198277982	2.71500260691739	3.27246312633987	3.00727601200361	3.30135685650281	3.62805012869187	2.53665267624701	2.90944961684361	3.08067190828773	2.41282293350606	3.08767341986598	2.023652002357	2.79087052327686	4.46001458035332	2.96731481339202	4.00683769195157	3.21315291670107	3.69878578463383	2.9335607691015	4.03311092970108	2.66032564527432	3.85309048691371	4.38674383177685	2.59736455980573	2.4685388042558	2.49536754970985	3.09037817600637	2.68022248152849	2.40966789926247
ASPSCR1	6.61512173775607	6.52068506597185	6.30835725779057	6.28763598722122	6.29206819955772	6.58591661230919	6.35920771895758	6.29984518564575	6.31879848472643	6.48736964552658	6.14890353653385	6.64172069068622	6.35094029069875	6.281728336239	6.16717460598331	6.44730224724793	6.56837860939661	6.1979018081966	6.5471042038336	6.17760113000879	6.28385614128046	6.09633488810157	6.55142990303544	6.13676616920493	6.28092970146376	6.52940904500972	6.82063415159874	6.52111571841868	6.42753214700915	6.07034030463111	6.50058416199461	6.31730454098271	6.18817431605837	6.33247182757717	6.20533234497821	6.71885015033272	6.34324461814076	6.40939029101729	6.25808423591674	6.4408548958591	6.54814669567428	6.30813714755524	6.39717132161483	6.34883441098317	6.44356643655155	6.6599313475779
ASS1	2.98332424543521	2.3254272009558	2.75538862885992	2.3433016367239	2.1952265280804	3.56451372358457	3.41654555457527	3.32046840192871	3.3897731470636	3.32062893137501	4.19751387644556	3.13947724862171	3.67997084203251	4.10865320074597	3.45424127489187	2.06596265601269	3.18442248183761	3.97966982089674	3.81447897130823	2.90482773190786	3.41764071943846	3.96173688018357	3.77191964026045	3.98305025425808	3.63162479956977	3.41447802372323	2.24616805930107	2.58296403173988	1.88723087614615	2.8784390890757	2.69854055189138	3.34004833110373	3.03722408472577	3.00018190139827	1.74766537541739	3.412920904159	3.11297552732268	2.76301154076489	2.84725026872859	2.92452489114275	3.89591766472389	2.7867526801135	2.79122228050291	3.2712678771109	2.66954125470129	2.25490006644412
ASTE1	5.0769032415861	5.06139364589449	4.90243364121056	5.23985272518632	5.18617275947231	5.60903409766706	5.26742124171267	4.96913856137301	5.32000605905517	5.16371666894663	5.34530560892159	5.26725429581473	5.36684775222265	5.45034433803339	5.18981024846708	5.01316674461805	5.26862507158911	4.91635353483166	4.99658234920044	5.15866742679004	5.41444994733179	5.00851649293048	5.02689228093001	5.28249819737932	5.08403677733413	5.37075919428399	5.20020684024976	5.03081001765562	4.96553448509924	5.30986953732383	4.83984525502891	5.56477799196355	5.01210047035886	5.21187612043566	5.18293426832817	5.03675843693928	5.22051158774958	4.99851762033373	5.39877734395425	5.01506465857934	5.30167300986835	5.13785830980701	5.13076678814903	5.36059241750387	5.04267240335597	4.86485911025701
[truncated: 7,076 more rows]
