# Supplementary material for: In silico transcriptional analysis of mRNA and miRNA reveals unique biosignatures that characterizes different types of diabetes
Source: PLoS One. 2020 Sep 21;15(9):e0239061. doi: 10.1371/journal.pone.0239061 (PMC7505453; doi:10.1371/journal.pone.0239061)
Supplement: S2 Dataset — (TXT) [file pone.0239061.s005.txt]

control.1_microRNA	control.2_microRNA	control.3_microRNA	control.4_microRNA	control.5_microRNA	control.6_microRNA	control.7_microRNA	control.8_microRNA	control.9_microRNA	control.10_microRNA	impaired.fasting.glucose.1_microRNA	impaired.fasting.glucose.2_microRNA	impaired.fasting.glucose.3_microRNA	impaired.fasting.glucose.4_microRNA	impaired.fasting.glucose.5_microRNA	impaired.fasting.glucose.6_microRNA	impaired.fasting.glucose.7_microRNA	type.2.diabetes.1_microRNA	type.2.diabetes.2_microRNA	type.2.diabetes.3_microRNA	type.2.diabetes.4_microRNA	type.2.diabetes.5_microRNA	type.2.diabetes.6_microRNA	type.2.diabetes.7_microRNA	type.2.diabetes.8_microRNA	type.2.diabetes.9_microRNA	Normal.control..1..microRNA.	Normal.control..2..microRNA.	Normal.control..3..microRNA.	Normal.control..4..microRNA.	Normal.control..5..microRNA.	Normal.control..6..microRNA.	Normal.control..7..microRNA.	Normal.control..8..microRNA.	Normal.control..9..microRNA.	Normal.control..10..microRNA.	Newly.diagnosed.type.1.diabetes.patient.1..microRNA.	Newly.diagnosed.type.1.diabetes.patient.2..microRNA.	Newly.diagnosed.type.1.diabetes.patient.3..microRNA.	Newly.diagnosed.type.1.diabetes.patient.4..microRNA.	Newly.diagnosed.type.1.diabetes.patient.5..microRNA.	Newly.diagnosed.type.1.diabetes.patient.6..microRNA.	Newly.diagnosed.type.1.diabetes.patient.7..microRNA.	Newly.diagnosed.type.1.diabetes.patient.8..microRNA.	Newly.diagnosed.type.1.diabetes.patient.9..microRNA.	Newly.diagnosed.type.1.diabetes.patient.10..microRNA.	Newly.diagnosed.type.1.diabetes.patient.11..microRNA.	Newly.diagnosed.type.1.diabetes.patient.12..microRNA.
hsa-let-7a	5.64140156092493	5.42636309089646	5.76576396201226	5.68490342002227	5.49397667667237	5.58434657586843	5.68490342002227	5.64140156092493	5.6133407242275	5.18027180162928	5.9388862275067	5.9388862275067	5.62455068313884	6.02952384963926	5.89542254033671	4.83607538248482	5.4375730498078	5.46503301402178	5.68746018045517	5.13028518317485	6.34275970280761	5.7248694299527	4.48580261153824	5.76832072244515	5.85875595408004	5.88676934185827	5.04731900157707	6.12681624175334	5.47562970382718	5.54267526204374	5.47562970382718	5.23751717367068	5.77134670307588	5.64464952699336	5.64464952699336	6.12681624175334	5.84254636566578	5.71584918958326	6.87484390372382	6.09078510287293	7.16329208894978	6.47177179717747	6.72846743314661	6.41004923602294	5.30871683626058	6.47177179717747	6.80313133860339	6.19801590434324
hsa-let-7b	7.0098016226333	7.07641206517131	7.46085119224922	7.37432411497458	7.46085119224922	6.78347856543118	7.03590767353491	6.88503097934021	6.96898815530306	7.86391056818787	7.60734336357926	7.14225705301127	6.86640955434478	6.90690239521533	6.73783710562585	6.4827261033168	7.84528914319244	7.21491976133639	6.87857836615563	6.80322334512661	6.80322334512661	7.07062522366488	6.48792583846062	6.92204270124793	7.02946661111618	7.07062522366488	6.88512502575518	7.25268718616297	7.25268718616297	7.25268718616297	7.25268718616297	7.25268718616297	7.25268718616297	7.25268718616297	7.25268718616297	7.25268718616297	6.90309062935954	6.40388220534245	7.27065278976733	7.27065278976733	7.27065278976733	7.27065278976733	7.27065278976733	7.27065278976733	7.27065278976733	7.27065278976733	7.27065278976733	7.27065278976733
hsa-let-7c	4.79305842929007	5.02540275129392	5.14236222700743	5.21183937639417	5.02540275129392	4.66363829293886	4.76973102818253	4.89523466533496	5.02540275129392	5.48937080959726	5.28921146392468	5.15096403254335	5.0475290985315	4.59067923855534	4.46957803261755	3.52565478186091	5.44304283405736	5.16176865799018	4.06939524185259	4.78913745916527	4.78913745916527	5.5801267129683	4.41161237606978	5.04480918227666	5.3185282454645	5.38507717750959	4.64260046783624	5.40386790322636	4.94739277619421	4.87971529729562	5.01774299204532	5.11722040812644	5.29114199716363	5.29114199716363	5.29114199716363	5.49246359149742	5.01946954018712	3.59848522815477	5.76286652212874	5.47594466721928	6.52919489668102	6.00504665143598	6.00504665143598	5.56454035549034	4.75953415221233	5.56454035549034	5.91472013432674	5.76286652212874
hsa-let-7d	4.67429433983711	5.09835563907174	5.5012606808124	5.44417116409284	4.67429433983711	4.64190603239019	4.71841892848383	4.82784919842454	4.74639361987079	4.71841892848383	5.10887198862113	5.31483081044751	4.809056421397	5.00332040896739	4.83836554797392	4.23481568475755	5.51177703036179	5.53209044332276	4.74924869099419	4.77722338238115	5.59392779853572	5.71481568240565	3.71008854491535	5.16919327209643	5.02363382192837	5.71481568240565	5.0075320612771	5.23518242977206	5.0075320612771	5.0075320612771	5.0075320612771	5.0075320612771	5.23518242977206	5.0075320612771	5.14960094026307	5.34087273368329	5.15462317761689	4.92697280912194	5.97430295814418	5.15462317761689	5.51054481252276	5.51054481252276	5.713503279358	5.51054481252276	4.77504662355974	5.84752658478436	5.713503279358	5.26031348152813
hsa-let-7e	1.95154389394379	1.2003687326621	2.47088312049704	2.56212812330889	1.53632920171045	2.05487385732197	2.47088312049704	1.6671318537185	1.75094123432876	2.47088312049704	1.98635839202542	1.94907883296552	1.64505132668276	1.91414388887464	1.56504165407907	4.6764268863603	1.84805208273128	1.21933795489191	2.13464217058784	1.24280669014773	4.12483163620412	3.67225950096755	1.88363125252631	2.70337923771475	1.24280669014773	2.70337923771475	3.01674517652764	2.56833016175968	-0.526644612421595	1.68067101537775	2.00147066126569	0.436830905682244	2.80487586571039	3.07122255448012	1.62531964672301	2.70947914424134	1.96034891427269	-0.811869073329993	2.38275883615007	2.19054520131523	2.33189505375758	2.2365994551797	2.57330256745896	2.57330256745896	0.542572272432863	1.46367592331464	2.01011169539091	1.78450170981391
hsa-let-7f	2.83358086920046	4.82499279405727	4.80162464730119	4.65123810759881	3.43678206787125	3.63283428378786	3.43678206787125	3.63283428378786	3.14348660119225	4.33968480679118	4.26026773693187	4.26026773693187	3.46508647954947	4.52308770577447	4.04744330050177	2.92956553126352	3.30110625961421	4.85656644234638	3.11919451942802	3.68777607883306	3.49172386291645	4.87993458910247	2.54310087769162	3.68777607883306	3.49172386291645	4.28690512029885	3.38852287038314	5.04389964881055	3.61257885870705	5.08634252093363	3.99649128891713	4.05213324700563	4.65231789063382	3.99649128891713	5.08634252093363	5.50631956741716	5.67123505049378	2.16054684010328	6.0367035439235	5.67123505049378	6.10362353905344	5.72756956815657	6.0367035439235	5.79066924839072	4.54534686309546	5.84572963623262	5.98277172046027	4.82727185704554
hsa-let-7g	3.15402190796172	4.82844871768051	4.54606266785684	4.54606266785684	4.71091981841244	3.78987563529011	4.47078959818791	3.61183478838334	2.75634288757368	4.35738339134932	4.50384536554232	4.66870251609793	3.431221502471	4.74208224421506	3.7476583329756	3.7476583329756	4.78623141536599	5.1356969125777	3.33148549309846	4.71332434372486	5.31385712761292	4.54059321291984	3.33148549309846	3.96593617667481	3.33148549309846	5.38067291991517	2.94005201602329	5.22820835877398	3.46862405107917	4.35430443178367	4.69284609680119	3.65557239713609	4.55636791507381	4.03996048733416	4.85395796872205	3.42721010095384	4.168201238478	2.58278328028004	5.11598021850661	5.05050074505455	5.55763010630476	5.28029224811389	5.05050074505455	4.98219871986589	3.59686480222301	4.86448692098516	5.18404562469692	4.82108684794503
hsa-let-7i	3.14683995612638	4.14875314643555	3.81139398176517	3.85567204677981	3.90153914443691	3.00694482986825	3.32427920683532	3.14683995612638	2.67986184792044	3.90153914443691	4.34828129263751	4.65630699561518	3.62577643940663	4.34828129263751	3.54564104221026	3.37541588272954	3.5890878776484	4.05649197947126	3.2421686354138	4.0041886989249	4.33070917767609	3.77698020671135	2.61219320702831	3.30916665276493	3.20294475730242	4.2896721047479	3.4210458662075	4.45355667445137	0.979911087406087	3.55193892765354	3.61246460179616	3.22718231041626	4.06389760718945	3.61246460179616	3.66808148450587	3.66808148450587	4.46719602388325	5.15272161698026	4.93355495728443	4.93355495728443	4.93355495728443	4.93355495728443	4.85058964090643	4.74573853001557	3.8861128587449	4.93355495728443	4.93355495728443	5.03390634269512
hsa-miR-1	-2.59360206235113	-2.87367311739564	-4.23914970761217	-3.12396460676173	-2.46762968116099	-2.51126424392934	-2.56461727354902	-3.57007654704599	-2.58595409359858	-2.57529830569856	-2.02228060165925	-2.57902604417929	-2.50354500210097	-4.08738837668368	-2.08925249853314	-2.60997770577	-0.169226345375598	-5.01033672142173	-2.30653790600771	-3.5224044730185	-5.11539614424896	-3.49504121264265	-2.65864463886181	-2.93395029499382	-3.63757620027745	-2.69446469715926	-3.94816347591783	-2.83748157643757	-2.78494621699953	-2.8455300839212	-3.61010704756336	-3.54028445008499	-1.64882003747962	-1.78624002555154	-3.46141775285826	-2.20739217443551	-2.44393904964469	-3.76360823116987	-2.7204228333842	-3.32968092157618	-2.87683669411651	-3.30789240979407	-1.58625708971778	-3.59919705534416	-1.5117389201074	-3.79732656438651	-2.36148605954719	-2.83996221707436
hsa-miR-100	-1.56051331337891	-5.30398578127761	-3.81363033894067	-3.79365721810386	-0.0857032024661977	-2.84334297147041	-2.34412778496753	-0.494107356856325	-3.03720762765438	-1.79814782886059	-1.75904736176575	-0.67782007262232	-1.86659122716654	-1.75904736176575	1.75317064152922	-3.28048800550355	-3.14655772167678	-4.17800636020777	-3.91282797247667	-3.06138128403361	-0.197448418126349	-7.01841229250121	-3.03805050699608	-2.44171711690477	-1.98561972035278	-5.11382165099328	-2.09079214050403	-2.65946980113072	-5.40848369925092	-2.80599800241943	-2.62585371830902	1.93970865563616	-1.52495217391637	-4.14173582182174	-2.84552856949102	-3.488391060757	-4.74310895562612	-3.58819285948766	-1.72685852468153	-3.62298764448966	-2.56799466241821	-2.06016488018079	-4.10765215368154	-2.35242010084917	-0.584433945118925	-4.36556708180784	-0.0309808380985914	-1.18860585191689
hsa-miR-101	1.88204045229566	0.940872427510868	1.28553558787043	1.10805837727478	2.0332430636919	0.876229461932843	1.52963251409883	1.2494483918591	0.525295286271503	1.91612608545067	1.55869182222923	1.31540346059891	0.693598829314298	1.52365513450047	1.44878003434639	0.416012220491917	0.99387451468927	2.01138445806809	1.63565186688613	1.04732022463742	2.14381852813592	1.89330056552999	1.04732022463742	1.47597452601393	1.27625154439528	2.23989591145093	0.719561978004242	0.480499308136868	1.97781598209633	0.7831416141252	0.783721995085633	1.14087063521285	0.90862499257923	1.61875711729074	1.10146371932768	1.11005325851908	0.642547800627164	1.06115323563892	1.01000961697275	1.01337639946213	0.967147010077419	0.935464349064658	0.903892381635845	0.757241136317798	1.12208209639528	1.5487273514071	1.06910372273385	0.643610388302332
hsa-miR-103	6.4572869502406	5.54934327527081	6.22323175038506	6.16031950071165	6.63438575527266	6.42211074035436	6.31519032624413	6.27377674925222	6.10228311232523	6.54818319989755	6.24266262212334	6.48498544486503	5.84315634979602	6.24266262212334	6.60327162814377	5.97726289262644	5.41164261883458	5.95565536998229	6.17051010061202	5.45965894485477	6.04956146255219	6.36938909058133	5.39003509619044	6.46337792222088	5.95565536998229	6.26246867647109	6.81800116867987	6.01876488539418	6.47907755931938	6.47907755931938	6.47907755931938	6.47907755931938	6.47907755931938	6.47907755931938	5.61929753762036	6.47907755931938	6.83681458036429	6.83681458036429	6.0375782970786	6.0375782970786	6.0375782970786	5.87038127817932	6.4978909710038	6.0375782970786	6.4978909710038	6.4978909710038	6.0375782970786	6.4978909710038
hsa-miR-105	-3.48992645231723	-2.03875171749097	-1.66235061669572	-1.91015466270751	-2.59709646838247	-2.18920633944089	-2.28250794211883	-2.76906457748205	-2.82937064940817	-3.62356350562507	-2.88166049579301	-2.83892258727295	-3.37705207044148	-3.18099786657062	-3.21248063749448	-3.16343128341603	-1.45752773936631	-1.99783379803813	-4.18515482758267	-3.13644865743293	-0.529409023680918	-1.45727278903559	-3.09738320594553	-2.63808260875057	-2.76336048414215	-0.901406510209813	-3.31077298294776	-3.12740542023045	-2.80318997006909	-1.40965829481742	-3.26219208855809	-0.407264558376891	-3.35989268878497	-1.99591480192259	-2.4305066159563	-3.00815181587766	-1.87514386984845	-3.4344016172948	-3.27796947683759	-1.91613723782067	-2.83768959304912	-2.88869275897455	-2.3765762388578	-2.08708677682172	-1.41754351947582	-3.20880356615788	-3.81720058084855	-1.85803923997159
hsa-miR-106a	5.01485491741326	5.18859715885684	5.39515000506603	5.49767402863409	5.39515000506603	4.94049103857437	5.42343180630173	4.90743681987269	4.25411219522318	5.45411972003994	5.45484034531855	5.34402378702971	4.75133651250088	5.6107697916167	5.29934569146691	3.83678221683525	5.38290451922276	5.47336588994953	4.82100740079449	5.07331028470816	5.76761811849449	5.64226144736956	4.51372395262256	5.17453949324008	4.82100740079449	5.74375774312296	5.62568448968155	5.14472215700406	5.34044895246557	5.34044895246557	5.02383761067218	5.02383761067218	5.22236164338994	5.22236164338994	5.14472215700406	5.48716566180843	5.23214937791739	6.31387304491496	4.77434596537709	4.87877298911538	4.87877298911538	4.77434596537709	5.03362534519963	5.15450989153151	5.03362534519963	4.87877298911538	4.87877298911538	4.65852143501265
hsa-miR-106b	5.2674114868198	5.74398585506086	5.13736502488916	5.02058486833859	4.66128298499633	5.02058486833859	5.2674114868198	4.87606975191441	4.66128298499633	4.38266537896186	5.76159058201838	5.57601122974196	4.76602758180733	5.85116959323961	5.57601122974196	4.47313431038601	5.8705406404348	5.64993914492514	5.13651194446324	5.26655840639388	4.84502786858073	4.84502786858073	4.55206419124724	4.84502786858073	4.96965103643668	4.74756977442389	5.36927718681398	5.25353853699043	5.74897585442176	4.79379420072399	4.3219340897787	5.10629204507623	4.73871332476852	4.96170237488561	4.61836506649483	5.25353853699043	4.73919924633362	7.10675855642351	5.31396681755059	5.31396681755059	5.42970546737414	4.94871376457399	4.88954599580731	5.24622393286686	5.48779063060127	5.42970546737414	5.24622393286686	5.42970546737414
hsa-miR-107	5.35183682092786	5.73294910388124	6.05279985118682	5.95015150329683	6.13044643516114	5.18787812693949	5.95015150329683	5.18787812693949	5.03106175178802	6.37532728983419	5.54305734996239	5.48454041755412	4.85280848358265	5.60644083161066	5.21222712814142	4.82276653757578	5.21222712814142	5.70387086271559	5.13552523922841	5.73445026137531	5.9516526607909	6.37682844732826	5.13552523922841	5.7896521458685	5.27152798500049	6.26095959167031	6.33259060348517	5.71282009134414	6.08028775940843	5.58059537083789	5.58059537083789	5.71282009134414	5.58059537083789	6.08028775940843	5.29567113576673	6.17593912368178	5.6861660397544	5.94852220750087	5.94852220750087	5.81124108159859	6.14928507209203	5.94852220750087	6.14928507209203	5.94852220750087	5.6861660397544	5.94852220750087	5.94852220750087	5.94852220750087
hsa-miR-10a	-2.12020298291382	-2.86253582378017	-3.470088640588	-3.90191558165044	-3.65073044725894	-2.12224580189566	-2.77042579358488	-3.50845448639148	-2.77414039212001	-4.19824969348544	-1.59381899371925	-1.6868831854576	-0.866590958880455	-1.56710267904868	-1.40595073644926	-2.68184598958293	-3.5329106670917	-3.1783103016379	-2.76663811893231	-2.41888728203472	-2.06432206818541	-4.14614931543784	-3.23703276599838	-3.15941489524567	-3.33330351806561	-2.86052780789404	-3.45841528248995	-3.22642038008259	-2.06809376289027	-3.64781964627229	-2.68828292548001	-3.11381748710575	-3.14440966023392	-3.20318182235176	-2.99821720237992	-2.64794179872631	-3.2752092480773	-4.00478491506083	-3.49846927774046	-3.04489882940244	-3.2752092480773	-1.87837962755968	-2.48583027758671	-3.67305771705203	-1.19963429532	-3.20251066847272	-1.98416657938491	-2.98720319606274
hsa-miR-10b	-4.96579514833669	-1.87536384604688	-3.12398103029891	-2.59320583857981	-3.02612654971864	-2.63660473290564	-3.13472273118758	-3.36304856012063	-8.1118361239764	-3.36304856012063	-2.32647844946168	-2.09889299204736	-2.18633977739491	-2.48726634802367	-3.06242033953567	-2.63101372199161	-1.58201719205925	-0.525642827780634	-3.21467324212952	-2.11955993583288	-2.6464316104068	-2.51148970515084	-3.42059705903692	-2.27035849065082	-2.51488341934676	2.08118407847424	-2.10730232245784	-1.8011794080656	-6.27106341488542	-0.773370348115304	-4.20881288181754	-3.82886999898049	-3.00501289345967	-4.54171017722546	-3.86270200554087	-4.91250361960059	-5.86900673404044	-5.21494260531896	-1.2752889339749	-3.62000147494061	-3.79475301300884	-3.03383083903564	-3.66304516645555	-3.37679299390966	-2.65967394425716	-3.18659482255209	-4.5621251162954	-3.03998029493475
hsa-miR-1178	-2.17930443268713	-2.95692014635739	-2.85226046671147	-2.96733638421841	-2.7482750975426	-2.7258731274542	-3.22538587984079	-2.95777747717505	-2.18109360914639	-3.2308202846484	-1.44217882907855	-1.23975735480274	-1.47432732397638	-1.68327511826065	-3.25021712628159	-2.91274304575751	-4.31926240247221	-2.93560576670345	-2.21167336588265	-2.43544830792925	-3.42450991572047	-3.13639962439724	-2.8052615905321	-3.32997566779276	-3.15877125893257	-3.22277154203666	-3.17819184402094	-1.6538549297952	-2.24842842178273	-3.10483882599097	-2.97693836625835	-2.41872239309316	-3.55382357891498	-2.4006078830097	-3.35117478627027	-3.33617322143238	-1.45430813305723	-2.98391848008796	-2.58391938602893	-3.38674763233416	-3.68171783972117	-3.16097389150747	-2.15126251308482	-2.78454699695785	-3.20543199169438	-2.28421943053608	-2.94602859698576	-2.09796288595929
hsa-miR-1179	-2.32297118105344	3.8498928506165	-2.70164933916542	-2.86397507197566	-3.10350298265964	-3.28342646565522	-3.22309948240033	-3.19856865110216	-2.30667841745491	-3.90065610706917	-3.10936538726012	-3.21484075147027	-2.48374963160186	-2.59294177634957	-2.75817490612584	-3.28292895734782	-3.40584176222536	-4.39538236178186	-2.71130703550405	-2.47250531315571	-3.60940940371181	-2.74138517880786	-2.14774417077988	-3.19184677839958	-3.1045834189574	-3.0535314074321	-1.94234386116197	-3.10793882406098	-1.8544248497961	-3.95291764164768	-2.76990881090342	-1.48002793172173	-2.72196491631788	-3.11533554810575	-3.24648114711978	-0.462320858351656	-2.53827024577018	-2.50998597803356	-1.90160170355545	-1.73428576556736	-4.79067361941616	-0.688559636854671	-2.92995697183813	-3.71360225289346	-2.34485418265615	-2.71238935033497	-0.65375395624891	-2.65215470840078
hsa-miR-1180	0.817072539516959	-3.44268435453516	-5.34209096964742	-3.85227397913262	-4.20887203216676	-3.3389881372575	-3.67725644922925	-3.17237773175006	-3.42090323282021	-2.09232340709382	1.57758185421332	1.64271365586706	1.87622812242703	1.35675801806267	0.838985040152436	-3.00283231482055	-3.85960564438294	-1.5271432234607	0.816900853620328	-5.38043671610647	-3.80995934589749	-4.75222764600724	-1.95024777390628	-1.21005696962655	-3.45544786872868	-7.7916724650317	-2.80536011073305	-7.00182178199126	-0.828134611378094	-4.4912378618964	-4.23214988676985	-4.36023752120022	0.27675589799943	-6.54444737342546	-4.50427010323018	-3.39044004127355	-2.5198552470037	-4.67427299922661	-4.57432907230115	-3.70305368518819	-0.122609726415358	-4.00405518013702	-6.69101491270714	-4.2110382221584	-2.26068294059762	-3.97424210655222	-4.63181088913779	-3.05404802307132
hsa-miR-1181	-2.61114204348307	-2.52693382003705	-3.31648443338291	-3.06062702314349	-2.62991780210913	-1.92610607517668	-2.09963544498722	-3.05482500562366	-2.49842988465113	-3.25066595242701	-1.86299416094073	-1.95737450127088	-1.25127150324185	-1.81811057057246	-1.55065501105022	-2.80461566845518	-3.98293803528113	-3.50422117403583	-3.2685899047637	-2.44350415237412	-1.86333931027848	-2.46562235189747	-0.815005494596909	-1.89633738217173	-2.82760152913783	-2.41925027766074	-2.88191966193132	-2.01229387742636	-2.02472011594944	-2.56176276736683	-3.19790005730338	-2.90187392490619	-2.92389117196402	-3.69815348500848	-2.60325752814927	-2.36880125457282	-3.18946363367598	-0.511995904154987	-3.24511696839087	-2.87860334949169	-3.14752727566173	-3.02401626482535	-3.49713332293538	-2.48534234005163	-1.92493018736656	-2.19125506117224	-3.72880632560076	-2.77121942562113
hsa-miR-1182	-2.89980449356148	-2.65134934281491	-2.80696317650199	-2.9473514320772	-3.35891157262267	-2.94054280357607	-2.9422338044946	-2.91507398554158	-2.97596193517834	-4.28961955507981	-3.42568197949731	-3.44320732166745	-3.16197374874922	-3.25602115042097	-4.10216154549563	-1.64197258008309	-3.13130365934541	-2.20423337230759	-3.78786752213214	-4.94496883935224	-3.73700541485646	-2.97021840299038	-3.33971814768975	-3.26452060373769	-3.11052715942148	-3.1196476009845	-3.45914400083463	-3.63498636295012	-1.95655737703147	-2.91704639122204	-3.1645470168649	-3.12338315586532	-3.64642168321307	-2.40875578650737	-3.21276328265711	-3.3576950153492	-3.22008335927519	-1.5789574044698	-3.80472120799608	-3.35378030076442	-2.7213964182908	-2.83223175597144	-3.7226124112315	-3.11665275078191	-2.6857691603368	-3.82805605608326	-3.95471156593657	-3.7689482867656
hsa-miR-1183	-3.25592423376107	-2.96554169215641	-1.4608400349464	-1.55392503139551	-2.69217348840906	-2.72652712055627	-3.34951444672428	-2.51185182915075	-0.987097173190586	-1.10904428379262	-4.50918804119818	-2.50480881645111	-2.83543763084206	-3.3973028537391	-2.38802271792779	0.135878204725676	-2.58289552926415	-0.343880358240412	-1.40179447021337	-0.463956387369671	-1.40179447021337	-5.37448772839996	-8.20290369217104	-1.99735588932368	-2.094124864814	-2.36676068995305	-1.99240574435729	-4.23145203177624	-2.48884574315721	-2.71002870632399	-0.267688909096683	-0.609988406970331	-0.757250851324026	-4.2436057436334	-3.80203311747344	-3.62990812517732	2.0670808322682	-2.10460454639963	-3.68221764381462	-2.63697309612021	-2.95655874163003	-3.07059041333359	-2.5344807585178	-4.12667998320217	-3.73380794781123	-2.30665210555454	-0.468261443425568	-2.74964309851582
hsa-miR-1184	0.891091486746622	0.625850583198886	0.772637151338787	0.315622210136423	0.0345605775854085	1.32013023592328	1.37874080415936	1.29314536380897	2.15303851273358	0.698133776069748	0.0112465088504513	-0.00768471657974923	1.12375021143403	-0.0547492685345976	0.174001767109879	2.20238255881731	1.18842736520669	-0.692828511346677	0.393770853073329	-0.137826752089375	-0.199217873409075	-0.48966923392762	0.929425957532617	0.972093496088995	1.17710599247453	0.163282340837999	0.597711782699694	1.52023777840844	1.81658679574669	0.376466667562064	1.20572773962094	0.55389815108096	0.1750183601507	0.0105685590965379	0.0189687010064278	2.3977617984432	-0.63348903231236	1.12208628661472	0.316401849030658	0.638674619829869	2.34999215657371	0.402677859074771	0.442080669988853	0.423434826481369	0.350150820200124	1.14113382388736	0.889584261616504	0.11337577777503
hsa-miR-1185	-2.20587513339283	-2.33821934923951	-2.88655836723038	-2.90434367407261	-2.74972310444431	0.64146915235545	-2.05713222416348	-2.61486638330395	-1.86880692922801	-2.75898497042021	-1.28060460618427	-1.32110454705563	-0.462117454385639	-2.23211593617866	-3.07108282360437	-1.9642102478833	-3.36994771717934	-3.76841961777457	-2.24386022408864	-2.48852613235861	-2.91689253067946	-4.49142745971952	-2.74725435724531	-2.61549526532236	-3.11344404386696	-2.9965640898969	-2.01932624184651	-2.73152285345085	-2.39195269379749	-3.07621609836514	-2.40991345177366	-3.64855768744203	0.945597693712009	-1.78655102964988	-2.73152285345085	-1.40084284046342	-2.65186227951301	-3.3686366518086	-2.29527962744348	-2.85037086333185	-3.05371065363944	-1.11358156060137	-1.63376582028207	-3.10312865006961	-1.71410738153769	-1.88741134821026	-2.22830910990979	-2.00487174875893
hsa-miR-1197	-3.37580230774048	-4.20624971383707	-3.03975738555104	-2.76030536652899	-2.85570969217968	-3.07756085709284	-2.5409871398043	-2.51410808978663	-2.90661796051588	-5.33710976070613	-2.48804045395306	-3.13836815456608	-2.60008622703925	-2.42379844978745	-2.75828524629536	3.44112569767175	-3.10242064206198	-2.91243372214291	-6.24296517458996	-4.67249991573169	-2.96381067687673	-3.44951274769891	-2.73191752270763	-3.25806691492332	-3.84163874653667	-2.8343674615277	-3.20556224456273	-3.08990592387114	-3.87492218331887	-2.1532825436821	-4.57081551754792	-1.46944029775173	-2.6258784818046	-5.09125386603616	-2.91733302685811	-3.69656640464245	-1.71074439590789	-4.8961924048052	-3.00787136548187	-3.00787136548187	-4.79255009214061	-1.67966915936917	-3.52332192521206	-2.04920852186215	-3.27590725788427	-5.30259710466823	-2.54718344487526	-2.20466017767513
hsa-miR-1200	-3.42555352308588	-1.74019774717659	-1.92620603352457	-2.64178470635281	-2.88767612304411	-6.19781612187506	-3.4898979298005	-5.10310427841869	-2.00508579683345	-1.60514676023315	-5.16695848769473	-3.87454559963469	-2.90689938632162	-5.1165756539229	-4.84001082272919	-4.11594891596261	-2.63383676186394	-0.984297754106943	-2.4041864426948	-0.506667792395041	-1.62193023528875	-3.18083191044404	-1.15217407779133	-2.70277411947633	-4.01201712786113	-2.89259227860269	-3.98446725010959	-4.05344125559725	-3.41081516046337	-3.23486616200395	-2.44690749059216	-2.4155703694861	-1.89193178229103	-2.02430823619584	-3.11452647735693	-3.37382823332502	-3.24563204429221	-1.96268718780089	-1.78879836034572	-3.40720517814618	-3.72846192110964	-3.38568382624679	-4.86555475526328	-3.01380058250812	-2.43025505217657	-1.47946664365776	-3.4904412840661	-3.81164085620142
hsa-miR-1201	-0.930645219785486	-1.37585762533896	-0.788126562549614	-0.76959393724681	-0.872033488911492	-0.788126562549614	-2.77154327167191	-0.444022877170493	-1.02250683038284	-1.99716783232117	-2.57127289720958	-1.04962642003171	-2.58970734438716	-2.24033656178561	-2.88027839815041	-0.72793981387104	-1.95441190870869	-5.15646059348869	-1.07683756965843	0.600061762778522	-2.05793779841414	-1.79423937882959	-1.0297674499377	-0.910101858339504	-1.65231975166265	-1.75693174538567	-1.83573772684037	-1.26347522176347	0.0912988277086968	-1.68359576599396	-1.57145942112499	-2.18326906821393	-1.99375120114837	1.61687002988673	-1.59880983419527	-1.50349919019812	-0.619484688720145	-1.05411727377129	-2.18400819138826	-2.28670727731937	-1.48328653034847	0.116015471189598	-0.408583911591079	-2.19056356153322	-2.31952046825438	-2.05516801382722	0.0659761029245987	-0.230870189074968
hsa-miR-1202	-3.02134763523723	0.131924417070066	-2.98538862448252	-2.67743350777692	-2.4244792019598	-3.52566250246878	-2.89849538738763	-3.53279051167186	-3.29237319102887	-2.97939431480101	-3.00907069709699	-2.64731894525698	-2.98700198415535	-2.98700198415535	-3.39544281836924	-2.87783522529877	-2.46459850477807	-2.53590676201707	-4.48196406580852	-3.18859265618582	-2.90006526713525	-2.7751648757403	-3.19107040300691	-3.56722589521288	-4.04704794662836	-2.73932564273744	-1.24767038382603	-1.92471377891959	-1.45722807158932	-3.08270035933735	-3.21158791467036	-3.0775501095373	-2.93897421335671	-1.82554570519362	-3.38309415517125	-3.96235073866363	-3.40824815475934	-2.49773812853137	-2.31842067957052	-2.53636892564722	-2.75098576059558	-3.24413602370756	-2.17262585403065	-2.86213162349346	-2.75647224555953	-2.7828698821865	-3.44061656260545	-0.719815666540138
hsa-miR-1203	-1.72529139680445	-3.16318637037203	-2.51458922081187	-2.38100722933092	-1.95482670419799	-1.69872871095082	-2.0490147758263	-2.32753239315649	-2.03861976875316	-2.84408284481824	-2.47982758160496	-1.71661342890676	-0.580699500668232	-2.05306351102525	-2.9409314217374	-2.42492752800795	-3.45353273335077	-2.82547692336819	-2.36446156289672	-4.42621449234924	-2.62856716482431	-2.68939016440739	-1.37676470524514	-2.43577801400118	-2.32576866208531	-2.67022731681915	-2.15679643796469	-3.06629717719534	-1.28200913688014	-1.74113456258969	-1.86590995002431	-2.31472526192382	-2.02818104653842	-2.56067355882154	-2.9106545411797	-2.25418458043573	0.0728662797359552	-2.2335336435151	-2.40688099896554	-2.63623117551691	-1.81652083890077	-2.98032163628802	-1.69703782810153	-1.57158635748989	-2.23686766759934	-2.77150645015472	-2.05737717174256	-2.85036447027111
hsa-miR-1204	-4.51990895765451	-3.11240548590221	-3.11416434174235	-2.73299732947247	-4.90948548571755	-3.20605685098334	-4.14062130023766	-4.63339450276083	-3.8463264700624	-4.12608461402962	-2.89763972907978	-1.99537698794326	-2.96537121115393	-4.44943779778879	-3.91807109157038	-3.0317926961946	0.479452792894463	-2.25185842138527	-2.55240206338549	-3.19916212299317	-3.2016747371865	-2.11589687793883	-2.47390856584765	-4.69596765614069	-2.59606920428031	-4.98917943941957	-4.12591327015622	-2.46194448897023	-3.91850505053575	-3.69659736157775	-4.24409102262364	-5.97469720514661	-3.17713520886024	-3.74385918779001	-3.27915059622903	-3.99017423118621	-2.57507208130419	-3.64415681258566	-4.53461680277076	-3.72450775312012	-3.47037464539869	-2.39349482269549	-4.87113102786628	-2.98022277840881	-4.54346579397723	-5.02348076027552	-4.19845587524728	-3.62937424858621
hsa-miR-1205	-1.83604957743355	-3.28086761743352	-5.11205753446002	-5.71620220460504	-2.49179590622083	-3.04965601747934	-2.75601562422257	-1.66760490038823	-5.74989833052974	-3.02478578823776	-1.09292753517518	-0.906787624516106	-0.870900213832471	-1.91475588270554	0.624477844118918	-2.14981227858352	-1.99307144605868	-4.1461245716545	-3.07787806105999	-1.52493743537205	-3.85355079989899	-3.2317013409172	-2.78236365211954	-2.66422734903024	-3.63651818613565	-2.76389812478209	-2.55524122139127	-4.11971104578898	-4.41682057174227	-3.01943094309836	-2.93371661973637	-0.917527249569454	-4.56533870899441	-4.31835013270254	-3.72807653102894	-4.14203507259827	-2.95026911613055	-4.28757347823009	-2.3723599350874	-2.41852954613569	-2.0306619459226	-4.78570782719687	-4.58827350286117	-4.28757347823009	-3.98035642998869	-3.12684279389083	-2.37977458336717	-3.67700427893987
hsa-miR-1206	-3.18057885661096	-4.78354562442697	-2.65100158259128	-2.80337803943086	-2.67679918263739	-2.75102516188685	-2.34598262084473	-2.1593581495375	-2.65234829691935	-3.16222825210184	-2.17784308313216	-2.7393130080551	-2.58150099057564	-2.58150099057564	-6.79036516723874	-1.82428333694285	-3.10475173286	-1.80765146919541	-3.29843893505926	-2.26405825412973	-4.29858162728812	-2.1919487189513	0.363520503004817	-2.71727584025311	-3.77280292309669	-2.97804497677281	-2.76726505722546	-4.10799003355003	-3.16590860861812	-3.78161672355602	-3.65092847191456	-3.75872887556338	-2.44539904234347	-0.0880763521128478	-4.06779930991409	-2.45753469123318	-2.71952690613989	-2.26849339571791	-3.62063404944454	-1.61630360096911	-3.20227994858076	-3.97123483066368	-1.31474144070393	-2.95355209287247	-2.76135466557922	-2.60883825656189	-2.40783650517225	-4.96874620683174
hsa-miR-1207-3p	-4.0141667377226	-5.02939240598807	-4.02717559010115	-2.96465126387112	-3.02879976804122	-4.28170370368111	-3.3986185074954	-2.91949061143165	-3.80969301548727	-4.76026377390271	-2.90844381090906	-2.70827006450644	-2.92945402400478	-2.44701895153657	-6.32824762155267	-2.06262451413592	-2.52580072752686	-2.52168085186516	-2.6605715301892	-3.17075347495416	-3.5376295804204	-1.38213118923006	-2.1199892615656	-4.15556832018522	-6.38015529636735	-4.06080063556826	-3.88799211633176	-4.49550047520271	-4.53024916064724	-5.08621025522003	-2.89409124354621	-4.92712141698038	-4.75780197952656	-4.00448926250034	-1.84440123787388	-2.32919387908927	-4.05972811342088	-4.52061301563899	-4.68245208029818	-3.97611107866405	-0.865934925240079	-3.99125984337167	-4.3478886806339	-3.80254137252792	-5.07174637976956	-3.09717138597941	-4.0024816536414	-5.49436188493418
hsa-miR-1207-5p	-1.90940552036103	-2.67720406754426	-1.9621620702524	-1.08674767044266	-1.94138394742163	-1.79410922358953	-1.81681993022236	-1.284935965365	-1.21958638515322	-2.13341560814183	-1.72804306161697	-1.72368512735426	-3.32756293160326	-2.96364702145813	-5.8410948216771	-1.80386802648862	-2.0337440872901	0.779912597989923	-2.40220661819416	-2.21457226757286	-2.4905985446697	-1.76202662574881	-1.65869925002523	-1.67062008538631	-2.06070144570528	-3.06848114037088	-1.06399143169257	0.54164794157776	-2.40084787614312	-0.99779863108863	-1.13846800888079	-1.39070804678449	-3.5717102348135	-1.296246139271	-2.93874872937892	-1.296246139271	-1.79784718949359	-4.30549680129505	-1.0549776708024	-1.44917911450338	-2.39183411525295	-1.0549776708024	-0.988784870198463	-1.0549776708024	-1.88232636525169	-0.748738946022857	-0.638494567044878	-1.50939131888
hsa-miR-1208	-2.10742326479369	-2.96466224507134	-3.45329008579957	-3.25601993335897	-2.20831831066917	-2.36499573242541	-2.37322851566845	-1.90013691014326	-2.31015860413288	-3.05199581489328	-1.23505002911028	-1.39246567289691	-0.75169277292945	-1.82238777331074	0.762294416023185	-1.39789051287593	-3.5773908342708	-3.08416474812015	-2.19019260390521	-2.23667961601786	-3.0091026144379	-3.29196548080444	-3.2160738635116	-2.41383999618124	-3.13198004464573	-2.96137090159326	-2.36803155807314	-3.14125827519557	-3.77716027322258	-2.08764110715889	-3.00855573868482	-2.68186792843047	-1.53455060514275	-3.656673293611	-1.63231586399651	-1.97146747937402	-3.5692689594882	-2.5853565910791	-1.42518907380766	-3.25914657879318	-2.25642816150316	-3.04826905685911	-1.47382952883786	-3.5692689594882	-3.03735088504776	-2.2101845321739	-2.405986970458	-2.84553521356795
hsa-miR-122	-0.592971321760525	-2.25651838721846	-3.16155931707169	-2.15632963064151	1.22546444363266	-5.23582047794603	-3.57681457698826	-4.46566270528607	-1.90968422106434	-2.21229133746372	-1.50727999759876	-6.17836170162263	-6.43432637376326	-3.59605305701183	-3.75893051541591	-0.52175165307783	-2.46535357369724	-1.6806685616984	-2.43161083674911	-1.9865214744232	-1.06223906081418	-2.29918786962976	-5.08550410774709	-2.03728332832239	-1.43162157084385	-1.80667717365657	-5.35719647058437	-3.43672058644688	-1.56032133199563	-1.56032133199563	-4.58433541567567	-1.20116156385479	-4.00106702864315	-3.71686205017188	-2.12788139335824	-1.18124876388564	-3.35465778829713	0.0108260275880419	-3.87983040683672	-2.63697373389004	-2.40331193692769	-3.98246732493723	-3.51775368119422	-4.29818310021122	-4.3283269773122	-3.58191588329251	-3.75269213201614	0.520605604301882
hsa-miR-1224-3p	-3.08811318463855	-3.06815282320143	-3.6284401379828	-5.68247642151483	-1.53661265980631	-1.23960374655955	-2.43769523041476	-1.77230931943344	-1.63903941249966	-1.75667402065926	-3.02812547140089	-5.30463558890684	-2.91881634308379	-2.09712923473273	-1.8905893935873	-3.42278323253376	-2.42033157532379	-2.73569344179107	-2.59078951107399	-3.2749447011488	-1.94989720625392	-2.59078951107399	-1.3140731287888	-1.46581515952906	-2.05849893547443	-2.48933044083632	-2.05467812888809	-2.82994619104293	-3.61049933445985	-4.06957493657931	-2.66895910473175	-0.990299028339795	-2.47958665081166	-3.60195727567174	-1.08110286879142	-2.01481595784794	-2.68624525811728	0.102645694632607	-3.48181630180757	-2.73521310675146	-3.99316731718498	-2.77770973372666	-2.65703640647431	-3.19247311714364	-3.08843809423168	-3.50602765637426	-2.32589303364659	-1.98299913268066
hsa-miR-1224-5p	-3.36601470082572	-3.90829111366614	-3.02247137262051	-3.57755458271318	-2.05568096592336	-2.94518786559957	-3.46648178744655	-5.32442399552556	-3.23676299876695	-3.50672880442246	-2.82550186977702	-2.85473588986554	-2.50477697310665	-2.69845604283842	-2.85075880080956	-0.469005783024645	-1.62128993732134	-2.15227495247283	-4.57608322331105	-3.00780376492981	-1.77071617211492	-3.18652430901354	-2.95852733478683	-1.78160581256518	-4.12830635802498	-6.01981001833458	-3.37412269060363	-3.54319422622847	-3.66741512854945	-2.73310016632403	-2.12196906842603	-3.91061644579469	-3.27885132409629	-3.71366039522376	-3.65312807812562	-3.86317178317703	0.406375738846695	-4.06938703712996	-3.17731054669296	-3.90358716914576	-2.49794052431579	-4.26874876701304	-2.7954927646124	-5.20222177661914	-3.35432019152922	-3.89915672731585	-2.17387310169703	-3.08137995517983
hsa-miR-1225-3p	-3.14600678875842	-2.81386677967502	-2.21172179461584	-2.25811673986896	-2.53582036736218	-2.20590930836766	-3.2304152814604	-1.14241789872659	-2.0897421290742	-2.0622577553453	-1.66931493618661	-1.5376090264432	-1.63641053185201	-2.25359418395529	-5.64811639508958	-0.442505397115893	-3.09804718046736	-1.20250064985349	-2.44486410432689	-2.06274015538625	-1.82550711051071	-1.67693946578241	-1.10469612103775	-2.33705878033822	-2.5985165181388	-2.04639049443581	-2.68144911398428	-3.70930761026532	-1.02524393037339	-1.74912008323506	-0.867542101678404	-3.64292487101624	-0.0468662130282782	-3.19241046044748	-2.94083718855786	-2.55869986933696	-2.91157782584346	-1.66290216355859	-3.39222293571652	-3.05440609623796	-3.37186039231906	-3.84032119219208	-3.87115999072587	-3.56728257663295	-3.25823166031862	-3.78624367488213	-3.3320775847736	-3.13982586437982
hsa-miR-1225-5p	-2.16314106936552	-3.35817764257254	-2.37118208347247	-2.66100545124655	-2.0435118956188	-2.20450645950891	-1.93828881510927	-2.29206423337599	-1.93828881510927	-2.62166428835133	-0.8229150572543	-0.323784885662557	-0.512468905610404	-1.72608050740469	-2.70915450156478	-2.01623286620597	-4.07542328957168	-3.24656757869188	-2.37616966912147	-2.6256711420814	-2.81414475276382	-3.01312125676013	-1.55610899441644	-2.57178697367741	-2.2861787519712	-2.43537309692244	-2.926572509571	-1.96920875090924	-2.49253524246616	-2.926572509571	-1.6859153829755	-2.25214792381753	-3.02407855739403	-2.51438255968421	-1.26328804081061	-1.76743370222783	-1.34378251761396	0.204945255530137	-2.55972568630906	-2.9759669088725	-2.35017338364914	-2.40684124625777	-2.38669640418561	-2.39796799257789	-2.29300096020237	-2.77708022037972	-2.72705777486286	-2.29935683956816
hsa-miR-1226	-1.62218811908187	-2.14119803373486	-1.50984589804559	-1.88172271732892	-1.73244043780496	-3.46683486447019	-1.50657295392183	-3.49988891045353	-1.39602489427596	-2.22698647219791	-2.8613852977784	-4.41584285600583	-3.3332326430726	-2.06325415283061	0.828502530037178	-2.06325415283061	-2.98109450534781	-5.30469937003191	-2.60453811132133	-2.28597503576378	-2.2360461209199	-1.70376969937284	-3.51479771262655	-0.749212287910653	-1.92628657891274	-1.86602556833494	-1.88019500378077	-1.93182017858386	-1.13909662759833	-2.7880138928149	-3.41650832859241	0.211801459752334	-1.81560351067641	-1.98174959563592	-3.33887537341916	-2.86985710908683	-1.20509566527175	0.0168605388679897	-0.272219946274514	-2.96649451112188	-4.08159326388953	-1.95670211377395	-2.00617243053441	-0.501699770366637	-2.71046422399543	-2.87274884352638	-2.86167257180852	-2.3603929181012
hsa-miR-1227	-3.14199777480033	3.12933442056336	-1.12448745398337	-1.54135825337101	-5.22236763442945	-3.73828765243837	-3.10758893680489	-4.44443123364287	-3.21426663836069	-1.46836408378174	-4.32170118358696	-8.61490423917886	-3.16981394123452	-2.60140495618745	-3.26155379701761	-2.55001547478821	-2.26654518920163	-2.05206733281158	-2.65499148549352	-1.1037188742705	-1.94116844688151	-2.88539194452788	-6.35400671681781	-2.94212004742076	-1.7275151582185	-1.3742855782657	-3.97938799481749	-3.60920816726244	-1.52935193893838	-2.90474065036863	-3.84302707411004	-1.92006211997821	3.12769028816154	-1.84750991188735	-4.18976029881871	-4.87164053994746	1.78557338906989	-2.02318904714281	-3.70014798749478	-4.32538092519212	-2.7526589901195	-3.93860074734455	-3.48895364994693	-4.09175951650013	-4.12800042805507	-3.5882988990475	-4.87384128729669	-3.16925613685407
hsa-miR-1228	-1.62591187535625	-1.99688080813902	-1.78701407444765	-1.27578237368864	-1.16336080421566	-1.45385485650826	-1.99478080484672	-2.17623059670481	-3.15120184364983	-2.8820473036392	-0.706492535683489	-1.60151103529281	-1.09375653153654	-1.49788414545523	-1.13958532567817	-2.34275466947113	-1.12167668683461	-1.41207928681415	-7.68161498807483	-1.55537234482161	-1.65453688894162	-0.795702021406885	-0.13091107333783	-3.25979044354699	-2.93618538157045	-1.23106145591734	-2.25189262685333	-3.0145132659913	1.10854669136174	-2.25189262685333	-1.05626988413469	-2.36116269188372	-3.15916977129229	-1.91035314912177	-3.72220144315208	-0.7954756062	-1.02789188819126	-5.36321606064265	-2.54629075569958	-1.71503520192124	-2.91063648065809	-1.02789188819126	-2.33278469594029	-1.48168952384725	-0.228853771085795	-2.33278469594029	-1.79837294409052	-1.02789188819126
hsa-miR-1229	-4.19982654273019	-3.22386614726559	-2.18653025139964	-5.58766149078645	-2.25253141851707	-3.29204503987789	-2.8136879437496	-2.27662664221822	-2.02868399004798	-4.77762098105286	-0.942066337140068	-1.1819569944908	0.53692217987413	-2.33377275922309	-1.07539736376861	-1.66915191473815	-2.85287627911059	-2.32599827097079	-2.00656934437138	-3.27894877347342	-2.32599827097079	-3.12809202562852	2.01752760262597	-2.27633295312832	-5.79133709707306	-3.00862540345798	-3.98251242999728	-4.83633716252626	1.78065771185492	-3.4398161652265	-4.48502133628204	-2.31455823705476	-2.04066369490026	-4.68068878004847	-3.94050673005257	-4.20561323159587	-1.44139686432763	-3.51979773795152	-3.51979773795152	-4.21334042712258	-4.59503426335796	-3.11566586080675	-3.37677255993616	-4.04801861442998	-3.86052821927554	-3.96414807197749	-4.28008307110659	-3.62690518420576
hsa-miR-1231	-1.91493077170883	-3.06449251258427	-3.00477924606623	-2.70219004449907	-2.22891616117872	-2.01302524671097	-1.97109368314351	-2.23374077529959	-2.38504398548607	-2.87487520938449	-1.69317524725291	-1.67478968273105	-2.44864291818119	-2.1577159321985	-0.522249826929224	-2.85963710829582	-6.82245695676396	-2.96478750002674	-2.66876379511754	-2.90900617269976	-2.7325180027784	-3.47639368347578	-2.55904691185867	-2.81056482645516	-2.54830306204694	-2.50054912364261	-2.04698448570068	-2.77724865404757	-2.32275695755769	-1.68897629104903	-3.03796453526416	-1.19856118822305	-1.83813528407689	-3.34538972245014	-3.60715064583513	-2.09875017290692	-1.51951229994596	-0.76666749909748	-3.97987944170005	-2.47209844690966	-2.93720459591441	-3.54286008246195	-1.90373052735803	-3.29370444855093	-0.421349881226791	-1.77489434352032	-3.1556332416855	-3.54867205252605
hsa-miR-1233	-3.01424155551152	-3.54303395725781	-2.5107999228179	-2.56139093181453	-2.32997142373875	-2.76045496245637	-2.65482693997739	-1.45421255608405	-3.9041440132356	-3.2828086970132	-2.05085457124019	-2.48879311700302	-2.06851110089461	-2.67610611447073	-3.54595915880075	-0.358025313148324	-3.86119144177668	1.51291221355474	-3.05759436948862	-3.02355741988023	-2.48607791360384	-2.37603505319431	-2.0841385647287	-2.44681685105096	-3.27809088203613	-2.20118004746792	-2.52968185188373	-3.10646868568757	-3.18088155597959	-3.85120335082487	-2.26572107121107	-1.81215469060211	-2.63798955494495	-2.11818668914182	-4.00832107750093	-2.2293833076433	-1.5110875453186	-3.98244842255408	-3.68160693084188	-3.39820343862015	0.332943568999863	-3.15238935144074	-2.46829927849259	-4.01179798398735	-2.96621339558741	-2.95057708529625	-4.13027236181608	-2.78754063209415
hsa-miR-1234	-1.55881014623932	-1.77285182292375	-2.73231045794952	-3.1859202727661	-1.42737517759309	-1.91848814060851	-1.99756163266054	-0.0350756228695572	-4.38796094352979	-3.71169275585528	-0.143386198173229	0.138592121762527	0.745207017502297	-0.968293667374261	1.64015497701572	-1.05826224603136	-0.743434931310796	-2.91593616617464	-0.928701201555855	-1.06590111652767	-3.09959664729283	-2.83186683327875	-2.23260673458902	-1.50545071272976	-1.72829619859511	-1.81996705031044	-3.33395720260702	-2.33939503516504	-0.0648462877965081	-2.4482834385644	-2.18264922484864	-2.9296372640366	-0.914412595889267	-2.75594677835811	-1.85993091784123	-1.97355016832204	-1.74261583449754	0.969559944063264	-3.29671970778137	-3.45265965183867	-1.71428775016642	-3.70217434813555	-3.62520272075977	-2.77647867005751	-3.76302952722402	-2.950169155736	-2.8166593020395	-3.04955333557793
hsa-miR-1236	-1.14694138598208	-2.06154677591414	-1.36802193266461	-1.47943543194699	-1.98092061477984	-1.17690115060093	-1.23299433044552	-1.14694138598208	-0.619937430622791	-1.61662634371718	-10.6853971490973	-5.73280513505337	-7.05570219603085	-2.60009829443156	-3.54696058622411	-4.77372091320878	-0.653154771071014	-2.918145649444	-1.20475868001662	-2.9147468588391	-2.02047392637827	-2.0724749282456	-0.912775163936141	-1.41624795374169	-1.44867359418324	-1.99939550880867	-2.83022605146625	-1.27703154787558	0.991310602193411	-1.362998714092	0.922163313389562	-3.3312264057215	-2.50729624318164	-2.17670262134907	-2.22335270754918	-4.07537839349718	1.75839884899438	-0.489647644497782	-0.157311200567727	-2.7893818021377	-3.44327508869905	-3.24184488981218	-2.3048905768267	-0.882464947726143	-2.22516797506902	-3.29899778099018	-3.45437563233123	-1.74649366513416
hsa-miR-1237	-1.75050945996365	-0.558780168870976	-2.26351893581533	-3.9766037814305	-2.73691313611942	-3.85749807765879	-4.50497513095757	-3.17352310163125	-3.15085442387286	-3.46309732742002	-1.49794105062837	-0.728587849621526	-2.05051570631329	-1.97242608701612	0.682558278401605	-2.26391778602926	-1.68589775869766	-4.91992108273481	-3.08420075349002	-2.08841119555506	-2.81555916697179	-4.10588547088189	-2.90627331845028	-3.81757108337281	-1.53493003806933	-2.86286072801705	-3.69028748606535	0.584992491347087	-0.747679702326575	-3.53693741471186	-4.05400817519976	-3.41044457748901	-4.25502814587354	-2.88633275672828	-3.82793520826503	-3.24181970791297	-3.10452534802642	-4.11946597611273	-3.73907655094905	-3.3697530504023	-3.89055473396905	-4.20712798831513	-4.24010319213999	-4.1186565383133	-3.55108200057631	-2.82802301935278	-3.25571534007061	-3.14077517255177
hsa-miR-1238	-3.52535110477511	-1.40515189971675	-3.66013306710024	-2.56149449771667	-3.41163777958867	-3.31537507089802	-3.41469871274535	-3.69949250872619	-3.17246720044572	-2.96132477851092	-3.9939259994189	-4.17698260634579	-3.62875631076305	-5.32790405941541	-3.938266168286	-2.36237087769556	-4.17698260634579	-2.35941240075785	-2.40599676579597	-1.0452680299227	-3.13425583238473	-1.34426375906619	-3.62581717347315	-5.0475089592584	-3.59095780368627	-3.01187044303751	-1.69659510959004	-3.43688625612956	-1.7458388687212	-3.90431575465403	-1.7803379259096	-4.40867539777478	-2.99745291558567	-3.4081872152599	-3.31922768835898	-3.65492512260322	-3.13362859459651	-0.485084891722932	-4.08336340888612	-2.56721155650958	-3.47613458403107	-3.42999615961582	-3.90907289228501	-3.54050244033104	-2.37792092536536	-2.57426136384808	-3.50004267191478	-3.38991935276171
hsa-miR-124	-2.98212166410722	-2.77027610112826	-3.8118791430201	-6.39978848946027	-5.54183490322507	-3.20277339914902	-3.06665351207081	-3.03843929450699	-4.93881729746339	-3.51702099376064	-2.76825368770978	-2.25966639719065	-3.85453846926383	-2.47003134655189	-3.20939125416069	-1.10936675789301	-2.34939786969081	2.80491579852645	-1.66076010665538	-1.95142005564421	-0.8107099800892	-2.74790567086898	-1.68769325374063	-2.94935767091131	-0.501398316175835	-3.7205331389339	-3.48254726594761	-4.21723970992332	-2.75742773238066	-3.54428708418563	-4.73601632319824	-3.73540350065942	-4.87502691128568	-3.70931276784745	-4.06975427001311	-3.0838219285006	-3.08412018392569	-4.79466021538336	-4.11272754015087	-2.17866544125249	-2.99631980337773	-5.7434083625695	-3.52003435731476	-4.91381808568098	-3.07363435210247	0.679179452843901	-4.98198569772839	-4.76225414245137
hsa-miR-1243	-2.72212497256168	-2.43687757525471	-3.28454771712511	-2.15513117532831	-2.33915571025613	-2.37968842791415	-2.0294059423576	-2.60062842742401	-3.45563196536012	-3.87721206155013	-2.91045935021762	-3.23480127166381	-3.44818238706392	-3.20667660003269	-3.25937472747246	-2.95425912922927	-5.2853092363837	-2.13586296287889	-3.54933030994059	-2.96968425170742	-2.34381573387632	-1.99526819181823	-0.199002030463868	-3.41846903025814	-4.34829141318435	-2.04509548740581	-2.93819600279971	-3.63057370896871	-2.05905591308141	-3.51724534077018	-0.277842659820153	-3.29541843805556	-2.64806099373302	-2.33918259820275	-3.33005023175867	-3.11398495164124	-3.0356447149622	-0.275794474766152	-2.98535501560804	-2.48009431081678	-3.06341465368486	-2.76780347408763	-2.24076396121806	-3.59897118496391	-3.06341465368486	-2.91085913385459	-2.46806023252643	-2.45191136460599
hsa-miR-1244	-1.73583549637673	-3.65094662040572	-1.83198174824033	-2.43622048704977	-1.76595684184803	-2.45969211439508	-2.36829221841951	-3.67604639587579	-4.51439622196293	-1.75167561872667	-1.62979229049269	-2.35380316338748	-0.248237083934464	-4.8873739646435	-2.81899747557731	-3.38853220214058	-1.21302993150908	-5.6583159093641	-3.69607740353681	-3.23653490754376	-2.67441933965198	-3.55087869311893	-3.10593496548274	-2.8413050302353	-2.94910405001429	-2.87370062598271	-3.10443157118142	-2.08190413725804	0.0396767236171658	-3.48907014153637	-3.22663374423531	-2.18639140731013	-3.05334335054711	-3.7021010691956	-2.84286142374457	-2.10445586110963	-4.30843554607455	-3.4178666341781	-0.954329752789431	-2.11297470306264	-0.0233679766222021	-1.37742969274308	-2.50285554646512	-1.91997261648466	-2.73395956802477	-3.08537282323656	-1.91997261648466	-2.53113770283545
hsa-miR-1245	-1.9580880194084	-2.23415936777769	-2.24611111635166	-2.84366156023692	-2.07015680912272	-2.15812659617728	-2.12271862048238	-1.82463863114697	-1.90326547192303	-2.81587223335873	-0.318702206731535	-0.242786337299516	-0.0640768045490607	-1.45897197814938	-2.19913058606481	-2.01470270271995	-2.76924925960873	-2.42541043044617	-1.9085387000237	-2.27972414026334	-2.46538219165283	-4.51690552582122	-4.08316033405679	-2.43886732358139	-2.97387598231236	-3.01275671305752	-1.69101553246713	-1.30365089907644	-2.19380797695221	-2.65547639196108	-1.38915216428305	-3.45753163275202	-3.27594378203552	-2.31015475567242	-1.35747440690965	-2.3182474523641	-3.0694801583665	-1.55863332763729	-1.89296561737595	-2.07741185299086	-3.12722145036612	-1.34628942581846	-3.41508029966164	-3.03208563119627	-2.34566565387684	-2.14030712318996	-2.13462367357692	-1.51841327931156
hsa-miR-1246	3.01979880291975	1.61878069903805	1.61878069903805	1.73642354737997	2.35482743371073	1.7839145701759	1.92963198245574	2.01143499727379	3.09623845278203	0.421613652486702	2.12625218866327	2.08020266325386	3.00121893515323	1.61992892978337	2.42255604757297	2.32341213596363	1.56772588811987	-0.255043106504393	3.30497988014752	1.70914445555913	1.08763544294549	0.169726346915895	3.20058775907628	1.25180651583209	1.93666488265702	0.726535887553249	1.846561243507	1.33422224644109	0.461505454351581	1.50899378218097	2.05530564694089	2.5895551114533	1.89701901212902	1.81733147815141	2.44255782851261	2.5895551114533	1.48758292606545	1.57970468233169	1.71944858989354	1.66383511029053	1.48758292606545	1.54535809554532	1.98573245419194	1.87376991337139	4.55706730534796	1.75673560608678	2.72259362977367	1.54535809554532
hsa-miR-1247	-2.16459404374445	1.42947779550494	-2.25617541210149	-2.20585605976335	-3.41959329761212	-3.94329555713323	-3.98099499836277	-3.15327063879849	-3.047016773382	-3.02727549809057	-4.61661714440284	-3.10930464832194	-4.1971814529457	-6.02231419862553	-9.02094319351185	-1.65987801923218	-2.91291261931092	-1.38701075853979	-3.20891302729301	-0.581582093706335	-4.09877039188972	-1.25683399326907	-2.58065700335426	-2.70330108191425	-3.87833181021541	-3.16419773233997	-2.90118225436395	-4.49907709050379	1.40365561641837	-0.54380273350784	-1.62078692741883	-2.06044819116503	-4.0484314206169	-4.5309308008282	-2.38010615217865	-4.0484314206169	0.107636171092546	-0.526999902876319	-4.08181419600018	-4.17939714089282	-4.60710088045772	-2.76483727391072	-4.30324445203284	-3.54812150526515	-4.04191379437465	-2.26336871030581	-3.17837401175982	-3.8169309529546
hsa-miR-1248	-1.633057257643	-2.12114504498442	-1.92912690139294	-1.84000447910781	-1.90680998983835	-2.07239207513809	-3.38867166072379	-2.03948458120573	-0.732902269254546	-2.86355594102306	-5.27812417664812	-6.26028068952647	-5.65432977991639	-4.03957980162125	-2.94086462396133	0.320425479363815	-3.26448439408508	-5.35863698466863	-2.30325427233868	-3.21493527036789	-2.90513105658784	-5.5139576944614	-5.03847868656313	-2.37356410262923	-2.19649795240128	-3.17547360782878	-1.71009209615476	-3.93543275591712	-2.6851117204815	-4.01155217129205	-1.47487436277558	-3.74644777747638	-0.581786834142549	-0.816172710675579	-2.98606054636282	1.72688675104644	-1.42693697551792	-1.62780998360553	0.182237430594333	-2.43657538650029	-2.09611679962812	-3.37812233804834	-3.73438663489761	-2.50593548136253	-2.19048160849535	-2.80280734889733	-2.40841327063143	-1.79456826299725
hsa-miR-1249	-0.416006437017832	0.627312764389645	-1.97087678372711	-0.794213314127996	-2.50985203726805	-0.555951245629357	-1.75870233492855	-1.48415423803783	-1.27488438355173	-1.28726015031792	-2.34425225564146	-2.81408798407798	-0.0342025603561513	-0.459880287438435	-1.23713579650865	-3.49933004646982	-1.30515529189123	-0.475847336815069	-0.694870383947612	-1.17102923537771	-1.30517292292788	-1.36337916193187	-2.85225199706994	-0.908469266463929	-0.748338591826847	-1.4590503191257	-2.00178978836564	-1.15381776469384	1.41148077287715	-2.71760035369902	-1.2640969104503	-1.46205959825678	-0.00246089256575543	-1.50561472188105	-2.24241339793062	-0.409497243953039	0.0931414377876876	-1.44840441132489	-3.19068576273955	-2.83133639828356	-1.88831081486866	-2.49151799971728	-2.53149828765764	-2.19032971328631	-2.71945863254324	-2.24753595723524	-3.33874641615947	-2.41286914994727
hsa-miR-1250	-2.72163012291093	-4.37434355474557	-9.24747858163077	-3.78288393351552	-2.39603149871003	-3.02769155105622	-2.93328464320017	-2.56440297063708	-3.342972567089	-2.99177839861315	-0.865769667854806	-1.23905835683867	-1.8167656517598	-2.92741189154708	2.75710545665502	-1.00841816011626	-2.15835271833868	-2.98015421307481	-2.13218429632288	-5.14614857210684	-3.39905821556218	-2.72841615195223	-3.00459051174759	-2.72515022769831	-2.34767982030407	-2.94525127422627	-2.52216961577354	-2.83684768808302	-3.04783967705136	-4.18497987797419	-4.69411045505785	-3.67951841649247	-3.92617320664828	-4.77758661083679	-3.99463083428212	-4.10954450762823	-4.71773222863486	3.09809046065762	-5.16591336334729	-4.5877686586699	-4.23087791508136	-4.3016096740753	-2.66083767333429	-4.34387462614392	-3.64644009707883	-3.99685582338875	-3.71880998747872	-3.90969129939964
hsa-miR-1251	-2.77795460970846	-2.99184702219637	-4.44272347212383	-3.32518002745051	-2.11007736341546	-2.7915025554974	-3.18987519469352	-1.6324438820824	-2.49790888200229	-3.62396111844246	-1.97993799715685	-1.82573694598834	-1.85025507608328	-2.15997779756169	0.827780377385109	-1.97993799715685	-3.34137882214867	-3.46498100712653	-1.85419783741991	-2.10030092222821	-4.12092333740106	0.659977995712462	-3.1425966442039	-3.00801172135384	-2.12179833252292	-2.50358027331246	-3.17325938648687	-3.73738279498047	-1.58993611884252	-1.48656471654149	-4.16552564517955	-4.78621302703695	-2.65941150407183	-2.91788181174728	-2.29156737920956	-1.78139623793579	-4.35227989528349	-2.90128445347698	-2.74451164311481	-0.537133684198331	-3.46612714753576	-2.58043117415235	-1.67200348572533	-2.54247795309059	-2.26758948318478	-3.36429839462205	-3.23756520164679	-3.39529860313479
hsa-miR-1252	-1.84119736663368	-2.43469786252186	-1.79046125431299	-8.29173561270817	-2.18178395984841	-2.49197455295475	-2.73642249702883	-2.17302686578546	-2.32291719337656	-3.63558190046047	-0.0301211041900141	-0.510201438822025	0.4951067241571	-0.133460445190516	-1.21441160637234	-1.28926662609984	-2.22800895412971	-1.40981381860406	-1.95747689554714	-2.77015656725652	-2.17212441701422	-5.03828274952807	-1.48800294372258	-2.8444949167377	-3.32465247732955	-2.74459794568566	-3.63614249058684	-4.6059040192464	-1.51496201738283	-5.04948188535842	-4.49515442050202	-0.497070460619017	-3.12384377059698	-2.46450311942418	-1.57839978317212	-2.59912336061507	-2.98894517341896	-0.390743358668725	-1.95896915574483	-3.85943822070846	-3.65259642643113	-1.80228327694667	-3.75264465581958	-2.8253413239645	-3.90481337368359	-3.64716357043444	-4.5172829518189	-3.27119963263758
hsa-miR-1253	-2.98464429401121	-2.47079504320176	-6.55430505973844	-3.37513069450389	-2.26897219989034	-1.42569783514309	-1.94115974989434	-3.22915973649432	-2.44694931585621	-4.20949843549883	-1.64608134450858	-1.07434537220682	0.347372164867314	-0.930269933184252	-0.294757671798292	-2.66207118971023	-3.5826628676168	-3.07282935045256	-7.13651508949039	-8.91638888825896	-5.66275201237264	-3.47147528099095	-3.65975850242861	-2.90618400053711	-4.7020443046264	-3.62273705066392	-3.08400905820936	-4.18448697126449	-3.1692552466422	-3.65458595155583	-3.77922586866378	-1.2194698387168	-2.76720004584451	-4.94275138585752	-0.729050738975388	-2.26813712068146	-4.64596775930738	-4.23159220802884	-2.17438090624627	-4.09026687602664	-3.78575124432854	-1.52725370162983	-2.72077046120619	-2.33991892826028	-2.55125978557406	1.40196208148194	-4.17232145665793	-5.12108229863687
hsa-miR-1254	-2.85802958246411	-2.51998280050074	-3.70521553877278	-3.56363153531575	-3.44051105086277	-3.45701211821249	-4.9330003763143	-1.84485559195466	-2.93101156989633	-3.24751264926725	-2.15657819344412	-2.13223619348425	-3.20118231893768	-2.9432554337228	-4.93802635313228	-2.01023267134335	-2.78393113101985	-2.27087007743872	-4.81586253324349	-8.91023659545505	-4.25470282517342	-3.71285991874172	-2.97706942974417	-4.16005110117355	-6.13788891284303	-4.5844771230107	-1.25539120447771	-3.49421349203161	-2.80743057289696	-3.38093928053777	-3.44963220070372	-1.66238979372513	-4.3261706246451	-3.35160104476199	-3.629899643952	-4.73682679759216	-4.30292622850618	-0.998744190107542	-2.40673431492768	-2.27775581543682	-5.30213400225897	-1.78217430756003	-1.49660973562768	-3.84606508026323	-3.02001208734935	-4.83434253005509	-3.34462394213834	-3.46598429761261
hsa-miR-1255a	-0.347210404396084	-0.415601679529138	-0.275601553685974	-0.188676453644948	-0.260969218858712	-0.491953841999995	-0.571973737977075	-0.0730086709368224	0.20965287902468	-0.760626995938315	-0.527715512266944	-0.441010542527562	0.19884485353544	-0.490812849395421	-1.20782572519516	-0.294816799022483	-0.830212218528213	-0.40528709585001	0.0113627504020873	-0.157813581182022	-0.341082096292384	-0.355484788982151	0.662001798474544	-0.378078636925737	-0.151153411041546	-0.365581881575847	-0.800917225685691	-0.483514177425129	-0.492628599858731	0.0969489488547387	-0.25441244636174	0.326208977490304	-0.360526344440022	-0.584830721006743	-0.553592512628142	-0.0310451914223104	-1.01251483542043	-0.631490761698357	-0.0507220038467268	-0.691045181159353	-0.126324338031433	-0.440369132612613	-0.270980177211128	-0.487090954184477	0.436033063715145	-0.407419199820198	-0.614128449466999	-0.608047008516319
hsa-miR-1255b	-2.39234077911057	-5.71390371656256	-3.742645282206	-3.66841503474232	-3.11800405001146	-2.71906476438657	-2.86956056251916	-3.59905205797835	-2.92804406488937	-2.74226257009185	-2.60386706780593	-2.29449018683035	-1.04158901638581	-2.40602933276739	-2.05508852316457	-3.43973422395704	0.35760978823869	-4.88712908299119	-3.43725495002104	-4.01497226328614	-2.80866544493451	-5.59117464307182	-1.28887895452858	-3.93505824433345	-4.33282209752232	-2.77639588121658	-3.7292155478337	-4.79032587821929	-3.07976379986075	-3.79402008288778	-3.08503080481352	-4.13323208327243	-0.707595113867909	-3.99931068196509	-2.62432155063556	-3.5584632988071	-3.0568621543164	-3.48265246960212	-1.76466349513511	-4.69637787762677	-3.94446821394521	-3.25083206903048	-3.43899943010075	-3.28163310418312	-1.7169717199615	-2.45625011849394	-2.84461838687494	-5.14363927132539
hsa-miR-1256	-2.145333566066	-3.18138575549846	-4.44163841582047	-4.59629092861438	-2.81814581044211	-2.75773540784625	-3.49604212763199	-2.6356640121	-4.01055301941447	-2.17269144509827	-2.33931171918826	-3.4031796813533	-2.33931171918826	-3.40779166003242	-3.06274030941291	-2.244392743315	-2.26196526805298	0.0439259444704687	-4.13565473007566	-1.59167453767087	-2.40046629484545	-2.57781060086665	-2.35300413278844	-2.40535368716496	-4.93252927887668	-2.58160864350579	-3.22482776861928	-2.37463371365291	-3.57592662867017	-3.47229019989057	-3.18057422730088	-2.78005017890767	-2.38309940682965	-2.2813226400593	-3.63326756629386	-4.94956199446013	-3.79326674450993	-3.88343326246592	-4.4388215117936	-2.60241950189334	-3.64013971396256	-1.0364492768275	-3.86844199119899	-1.5544692461666	-2.15556245381494	-3.11230899921104	-4.15281299647449	-3.78302483221151
hsa-miR-1257	-2.14791495624293	-6.56708603967039	-3.82850654012377	-3.1546023857157	-2.99967965943942	-2.22373870710873	-2.67899077602143	-3.87382171347844	-2.39330690834277	-3.08093564923448	-2.02578049300937	-2.32768498991516	-1.24974913373716	-1.46724377970996	1.32129821129185	-2.81252085504549	-2.59185907982867	-4.4830199502542	-2.45316493265998	-3.90717294948834	-2.11020683189574	-2.64373520005495	-2.28393784533053	-6.20979272193594	-6.15765873321209	-3.25175484466368	-3.06588576680652	-4.74291063932506	-3.1749522545148	-4.45193448357831	-3.88221326223411	-4.61171590213443	-0.394745493176312	-3.81655482034942	-3.34243000301662	-2.97718708416771	-2.95949509472383	-2.31170331244756	-1.49782230892108	-3.99500942214867	-3.31255101669515	-3.63607731857764	-5.10434656737492	-4.13187548524194	-4.51730928833101	-4.44144065227132	-3.0848725326341	-3.16515953361493
hsa-miR-1258	-2.70457118565184	-0.32313903932079	-1.48935666764999	-1.61524085656866	-1.65446811888445	-1.54552948877742	-1.7749044317328	-1.10083081005069	-1.72611179571871	-1.80370155503511	-1.5053996844621	-3.8831282332017	-6.4313645064377	-2.65448604724847	-3.19784955657974	-1.15276119700232	-2.81289247098356	0.823908024997694	-1.45972882300615	-0.391354044052617	-1.18863717264571	-1.1762243869079	-2.917557880051	-0.443792482817592	-1.51719361296417	-0.781651602382025	-1.30472640547738	-2.31008956113174	-1.50971012585334	-2.54299575381114	-1.88117817159592	-1.76036283983628	-1.77475242352277	0.428315712349845	-1.65820160981708	-2.59357368873954	1.84527731390234	-1.96483004438636	-2.19054194409867	-2.08860034430474	-1.48212184627974	-1.86303374227129	-2.77522429366803	-0.779250249007245	-2.20801919699995	-1.86581734647232	-1.59740713591052	-0.929532947789538
hsa-miR-1259	-0.100695979815686	0.30820593208549	0.382126374919536	0.555720669493495	0.13152414425681	0.398732419303622	-0.541148078423848	0.533575484209212	0.398732419303622	-0.781720670438094	-0.270204945360651	0.115506232012528	0.212787333998458	-0.433037371569444	-0.583655951691619	0.744571080238339	-0.0351908813871103	-0.881276481598272	-0.00404896324367266	-0.00404896324367266	-0.272741835663155	-0.0912495390395333	1.53105376035982	0.0324520156158178	0.053797688629521	-0.127167428356908	-0.655496045173713	-0.275728149942762	0.91572085409578	0.0881702428459226	0.853859833719816	-0.0730542578197058	0.096763701900573	0.163176934492448	-0.189153114929111	-0.421180189336715	-0.780536053674496	-0.101263260736928	0.161457990446012	-1.0641342407372	0.302815628427445	0.551814140479879	0.68255258497058	-0.255972509888869	-0.062860989294802	0.577479621988202	0.116443017438271	-0.186050393958713
hsa-miR-125a-3p	-3.43481696402172	-1.245361713572	-2.70066372150641	-2.84623183464646	-4.92722663253136	-3.65087673515726	-7.59857635227695	-3.18690348281064	-2.26140088776785	-2.6916860388875	-1.85677300397399	-2.4433482268963	-1.93893552899265	-2.97994077049359	-3.50895734159603	-1.63260910375915	2.24257757110675	-2.65961618267317	-3.47544651512041	-2.997163046502	-1.98753538598096	-4.66554003077799	-2.61625471254626	-4.47340025225705	-3.16864263558295	-2.11966785203641	-0.629492977801349	-4.36143070248398	-5.72999232517255	-3.41308895922797	-4.81995354857645	-3.58214764810071	-4.06956294890297	-0.944891687255279	-4.41541309066324	-1.83134059040881	-3.50819518305172	-5.86558427133129	-3.96356654036837	-2.74873702245136	-1.74694461874206	-2.66942542332594	-3.34108972517235	-4.86357757333243	-2.7984428768346	-4.31742199000297	-4.17380206401993	-1.79063714022438
hsa-miR-125a-5p	-0.433883324788685	-0.705988726701409	0.473753894459245	0.682454608611488	-0.142286828005788	-0.0375372526788876	-0.478280179080154	-0.0803293792550338	0.489977197793997	-0.705988726701409	-0.367392589193798	-0.0735481684441869	0.459432231823699	-0.23462899407963	-0.913032395002577	0.241686135117051	-0.27434434001894	-0.975886390868888	0.320763894122502	-0.35453841724167	0.111360410263926	-0.0700591802143195	0.0410471873878549	-0.17480875554122	0.457455270258564	0.649932681076056	1.5541196277921	0.309786488486107	-0.993065595067342	0.495994299570283	-0.699956571960691	-1.06516019566908	-0.962880342790354	0.878964882349461	0.197763595043537	-0.14148544269523	-0.745383345441842	-1.34607527364909	0.170874129785139	0.383039102027127	-0.442972374719396	0.973089396146845	0.221739982624592	0.25039189427818	-0.579952152651108	-0.363997607049804	-0.946043112631966	0.221739982624592
hsa-miR-125b	-0.335593968963835	-0.798598212519752	-0.637252858920997	-0.655110398064796	0.492483262058097	-0.894160659119837	-1.33265788511128	0.348845932599745	-1.84113563705123	-0.322189222513677	-0.47154978316885	-0.064695431497337	-0.278505354553551	-0.55779177046779	-2.46110655225682	-0.319896743481371	-2.73014947285013	-1.99459391838224	-0.615429031121969	-0.608682925384025	-0.0984739247299755	-0.543278046578249	-3.16269002879462	-0.940690643251577	-0.404526668149067	-0.583868685108299	-0.848093139538944	0.30973892648137	-1.2051915895562	-0.275441396694554	-0.677428579972322	-0.726930983561217	-0.892031460377822	-1.66859618931382	0.465197192802393	-1.39536700717182	-1.38700092593661	-1.61683973314762	-0.771455674365843	-0.589820893118532	1.49282997479265	1.8254474383118	1.27777159296617	0.793031318869948	-0.476010304004936	-0.589820893118532	-0.00587723644302457	-0.28136547345261
hsa-miR-126	2.29161611702693	3.50472339000197	3.50472339000197	3.740175080011	2.65133142842573	2.59036630339736	3.23511020066171	2.94992991354899	1.91431506026877	3.29674059812	3.24989057631141	3.52557825409462	2.38997748765327	3.39510196874634	3.10988269517609	0.319279458476974	3.44886030642711	3.00077918560641	2.66438300777947	2.79917989347034	5.38202414166395	3.14599057804134	1.97915585066288	2.94818589199762	3.14599057804134	4.27951270013518	3.25268975304479	3.10749263153115	1.59556294037395	2.13155487509472	2.53919273125459	2.19827261041971	3.00109127215229	3.25268975304479	2.60265909087371	3.5627824367675	1.96368662165967	1.62505315977538	4.53706515278646	3.33733872740202	3.9732617805959	3.24432584460747	4.7283316119441	3.61974806504862	2.79229684312374	3.12954067593921	3.24432584460747	3.54289420416039
hsa-miR-1260	-0.804884063409648	-0.684316367421619	-0.234818555253292	-0.340942282599441	-0.893132261818879	-0.722739104733054	-0.941464079126908	-0.505449954546047	-1.86012656851682	-0.684316367421619	-1.19999697292503	-1.15327006197638	-3.11326638787308	-1.00037652717403	-2.60855520556415	-4.03245819034417	-2.14969168517268	-1.09549003734312	-1.04082208662339	-0.258810916144693	-1.02826612057333	-0.601350897023235	-3.5740137315312	-1.72067519891379	-0.92309387343649	-0.816366607840326	-1.39611777063912	-0.807896667570215	-0.815978037277325	-1.66082795149621	-0.853071738712666	-0.260658460384467	1.57936184341713	-1.36101308630448	-1.52953605956727	-0.532009158833266	-0.708581157763056	0.282113040270611	-1.72354159019341	-1.28460141319886	-1.61612699063955	0.236511267389191	-0.575626314334736	-0.569395114337077	-1.52251607945732	-0.281016984590327	-1.33179789916664	0.282113040270611
hsa-miR-1261	0.198214103592131	-0.590301425446407	-0.0103478979933261	-0.148512118033197	-0.855592035535045	-0.122146145623312	-0.239194441381435	-0.282519813943557	0.638487379706492	-0.898264815589949	-0.740073514887143	-0.386282959902623	-0.075354168242401	-0.828339139073525	-0.579695143007191	-0.328911769129571	0.0487955557348606	-1.85117098786094	0.429164409231445	-0.964707607003707	-0.809368302143065	-0.97834175826038	0.429164409231445	0.283285829105485	0.597779867473051	-0.650835132174081	0.236517353223474	-0.287984193997422	-0.871894383630125	-0.413069767118504	0.151328410099372	0.412208905031829	-0.899855750187762	-0.434483912483313	-0.750953949233337	-0.347117317525702	1.41824224791243	-0.720632019906624	-0.56700177192043	-0.505869785106898	-0.356492786219712	-0.391099973883356	-0.386162743770796	-0.639550864591644	-0.969634273525949	0.0700961209192948	-0.0762259876652814	-1.011165321045
hsa-miR-1262	-2.59644850125889	-3.92988918978298	-3.27128197249402	-2.57006656411071	-2.84533421626155	-2.75562495830396	-2.56623649390755	-3.10204236094666	-2.78679892179416	-3.94543736986618	-2.36124480686234	-1.85241780004665	-2.41166974173107	-3.56216877214345	-2.76604562011266	-3.30608487649467	0.0363505893800999	-4.28727698070416	-4.17105607305916	-5.73945400549058	-2.78422209640188	-3.52414075769945	-2.15716164506453	-2.00836332804852	-4.25993368849348	-2.71514055462683	-2.8754586581559	-1.65999672664287	-3.63067306759472	-3.34024654486272	-3.55595397263674	-3.37292763798387	-3.05844690642847	-3.17602105182863	-2.46311082334259	-2.84965779516552	-3.3045610000083	-3.80415005074866	-3.83578089597503	-2.2650943169077	-3.51701065924162	-2.66455235887953	-2.81882134867454	-0.711521076206823	-3.81579895102078	-2.50230437879804	-4.02208457429144	-2.44780468354523
hsa-miR-1263	-2.6205187243471	-2.54595211309059	-2.94209157316915	-3.07517159849941	-2.904504224693	-2.24445566045777	-2.94209157316915	-3.24415846054076	-2.62451637201896	-3.52650084589557	-1.11911079924438	-1.69626489327672	-1.91754587404063	-1.65272631276237	-1.00723891633242	-3.35741160451353	-4.81180479788874	-1.94588854586018	-3.56585701519459	-3.01281628492227	-2.83115184103477	-3.01585240705951	-2.06457868988263	-2.97707808253956	-3.46577041993076	-0.430946759068663	-2.82439261741175	-2.71661978738431	-2.92962522015338	-3.37641907814463	-3.4832864400589	-3.55843078808538	-1.01986923582655	-2.47522608555402	-3.57825963839283	-2.06112478884558	-4.0247428768614	-1.57054260053577	-3.30220947750804	-2.53013394345661	-1.90464312630414	-3.18835436004457	-3.51143456041892	-3.72169163115036	-2.72551675428737	-2.87806641651033	-1.05841803000849	-2.26980325692464
hsa-miR-1264	0.11857749014056	0.848412677502662	0.454864816369694	0.490073051672971	0.454864816369694	0.317358046586417	0.00702018055827969	0.352368782606528	0.165322490626259	0.352368782606528	0.213885008195458	0.23150392519885	0.114414311651768	0.360550692489495	-0.0572941750499943	-0.279978419256504	1.00715863104906	-0.563890820345985	0.0329992398605805	0.746449479172413	-0.350692244342449	0.0437004865658223	0.000690795559778176	-0.563890820345985	0.272857055620996	-0.19974135411652	-0.285665317814117	1.17790215283095	0.463293612857007	0.306153526426385	0.10977570565711	0.628979220376511	-0.249251698281665	0.608572518034926	0.0145874929540645	0.240583192520028	-0.0778545588141254	-0.189815697045885	0.118729973432029	0.144234667292161	-0.258372925999818	0.109268583231229	0.238449125613763	0.323022179125669	0.331190209529234	0.184077295127367	0.97312018524562	0.0488340908452897
hsa-miR-1265	-0.221315828471178	0.502531988223575	0.188801197691372	0.199295994909286	-0.163297766339717	0.157116051025507	-0.268637815357846	0.188801197691372	0.0481797037544797	-0.652195498680261	-0.380229682621024	-0.258830800792083	-0.00661484736639625	0.0624147518159056	-0.677145123897441	-0.568656360222102	0.792595672021302	-1.17390405633008	-0.0874945017480555	0.389889625758289	-0.567755915042576	-0.067849990190705	-0.582160304803996	-0.208861460819	0.0767667183506515	-0.611490720576052	-0.156176166395575	-0.280116965423737	0.653363045941422	-0.0614513420309803	0.318529365586112	0.00121063717997629	-0.692472070017649	0.428763020926263	0.466399276738917	-0.367769151409285	0.644693728267754	-0.598879793709036	-0.674425357137424	0.57191874562171	0.298859839217089	-0.104250288225198	-0.256655530159231	-0.0463546399160777	0.267635044316504	0.0614170030685182	-0.142767924571831	0.171440399996308
hsa-miR-1266	-2.44283294699501	-2.90983247215794	-3.57581831361561	-1.89651028157099	-2.50601181296381	-2.58832662022787	-2.75453729486029	-3.28943531908416	-2.56028266713646	-3.09573972585143	-2.06400881417518	-2.82813469330665	-2.367105644552	-1.69233327376444	-1.60398918076922	-3.68510561743743	-2.02731677269214	-3.41014922773579	-2.32773670068543	-3.83883245573993	-2.29334192544951	-3.63789888078958	-2.56489829863949	-2.48023609408957	-4.61962551917174	-3.19281870285246	-2.60409805136392	-1.23901745392391	-3.49209395615649	-2.42182610652065	-2.53971199940967	-3.19176760040671	-3.82722258938486	-2.44955089181445	-2.40438832767865	-2.9613840261217	-2.5682136319588	-3.50419365334471	-3.31488204689201	-1.61995586929918	-2.62612218994436	-2.61088017176972	-3.14532434996114	-2.45099572650171	-2.03018348559317	-2.02142425237678	-2.70889839886138	-3.03650853592515
hsa-miR-1267	-2.29249189865115	-4.5554198408733	-2.86808914273187	-3.06762515218017	-3.79928610188079	-3.04170526454689	-2.37029543518635	-4.48207819382588	-2.10397561840741	-1.76562551893612	-1.43312259157787	-2.15311298297627	-2.62040908453719	-1.26586228985313	-1.43312259157787	-3.890802599861	-2.17298138145718	-2.14585266155024	-3.2260499079916	-3.21838725460758	-3.80929041084019	-3.18176910638182	-2.37301400210151	-3.58162371957259	-2.17539898167686	-3.89147912306444	-2.88776235823054	-2.95461278587871	-1.47680716926302	-3.11856688374089	-3.06947491179735	-3.62422194658477	-2.79841210769398	-3.58016266299869	-3.04799936610497	-3.38947823829777	-3.37425458839915	0.989712282044522	-3.1361370425505	-3.60032699311911	-3.5510954086068	-3.25575289074748	-3.36838751267839	-3.31596086085199	-3.44315380957019	-3.51604707412334	-3.64690414534317	-3.7060468273087
hsa-miR-1268	-2.16653423735962	0.697996814638685	-2.06514825867964	-3.60237561952688	-2.89757410169968	-3.06705476781778	-2.88819739373356	-2.16427691891964	-3.43145672945551	-2.80786002008473	-2.13377032634967	-3.76637828546165	-3.01417680000962	-3.74228861076813	-3.06696091422728	-1.75600628960618	-3.12253736700288	-0.980189538828777	-2.1278760812008	-3.30379343250912	-2.96795492857428	-1.56657971100216	-3.11301101868797	-2.98110309025594	-3.64249720183161	-2.71458801697949	-2.37673885468278	-3.57540986681999	-2.59132982755625	-2.37673885468278	-2.66740339100717	-3.3036743317842	-0.76525532039499	-3.37847080494218	-1.82136514116782	-0.853335421586779	-3.98744868001073	-0.36869088811247	-2.30681539509636	-2.58188094475758	-4.32405945743429	-1.38593951916302	-1.66558788676399	-1.98620029165358	-2.30681539509636	-1.98620029165358	-2.39493934777734	-2.70602653457605
hsa-miR-1269	-2.97204003387606	-2.92554536620761	-2.44343253509869	-2.16055293649054	-2.35025029283058	-2.36731395290113	-2.39652678935276	-1.36154026397929	-2.39652678935276	-2.74941549367512	0.463084174062718	-2.4669360282185	-3.22234739844198	-2.6694316885279	-3.43726274987933	-0.931874241370473	-3.44135115728361	-5.58450675895128	-3.52625422484478	-2.48320415439039	-2.52332008801426	-2.28066082947416	-1.86121429716499	-2.48320415439039	-3.35955153735748	-2.79668811249694	-4.16423991772846	-2.61059718109704	-2.53964413491095	-2.29104055499036	-1.97205454377501	-1.02199532746656	-1.02199532746656	-3.77658852623257	-1.98985606235557	-2.73027657393036	-2.40458075967423	-2.46477230056494	-3.93757223532621	-3.45105952311803	-3.21251021923338	-2.89148311438667	-2.88021492805821	-0.41101060211771	-1.53950984159606	-1.56258434158114	-1.53950984159606	-1.74378997269149
hsa-miR-127-3p	-2.96811167386458	-4.21025757534664	-5.10807918475045	-3.00948630197133	-3.21955228614084	-2.22293748811894	-2.71775621623376	-3.88453989988456	-3.74239148858517	-3.01616788334571	-2.26281735333256	-2.60571182135462	-2.4732912944973	-2.21451653567622	-3.332879629934	-3.60928342750875	-1.2807386251797	-2.2558471607457	-3.52551746077186	-1.89777936811708	-3.56240640065396	-1.68861314983032	0.28725142451345	-1.43966332898588	-3.64312217037829	-3.00158443668767	-2.87031772836047	-4.1523227527359	-3.60208894862522	-4.3083231802108	-3.25209409242665	-1.56921798358967	-3.26812136662873	-1.75130522742572	-3.78379537276554	-4.43485314160766	-3.98149317395725	-4.0065200079497	-3.54013289806543	-2.49524269105964	-1.37371739601405	-4.03774989181602	-2.56543053244494	-4.63706801868342	-2.30252431625709	-3.4267574343682	-4.04533210433994	-3.89552636102322
hsa-miR-127-5p	-3.67305561712723	-3.13874499402242	-2.97035421328796	-2.37831318253559	-2.7065437681406	-1.64360049140325	-1.81023443110617	-2.63011926586969	-2.44727749307626	-3.5056038307096	-2.6737830091076	-2.97285156000467	-2.05233066642875	-2.20235865964514	-3.05949955283379	-2.89536797089439	-3.04686719943899	-3.41063086685473	-3.65289790713967	-3.77596073113827	-3.38094542130264	-3.27438352139798	-1.8741314779251	-2.81828966688135	-2.70039678426638	-3.3027021428601	-2.74642279684062	-2.43276364857558	-1.79256592949052	-1.66094280635265	-3.3324229638529	-2.1135189051832	-2.82684739337837	-2.42456204749747	-3.11653948619391	-3.95191978155352	-2.02063798030731	-1.69334229404511	-2.46409114517051	-3.10600856975787	-2.35090800727418	-2.39877849405291	-3.25624018354872	-2.99018080085119	-2.96176156356449	-2.03225952271388	-2.31645884903658	-2.88324151856155
hsa-miR-1270	-3.35659601451872	-1.76591085540805	-2.54809972187806	-3.04015596104906	-2.7858418842405	-4.0269543313802	-3.81787164149765	-3.46894347610797	-3.1959828589177	-2.01223015934463	-3.30035134865606	-5.0630717799641	-4.69047248179468	-3.46078007535097	-2.97845610575879	-4.86786014400363	-2.68087736779872	0.0369620078460133	-1.64613128834792	-2.85753125874797	-2.23694736453151	-1.49643013893389	-3.57668327920367	-1.74373408334149	-1.08464895443302	-1.14350795862069	-1.78457987173637	-3.40909855343334	-3.4138713837941	-3.03459885339193	-2.43580802797149	-3.68943631858719	-3.04017808472341	-1.97631366561624	-3.27060140209956	-3.81671368533804	-3.59792321686996	-3.70322890424893	-3.9682014521374	-2.69349685307379	-2.64806191838068	-3.52335753449481	-4.45270115659326	-3.17404625615902	-3.46297405257636	-1.92716071827541	-2.71633483748849	-1.72172342482279
hsa-miR-1271	-2.84266765837956	1.73021464775878	-3.39773512404817	-2.51781500101363	-2.14330973604489	-2.15673872632021	-2.24189088170287	-1.6349331417985	-1.38415636954889	-2.5212862635983	-2.60250630706161	-2.19175401227653	-2.12733654470916	-2.60250630706161	-4.21873476949255	-0.572262894731684	-2.46617545573553	-2.87168219744596	-2.11342288577495	-0.680914800200074	-4.39585972201625	-1.12318329391273	-1.98212583018307	-2.21707991241328	-2.29585659904896	-2.62919882355593	-3.03855003721182	-1.22422023054537	-2.94189690136297	-2.22152957512743	-0.272010237802865	-1.56313777595219	0.698123139123954	-3.69353169437746	-0.690645446749052	-4.25332060229699	-2.04656647533403	-4.29424997936536	-1.50976335663984	-1.420685703582	-3.73387072976888	-1.08807490702955	-2.63977734821752	-2.12391337413641	-2.7650312600711	-1.17084581123302	-1.60376994034837	-1.420685703582
hsa-miR-1272	-2.95542738086599	-2.27463625860048	-2.96905230497952	-3.59487845118039	-5.26280840839643	-3.18583395345669	-3.43126988214037	-3.48098449462151	-2.61880680644309	-2.59502939894968	-2.44287406180799	-2.55953653285075	-2.82426689074692	-2.87339929971327	-2.57150129827411	-1.34169491904512	0.528324158689572	-2.5742054024547	-5.03942471031384	-2.56786558012067	-3.80597891626484	-1.84862646108053	-2.49837571186882	-2.59627129705764	-1.34545476606424	-4.45560608725557	-3.789674897633	-0.980570327136056	-3.42134563222574	-4.32651414804702	-3.60839130926583	-2.00188975160521	-2.87941598659584	-2.72230193500457	-2.77668878915335	-5.01183752235851	-5.2467158417279	-4.33787383565991	-3.07636622704891	-2.83552285609455	-3.62170639938122	-2.78828210927304	-3.03187828063351	-3.03187828063351	-3.31525800472644	-4.33787383565991	-1.61678904235457	-2.78828210927304
hsa-miR-1273	-2.69730915526029	-2.52975083909472	-2.88408790210521	-2.98321022341185	-2.8791647846193	-4.17203887375306	-3.40212223727828	-1.6424519236294	-5.12145196443669	-2.02561074844622	-4.91138162500327	-4.63435365876867	-2.15936728139532	-2.82161999125664	-3.44233474876473	-2.84307218086883	-3.4778728673491	1.89209725328031	-1.51141101851339	-1.36200103641692	-3.32627882736491	-4.55554082628461	-1.58317558328673	-2.97104205442761	0.756425853755111	-3.64946257886956	-4.53581311814443	1.77265282737837	-3.13895855147897	-2.36328737918048	-3.90430741791459	-4.01108290432232	-5.2050627802316	-4.02229481702907	-1.91804731993768	-3.70648005441087	-2.79155860533478	-1.48474648364591	-3.33587466874718	-3.20141204419771	-2.5607741247427	-3.4902206228825	-3.81638268968254	-4.40124161007018	-2.97725845103616	-4.47506122930549	-3.60612032905333	-2.61025246417293
hsa-miR-1274a	-0.220560733001363	-0.581543598294121	-0.000330394981214954	-0.110420161866353	-0.0192625837568073	-0.186627856557098	-0.506287043438213	0.125858861269048	-0.838782829163892	-0.0677374978299718	-1.08784880053253	-1.12691858024576	-3.27254853162142	-0.923867246158136	-1.78727649268948	-1.90228835766491	-1.87745367739685	-2.16480714283836	-0.480247410875632	-0.719197661904391	-1.00286985747856	-0.480247410875632	-2.73268139516975	-1.31516226384513	-0.51045861052408	-0.870282871026915	-0.523893195533331	0.845496109198368	-1.11940060975504	-0.731907005660726	-0.805414539563726	-0.163282651498956	-0.265452378461911	-0.14229037303276	0.0349606917175559	-0.145469391741277	-0.108636743593826	-0.146740963830139	0.681633551439471	-0.679302591715871	0.661042739524049	-0.0351438295291632	0.224358300955008	-1.05004171632495	-1.18127589902845	-0.28396768799224	0.942853874805443	-0.737780425180233
hsa-miR-1274b	-0.529255914041473	-0.668235402685026	-0.40205129625136	-0.511986983807949	-0.541115508291126	-0.562984360372688	-0.703778467073073	-0.278837417587092	-1.8490046095464	-0.290844159606972	-1.24869734644027	-1.30096709972242	-6.3667123003179	-1.19434179367239	-2.71900543866692	-5.03346944391206	-2.67328658462284	-1.84465250688167	-0.715867775344016	-0.970404858529434	-0.907562610836087	-0.363654302711682	-0.506820717561463	-1.12860727711277	-0.678579495779017	-0.818949884352851	-0.986022406874931	-0.532788006057378	-0.342129843704963	-0.407239625591324	-0.956402600413204	-0.556476074022504	-0.783267451401612	0.206650751907629	-1.21948014450272	-1.87941059905066	-0.906668311566184	-0.682863056571463	-1.83254869097578	-0.809829156563472	2.26320186514025	-1.95101220038909	-0.93376700764804	-1.02989487251144	-0.0190786732641578	-2.33016484205967	-1.62171581268119	1.33318757761806
hsa-miR-1275	2.56125016592064	2.12657215508606	2.02083052268634	2.02083052268634	2.62230591522287	1.94598737660397	2.02083052268634	2.35387881835973	2.83580098313328	1.6708436122367	2.1438961156533	2.26895984988902	2.52423635724775	1.68619270589408	-0.432065073610637	2.41094259249586	2.35077919249254	3.33988525676564	2.68018205046471	1.63827629239363	2.0885823022117	1.7186470354381	2.72062337322122	1.87114285677632	2.15950363870166	1.95765051000942	0.611522698170788	1.93506200456293	2.25658389255695	1.85397869318302	2.12218924209556	2.12218924209556	1.76060696010994	1.85397869318302	2.50943236688776	2.4035284863418	2.01892618830287	-2.31930139007805	-0.162173879987182	1.04809793238123	0.852287867229869	0.852287867229869	0.685490841521877	0.419434364262388	0.323902756541497	0.256963664577401	0.0925698524306091	0.0925698524306091
hsa-miR-1276	-2.90074057295185	-2.21238267386204	-3.14873844768326	-3.5226157266752	-4.58816721467257	-3.32923788949047	1.1300714183193	-3.13794798978377	-2.58339675522013	-3.84978536618827	-3.72119882579666	-3.42389064714263	-3.39474625757345	-6.2242927391356	-3.02250844343457	-2.47127266805747	-4.34572091623782	-3.93702935901884	-2.84907166727995	-2.29329420340628	-3.37772488308039	-3.42852755513411	-3.18737176541544	-4.77112881195388	-3.29225082690539	-3.29418627061458	-2.27046011353432	-2.31526135381542	-4.64713515685371	-3.63885911791723	-1.7345444125844	-2.76544321532129	-1.26349837301994	-4.00428110688886	-1.43429528943646	-3.65448590339358	-3.61368362530336	-3.73480699175158	-0.572572811375651	-2.83842947892588	-1.62101168147267	-1.32287632640849	-1.38620397665086	-3.52945516495598	-3.90097713219742	-3.51515629116222	-3.36966989119499	-3.05562607991917
hsa-miR-1277	-2.92859378969377	-4.36304994770648	-3.27027809599775	-3.62765722250772	-2.66456881923	-3.15770151504481	-2.75769695109269	-2.53405709610526	-3.12543720603441	-4.67936896583162	-2.38048388221558	-2.94275920495093	-2.80578043147118	-2.25024496495422	1.51480364000373	-2.31399191102236	-3.51071737831213	-4.26883876390823	-1.93656655831246	-2.15674880094683	-3.68667066046028	-5.05800625811325	-3.35129180120666	-3.25384397716581	-2.93159756093187	-3.37944812654889	-3.12924772995016	-4.14556361584586	-2.67450710594184	-4.11826774463806	-4.19818849334785	-5.35015682125071	-1.3663984810218	-2.488842209556	-2.96165953401393	-3.09237918330616	-2.16547308104422	-3.94291815486153	-2.66568327102802	-3.28596514686479	-3.68168098130195	-3.41355357119551	-3.04544086369781	-4.23265174519504	-4.10466913424274	-1.99877132324671	-3.29406063951862	-5.3772095359044
hsa-miR-1278	-2.5675670428428	-3.36804593856021	-2.92800035415637	-1.97896125283218	-2.28675371925216	-2.39792706412977	-2.2838699755612	-3.24211208656202	-2.42784590791293	-2.70940652708286	-3.07117323057877	-3.11225190664215	-3.03810473302037	-5.30755958170811	-3.28828791565493	-3.15559224142755	-2.1002685822568	-2.04066055288023	-3.22506479473127	-2.2747183213859	-2.98461720310294	-2.72437473764413	-2.09066970850969	-4.06182913125299	-2.42890307150552	-2.48617445906884	-2.59839074741666	-0.898817213705048	-3.66758778476505	-3.48140038156818	-2.36200673470722	-2.71759626130763	-2.6224640940963	-2.71759626130763	-2.27761045944804	-2.91506190793416	-2.41484704281815	-2.2440746265112	-2.97099143712855	-2.56506654740857	-3.35054222982507	-2.72489911743228	-2.48734620661796	-2.43120178229303	-3.22157923897973	-1.3951046199654	-2.86681684553179	-2.83707224826813
hsa-miR-1279	-1.67292937601849	-3.16077338587031	-3.34809918485209	-3.05378673342	-2.60119553232105	-2.19385787460372	-3.03539631165628	-3.03877062201153	-3.13406904894896	-2.90927565104755	-2.40113370015983	-1.47101127026724	-1.40351267332885	-6.4875916312909	-0.197400430791712	-1.79278183815901	-2.39190448248136	-0.448529826607475	-2.28629263752676	-2.58590987903701	-3.77728875554933	-3.57435219907083	-1.59808420777615	-2.82175449661199	-4.62845083036318	-2.98482118434901	-3.56657721979257	-2.41044590725067	-1.55691552035096	-4.63826294102372	-4.53776717524416	-0.874794885697154	-3.01143471470212	-3.06188527061319	-0.917945233727926	-3.14945237200643	-4.35051264502207	-2.52470736587221	-0.662423456014506	-2.68156822141021	-1.66041871175088	-4.02953659058829	-2.63056226497993	-3.63881902699088	-2.41844827257065	-2.92834741575816	-2.87259500481532	-2.49254774908127
hsa-miR-128	-1.38388562799773	-1.75858757833412	-0.819346791296825	-0.303206610857406	-1.08090842997223	-2.13360506839033	-0.595169508159287	-6.7022536273161	-3.65933238379498	-1.410287715232	-0.332591404708558	-0.373671234997975	-6.8374417081298	-0.428928439161164	-2.17589602130656	-4.63304772643249	-2.75768084596464	-1.91392623827261	-1.09499433800647	-1.55426614440477	0.0471014471992601	-0.697986099994198	-3.43568287299601	-0.595697280497854	-0.837690580655838	-0.0222437727470135	-2.30009506143703	-2.00487836362045	-3.02039880106692	-0.449369570432639	-2.98224869902322	-2.42825807883884	-2.16499594214862	-2.64370750268582	-1.92937590234855	-1.44262804999124	-3.49138487799897	5.04285711057072	-1.81003888294396	-3.57653116975817	-2.90740686431967	-0.970189626350757	-1.88804795529369	0.00369009370370943	-1.03638181790501	-1.55723275516968	-2.75835845788694	-2.40334048074138
hsa-miR-1280	1.72052742582963	2.61547450427495	2.66160068547212	2.42446597167221	1.63537930611748	1.948374323623	1.37601868684885	2.42446597167221	1.49652649337574	1.49652649337574	1.3035396405471	1.01713841709376	0.900436056005533	1.64804837952787	1.5110648777523	0.751356779411316	2.19567362570456	1.55973718223905	1.99871867496226	3.01645902962768	1.36900900614422	2.22175338715032	-0.900852336604122	1.23644895801182	1.99871867496226	1.58898002126148	2.70621420638406	1.96782237128733	0.836871629486256	1.99931276224824	1.40829540350873	2.41252597041536	3.77281465019571	1.0979757358555	3.01320089407347	0.596316377643728	1.12719524099249	1.08906477212802	1.52101522700834	2.08158372313552	2.40835409454646	2.05076492607548	2.10592889048139	1.35542382187041	1.83002339002726	1.39177958711777	1.75342777095238	2.31861799334617
hsa-miR-1281	-1.73950064048173	-0.995242475986049	-2.39833021542065	-3.46899629372904	-2.95762689966454	-1.0525991679781	-1.36310488051209	-2.21484586699189	-1.71204432587161	-2.80087219631627	-2.74192162256638	-4.05728294296189	-0.979965129958711	-0.858220428577401	-2.69232768347148	-3.81925956572477	-2.55826628076979	1.25184329986546	-1.12251205300465	-1.7138898199647	-2.35227224152756	-3.60140767250202	-2.04021051488436	-1.76019769757584	-1.1861368868829	-2.91942780182309	-2.90713773260102	-1.11074485984954	-1.07185069354204	-0.568788002515105	-2.49834546697273	0.222689514734847	-2.7384155855902	-4.13181049736568	-2.4394369511093	-2.38722292309606	-2.64189464945122	-3.18235077613894	-4.20514921826009	-2.29645758777237	-2.44821065416038	-1.6827072393889	-2.80205835734098	-1.28235538744467	-2.2616071217975	-1.49712446756226	-3.43778631804508	-1.98422820558038
hsa-miR-1282	-3.18144388414067	-6.46518422740721	-4.44969968750641	-1.58091783482763	-2.90480237458725	-3.27315602117655	-4.41243575546453	-2.55896968449795	-5.2578443523117	-3.23525068768492	-1.81565876720897	-1.20520187608422	-2.07903549607133	-1.79195995153378	-3.45151423984153	-1.07200656717281	-2.24813072632395	-1.56329394559187	-3.08287341118929	-4.23224418395037	-3.37449286085696	-2.43611639603426	-2.53173926892247	-3.64035928776663	-3.06552264865701	-3.30989627281879	-5.27406891781664	-3.53963087059645	-4.25713024249849	-3.33100356495138	-0.510088487667631	-3.48229981384295	-3.74570563617331	-3.51004173479659	-4.64585246792649	-4.10240296052136	-3.86531864573725	-4.31251986947544	-3.50597910268511	-4.2810960353261	-2.07520598319268	-4.71931178985554	-3.03183357518563	-3.33182099112312	-4.63771853578165	-3.3179414341513	-3.37121769614184	-3.27608406840296
hsa-miR-1283	-2.35639642688999	-2.65838175386565	-2.18532649455343	-2.3909094060182	-2.76691756416629	-3.00001687545398	-2.4582276685172	-2.27219991697375	-2.89641199875748	-3.13863184935616	-2.60363747810603	-3.28806307911464	-3.05934065163064	-3.93748386872533	-5.8075765295937	-1.52076975377163	-4.12142407421007	1.11203601832222	-3.64217407220136	-2.11516756252495	-2.68301565010449	-2.77109431649073	-2.10797938030529	-2.63496001817099	-2.6884554336814	-2.54587192929017	-1.49683191884582	-3.25087940935148	-1.97166656893292	-3.62604441307716	-2.17560122481726	-1.00731151512694	-2.09246619245328	-2.07579713426303	-4.22063042632419	-4.4354366641991	-2.61564601381649	-2.5970650176844	-3.64244342025464	-4.09386233973347	-1.47963342332799	-2.6319321587719	-1.9895135299583	-2.27685716088519	-3.15166035306788	-3.22504171195874	-0.934961585661169	-2.35615699574925
hsa-miR-1284	-0.480337989546827	-0.144031293023613	-0.571386648213327	-0.410402875583632	-0.905804268888647	-0.455418172877753	-0.600813752009339	-0.571386648213327	-0.0649740768007945	-1.15353875290727	-1.80009369842295	-2.33192569258375	-1.48341653750654	-2.07046422423939	-2.6135134871669	-0.842417352445091	-0.580584904680648	-1.83744615630514	-0.608858498906491	-0.130883241522838	-0.641765363578313	-0.682407930001818	0.919239958776908	-0.608858498906491	-0.259975148783089	-0.508000832923706	-0.523304908466772	-0.647712236416178	-0.830567441813223	-0.78730985400431	-0.651193416923863	1.06573165630981	-0.966167619577234	-0.923576546345026	-0.776827226891162	-0.322492391644387	-0.0812767120577614	-0.989219500418013	0.382643612436845	-0.723415519312175	-0.843601145854968	-0.0238373709839683	-0.253235916747152	-0.881633347256431	-1.39062905987291	-0.755036402443826	-0.849759277374912	-0.409121515768811
hsa-miR-1285	1.96101353029149	0.761781320900769	1.39455031858581	1.39455031858581	0.60452425945222	1.16478234486316	1.49297298535603	1.00776834799431	1.98883205836204	0.169721381764791	1.10680901695428	1.03246731802668	2.28546494005214	1.26382301382313	1.74116928624582	2.88279521300076	1.38162088639339	-0.125409100617457	2.32954677814529	1.1884388507318	1.44429211600015	1.1884388507318	2.56335709557662	1.40005662318343	1.54271478277038	1.36904554133899	1.93503015736892	0.634150410367638	0.743310920887603	1.41929379393069	0.777688979274872	1.65786399921728	1.27771936274227	0.49082835993445	0.434367381823348	0.766879018182181	2.15102942569244	0.634098950036563	1.42361739838746	1.05383495134048	0.731038241054554	1.25070222505412	0.700001197790052	1.7313503167664	1.90382508579336	1.68288128520393	0.747555858329804	1.62474627957137
hsa-miR-1286	-2.06675770811002	-2.68148204260956	-4.12165668063198	-4.03025966083024	-2.54429270343656	-2.96865960943932	-2.3483071480919	-3.43634642684677	-1.88954749246267	-2.28338841409109	-2.26475000376399	-1.58696468172586	-0.905091850127082	-1.86808566391969	0.325417191304203	-2.58024241431146	-3.77753590359554	-2.68133731682773	-2.76099157449011	-5.8085430763945	-3.37818522917591	-2.43416193445645	-2.08576440231098	-3.59913717936856	-3.63709689708956	-4.23946956060171	-3.84674960005867	-3.04660755006612	-3.32450112113377	-3.7567994726041	-3.07883676296786	-2.50690018284178	-2.82638018714819	-2.40376783341281	-3.28113740351846	-0.8279027314456	-2.92868192057333	-3.63003242600352	-3.16089753148077	-2.23693966510816	-2.88876915293284	-3.19806649004168	-3.59397645978153	-1.95341901497689	-3.94735435702905	-0.0329925050754341	-2.94724908514245	-3.83803910609118
hsa-miR-1287	-3.10436773104954	-2.01576349778681	-1.79538099652584	-2.19276879443254	-2.02843064985535	-3.78741266973518	-3.2696605459742	-3.07922174130263	-4.05230965744617	-1.77524829963307	-3.79791051280055	-5.37333675609148	-4.05846718608609	-3.64134932931227	4.01264858208093	-4.15576156966294	-2.45212871683901	-2.74895030442873	-2.54783957212579	-1.2572803524133	-2.31105658331215	-1.81491593330653	-2.67453351961305	-1.59027598076945	-1.39846045904315	-1.89601945764903	-3.2688416424995	-3.47462324761729	-4.10249610600818	-2.51588528038592	-2.21055341764762	-2.3030839333029	-3.75628422646681	-2.52250581657804	-0.393312670261029	-1.70150101779984	2.29366036474625	-2.93540822155951	-2.78325251105205	-5.3954480863387	-1.81501030660017	-3.70856529288367	-1.09793357257221	-4.58053992224364	-2.50645713290336	-2.67515521297486	-3.38616289788713	-1.16171230164791
hsa-miR-1288	-1.88871404207603	-2.56283137012935	-2.23428471996275	-2.00510240328539	-2.45952227101785	-2.29734792241926	-2.0665227159596	-2.83759477167386	-2.56939849965016	-2.69359605116502	-1.89192769455322	-1.66099348637262	-0.2783271558391	-2.48952354802992	-1.19789588060998	-2.6603745052134	-4.40359499646246	-2.85635551900813	-3.18524756336562	-2.4977652458331	-2.71181551823696	-2.27135966556609	-2.00305027648735	-2.93680156690677	-2.86054222684157	-2.58070193659118	-2.89028365160627	-3.01652953087906	-1.08578541975413	-3.58808789675748	-2.86009330705617	-2.99530943043647	-2.29428840741418	-1.90349353894638	-1.87707396658252	-0.114041434453018	-2.42459895800936	-1.62608090620337	-2.72654647285544	-1.8804477443017	-2.54959525811092	-1.88984304435028	-2.51027900515383	-2.63874612157685	-1.92516604600817	-1.8804477443017	-1.90851280914646	-2.1660320270084
hsa-miR-1289	-1.99988609822531	-2.78535028493353	-2.78972543853169	-3.74088284462758	-2.29750306774376	-2.0351760734359	-2.56481965990565	-2.86373521265211	-2.31404511334761	-2.93286455633397	-1.79087291040883	-1.24221851456648	-0.290637884320218	-2.55458505204713	-1.77670498681498	-2.07111598320292	0.2368198053711	-3.4155910025743	-2.55218866128675	-2.39883927391721	-3.00596986188148	-2.71405865097927	-5.11608438759908	-2.55062160718092	-3.22416526201096	-3.12138819259851	-2.78440956043877	-3.6140264882881	-1.33713909417937	-1.73363165780938	-3.6140264882881	-2.18604130071494	-2.7623214703505	-2.06364515877233	-3.00141442806115	-2.37897550440795	-2.61449422385331	-0.568658025048167	-2.41028452927128	-3.69591268455197	-2.02256869998301	-1.99578996423634	-3.63739248715533	-2.27609478933565	-2.55791544779065	-3.02875179189583	-2.87107566481353	-2.38867798272853
hsa-miR-129-3p	-2.79804915885163	-1.21699676512584	-5.02341171889015	-3.82559125290706	-4.55725172417917	-2.81500582164989	-3.14994171196402	-1.5054532904738	-2.16342397705068	3.33161331259638	-3.08768847755989	-3.72743016153993	-2.48460715468926	-5.33916789348015	-2.58556804413267	-0.901147595379029	-3.2450033975271	-2.26921142544285	-0.24530636031219	-3.06422167806648	-2.20939638411746	-2.53093929836598	-2.48191364585521	-6.6816912753403	-4.17466476258186	-3.1668541435665	-3.09579594577732	-2.78109343065319	4.23798902014637	-2.60652605222082	-3.22625649083294	-3.28252036727705	-3.84600858968137	-3.76313652555227	-3.11489650720674	-4.15625192137348	-2.76202142842525	-1.11732201529101	-3.40883375467301	-2.36597907545373	-4.47051089672245	-3.4926343837153	-3.10710383760085	-3.65231835455322	-0.308516548664621	-3.60133204177395	-4.5877488092591	-2.81146798092757
hsa-miR-129-5p	0.535233221069062	-0.0504249001519716	0.27228564780991	0.146398926118012	-0.4179379199522	0.535233221069062	0.399409562987257	0.30822475748116	1.31019272409187	-0.628263204388348	-0.293623290369055	0.0505617199929141	0.628879104902946	-0.341157187932579	-0.167426082400633	0.298008099968993	0.737342282227133	-1.35118324206299	0.619303068678626	-0.303619079784105	-0.372694501539213	-0.634619756530065	0.994275926669303	0.00658669266001967	0.866256915595367	-0.211401109733528	0.395015001434824	-0.157795641883995	0.184310898339086	-0.112269950537291	0.421930075277385	-0.393368963437814	-0.404632065974791	0.255945855981207	1.28445152801757	0.173025680604393	0.00610676455524967	-0.383528768607017	-0.978885299935371	-0.219757586009468	0.946640734897264	0.0757246085860974	-0.161083172126934	0.382299530874133	0.0900087110018372	0.063289161055338	1.57177749566556	-0.391723287662921
hsa-miR-1290	0.844228541736319	0.258298257397886	-0.0464879263517325	0.130236436326929	0.689661414688953	-0.28412392157622	0.183660558330289	0.051424026904394	0.533225184780291	-0.247421008546344	0.277536470393726	0.277536470393726	0.383928861502296	0.0241359983567232	0.156372529782618	-0.0737759548994032	-0.325347371655441	-1.11564830442507	0.690777117518157	0.13827301232561	-0.381978854258668	-0.698872104218913	0.274252815864597	-0.0464309057780541	0.0497797795943347	-0.505860665231749	0.167337571065949	0.862427282626313	0.0570414839110667	-0.0663238216221283	0.324851516494852	0.0354412607769548	0.489589455543221	-0.271847958170473	0.340655246337989	0.149455227250297	0.105374907300704	0.227564087786667	0.316076762310412	-0.062605332761869	0.0959960132747247	0.301980037104946	0.292102410949008	0.273408854033367	-0.0269289868622427	1.01136694900627	-0.00925879077190578	1.16302769659585
hsa-miR-1291	-3.06742078118787	-2.61412022585537	-2.52121187749085	-2.9901104932816	-2.85051023061307	-5.36349095625451	-3.88273830891216	-5.15572263476886	-2.74504343838381	-2.01196732231159	-2.26282591177202	-0.697670330949523	-0.684612110504135	-2.11288204308299	-2.24642393109276	-3.76860778801253	-1.61735685757293	-2.62332000716789	-3.15653814426871	-1.63677096577793	-2.64740304899984	-4.46588581053206	-2.53957859287482	-5.43793156440353	-3.44754267103696	-3.84892772371496	-1.91720529340939	-3.12667230744973	-4.03903849400077	-4.604931535649	-4.41298636488397	-2.75973241491393	-1.04494607941158	-4.15998582665942	-4.32236618740487	-3.03571903795068	-4.23910581754581	-3.7069322933926	-2.85351855475135	-3.47346214178479	-4.63196586635685	-3.99293082508414	-4.26450981796198	-2.81418928788711	-3.39603518581544	-2.82629885563649	-3.23446177888961	-2.87135149770113
hsa-miR-1292	-3.5912242524804	0.784722369665508	-2.87648513783397	-2.25717950126422	-2.88803190332545	-2.85591984619681	-3.30204641391443	-2.14468018470146	-1.8663819945021	-3.84589333472576	-2.95811652679687	-3.18601309534793	-3.21155155602704	-5.23870775706852	-6.31751058413793	-2.86292994252141	-0.275815620742026	-6.91057067735639	-4.98295553763883	-1.49867857411176	-3.56260629750099	-2.2164489584565	-2.41966855284022	-4.30592107690189	-3.617487290788	-3.86030965424518	-1.32851998703648	-3.79625403464278	-0.756375873784349	-2.88237959311807	-3.01891524110746	-3.31949954499102	-3.43704380827801	-1.24242847583826	0.0287001505556543	-4.94091944126977	-0.279949445144231	-0.493319983718994	-3.54606652665885	-2.83454556575004	-1.11393045847233	-4.00948041815097	-5.1982717499585	-1.69548135309858	-2.98765224406599	-1.94844296186336	-1.66657145495404	-3.84263995757676
hsa-miR-1293	-3.11295877213336	-1.99228807359408	-4.65250704550226	-3.16754628307421	-3.85286530333025	-3.84160932835841	-2.71396895598712	-3.07275629664794	-3.39273997513199	-1.96241624791266	-1.77954569752454	-1.57918514699318	-2.01590628648769	-2.15668659124637	-1.51018409755459	-2.10917260817041	-2.2092719222579	-2.78533913311828	-3.34754806045801	-0.937165164481756	-3.53412246544578	-5.44355955735346	-2.12303236129852	-4.89586163198549	-6.94446082631004	-3.28337027907319	-4.34399143693831	-3.0313166638382	-4.49515675204094	-3.9454436763037	-4.06954032576389	-4.22420757051633	-3.57850820538614	-3.46971612265579	-2.05924182645322	-0.0449578598820226	-4.28576573476019	-4.04038223034853	-1.63754973503915	-4.11099818458119	-4.37881251896682	-2.29865389199901	-2.13078913542217	-3.34465734948115	-1.91421110064117	-3.19071418257905	-2.63528737089189	-4.50322872484212
hsa-miR-1294	-2.37403617086096	-2.00314849169121	-6.03552409080866	-2.64213114903993	-3.68654828328621	-3.3644238493464	-4.53980443427827	-3.03921073606225	-4.04906991155946	-3.68654828328621	-4.22868022815178	-4.72115050928123	-3.68664380571238	-2.49206294668566	-4.47187223583991	-5.12085946869827	-2.03090795218236	-1.02686426807325	-5.56092366328044	-5.58480273108171	-3.05627099755568	-3.69798207557615	-5.20994640740312	-3.08322735445088	-4.63890776818194	-3.47199042459278	-4.11670476557238	-2.94162312142744	-3.20468927766203	-2.71597129422997	-5.02502374599625	-2.41034166498435	-5.02502374599625	-3.82721900820991	-3.96111859027606	-2.44028714340831	-4.43578804448661	-2.47537074956313	-4.32605603301836	-4.08175583792209	-3.24396376288175	-5.31837306436487	-3.94186248044018	-4.26071786933226	-3.9444414921719	-1.32771712857154	-1.58806016135945	-3.05355150974884
hsa-miR-1295	-2.324838278069	-2.71592306047558	-2.4953676452659	-2.42207096431997	-3.12792771852701	-2.23064044252176	-2.71803637120055	-2.99894834770133	-2.60314196845597	-3.3411689578194	-2.72120774619615	-2.69723871487695	-2.72847585069479	-2.90013978781454	-2.91195063476203	-2.96002620027764	-1.56287044527278	-3.69842973884113	-4.08267109650087	-2.30260060141448	-2.64085043232679	-2.22032071542539	-1.93673176412245	-3.09660325320688	-2.70423166187591	-2.42384514557545	-2.8411891066151	-2.75774097709179	-2.82018375512609	-1.95509743320943	-2.98703244421877	-3.11097907857337	-2.8341044002974	-2.43310918439255	-2.07854048891219	-2.8942908710795	-2.77390045691385	-3.03598838542664	-1.17441251695726	-2.84776387433269	-2.34718831953196	-3.52377888148746	-2.92875303690245	-1.96597752545791	-2.68447586452866	-2.10623967922278	-3.61412202238916	-3.28845909245044
hsa-miR-1296	-4.15284892808759	-3.30522771751244	-2.71777589734851	-2.98455005491981	-4.12928794449823	-4.24737662750371	-3.95063661084909	-3.84624621786995	-5.15581099385922	-3.05327802486351	-3.25414311611866	-1.77991528214876	-3.17426029107619	-2.45162601866901	-2.18459063388487	-2.58077855347225	-2.90787373080814	0.378367036299897	-4.62733646284456	-2.15549675018272	-2.30938016053658	-2.57976739686084	-2.18581841486865	-2.67273986074837	-4.26796325665666	-3.11558659383997	-2.94797447851303	-2.1797947074918	-3.07670780977796	-3.62529722992313	-3.70500773677081	-3.90497320029202	-3.5868557578528	-3.50522969171171	-4.93295730282457	-4.73819686110216	-4.52965456102663	-3.92447568119276	-3.87764465802953	-3.97237540333678	-3.81867008053313	-4.23710657799951	-2.87273344957998	-3.56231067465735	-2.90994952710231	-1.98478192523822	-4.45131681298509	-4.85044119801253
hsa-miR-1297	-0.807800197189287	-0.99370753635956	0.124515503328963	0.0738731691012352	-0.51903563840893	-0.447434521002397	-0.10099035688162	-0.630897808174238	-0.90996376542078	-0.561160784246943	-0.82766647165899	-0.375644730009561	-3.83853611940288	-0.391827619532234	-2.10663359981682	-1.01490998521022	-2.48965010611746	-2.12876628367266	-0.925158986132783	-1.27110109131797	0.617636577635452	-0.132828456882301	-5.35737627894572	-0.607557856524302	-0.486136965200036	0.221219791014615	-0.772695232259545	-0.874274628139731	-0.533702780179434	-0.65835099648583	0.444195695136051	-1.32246125065074	-0.362738588038245	-0.638658519453024	0.0489397824003271	-0.0723665203685567	-1.03258738481244	4.13879517690254	-0.761642625929512	-1.1815889469482	-0.522787659850212	-0.048961882281554	-0.874584691233167	-0.993733234084416	-0.853036620034931	-1.06025381646946	-0.959020236396068	-1.1778638699636
hsa-miR-1298	-1.92232634004256	-2.8938422391968	-3.66098575336461	-5.45373826589183	-2.58087929255113	-2.78300168787576	-2.8257434551855	-2.14244709773058	-2.88898811418478	-2.36044999772733	-1.55550522311437	-1.02829652529457	-1.09360887850029	-1.99497931239793	0.273727746514973	-1.58105362329716	-5.27496193712881	-3.13604454709333	-2.69103014549545	-3.04449513391981	-4.29988666513616	-4.65881581579383	-2.96331201575531	-2.68159662003494	-2.78756271650313	-3.35122806622073	-2.94989510421146	-2.20717676149965	-2.35525499790336	-2.15264772698064	-4.38757242902552	-2.29180510162011	-2.25150340582859	-2.58043615472696	-4.37979034765967	-2.89532643723928	-1.68032134149572	-3.05509235166715	-1.44321959711112	-2.47354709267023	-4.19214363596863	-3.10030799701149	-4.32406203624272	-3.09128247709247	-2.46966690938091	-1.90855680773422	-3.41943942665306	-3.81555677791566
hsa-miR-1299	-0.602277119108171	-0.772243206247571	-0.760655410366135	-0.703804680799833	-0.876381038659557	-0.521566497592052	-0.562795829245776	-0.384693961390058	-0.27356239378377	-0.96702365369855	-0.798397660251914	-0.733146185218238	-0.170525508256561	-0.755152133288486	-2.31036586591281	-0.381145466021905	-1.36841606680322	-1.35964929979605	-0.649558991634084	-1.05473356819575	-0.77141482085086	-0.77141482085086	0.000865621923325954	-0.504808985487708	-0.784113597349146	-0.727262867782843	-0.629891037384059	-0.449644547092613	-0.820353943336915	-0.916832115866887	-0.507115791376707	-0.533545403533739	-1.08779763776437	0.197844266548094	-1.05979807743372	-0.559077611304203	-0.745223045566409	-0.233232172173849	-1.13794425649137	-0.987176481292952	0.215921780320787	-1.10876339677555	-1.08320829534284	-1.0622598471166	-0.819222019450578	-1.17333745072184	-0.483391966809948	-0.336351476833004
hsa-miR-1300	-3.84393255705541	1.07148295970038	-1.3009184855289	-1.49085264449581	-1.74357949889832	-3.9352297407184	-2.07594079054282	-3.64045727840417	-2.94190164461752	-1.96906206573128	-6.14479957761464	-5.68083604741538	-5.37556742367002	-2.42617255405983	-3.31823248575859	-4.7116087019254	-3.31931411478085	-2.75401804195172	-2.28731822677646	-2.75061571113417	-1.95298583138297	-1.56290824813426	-4.65514418908255	-1.90746646207949	-0.600130340801904	-1.95298583138297	-0.77944782610365	-3.06396104677175	-3.37598140828661	-1.70960373524003	-2.57668752929178	-0.688772114113345	-2.44950866858492	-0.861483364412261	-2.39214863630119	-3.35705717997993	-1.47987517570101	-1.55606029620648	-1.98464230700614	-2.76610249862863	-3.59548712259028	-3.98413844679491	-0.668168612234194	-2.04650975477959	-0.435074133456725	-2.73079537128563	-1.06855910236866	-3.4603646625776
hsa-miR-1301	0.600446196034841	-0.62458308303355	0.691526854081023	0.731389783089477	0.554018435128029	0.512954060087	0.456794713956051	0.61017894270425	0.764316242135378	-0.334343427630541	0.839612331463495	0.456574046353306	-0.204047770814206	0.654582897038206	-1.78618155841871	1.01778802490596	-0.644423611528447	1.36059154506984	0.316261280707064	1.0281725779187	0.757916230887067	1.11309176000916	1.21745792673281	0.558237353799433	0.468937782117269	0.733916734062944	0.310062901051716	0.00905104396058426	-1.5469690644785	0.985139001125269	1.14251070358571	0.784253556127757	1.14251070358571	1.41128149295332	0.847982060972732	1.14251070358571	1.16589166546557	-2.14970080713815	-0.230439173234757	-0.318683266247299	0.887449666313805	0.0269161038118998	-0.51224685295643	-0.607350592805782	-0.318683266247299	-0.834152429193608	-0.607350592805782	-0.375344186543614
hsa-miR-1302	-1.98919182851198	-2.51534331533707	-2.81641043924608	-1.8927089592325	-2.17613533365246	-1.58067422813249	-1.80849206697339	-2.2157168650329	-1.83070322198469	-2.45342563028034	-1.38300968979023	-0.779567470364701	-0.15182793391931	-1.72936253745821	-2.71506975471959	-2.14637238284405	-3.19910360495364	-2.48671441700204	-1.87607408535979	-2.61635430756681	-2.5321876670235	-3.09350283289584	-2.58733464376147	-2.26296918063386	-2.40007287498592	-2.66966940651885	-0.940662932628548	-1.63987265564199	-2.44362989181102	-2.44979670908943	-2.53381863911842	-1.91546277530694	-2.52769562276357	-3.14698982582344	-2.10854106792503	-1.31430979771589	-1.93366856627484	-2.7813060968069	-2.08398054842145	-2.79458556674331	-2.26826837783637	-1.86981828439281	-2.05144057773795	-2.83659770762152	-1.23823263088708	-3.05527866894232	-1.84072491725496	-2.77166651301508
hsa-miR-1303	-3.21581331461944	-3.1495289641578	-4.42828690635499	-3.49180652643534	-3.31054521132257	-1.79406296944003	-2.07297153424273	-2.9144354611127	-1.78322833367821	-3.7931075079629	-2.98688328311202	-2.57778858472371	-2.28000269136991	-1.99315337792096	-5.69678896352899	-3.15954184481783	-4.61061006696735	-3.09438297140447	-2.80481841525848	-2.83905717755493	-2.71922500148329	-2.8249158481888	-0.817830732998992	-2.17821451996007	-2.15771239933	-3.43475961744339	-2.36682310481594	-3.35542237194007	-3.61987017729107	-1.49863285104564	-4.22916111589109	-4.32925245452538	-2.84660570585768	-1.93258311941967	-3.15062615569474	-3.08792091643829	-0.388558545731367	-4.51033446784613	-3.06355542310043	-3.48667060220655	-3.36348832585394	-2.29450535224904	-2.51123660035519	-3.32365321738756	-2.83068153535172	-3.94926324475443	-3.28061583557479	-3.07257888072871
hsa-miR-1304	-1.43255235843282	-2.1484140107916	-1.74770163898712	-1.42302751846875	-1.45691383971182	-3.99226428429055	-1.76122360200823	-4.00491237551456	-1.3068464539483	-1.941162293141	-3.27097193382077	-4.85352794997003	-3.55897474813962	-2.7043121636311	-3.1928350989858	-4.55331124054276	-0.292993088418731	-2.47698403394314	-1.65979703165163	-2.19741558996409	-1.00999366080456	-1.16195701602201	-4.94329045793468	-1.57913818245237	-1.55263140951341	-1.59442779557531	-1.73202295584516	-4.00366832314321	-1.93575889021852	-0.829958583211379	-1.96446258380094	-2.37903284447936	-1.65046384456994	-1.66570289063368	-3.76901932269307	-1.75853921509664	-2.93150021233791	-1.11796697528738	-0.469738122518364	-2.64372814860122	-1.00989858508541	-2.53617550467749	0.15634116270924	-1.69144253338798	-2.46880340481105	-3.33186291950907	-4.60618661365793	-2.08053580544753
hsa-miR-1305	-1.60309441520516	-2.70559114424193	-3.47540317184804	-3.24427671534373	-2.60004787312296	-2.6730753100707	-1.71574663948558	-2.84190640212368	-2.11327422275366	-2.87138679358994	-1.14056508569018	-1.14877217376504	-1.04410826470678	-1.69117372776809	-2.69079697559241	-2.51213865315579	-2.84709105520748	-2.49278339795956	-2.15131426083235	-3.20499926262022	-2.75054651517567	-2.86774686272456	-2.73599824382911	-2.74237983447987	-3.05086818161828	-2.50658774008214	-3.04572892992475	-2.37393013661807	-2.53776720161927	-2.29822123987504	-1.44484012153961	-2.29195256719357	-2.66789152742968	-2.98088105675373	-2.20479581849302	-2.57710458670225	-2.13222942309593	-2.05405759032326	-2.25586785847717	-2.33479620823324	-3.20352570110427	-3.18463742630776	-2.58698519620074	-1.72821122169513	-2.59901143296986	-1.56384888468584	-2.42857326361186	-3.03288924394648
hsa-miR-1306	-3.23522727432198	-3.13425442724499	-5.66987721570698	-3.20036167134319	-3.45695922764685	-3.10907190017128	-3.25505035575135	-1.31419840998611	-3.34366925322045	-4.42394024888623	-2.02362302386665	-1.71469226233513	-1.43631953069341	-4.06108146362974	-3.63785122234335	-2.45824308577271	1.29541276655305	-4.79722740511881	-2.81699301332048	-3.36586286371978	-4.25498982175448	-3.83849175131979	-3.08369666125444	-3.58764659069711	-2.92136923725407	-2.78838016186409	-5.05854800661625	-2.59005334226019	-4.01637693120211	-1.63655139697326	-3.38606499088249	-3.16919647588297	-4.74768486801849	-2.31805878350829	-4.29144835434838	-2.85956408304295	-4.59645595360019	-3.74555345011798	-3.28638303746981	-2.85873504028583	-4.15770384394883	-2.66388091600977	-2.282400473049	-3.92453219729667	-2.92163728636245	-4.66206071540789	-2.75305226448938	-2.76214268306287
hsa-miR-1307	-0.197907423157886	-0.468027882497772	-0.481920486279675	-0.893112299655493	0.478562691489945	-0.0096550099490158	0.701960904900991	-3.89009095300577	-0.50946072648139	-0.375213535039693	-1.1481869661325	-2.62960058328144	-4.01111764839091	-0.389229571591537	-1.54103537722885	-0.731028595171942	3.11210761545908	-1.83221815412721	-0.366209641275241	-0.908270098035959	-1.2308088414499	-0.447397793510158	-3.91468319229507	0.742363730785298	-1.00785854226584	-0.475847834958187	-0.243441959488247	-0.243441959488247	-4.25754824245413	0.762916677055983	1.10930427488136	0.667384474628574	-3.18551195958882	1.10930427488136	0.466629373172859	-1.96197501323118	-2.27313516202615	-3.9476189945749	-2.38647458072046	-1.13726019373056	-2.38647458072046	-0.626247628403629	-1.28498124783725	-1.9008984431981	0.298743756890788	0.204569810317022	-0.79388360547864	-0.0682151111651912
hsa-miR-1308	3.42671275280825	3.94485985853244	3.10412276570511	3.29216038768631	2.57997231140925	3.63460170735098	2.80593346677312	3.7592729677555	4.11049338570419	1.32557910393293	2.58601473826399	3.03814171183021	4.07207320213864	2.58601473826399	2.63890813958006	4.20925655358902	3.71885561891596	1.83002724132408	3.57190254163029	4.01161754110633	2.08425434544087	2.1198070744468	4.129918133168	2.71407199169923	3.57190254163029	2.22719107840383	5.35983647434213	3.51336653151328	3.78267842558398	2.93928587933626	2.99692716334274	4.0624498416372	2.6853466107156	2.59047768871888	2.23907729571896	2.51419813097783	1.76048826711059	5.62851530866285	2.2035688512938	2.55496924429372	2.05001273489532	2.64983816629043	2.82585585637361	1.8455690228781	3.01210566026384	2.82585585637361	3.14353337267587	3.41597714551612
hsa-miR-130a	1.07687224059861	1.80127712491958	1.80127712491958	1.67801972454511	1.71381962915921	0.777612479993802	1.31079045438526	1.208334914067	0.88396637305907	2.06193703513276	1.58830729242695	1.33889311425965	0.833181312162392	1.33889311425965	0.833181312162392	0.246882994513299	2.10288817340702	2.81291069754035	1.13662475244416	1.86102963676514	2.12168954697832	2.48477346223353	0.271388310160162	1.73777223639067	1.26808742591256	1.8166398819751	1.91696816102838	0.569913716206818	1.6647052217132	1.05234336679949	0.774630378508903	1.3554628696353	1.45656293648169	2.23711022242717	1.19752234238554	1.69991324485084	1.75571365546355	0.615925678556175	3.14235026020427	1.40646435477309	1.2267935868802	1.47544615030061	2.29533603752683	1.74362002930399	2.07642583898909	0.731610196966763	1.90371401994259	1.85512780677401
hsa-miR-130b	1.6895353445552	1.49709342729111	2.10781577467068	2.23716887133746	2.43887874616404	1.30456270188865	2.00983232768365	1.60406382039747	1.03118554043298	2.43887874616404	3.09341881271256	2.25957270082073	1.35174975505914	2.54827816727491	0.863755090392663	0.336409978804838	1.86622482746872	1.39157485814714	1.65988003099108	1.12293331185571	2.40711828940721	2.62766074374022	0.652206598795445	1.97006736084318	1.72340121773956	2.86329605176278	2.55300313768773	1.6564253471227	0.548690049516926	1.80737560874661	2.73837611527941	2.79642023272889	1.92525047200917	2.33413785729542	1.61674486010297	-0.567035855289089	1.55689947088686	3.43344622474172	2.10911713313355	2.30442859831449	1.70990744058908	2.15834197693783	1.45008708427454	2.01841305249528	3.24552113081156	2.36172889947361	2.10911713313355	2.25985288181248
hsa-miR-132	-1.86639246817877	-0.784340308680538	-0.532072030748289	-0.666535307207279	-3.89074917475969	-2.38468632886043	-2.5795883752014	-0.619672194488411	-2.87344883522922	-1.24050005752979	-2.26625435852943	-2.14749230649886	-1.58435424672624	-2.18413365766862	-0.643096473930132	-1.65996546262936	-1.42071616024501	-1.44695500612201	-5.45478707038444	-1.22573317950519	-0.32450374429965	-0.458567074846497	-4.09378781638767	-3.65376993795645	-0.268601028728989	-0.32450374429965	-3.99317265031354	-0.975016738456965	0.510999187879817	-3.30795576988869	-3.43391905788751	-1.831150651626	-1.14396879881201	-3.54156631366176	-0.894618470550801	1.44823878124331	-0.603041764423272	-0.444028485510477	-0.526205564677286	-3.2902104139769	0.793790755856912	-1.20768255138638	-1.41059095728398	-0.27610836908265	-0.603041764423272	-1.56675569307835	-0.444028485510477	-2.8493397395383
hsa-miR-1321	-0.807775416424707	-1.75403216697657	-0.943224497942536	-0.844784185705267	-0.907770081859935	-0.844784185705267	-0.934571217933307	-0.824873841703493	-0.770256367063986	-1.66951365382876	-3.70652204457517	-2.84511339247268	-1.96236224329656	-2.47238799906256	-3.14409492475908	-1.42188721267844	-2.85593695976808	-2.81823140333529	-0.83340616115114	-0.314499593285609	-1.14963509283127	-0.847756482799169	-0.243450840998391	-0.953877495956062	-0.706459327228607	-1.0060910674891	-1.54829047589129	-0.672210000532435	-1.17005239966078	-1.83835259134819	-1.39227193183668	-1.20837251399288	-0.420699370811808	0.866522247938064	-1.84065143530729	-0.78011900347015	-1.12737415335773	-0.854908921890396	-0.581194072410795	-1.17406709782656	-1.80154528378545	-0.873162833398381	-1.709169852365	-1.17687864984177	-0.894374829193797	-1.46558409154296	-0.960255490952554	-1.20797548878528
hsa-miR-1322	-3.00167796600246	-3.1574356428511	-3.6730108251732	-3.19123051361029	-3.30592833032627	-2.89917638236205	-3.15579993276509	-2.63887796729215	-3.51952885978584	-3.49082654082645	-3.48754256355506	-3.19134716201231	-2.91561320940033	-5.74782932040012	-5.38363903635286	-2.20155073232718	-3.2871758913357	-0.631436828724004	-3.03577914940343	-2.9754081982926	-5.3933497577841	-3.14438428942317	0.829401968610329	-2.9374475363604	-3.13492833499925	-3.71586749334177	-2.77624628144945	-3.07246868568264	-4.84365233181365	-3.01249993915227	-4.03919900215469	-2.42224257127965	-0.875265320733821	-3.9916200193917	-3.31802148430337	-2.76693682125658	-0.962929300577621	-3.97075716730639	-2.59694644131998	-4.18367046778535	-2.53404874058113	-3.25627907017503	-2.16532139062463	-3.73976412855817	-3.79821151912352	-3.44364589986264	-3.34568084585148	-2.47069576325909
hsa-miR-1323	-2.39801309493199	-2.52803964086495	-3.12460063063905	-2.63235112064244	-2.42052259803391	-2.60791016203493	-2.32334312150089	-3.4179946727581	-2.88471456134622	-3.09244648852305	-2.01160652313748	-1.31977152586132	-2.20295072408234	-1.49042232466822	0.632525557174041	-3.37207698873887	-3.96014066782406	-1.74397160583839	-2.29476036685923	-1.87428844683254	-2.54060731092241	-2.71145329251658	-2.7067381119808	-2.50166071019898	-2.8763228365288	-1.98661179481941	-3.04238558995031	-2.78011826749025	-1.99322969141034	-2.50801942999377	-2.50801942999377	-3.11914278803091	-2.61889617292416	-2.57658211263743	-2.67785813844004	-2.80992783984803	-1.54793944401326	1.07176005660557	-2.64880216391397	-2.72705407587305	-3.16764090679744	-2.94690597731536	-3.09531283955179	-2.44014419897707	-2.98793946611308	-3.05127945381363	-2.54233056787091	-3.02676586068336
hsa-miR-1324	-2.05860303111711	-3.22662210618265	-2.8106567941913	-1.34044925583265	-2.95780520274658	-1.55686395170598	-2.18371358671433	-1.72860828574798	-2.06135254411515	-2.35473522678201	-0.793702846549933	-0.237635808821717	-0.108228900083043	-0.853255789906077	-4.64305002228497	-1.42096537602887	-2.89859489191688	-1.72261167597313	-1.76542633857038	-1.85375060347229	-2.27551464549272	-2.29647328109911	-0.4958124188551	-2.08898383281022	-1.99802330247614	-2.14363644882681	-2.42377301762206	-4.37383773169423	-1.45200578393596	-2.49377093633166	-1.78476939095755	-1.47641373559637	-2.41698758839995	-2.56749396004906	-1.96372838056859	-1.01538942158405	-1.72958237702094	-2.69416041462403	-2.13802253026716	-2.69416041462403	-1.81641674403757	-3.03820266926256	-4.04682301757628	-2.41777045214792	-2.31759381797747	-1.53613116611153	-0.670971446061453	-3.62136062728547
hsa-miR-133a	-2.49355718720312	-2.92251437296465	-3.33964393254287	-3.64576173458675	-2.66707663174484	-2.83840846218035	-2.90253846050505	-2.39647026284127	-2.85164946312292	-3.08317712976747	-2.09924022790951	-1.21627433312451	-1.96449169989223	-2.44125567457541	-1.31481897788415	-2.81841675486453	-8.46156146233773	-3.64948253683527	-2.87713647792978	-2.44377957516011	-3.92439613512698	0.010365840847177	-2.14248425773828	-2.78830723348364	-2.95216636319652	-2.74463010406985	-2.44941907611258	-3.16093906991848	-4.30468516011434	-5.08624302864367	-2.20310949494135	-4.5376111518753	-3.53953110224092	-2.88769823606044	-2.42952722334114	1.48882384856743	-3.96281475297249	-3.64780155417219	-1.74284906539504	-1.95528685898608	-2.6505309356113	-3.09167318452517	-4.03839201384178	-4.12717154146403	-3.13208205356869	-2.79219609804966	-2.63326005767761	-4.43953904917108
hsa-miR-133b	-2.82467530000276	-3.90895630339015	-2.93402186513855	-2.72197422789995	-3.3170928422814	-2.01592131167885	-2.72018897139671	-3.61409881525004	-3.12491563082744	-4.32960351979406	-2.07558040937395	-2.78722541711248	-2.40967113408181	-2.80245732193626	-2.68775396439213	-3.01694610662519	0.68889662874705	-3.01909842454357	-3.20066525006729	-2.84749866752312	-6.12295807330465	-2.96134895404702	-2.80616676390808	-3.72420307659127	-4.12861383285611	-3.35154652519108	-2.98714286648728	-3.30355908564662	-3.44669759315773	-2.29883068746022	-3.02049826497029	-3.7611646836239	-3.22534080432373	-2.25604412129849	-3.97668060883919	-3.43603802870083	-3.54748426495938	0.0353606623234151	-3.58483948486068	-2.72022992779433	-2.1364922069812	-3.67012865719565	-3.66210556455963	-4.14799270772831	-3.66210556455963	-3.75603963745727	-3.85729237722786	-3.97632705331851
hsa-miR-134	-2.17802675029099	-2.44766335398666	-2.24275858214158	-1.99959168623575	-2.04333662948011	-1.27011978772062	-2.17802675029099	-2.39864655933142	-1.94078937822245	-2.83375247630885	-2.32143819556772	-1.75607690884694	-0.112042056422361	-1.75607690884694	-2.35619050152009	-2.39067002387061	-3.25276466938466	-2.47800342066852	-3.15869072224467	-2.45985624196601	-2.73416202606277	-2.77188598927464	-1.25260466458774	-2.43107902923312	-2.35378643288186	-2.46182787060151	-1.62817743144545	-2.08850849642209	-2.41094572458008	-1.21540563069344	-1.9380632591601	-2.02772153440845	-2.5258763737959	-2.04334021263637	-2.76599085868206	-3.37471672312752	-2.61888317972374	-2.62761220342872	-2.60344205448627	-1.47374918284128	-0.71601386638362	-1.90581640520787	-1.3331451691964	-2.74165109773741	-1.74687555659914	-2.67399842092987	-2.18006595125367	-2.37124264251739
hsa-miR-135a	-1.72112125425835	-2.78926354890122	-3.35748368424059	-2.38863707600073	-4.3407363254837	-3.00449018167125	-3.36634051627757	-2.79963385181918	-2.29918816656886	-2.79963385181918	-2.90956370602147	-2.68967710249389	-1.43775774712242	-3.15403350799915	-1.04494407489402	-2.51786951193624	-1.8046493473089	-1.90179328404048	-1.66508396519908	-3.09782004675791	-1.90001698871303	-4.37682471451585	-3.75802049059431	-3.66759106746055	-5.22596241133949	-2.89328837219133	-3.06858017402604	-2.19206408150212	-2.63869582507461	-2.98822991597911	-4.36995755648189	-4.02512616426691	0.197826026066817	-1.6225892402016	-3.51065356007737	-3.65726981532039	-2.4125776138019	-3.73075469878154	-3.74156265721356	-3.33618173047395	-3.26928421935437	-2.9915203900914	-3.5365632807343	-3.39706417376938	-3.05457971507557	-3.52963913293173	-2.5907511517464	-2.57848027698904
hsa-miR-135b	-2.32536526566365	-3.06636450923392	-3.73506243139554	-2.59597874589919	-4.89310649376459	-3.33536863727259	-4.22021177596073	-5.35032227379371	-7.55166036416995	-1.52648065679116	-3.11937887798326	-3.6777646026418	-2.62711410409792	-1.67408284133519	-2.54895068953336	-2.99175262000969	-1.34871606188745	-2.54733768774189	-2.20202961970162	-3.62149856058295	-3.61445852110516	-2.19245576735044	-2.35376503588579	-1.02875341723762	-3.84221723949734	-2.13436658604177	-4.54042121384621	-4.27923346611356	-2.20000320639708	-3.74204577501178	-3.95325445747093	-4.07187679363427	-4.05888209051842	-4.35144425188973	-3.74204577501178	-3.13961523575399	-3.60395420969067	1.33745885060872	-4.23609932370459	-4.72913949001361	-3.91167900960581	-3.93180922964348	-4.55570246360426	-4.41063700268572	-4.07897028434379	-3.63015065430379	-3.75229660103788	-4.22739305529789
hsa-miR-136	-5.13729086990067	-3.21368866408756	-2.0662960432306	-3.08965678267082	-3.67704911023811	-3.27078724714637	-3.02645275400499	-2.0194514291031	-3.66647305539457	-4.08126800705881	-2.33075726279761	-3.25824244411801	-3.17136877355512	-3.22277031308599	-3.69892523519748	-2.00254338664169	-2.71445564181935	-2.45676746679399	-2.9431167686599	-4.59927788455283	-2.52036138800559	-3.15340686903152	-3.4766266375532	-4.6117289236887	-3.7422537497161	-3.26354143567722	-3.44608467565166	-4.19608389051056	-2.95358840412892	-4.70402819477827	-2.88761126032742	-3.07902295144011	-4.31151216656404	-3.58968407350006	-3.23667238097277	-1.62263468590167	-3.61588417374809	-3.14529879394268	-3.2706031539179	-3.6438065046048	-2.76595865774378	-4.28845736646757	-3.82410576433284	-3.80007487644849	-4.11642336010441	-3.45513272405325	-3.23245238616372	-2.45728673173029
hsa-miR-137	-1.86706090509558	-3.21697445343686	-2.3661197135687	-1.58455441163127	-2.48979854517058	-1.63302738829465	-3.22474272723686	-2.11853365819709	-2.94397576422654	-2.88123352154539	-1.42477014230497	-1.09022922897053	-0.471934683402074	-2.53389321431675	-2.09797146396514	-2.64643652320846	-2.81044011404591	-3.14493908345606	-2.41502667776101	-3.90948377999781	-2.01802568832361	-3.79078263131841	-4.04355252606813	-2.43952655851482	-2.98713434816453	-2.02633706858834	-2.65093149059233	-1.85918036372381	-3.37960427439818	-2.43327654669049	-2.07023042435997	-3.07953627665114	-1.53833211633446	-2.4917798641619	-2.74326565371164	-2.0344552015052	-2.93832384823767	-1.79132786207311	-1.2915289434098	-2.27517054238797	-2.23966389812188	-1.25247321255129	-2.7915972325656	-2.86820853808557	-2.86820853808557	-3.5517615061004	-2.73267691605883	-2.32970465324089
hsa-miR-138	-0.149073842488683	-3.21576070110706	-2.6496007581712	-2.53754337081529	-2.79614964159871	-2.9187606961727	-2.90378903139904	-1.75606958730242	-2.49724911216233	2.98034003349512	0.30738071858009	0.30738071858009	-2.62257008930001	0.0983851322727574	-1.59823863456423	-0.962098112582247	-3.82354002683466	-5.89852072052995	-0.845205575103299	-5.33951534778768	-3.52814408889967	-2.97569814284896	-1.67327353723796	-3.77599098937408	-3.81005349559694	-3.26360853571878	-1.08549968380377	0.315445182146628	-2.33708332667412	-3.73585061468894	0.79458309420254	-2.26669317045378	-3.4129908190442	-1.83253427302641	-1.18178623575198	-4.06504044944401	-2.99877861983178	-4.93964493748895	0.140389021231522	-2.03036300616848	-0.937212816830313	0.864808745821404	-1.48399717734558	-1.39952251982602	-3.30759839580644	-2.49566308777768	-2.42890425000887	-1.79684658454179
hsa-miR-139-3p	-2.15778468448479	-5.27240963746808	-4.37431084889562	-4.82136101666792	-2.51948248869073	-3.03782947129724	-2.04378490110369	-2.4423429101261	-2.85528587337525	-2.90362872772446	-1.41318290771971	-0.557049933035568	-0.426870548404541	-2.4760658195219	-1.28264512246718	-1.66445014569374	-4.18327568936961	-4.00205989500995	-1.77564464385787	-4.75968538638697	-3.32373220993104	0.226582977944578	-4.09285584744708	-2.13796186556493	-2.67419145970494	-3.76878313596259	-3.98379766128427	-3.51496845513539	-2.95422947143152	-4.12948933333967	-4.04898415264875	-4.44470799116794	-2.43091685289569	-4.41419968151497	0.443872143738153	-2.39478182092774	-3.21926593138498	-4.40500718232729	-2.04386756686231	-3.08909276976551	-2.98604125015356	-2.25995737355428	-1.75140192987519	-4.86523378955198	-3.27174255666371	-3.1679406358895	-1.08239570968097	-4.20718492712913
hsa-miR-139-5p	-2.62696315211814	-3.18782573921695	-2.61556752714484	-2.31690256439411	-2.00464382408787	-2.6633196098698	-1.78949015782935	-2.17061819670226	-3.45315763390035	-3.56302508525697	-3.92952626602493	-3.84482275614268	-3.56570878122874	-3.5152677399908	-2.91082651495273	-2.7918664406219	-3.78171746070143	-2.53140651785011	-1.92333264203458	-3.35618400265334	-2.42181236652615	-1.71786805254871	-0.0247861894993839	-3.56573851992754	-1.92589287888905	-1.87992015406334	-1.89208711667181	-1.96042533816041	-2.47176401725754	-3.10212931390274	-2.29337709247231	-2.84898046946435	-2.30774548232995	-2.96831427327835	-2.62420353785725	-3.56126392777662	-3.39934009966464	-2.57593345167062	-1.54944917268444	-2.40045126365126	-3.71556025961721	-2.68672460805098	-2.11266491227012	-1.3174606848297	-2.7364586117301	-3.17493927526709	-1.63780996359071	-2.53089672088783
hsa-miR-140-3p	5.91929193129333	6.24127257895297	5.77954239762462	5.94827657482586	5.88606294434614	5.73230355889876	5.77954239762462	5.88606294434614	5.94827657482586	6.08392737883442	5.93254766538189	5.71495502564356	5.96153230891442	6.32060204467265	6.09718311292299	5.82589819366482	6.09718311292299	6.36928706626085	6.0115885425157	6.22030587710657	5.97022486830957	6.14590325783967	5.90801123782985	5.86294724496834	5.86294724496834	6.0115885425157	6.17492882960331	5.78988371600979	5.88253562754771	5.99695766839534	6.17492882960331	5.99695766839534	5.99695766839534	5.99695766839534	5.99695766839534	4.49410192244064	6.13923035994013	5.0802762399412	5.0802762399412	5.2598350052724	5.61387257223714	5.2598350052724	5.0802762399412	5.45290811214137	5.93215640755458	5.2598350052724	5.45290811214137	5.77835033005326
hsa-miR-140-5p	-0.517384351750067	-2.42871926389419	-1.46524052110209	-1.37189779818955	-0.248830768899673	-0.617929412794916	-0.248830768899673	-0.960422249147613	-1.85668697272092	0.794890982488062	-0.431065504823617	-0.953712054475111	-3.68423266932252	-0.399855003738019	-1.25563254306327	-7.36736276180549	-2.83092220802285	-1.71607970284925	-1.36007288308087	-3.00977532733598	-0.501697546730535	-1.11089669994447	-4.10950350253001	-0.283667502726777	-1.37954689398887	-0.673823623715741	0.0654606656179377	-2.01876332959962	-1.54866419330202	-1.0699442018231	-1.49397892485695	-2.93897393844312	0.115580902958025	-3.71761845486951	1.18362976674724	1.84109925743052	-3.15238809732603	-2.15872506807425	1.60023368819328	-1.63162604990413	-0.573885161081778	-1.48162792498986	-2.62909901765929	-0.971868099617443	-2.01017669717886	-1.14992808891532	0.723726911858982	0.495210846344153
hsa-miR-141	-2.95930983085965	-3.60128366953811	-5.57522624933545	-3.61850284658554	-3.21475597329479	-2.04491365037945	-2.46472774941868	-2.19952236149956	-2.99191257976514	-3.90012668856579	-3.09094641422492	-2.86564422709131	-1.8016903658623	-3.03653878479927	-3.55881754521513	-2.07337863067756	-3.19361311275176	-3.06111203150979	-3.35764032386432	-2.78603004543354	-3.03749594025098	-2.4917716351686	-2.14623746831922	-2.91185665718228	-3.5053831159769	-3.59586214002337	-3.28021830541494	-2.26219820913142	-2.85504224204519	-3.5349979928725	-3.23689279200497	-4.27388574868375	-3.72107144724072	-3.68247918635065	-2.39669749214178	-3.37498575146699	-2.25482231737835	-2.9712362821447	-2.02445353945083	-3.79765123561837	-2.23124451175769	-4.4006535250162	-3.87939799309276	-3.16093629394255	-3.49125573947759	-3.22205184604547	-3.21569259342445	-3.59819468711087
hsa-miR-142-3p	2.52590856709189	2.11144264441414	2.06586916481892	2.0041656229916	2.62846977523139	2.62846977523139	2.44575183653451	2.52590856709189	2.0041656229916	2.52590856709189	2.29507562945545	2.29507562945545	1.86301230794811	2.22887078170163	2.39203112356069	1.69946850966412	1.86301230794811	2.64755116502588	2.31220135483043	2.1530063295956	2.04988111813686	1.62898601072321	1.14890220368099	2.31220135483043	2.28723481615199	1.94260409671431	2.27851595044403	2.7911396785844	2.54058255587149	2.0794889783817	2.05891826745806	2.11721499174901	1.92692119814487	1.99140846711179	2.64436413444226	2.0408536300275	3.11939327618511	1.8402885762686	2.43402042980383	2.50487205082766	2.01283713854644	2.07836474046914	2.25130308448767	2.07022043963926	1.82137142998746	1.80425508235665	2.26741939724497	1.60170097684133
hsa-miR-142-5p	2.29402101742788	2.22299088060887	2.03936797891923	1.99047291155189	2.39804303764697	2.22299088060887	2.29402101742788	2.00502896575779	1.78900185581224	2.68059874439144	2.89180175641244	2.03193466798448	1.7815685448775	2.62880445075173	2.4320872943015	1.25068697456327	1.99759565482304	1.92350785637582	2.03627176968958	2.19047678236509	2.23382979661139	2.00685388067545	1.00206502206484	1.89175805661262	1.89175805661262	2.64808464614766	2.29889982958143	2.05895233312476	2.14819092571906	2.51352757218938	2.45564250032874	1.82470771216681	2.41235665676926	2.03381456094089	2.03165204559177	1.87226946570428	2.82837313925024	2.10626645406702	2.26004354014038	2.53276212285364	2.05611190601252	2.25218336514498	2.0894708360344	2.34059750915114	2.33018586523883	1.99264231838164	2.65071776606502	1.99264231838164
hsa-miR-143	-1.44214079782393	-1.49339713410868	-0.644476717988315	-0.938513515076926	-0.711089143793815	-4.26319600103648	-0.976272972709549	-2.1048969683145	-6.19496542904458	-1.14893072362432	0.262486345295879	-1.74104691331066	-7.69365701289213	0.468135509024405	-1.4852034713438	-3.02873895392472	-1.67794572759639	-1.86034418249301	-2.0061087176838	-0.948745042712495	0.733367089713357	-0.59162829335544	-2.94812917275116	-0.975469284402707	-0.745647617152781	-0.413851362431548	3.77850089815441	-3.92724740064344	-3.42504301106131	-3.23854048710513	-3.62612398403919	-3.36400903364067	-2.75030955076603	-3.3959700692319	-4.3486103517587	0.704290080904544	-2.64486393590613	-2.54653368800766	-2.04193713036957	-2.69399365223467	-2.24814454278009	-2.94576008668933	-0.223989425244436	-2.90905223976358	-3.88472777124085	-3.46703180853719	-3.41899571315283	-2.54653368800766
hsa-miR-144	1.75220081388888	1.62474018936532	1.30550958289933	1.47684085035668	1.56827498579837	1.47684085035668	1.99885776203753	1.47684085035668	3.28333088030355	1.84911052446781	3.06857980588614	3.9360293617974	3.52667446804104	3.02712885949916	3.22201638067466	3.32458046334037	3.02712885949916	4.0363246292456	3.61474476509331	4.04111259790144	3.86357659733654	4.02409965884968	3.61474476509331	3.94542542699909	3.52686619275563	4.0363246292456	1.37221913455333	1.43431622186934	1.08742389607135	1.31064037585986	2.10813816866952	1.41972196716623	1.20162163610355	1.73570380841886	1.47460021352406	1.21368541741577	2.34242081563918	1.76229368455907	1.44872792524866	1.5598682913685	1.1669500765682	1.25873482364544	1.6659124465654	1.61901385144816	1.27226600012387	1.71998186915632	1.11828756911011	0.959750081422069
hsa-miR-145	-1.82877716118451	-0.859959252580006	-0.26360804376956	-0.154028902863181	-8.20742373529442	-1.98260181156117	-5.21494956823092	-3.12416212581491	-5.47065216712322	-3.77653680021532	-3.71771209937706	-0.816782270300105	-0.0555644724829611	-0.0971632840353847	-0.475357349930516	-0.160450620217896	-0.933169860523718	-1.07058873280165	-0.419910894560457	-0.495711792193021	0.271270434322128	-0.443762766254136	-1.29930939388286	-0.587333585289714	0.569269689889769	0.0976594350857503	2.65088287428544	-5.03948543279194	-5.51121998303287	-4.09907543843388	-4.87660957042782	-2.98442259376458	-2.92154952944667	-1.34272313820856	-4.97874257902553	-1.56426078849128	-1.55290489540645	-4.72253321074098	-3.26943474639657	-3.57312049916598	-5.39389172721478	-3.72377085808017	-1.90912694315002	-5.19376781979865	-4.22790875634842	-3.4345918937717	-4.17884232014498	-2.13908047225925
hsa-miR-146a	1.5631647633176	1.5631647633176	1.09378016222922	1.14618019543611	1.07621964067926	1.64107861302981	1.57479563338909	1.87743499491573	2.03564968035848	0.859623525773856	1.83503492747143	1.58059438885154	2.03722586971457	1.42044572262288	-0.347800826763104	0.88889480000862	-0.954976406004631	1.97583192745248	1.32156998738253	0.463380107580556	0.858599701546564	0.998566377084055	1.97583192745248	0.682928502492642	0.210559457136376	-0.277722454864532	0.0799370445654959	2.84475585636389	1.34742897086734	0.929068667107735	1.34742897086734	0.826733471153	2.25459744321906	1.86834655516531	1.79133715739411	1.69497126882169	1.39588878959961	2.63953987311192	3.00495245175834	3.15636771333998	3.00495245175834	3.28785558872177	2.23491493622864	2.69796003840333	0.181525894751839	2.69796003840333	3.15636771333998	3.00495245175834
hsa-miR-146b-3p	-0.730023281899251	-1.84658390395314	-1.89344261196505	-1.5501554827151	-0.898352705325995	-0.730023281899251	-0.894892306911172	-0.428421350448528	-0.624949643877698	-1.70971657129937	-5.23866096010284	-3.66048906918256	-6.41338661772546	-3.80476523395726	-3.40407798953168	-1.27304285502094	-3.30132586582011	-3.47212806874472	-0.915199702054123	-2.44808164111686	-2.25236462184478	-2.06149213622414	-0.77473011213754	-0.884496184070227	-1.05802390802821	-2.0263007281963	-1.19352411442522	-0.814364494948854	-1.79400573396651	0.809952043061146	-1.33006150119544	-0.193610092439573	-2.31313081937607	-1.9049569551729	-1.25741280319686	-1.37758705315826	-2.70073366642667	-0.345852240708322	0.279461636519686	-1.4359763440034	-2.37081644063008	-0.61483456210878	-2.07164077592652	0.114781469154586	-1.48113075561644	0.114781469154586	0.49543022348202	-0.806819538127474
hsa-miR-146b-5p	0.145627046851562	0.814404714921562	1.55065232387531	1.71334250117114	1.26219082311352	-0.0439747484287637	0.73671050465674	0.35356093114136	-0.458841075809536	0.329682388203076	1.99269029182797	1.54814250861169	0.607034820745153	1.64380337571975	-0.43464095826774	-1.47405170759723	0.184730444492813	-1.07578155014885	0.473812597816206	0.0923121662721011	2.60379873362748	1.45911519732014	-0.141438424272244	0.0923121662721011	0.243213073207213	1.73400313707576	0.350972705284013	1.69790372442407	-0.320439087619648	0.74761580126201	1.02663631318608	0.428431564597335	0.132871907816291	1.33700011116311	2.48594266423831	-0.734663854102846	-0.185239693523776	-0.47401618193074	2.70662327542543	2.61059319452666	3.03115067243664	3.286705528181	1.9479772573412	2.65261102914646	1.72086939836139	2.76843213165017	2.61059319452666	2.91989923233919
hsa-miR-147	-2.78792450960997	-1.48285607883563	-2.26858937616531	-1.81638774513455	-4.10959403150204	-3.62145226152859	-3.84700406148052	-2.96888827740532	-5.11869070594746	-5.11869070594746	-1.72893632293229	-2.37650825643948	-2.72184126848204	-4.61858470335972	-2.44541204074386	-3.55678901744765	-2.5875739760855	-2.08584343551126	-2.68339652601557	-2.79379781282187	-0.560588973930334	-1.31923660737513	0.703052097005663	-3.04029329295446	-2.58898110681349	-1.3402023747039	-3.69631845057645	-3.82138606431507	-2.63922274945723	-4.70877506386548	-4.53546326626679	-2.67590474043234	-1.70667939442219	-1.2976604191553	-3.8151950756753	-4.29537298062736	-1.26982786040594	-3.55461707284973	-3.31156383155185	-2.71586576255655	-5.62282389209565	-3.00233858046367	-3.12258436437522	-3.18728656151606	-3.86554988406054	-2.58724215763999	-4.08555695184137	-3.39928887185022
hsa-miR-147b	-1.85296603003435	-6.67721725986822	-3.07503224823092	-2.11552232251944	-3.67250340291252	-1.64277932955945	-3.32835198964185	-2.54011689619514	-3.40307085661241	-2.10029774454099	-1.21769870907066	-1.43966388671405	0.00145681764631833	-1.75696449156689	-2.33955585440333	-2.70411309856505	-2.49625281640311	-2.95601179366916	-2.0342263970923	-4.00529621383244	-1.74235794000646	-2.61363852398794	-1.75648799307663	-2.58755422639377	-2.82016661348212	-1.83839720051948	-2.62429072508476	-3.56986103392603	-4.24141233256038	-3.30015542457059	-4.68976332536445	-2.33005421056614	-3.15462277953446	-2.98165045104985	-2.46672706598083	-1.3096496998458	-3.5351956474866	-3.3567864878998	-4.12047089502547	-2.0447848765614	-3.5450817890594	-4.09359627422993	-1.79837114083318	-3.78598303956246	-1.66763903100344	-2.00962021533595	-3.5351956474866	-4.69073270460483
hsa-miR-148a	-2.29137553738421	-2.26505834167559	-1.39487619465432	-1.01518459551102	-1.14907328860616	-4.32064662542999	-1.17482297019355	-4.04677680372933	-4.70445325488978	-1.84830626086148	-1.78577109909533	-4.16590667440287	-2.99612652035514	-1.2634988081407	-2.33904627004316	-4.9479169275436	-3.16436776368216	-0.103717490181281	-3.71957920218105	-2.39228523515506	0.169751999604081	-1.21604975742224	-3.70288531343817	-1.72955972966239	-1.80598728820851	-0.0731836899444398	-4.53317123082268	-2.17471478425566	-2.74132196036651	-2.96446730612649	-2.44713387456677	-2.33036865084444	-1.4160942038805	-2.67140943246173	-1.87553565830432	-0.945718604150892	-2.36047184681208	-0.452089674016878	-2.24442505250889	-3.81504960772333	-0.758359639926147	-4.73855441250071	-3.61633261448068	-4.20130456960694	-1.98465732904198	-3.23380720662025	-0.396601222945792	-2.90765134802502
hsa-miR-148b	-0.0559312542037832	0.0128665963051123	0.162029311286055	0.247161079462656	0.372037755648562	-0.279555926017748	0.389422757530263	-0.325637036632198	-0.149304219283305	-0.62380184294341	0.473609765325139	0.26079693474131	-0.0586113704709029	0.287523523367731	-0.51990505178994	-0.120372332231848	-0.120372332231848	-0.62362020826898	-0.244985574615608	-0.00125925330375608	0.638677984861269	0.0195519998215132	-0.647809886550533	-0.0561323143538234	-0.225047436366484	0.411295267944839	0.229561449797739	-0.576259389278649	0.00794014417638584	0.0808671650198801	-0.539768795225164	-0.242365751044408	0.00479689893471251	0.579188619458725	-0.365162036703553	0.612965961131679	0.411021076147909	0.127128646978001	0.411021076147909	0.319088550970655	-0.447591872695217	0.108983257029856	0.308783904576647	0.927278842617677	0.0805782528544903	0.242638084734478	-0.443877876905363	0.37417254070014
hsa-miR-149	-2.77527844955153	0.179166506761894	-0.0665612931908047	-0.204874406450006	-1.22516549722369	0.179166506761894	0.117431389936221	-2.96203292832445	-2.33086972679722	-0.2624350963983	-2.62788741121574	-4.42540458253537	-2.76700940725835	-1.91635327582543	-1.63055024273893	-0.683631518419199	-0.391984960396356	-1.53851546297233	-2.24924927753742	1.36141075602447	-0.831402268186844	-1.16420418036638	-2.41274565969755	-1.23347189865666	-0.344456547178689	-0.506499587193566	-0.618216366276588	-0.831107937400992	-1.73611321094372	0.431770389869186	-2.11136552844686	-1.3821034292016	-1.07537945814136	-1.61816791204316	0.332823081666631	-1.49381910752308	0.597542711706674	-4.49243531235731	-1.56496893338843	-1.02218047948664	-1.02218047948664	-1.56496893338843	-2.19360619580433	0.132187702381386	-0.638113786479687	0.386022060321355	-0.33724562516281	-1.15483628480317
hsa-miR-150	4.44666430329643	5.04599651350304	3.6892868671877	3.55589907006351	3.10203999867816	3.99015151173909	3.63390656005504	4.2106566303277	4.05625410771619	2.9882933132595	3.43721492351991	3.55706428476631	4.34820542261571	3.2115429401883	2.24369374833595	3.13429930248346	2.31074438483689	4.47367693596498	4.73752602418756	4.24171582542697	3.88333841826244	4.05915580697953	6.55833426787637	4.07525021639129	4.48966193833946	3.72996920871584	2.22832758504928	4.51199992620673	3.79304265436789	3.79304265436789	3.79304265436789	3.65869950318715	3.98726959354095	3.26153204422604	4.51199992620673	3.26153204422604	3.54898274446331	3.76535579863217	4.24564133543754	4.48431307047101	4.24564133543754	4.48431307047101	4.09939467752659	4.24564133543754	4.24564133543754	4.09939467752659	4.24564133543754	4.09939467752659
hsa-miR-151-3p	0.650480727774368	-0.221024272776746	0.365468162143036	0.285278438299462	1.53938612538376	0.0697307151992327	0.807309321367237	0.350647300984096	-0.00278087074487965	0.888771241427315	1.2174330387044	0.715350662389655	0.240598461985794	1.0177961536182	-0.0966802564774107	-0.492750258350949	0.224678880217933	-0.690422149207124	0.406177487369502	0.0505162807028019	0.774251623167632	0.656619108427401	-0.254081970976351	0.381110544507604	0.169575199359713	0.938143878719845	0.33188434456364	0.387027881009962	-0.630908109840448	0.45732974237275	0.146533130224399	0.918247948818674	0.0860422583006276	0.918247948818674	1.14400064140362	1.19536866234398	1.76925669412885	2.13602504824041	1.68750671118654	1.7129273090232	-0.694834917249448	0.881704055168176	1.06176026245455	0.922845606847264	1.06176026245455	0.881704055168176	0.759755612529662	0.80281836493985
hsa-miR-151-5p	2.03962642418269	1.88698938525297	2.37320870915196	2.23069670817721	2.73461351883818	1.70817615609316	2.43298590096732	2.02424218222149	1.70817615609316	2.43298590096732	2.58064610180991	2.22664031443565	2.11967407831868	2.81718184375068	1.52572756177397	1.51480441329163	2.11967407831868	1.20367686926505	2.06181267006332	1.78086219665581	2.86827121759192	2.70039301136365	1.60360855879254	2.23821229874384	2.27824002569765	3.14597816677997	1.65696207481881	2.30380894238286	2.16100114373049	1.73731526166022	2.41108471170394	1.0918061509866	2.91471147061843	2.48129444244658	2.9702742938193	2.83432632525104	2.97249655657042	2.00774112649669	2.97249655657042	2.30603120513397	2.91693373336954	2.23490232917927	3.054271672758	2.74220791954241	1.58896695478585	2.1632234064816	2.37139134208881	2.48351670519769
hsa-miR-152	-4.23863013912759	-2.50250987321165	-4.96719724656557	-5.25356755591828	-3.2522672395322	-1.71330135537991	-4.65057475645932	-2.83887165713783	-2.07540954636506	-4.95254172597937	-1.42894578340518	-1.59574251599818	-1.21416821777707	-3.14134062896767	-2.43404274446427	-2.52249296017251	-2.49376096191054	-1.27724297505189	-2.70737798410761	-4.64459422278812	-1.07581037837389	-2.14590046628662	-2.41451407289882	-3.15609899033384	-2.19918986726694	-2.31195429902566	-2.37497870018027	-2.83437233479907	-4.00760088260884	-3.894999095244	-1.9763639988477	-4.38201726974456	-3.35917662058236	-4.67001359203386	-4.41340787372026	-4.33368566612728	-4.53637254409323	-4.6855937211888	-1.69456879070631	-2.47112703063924	-4.8928205401197	-3.33280606101245	-3.39420532456026	-3.55930720057669	-2.79187318842819	-1.05361376905577	-2.50735041032307	-3.41805873268944
hsa-miR-153	-2.0670321718786	-2.43170865090153	-1.81706591642659	-2.98535673305152	-2.09706563025324	-2.11304508190046	-1.97105409974254	-1.6583142095462	-1.89542228658652	-3.18032841495326	-0.665416492181492	-0.500526328571155	-0.138737124134903	-1.37608209145335	-2.95146948574355	-1.37608209145335	-3.05486850686359	-2.11783459147136	-1.66964380837377	-2.1355440340796	-2.25320537993154	-3.10060941275274	-0.565707362139754	-2.80090010114106	-2.2753392512019	-2.78917421508845	-2.99179205633405	-2.05181298414652	-2.07567142388518	-1.73445064235136	-3.24267523344263	-1.51700474058545	-2.68801939162748	-2.82263161919868	-1.24266342900289	-1.83166353581572	-2.48004327570797	-3.28707119245181	-1.13475563544807	-2.00159588173296	-1.6870067761033	-3.36511104200213	-2.4179561956152	-2.09967784551083	-2.84969065030051	-1.94877116446967	-1.21171755085247	-2.09146472110938
hsa-miR-154	-3.15911773450981	-2.70358346060085	-2.89648317659492	-1.99354751319122	-2.79630211863276	-1.92928553465582	-2.47197810527526	-2.96558591644686	-2.33969657136733	-2.76160343288996	-3.21639034547885	-2.07788865190561	-2.10426228342747	-3.11510195470094	-0.394983189191713	-2.78601885718549	-4.46829261891741	-3.65022099198195	-2.84030153305843	-2.42930387070665	-3.14476873148317	-2.84193848771783	-1.94583197564576	-2.95067655712273	-3.40698807123429	-3.03824175532243	-2.79726603071168	-2.68372283974652	-2.47854030881386	-2.94764979997427	-3.13685157077472	-3.20766966857923	0.0676594164096889	-2.31249728745064	-2.97230767983953	-2.43335056882174	-0.804436646642319	-2.69200087302442	-2.45467833029285	-2.84128417189501	-2.86970011101426	-2.76301693642244	-2.07277962923461	-1.93298565480027	-2.41975402420979	-3.07993851699344	-2.45832134375236	-2.9794433176812
hsa-miR-155	2.07855259559164	1.81146005634557	2.17311778828607	2.11951742272961	2.413670561134	1.74527427333127	1.98845006311117	1.43104601351028	1.98845006311117	1.89345068875101	2.05155271591072	1.93926881362609	-1.94444557165461	1.6232205315555	-0.160964101164612	1.86343087547288	-0.391313426469622	0.302558845795742	1.73208270237919	0.621647007408534	2.1664663054508	2.08230701794214	1.63311096451643	1.06396961843717	1.73208270237919	2.13328726795285	0.585309126225871	3.48228156773824	3.48228156773824	2.40248546524554	2.62319388037931	1.45872550733147	2.79665723613278	1.8671918204534	1.8671918204534	0.447604537988854	1.91973081391295	2.10614115015741	3.06966131520322	3.06966131520322	2.50031292104466	3.18593725265012	1.91973081391295	2.32684956529119	2.50031292104466	3.36278943447814	2.88861988123853	2.65670692421476
hsa-miR-15a	3.29670050014507	2.53498784747454	3.43038555664418	3.36463644575415	3.93367608661117	3.43038555664418	3.43038555664418	3.08495554801021	2.61955076871696	3.08495554801021	2.92454876842774	3.11151145451967	2.92454876842774	2.99675757925146	3.54961717746705	3.61536628835708	2.22629992063823	1.87922604104953	2.90336063089376	3.17461146234026	3.61271718528763	2.78306858700802	2.70513589497527	3.43836743130347	3.43836743130347	2.98764877624833	4.15934083522269	3.5406321459419	1.8620188973552	3.50806431981953	2.47680459660698	1.87224690532145	2.0962934084271	2.48809187139044	2.47680459660698	2.92037455995742	2.23948300912804	3.49190666760004	4.44680495680187	3.43756634599893	4.2821200438428	4.03907285955163	3.91376992638829	3.82809626752107	3.76647034577928	4.32608788194734	4.13355721151452	3.62726304790583
hsa-miR-15b	5.11416707402187	5.11416707402187	4.92710190021493	4.81985336719758	4.29749998170389	5.00962006585934	5.00962006585934	5.16708373527793	5.24327368362348	4.81985336719758	4.84316845382433	5.03293515248609	5.34344499474535	4.84316845382433	5.26658877025023	5.26658877025023	4.84316845382433	4.5197938773809	5.18778250790095	5.13486584664489	5.34082868074162	5.13486584664489	5.41470395116416	5.2639724562465	5.34082868074162	4.11527022282341	5.02656017832242	5.39811600231129	4.74840311929924	5.19283236499042	4.48999405236185	4.48999405236185	5.15376721711642	5.19283236499042	4.88319740763362	5.02656017832242	5.3872604391724	5.71000926474948	5.98374217616386	5.00755522285955	5.98374217616386	5.3872604391724	5.9022453163574	5.98374217616386	4.6126822196186	5.3872604391724	5.98374217616386	5.6350907340397
hsa-miR-16	6.79069883212802	6.59411602866274	5.96425878002038	6.59411602866274	6.79069883212802	6.79069883212802	6.59411602866274	6.79069883212802	6.77678713121802	5.7896519165285	6.80418185799491	6.79873327319272	6.79873327319272	6.79873327319272	6.79873327319272	6.79873327319272	6.31898626442104	6.80181544908492	6.69292591729826	6.59978406081745	6.80181544908492	6.59978406081745	6.59978406081745	6.50744966265127	6.79636686428273	6.69292591729826	7.00163766567952	6.73315646785471	6.73315646785471	6.3648665011322	6.3648665011322	6.3648665011322	6.25202607687319	6.3648665011322	6.48016984177086	6.85791904789645	6.50441430936217	7.8540540630537	7.20306230857723	6.88216351548777	7.02588213327083	6.75740093544603	7.02588213327083	6.88216351548777	6.94731229463253	7.10134623651295	7.20306230857723	7.02588213327083
hsa-miR-17	5.44155830558071	5.54251161652593	5.65744737244558	5.6144826015446	5.8214776674822	5.58744704386237	5.68912844908353	5.48167195616184	5.12977014133981	6.56233213807797	5.80647480632056	5.80647480632056	5.28639722187471	5.87745587918001	5.57486274614437	4.41605457387346	5.54782718846214	5.56917438658484	5.33908351365769	5.42328564830317	6.11770822030189	5.77776924751505	4.76644468016219	5.6984902398419	5.42328564830317	6.01625801382526	5.79436350945923	5.40840447427553	5.79436350945923	5.67793525844387	5.40840447427553	5.53828229320246	5.27084016982558	5.40840447427553	5.53828229320246	6.0916001184448	5.53273089482964	6.44582978424836	5.15456792302238	5.15456792302238	5.53273089482964	4.96842811250089	5.15456792302238	5.15456792302238	5.26528877145276	5.08177170239855	5.26528877145276	5.08177170239855
hsa-miR-181a	4.2233448148765	4.14379746969577	4.36683793664574	4.36683793664574	4.36683793664574	4.46661862853827	4.36683793664574	4.46661862853827	4.51445672672776	4.66810540035206	4.83070155095681	4.2153076765928	4.28475485472224	4.31726462493819	3.80577627401056	4.54187476476276	4.28475485472224	3.66019749551351	4.38527393492232	3.2595544784776	3.72723780176601	4.65508447523208	4.41950320049698	5.3010577580487	4.75231366875751	4.38527393492232	3.94171372111234	4.48140807217006	4.2298025060982	4.60031847489319	4.60031847489319	4.60031847489319	4.3542471905024	4.60031847489319	4.67194942922884	3.1014570264175	4.2213156216529	3.59003805005098	4.59183159044789	4.3457603060571	4.66346254478354	4.59183159044789	4.47292118772476	5.24341660497328	4.88951728835919	4.3457603060571	4.3457603060571	4.66346254478354
hsa-miR-181b	-0.0275873809542424	0.591954639472128	0.620964473843759	-0.337966493471733	1.08580961775667	-2.55739434311483	-2.74389583469015	-2.40493502984268	-0.286777656237176	1.49587332249104	-1.50842783734678	-1.98130857989294	0.0945582382312754	0.655550911757592	0.057647452764474	0.955765901625696	3.54165852939943	4.02446044531832	-0.285971667148011	1.27116930489315	1.58721791179689	1.4539942338264	0.64347901295865	0.6340073330017	1.64472998098548	1.3560268376337	-1.36283055159598	0.227167433256577	0.405098349120628	1.07540244095153	1.07540244095153	1.86698177019481	0.227167433256577	-0.46929055146007	-0.156726929286529	-4.39998760908285	-1.15574281397987	-0.619746137413422	0.945930591728809	0.310281496382208	-1.3024408608687	0.310281496382208	-0.307735345728027	1.21368290812317	2.01481478676714	0.310281496382208	0.310281496382208	0.765367775591319
hsa-miR-181c	-2.32112340676573	-2.89891482662529	-2.26957264079347	-2.40773344535998	-2.06328132164659	-1.10005642773503	-1.49842602891864	-2.16899143500471	-1.86532294809643	-5.71204330938195	-2.0683546632014	-2.08143827229937	-1.72848084032909	-8.75085485417205	-2.09447650665791	-1.80377154451403	-2.05593917031051	1.46281199574708	-2.58135122035012	-1.87343872144738	-4.31252543505488	-1.7126622430907	-0.516315191390521	-3.0057398010942	-1.98343461757937	-2.30745799781021	-4.10244697741806	-1.42137218276842	-3.35483800891051	-3.62069393749197	-4.62563388271511	-3.8034733210484	-1.3029489262403	-1.89262197301094	-1.8216256605368	2.11338706106574	-3.53977351464763	-4.59757881966824	-1.53054073096416	-2.70113565716617	0.128263620537648	-1.58984616251946	-2.06109595276198	-0.328457807199245	2.15599821976521	-1.65578144756388	0.636519217017111	-3.2179923357189
hsa-miR-181d	-2.64906329469137	-2.33659627437676	-3.2117566205853	-6.71365314923306	-3.1843529235142	0.425164095742406	-3.17135230166363	-3.34692259261975	-2.91170102736195	-4.0261114387809	-3.16593084020849	-3.4917181933952	-3.52525545923311	-3.84882738166387	-4.97034556373579	-1.70405855763255	-3.30214310852329	-1.9891887533684	-0.236561316410332	-3.1322858736646	-2.94130450284338	-2.21397822444307	-2.48728350777628	-3.47831050856785	-2.73497207639189	-3.77879292961225	-4.31207946336496	-4.60543862797935	-4.53062669108706	-4.18693621534744	0.533948291534751	-2.93410025949352	-3.60423483400765	-2.81246904228151	-3.18829142536324	-2.2296874623315	-3.47833355807066	-2.40876479298504	-2.40876479298504	-1.6980012683769	-4.80676004565768	-0.935265702742955	-3.76611457518396	-2.21246532805737	-3.6897588150451	-3.40665437938976	-2.3436769375809	-4.70747834322679
hsa-miR-182	0.597954109600756	1.43650026398384	1.35241168699999	1.35241168699999	1.262834318994	0.841930760036074	0.887029911261489	0.914058211691454	0.18811861993736	0.77055543262886	2.89241265323887	3.09233093073044	3.76130032470928	2.89241265323887	2.62975544051555	3.12769096192441	2.01187950318801	0.986963098436664	0.34877855148864	1.44643575845388	2.74954375823043	0.948077383804157	-1.05066149016388	1.11366151453974	0.896965405731536	1.65412261549543	3.67947055331668	0.363320335129021	0.689127421810396	0.460351665688469	0.410231127563475	0.956892614819243	0.374078281797561	0.872836584606128	0.736798273679362	0.857166937574443	0.014878022456334	0.121430342071871	1.13238691319181	0.93625080234919	1.0990618868067	0.213191563705136	0.356692918607755	0.662389486976315	0.445156155585562	0.529665234326236	0.628077758355888	0.39712542529439
hsa-miR-1825	-2.65455135857123	-3.4330542592088	-3.35833126948854	-3.718692953115	-3.02420757801316	-3.04178211026755	-3.88555572477051	-2.5565068647601	-2.66560383801567	-3.35427302148653	-3.66795730650305	-3.61378839510852	-3.80574861520248	-2.41767406046635	-3.03121075512335	1.87589869057518	-1.66831584490897	-0.248021561471228	-3.19105053099247	-2.5180882405473	-5.56202284252101	-2.74220893894686	-2.68411315133606	-4.85100180375703	-5.91578896380462	-3.38686319594322	-3.51100439005447	-2.50114819742471	-4.63795191410733	-1.82761873563746	-0.675235484316855	-3.35007416566433	-4.85722006119411	-6.1256053746518	-1.54997173126981	-2.47199868000389	0.0622714779912603	-4.3350382221481	-2.03065650459853	-4.07847662211055	-4.43458703750506	-3.68558852952641	-4.38322232122975	-3.15586840228059	-4.11251475225147	-3.09173209572962	-3.95531469184809	-2.96965902540733
hsa-miR-1826	6.8061119095723	6.64094135258059	6.90308035790548	6.90308035790548	6.64094135258059	6.8061119095723	6.8061119095723	6.88583961093931	6.90308035790548	5.84247757250061	6.0980160075569	6.36227145984304	6.86616301825973	6.4513267503377	6.78643531689272	6.8834037652259	6.62126475990101	5.74170526990324	6.85370614749932	6.86609481359775	5.93263521849203	6.4388698795773	6.87094689446549	6.55169914704287	6.87094689446549	6.34981458908264	7.72729342424248	6.72006678031727	6.72006678031727	6.72006678031727	6.59076806957498	6.94721856922755	6.86901073436822	6.78758424546615	6.78758424546615	5.95187419025467	6.71856124247926	6.50613320751565	6.50613320751565	7.05112730685002	6.43882020787937	6.94571303138954	6.20758224057427	6.50613320751565	7.3440856722437	6.78607870762813	6.43882020787937	6.78607870762813
hsa-miR-1827	-0.296757166209897	-0.543276129159971	-0.205498842970453	-0.191456628507872	0.0397487277939024	-0.252698255563559	-0.274315048097053	-0.191456628507872	0.0397487277939024	-0.629381520436381	-0.36837216678216	-0.20620213028872	0.0250032260130549	-0.543718535129657	-0.412838840098436	0.0250032260130549	-0.684791955906282	-1.07477001353275	0.00373127698149756	-0.724397334199365	0.153289240269588	-0.289466100551894	0.040066035671245	-0.384941888750505	-0.254987747066953	-0.267849308018399	-0.64300726216846	-0.324010043436785	-0.121309671356107	0.445692997930846	-0.48153200051119	-0.14290862845508	-0.196175478170906	-0.375583613236746	-0.0991084551220209	-0.592978568071474	-0.0680657194785752	-0.143151634452619	-0.0900198204173118	-0.470197992510815	-0.405376274648681	-0.207215937182724	0.3264849077531	-0.305803259440729	-0.335856260354258	-0.0948392438550259	0.188668842572476	-0.658780384193258
hsa-miR-183	0.544502750626432	0.755435306015669	0.966336407220606	1.08890418679702	0.755435306015669	0.544502750626432	0.907104557325309	0.544502750626432	0.223285782241969	0.18254688922681	0.896674578741188	0.831311836505237	1.09139560159923	0.706399021928376	0.569014794411899	1.30779805773111	0.73932326006902	-0.712675542725116	0.332049174249544	1.06714540501339	1.88427333568628	0.858074859346483	-0.551721826007928	0.733676524232033	0.554390378614969	0.858074859346483	0.129116558793617	0.0522681146142656	2.23047821867687	0.95707837842933	0.497445700823081	0.589158153765684	-0.188172153990025	0.537688642801072	0.240093563192526	0.846489996105909	0.350234267441796	-0.046917394822043	0.181507276282524	0.560243057569261	0.0498899616176262	1.04535025266084	0.527581388559841	1.10247822150692	0.407714785121516	0.61922575407682	0.442178806849629	0.354866176444615
hsa-miR-184	-0.667711699360774	-0.465531273703858	-0.522093670991432	-0.378363460368583	-0.571056751654131	-0.392280060897247	-0.667711699360774	-0.435958312027842	-0.207486864595651	-0.781323258216637	-1.24902182624936	-1.07474681469012	-1.13473212846638	-1.17210743667571	-2.82297924995896	-0.469269960571159	-0.829745505552127	0.526071627667011	-0.509031353601356	-0.199950761380239	-0.733498726644398	-0.619887167788534	0.0139748308821767	-0.619887167788534	-0.0635257452309905	-0.706030666627848	-0.742827674639142	-1.02875885195087	0.250592084122948	0.0882857923761173	-0.687897311140224	-0.671836148205945	-0.627032129380901	-0.215849006393956	-0.604987702945753	-1.09873938331836	0.267210397273484	-0.431210911404308	-0.308962386435383	0.157939670675664	-0.789189924014014	-0.391025952844881	-0.118128203039691	-0.400994988639076	0.11613861205082	-1.35393018358085	-0.633779342530923	-0.654771512554867
hsa-miR-185	5.79651953973334	5.61538475141223	5.56467423623936	5.61538475141223	5.88578309583529	5.60032272272446	6.06497950050081	5.2531922903542	5.2531922903542	5.84092311283149	6.34100898207421	6.04863152176263	5.6419561177171	6.1808789555216	5.86749447913637	5.38313381733334	5.59124560254424	6.01383687086152	5.59340222270752	5.94315027313693	6.56940181446687	5.97086757826942	5.06319053213626	5.91451108230345	5.21237684762746	6.66111396420193	5.99494027300764	4.94312782815192	5.50807971968539	5.37805250421038	5.50807971968539	5.64789332568216	5.88356182849816	5.50807971968539	5.37805250421038	6.50018202680953	5.98829756722233	5.50143701390008	5.64125061989684	5.2336872557756	4.02419240192398	4.79112567209878	5.50143701390008	5.2336872557756	5.64125061989684	5.12283904677901	5.37140979842506	5.2336872557756
hsa-miR-186	0.712961796490301	0.677137166639022	0.64909774007335	0.487835365872991	1.05666209590462	0.677137166639022	0.612108925410728	0.740093150778585	0.219953134454131	0.379346998624941	0.681722549528653	0.681722549528653	0.220832368169763	0.364804492953093	0.13206005512755	-0.613360858228046	0.29145391929836	-0.0332726868895713	0.470443681448961	0.584090586416244	0.258107636997449	0.215678867273566	-0.645501554737654	0.394788785650213	0.394788785650213	0.427544530388383	1.06470617581447	0.966428156283554	0.526106559788199	0.946745360672412	0.538330430801913	0.322391744566349	0.197522556876711	0.485675773511895	0.322391744566349	0.577982814535927	1.0060031018906	0.750880129124357	0.816808817068778	0.963991917726883	0.995942171055278	0.495182931529831	0.485674632110024	1.00912295015679	0.76905858364637	0.098267333699257	0.0167109730971093	0.816808817068778
hsa-miR-187	-3.55370775101932	-2.92847699542321	-2.58803962209049	-3.34454813344413	-3.09849991129394	-4.27783205458209	-2.62834464582968	-3.46650588994182	-4.57367628659525	-1.11710238265941	-2.04823837549247	-2.7445674847401	-2.38234982637818	-4.05045923072118	-4.50110585760295	-1.32368338994216	-3.06778836104259	-2.69175169722873	-2.99343522105502	-3.48848088181686	-5.80587897689134	-1.58357776410109	-3.57404560180947	-1.06585086272875	-3.63472952393499	-2.69590933665918	-3.11010803285437	-4.33160924949036	-0.360247347096741	-4.23931784971291	-3.82844156222117	-4.03505693453606	-0.713415917802161	-3.26534173567568	-3.21747653506863	-4.43381233281306	-2.71116880389744	-2.04226089091425	-2.69248116495636	-2.99570674738063	-2.22370902544283	-4.08535836428659	-4.8367551396055	-3.45986196521484	-4.43868601993377	-4.44563734021498	-2.77305007954713	-2.80886909169471
hsa-miR-188-3p	-2.12441586686147	-2.30522729671162	-2.8857596320348	-2.62625840796485	-3.47876473579641	-2.14646132238837	-3.0650519721232	-2.47287915790111	-3.71582929553976	-3.64742377328218	-6.2927132538331	-2.30996744411685	-1.82627556342971	-2.47144078467798	-2.97142777929959	-3.85399992767799	-3.86158477541057	-2.08617714949003	-2.79753974975362	-3.54162880121473	-3.90832370835851	-2.64607371707372	-2.19486341117634	-3.20681738614687	-2.81951335986799	-3.05393605654695	-3.27214724721452	-2.7947731753918	-2.75090973889111	-3.32877767365597	-3.39413819655492	-3.67797260327287	-2.91220587828349	-3.69668907210316	-2.69357425440389	-0.0249162094757858	-1.56763618355034	-3.51446195893702	-2.67194181458314	-3.04056093941804	-3.74465201911155	-3.06799970493704	-1.1598457989036	-3.17098025731862	-2.55203268510566	-2.95162304968595	-3.14161002274265	-3.24728867934885
hsa-miR-188-5p	-1.83805893922432	-3.93596783559076	-2.81254563343754	-1.85461841997262	-2.38961396444392	-1.97082569059291	-2.66855611261915	-3.27509492543074	-3.41827117405834	-3.11517114083898	-2.24968005965065	-2.35024231500361	-2.47257139207287	-2.11473579676018	-2.01390751778503	-4.36889935729486	-8.8073847428624	-3.47462617641718	-3.89338369662729	-3.65289522119225	-3.5313852545109	-3.13365229379224	-2.52520654085299	-4.73307088826976	-2.45716363398938	-5.84461727676221	-1.62066308678085	-3.21898895566918	-3.95525148057163	-2.01156898691303	-3.42915019411517	-2.08199745119509	1.20297324132915	-3.98517811000791	-3.16127464792492	-4.11293037958959	-2.56433975143722	-2.35178878242461	-4.47735262052426	-3.34134214992414	-2.92259973213526	-1.84672621332015	-3.60271271955693	-2.55911606457576	-1.38567851464831	-0.316920676594479	-3.56138252688811	-2.40271548242391
hsa-miR-18a	2.95664951997248	2.78558179978741	3.02525473091916	3.06167662587778	3.4243904593752	2.84174687431564	3.13630515696287	2.64857429672643	1.71419218932387	3.51399443760681	3.29280080496088	3.21723125857738	2.08666484340613	3.25434998118793	2.7581066137075	1.38805758730163	2.62528145881176	3.41383454392099	2.4465479010176	3.08187708034248	3.41383454392099	3.54317423994013	1.40685697302617	2.49817754105495	2.4465479010176	3.5034385221526	4.26995152129279	2.04758519977444	2.24321587238022	2.93376498512401	3.13366775799234	2.87334260711123	3.72827376180296	2.93376498512401	2.69700582418605	2.11764450955241	2.45735340740924	5.11947962110219	2.76529769604823	2.76529769604823	1.85025021516117	2.38860319836392	2.931041951562	2.99123707630493	2.99123707630493	2.931041951562	2.69428279062404	2.11492147599041
hsa-miR-18b	1.03839465970616	1.07769366724483	1.21172647651017	1.25616571552863	1.52023552865645	1.21172647651017	1.25616571552863	1.03839465970616	-0.128506464862586	1.69458386784269	1.606380150801	1.36651097423835	-0.0750029903919671	1.17366378077242	0.795658723195995	-0.348121178943954	0.694300021618149	1.31532139085234	0.605199257535224	1.20334417769444	1.79776386249487	1.68620156902696	-0.49759744281391	0.825339120118012	0.417449861810677	1.96683207541571	1.56573504356986	0.515803495175525	0.866312348638915	1.73562553692199	1.19674850979818	1.18420434093224	0.828496972183774	0.709884329758307	1.13619616788701	0.864954452030179	1.2564168055016	4.18371132150265	1.42876109583333	1.89635624384104	1.00695638425994	1.32081600828135	1.65461635938773	0.321266688103858	1.22030264622865	1.24659722167319	2.05881896801292	1.59784362092167
hsa-miR-190	-0.311057626547721	-0.743538278603758	-0.211581197851615	-0.245701253390153	0.167702333563767	-0.132822987819491	0.0444492263757181	-0.267910153729523	-1.04735737412424	0.261333294319983	0.453208936716552	0.621132037453331	-0.558111906749783	0.415793973036848	-0.101497318163885	-0.594143701008132	-1.57124778761237	-0.571522323347271	-0.58567678184434	-0.58567678184434	0.248879846566718	-0.225151956187587	-2.07166170573866	-0.285390680192837	-0.921792261456384	0.18752381197876	-0.585856679438162	-0.0392544940931903	-0.145950791362668	0.406618050838065	-1.32393548597525	-1.31615090518917	0.0128688596443032	0.696391771850735	0.0347157907708789	-1.04163495124501	-1.03526418571804	0.211425408597243	-0.793539904739786	-0.83517940868384	-0.553758246395789	-0.450115869701852	0.422562154265919	-0.184075059648903	-0.467897341274767	0.27585025425351	-0.974188310452079	-0.996230109722789
hsa-miR-190b	-3.30903518135645	-2.29120788880266	-5.94969280858547	-4.48436366613686	-3.9387312942012	-3.78633177592045	-2.94790661482863	-2.56775286174764	-2.9319878606456	-3.41950407634279	-2.38817138290391	-3.02156912394962	-3.68414559789668	-1.6331685949365	-2.92534793936455	-1.77088864314314	-1.43976393838978	4.23454477898042	-3.44046636855416	-1.46619712186901	-2.32863881238484	1.93921216737011	-7.7378083326199	-3.62173769647433	-5.25629554534021	-1.02827799743907	-5.29655939184222	-3.24036474335497	-5.22265311962332	-0.0821218108268043	-3.67300753351412	-3.71401955857929	-6.53886336461735	-3.83967265008415	-1.9207135548251	-4.52692059062838	0.706064857314285	-1.90675733657718	-5.05745225781833	-3.64765831025542	-6.15381218552699	-4.18954500623464	-2.73026561705041	-4.95744611234305	-2.78531047272049	-0.235651377906198	-7.03974063408668	-5.30867791008784
hsa-miR-191	6.60133486911267	7.46147100071566	7.3607084885222	7.01248820033512	6.5580158769044	6.53009574849591	7.1297321145588	6.6916707495358	6.64535354324327	6.60133486911267	7.01360864886026	6.80079538015512	6.6024553176378	7.13085256308394	6.92106891094955	6.92106891094955	6.69279119806093	7.12049866302151	6.59210141757537	7.00325474879783	6.5487824253671	7.35147503698491	6.30677974703926	6.91071501088712	6.79044148009269	6.38742149446109	7.33137666371657	6.44343321608159	6.33813701238267	6.72802035958649	7.05056442438294	7.05056442438294	6.64749489752705	7.18781219181134	6.55900528532807	6.64749489752705	7.04617570577833	6.33374829377806	7.04617570577833	6.85551091828536	6.22243303136301	6.85551091828536	7.04617570577833	7.04617570577833	7.04617570577833	7.04617570577833	7.04617570577833	7.32698794511196
hsa-miR-192	0.061065529132414	-0.259183504245461	-0.727583114614382	0.0280366051537504	-0.115786047634033	-0.0448430934477639	-0.237171699676982	-0.0303468258915236	-0.183541346740093	-0.790159284375083	1.18149553813147	1.49074350783527	2.11076028499141	1.15933675971821	0.0574188582393989	0.694241940550783	-0.127787905390489	3.36279267640173	1.99865549080952	1.55937512083775	1.32747452381495	0.988548512812382	3.61789457139221	1.23382835231417	0.65314849544422	0.933181552675054	0.115320339970133	-0.169089352768699	1.25964370821544	-0.0956622164695753	-0.98143363624948	-1.26471943235667	-0.518043250134933	-0.854601833990902	-0.124001645712705	-0.169089352768699	-1.01324472423173	0.052964932693889	-0.469406080179377	0.0293725363088654	1.03313288909809	0.62250689859126	0.648922603148451	-1.32904878802847	0.412133290973	1.48680121789222	-0.0510888329672001	-0.273615922745579
hsa-miR-193a-3p	-0.667861413250313	-1.7231617013742	-0.810027015859302	-1.18348703746306	-0.562163604880934	-0.658404597942431	-0.399678936944635	-2.43162820292608	-1.74746306780897	-1.24286133955146	-0.658733065311232	-0.634305904907469	-5.29926031007969	-0.560206921525354	-2.34497191066486	-4.56876610971645	-1.07916645829602	-3.16534883070337	-1.4404167557943	-2.09334154606234	-0.427403401029844	-0.682782442635006	-5.04843632881056	-0.60045296137046	-1.77910072871317	-0.398298130975478	-2.49859405236186	-2.18252400768152	-3.0059696283544	-0.153326657196183	0.477485125158515	-2.16326753557017	2.02845425319606	-1.68108078230984	-1.79276371274204	-1.89869734842269	0.0837655637478161	-1.71590192789361	-2.10372379941139	-2.2414337557669	-2.93923016285195	-1.6078528868581	-2.35268501783907	-0.69609432877222	-1.72108152932186	1.0319635499165	-1.36914928994069	-0.481879166913101
hsa-miR-193a-5p	-1.83188900720703	-4.16588014748401	-3.78214005046366	-2.07809914739293	-1.29120479209841	-2.43971092175306	-2.03435840481237	-2.91269027826625	-2.6270649216138	-2.54025432663265	-1.50386102623157	-0.674484823041037	-0.404309511578445	1.68108407515705	-1.65899805850836	-2.18156854126364	-1.49554088335718	-3.55464671338847	-4.67474747497901	-3.77296655691829	-3.2658154367397	-3.84339306956783	-1.38751778608763	-1.48120711708458	-7.55900960706156	-4.11280804696178	0.125429918293261	-4.33562637641371	-5.16390880373369	-3.60101506125272	-1.67180879092969	-3.06244942808955	-4.50242925731854	-0.78455029353105	-1.89037925658555	-0.563735762391775	-2.13221617610259	-4.4362368378593	-2.99065598250941	-3.15726445336043	-4.28679505834038	-3.10063913797786	-3.22347289253019	-2.90051903716987	-3.12977039748407	-2.37689304467371	-3.608327287132	-3.01571313829469
hsa-miR-193b	-2.62212376238638	-3.24779772206253	-3.30938060020737	-3.17557309094059	-1.57593902655375	-2.28376724347608	-2.48048942907696	-2.84410567448214	-2.71623848676839	-1.94104142439018	-1.50658605737539	-0.299897960170935	0.155103791282222	-0.683483653006342	-0.985461193525573	-2.49682571707612	1.34394612489927	-8.39981804850976	-2.65764685066449	-4.38718496622478	-5.58713398397628	-3.36179277868477	-2.10336335646872	-3.78720196038728	-5.23900740383654	-3.20106897722748	-4.50307248217755	-2.90765940424025	-0.601314944007283	-3.21653472514375	-1.82628192988896	-3.2253670893146	-1.89006905774679	-2.65894346965689	-1.82628192988896	-3.79195724225629	-1.30681070988808	1.54452947745272	-3.36395366596245	-3.23300055361702	-4.21569455196781	-2.21424203408764	-3.66969596508395	-2.68424166230102	-2.87102978569156	-3.7426845143903	-1.99429121674143	-3.09827634690706
hsa-miR-194	0.687187525861383	0.123717389184306	0.613120045321062	0.650632691528275	1.31018207431376	0.785711652050006	1.18805056450183	0.702706279745679	0.362605276336685	0.996308272908603	0.851615324726195	1.02174368983891	0.295037556171358	0.814456115115098	0.359094709673366	0.113926437096338	-0.242756068713054	-0.586304929632505	0.0630014062793321	0.409304844116246	1.05984546557253	0.831962417023536	-2.78858194420083	1.03966639769713	0.322142887882967	0.733639668475732	0.740244446222497	1.4571093003629	-0.189712500135362	1.40837229419414	0.574890263671101	-0.224686815896408	-0.293702660440989	0.0504175484026487	1.58000460320903	0.874700369423331	-0.494382838706245	-0.652253447007825	1.70745908974416	1.85121517127674	3.09577568051824	0.69079006801796	0.902081411263977	1.78067767158317	1.64285233377763	1.44025347649817	0.75221347192808	1.14976876628504
hsa-miR-195	0.0133259335837176	0.355725760118735	0.733826437019969	0.663572372197405	1.42513078784186	0.918567949422548	1.27732567062416	1.02224166104889	0.46674110591877	1.16079443273766	0.367130180421055	0.540629796997402	-0.593908059993161	0.672217732145424	0.323684062332031	0.323684062332031	0.0687631987056374	0.410105511852458	-0.0532253628484826	0.132960734885777	0.780588439280429	0.627532906562038	-1.43052505635962	1.26866803085106	1.66587961712365	0.550063973140785	0.9133102105167	0.296075343934666	0.225542896461087	1.19401676551053	1.03300541029397	0.575791306093972	0.0680781389958688	0.79679979682471	0.0389393903276872	0.72419949756702	0.936466348207289	-0.176863004043335	0.615418739148206	0.752727299181751	2.3265099339567	0.450208337502761	1.5333686728991	0.106088177511508	0.0891006722589424	0.500284483529549	0.879445724698502	0.390545559344111
hsa-miR-196a	-2.96227422947622	-2.55127129536683	-3.62756259237871	-3.1636305955241	-3.30973369529507	-2.71541153151816	-3.26501287930806	-2.98203631592353	-3.85353771006082	-3.17450010218393	-2.44467018590237	-2.41863074886493	-3.73824721852996	-3.64559520659656	-3.32225087014651	-2.23921499041715	1.2687661966054	-3.05543815743599	-2.89237142314601	-5.13123969685525	-5.13123969685525	-2.87022758119846	-3.57376836959234	-3.20167698233087	-3.18506309111428	-3.64641080688967	-3.54497140624698	-3.55701298595874	-3.45425500217066	-4.01272478338964	-3.52993953703829	-3.69718441456148	-2.57627285813743	-2.3892014381481	-2.89695483254748	-1.96843567710531	-3.48314509618306	0.751748904571561	-3.21109518730037	-2.91238232994967	-2.60259784881149	-3.51306827141314	-2.80525499892661	-3.49700001094289	-3.27230031523773	-3.55516449839087	-3.07428105098407	-3.54346838243296
hsa-miR-196b	-3.81383412865114	-3.20179213137194	-2.2809206450437	-1.94049711292403	-1.93205175099218	-4.90377044011139	-2.13146591843325	-5.5774926775039	-3.21874741463139	-1.54567940603349	-2.36069445403049	-4.88272175526687	-4.28873138123585	-1.36346644264032	-2.50479383059647	-2.68894105530473	-2.72689136957302	-2.13736999378074	-2.48959174264946	-3.54593947824951	-1.55883247745983	-3.00582247920621	1.86964473537512	-1.28675427302173	-3.29168415065334	-1.52965561009312	-1.90286444801086	-5.20643463072631	-1.82379383082776	-0.964153909668118	-4.27100187438462	-2.77085439499651	-4.04533833079671	-4.24569196188241	-4.00969699166337	-0.474477916049301	-3.76805670607433	-1.59539598771752	-3.29874944161416	-1.75726076211746	-2.91558015459897	-3.96686758257851	-3.86293306491907	-3.92128139443554	-2.99384535940506	-2.59604403321771	-3.80419891976064	-2.82059965855
hsa-miR-197	1.25900047940779	0.278936053327241	1.61523138589354	1.37530294494412	0.5030197461406	0.886606024051724	0.838999853725996	0.908983809752333	1.16100163976404	0.562365806370914	0.945641243680012	1.14142608497725	1.74393996843481	1.05075995228045	1.27671631708659	1.11349070025646	-0.175374576162925	-1.01071217230754	1.26677918861652	1.21838959614952	1.07071606579971	1.32081033029952	1.94555990398191	1.4746494027541	0.673487616213526	1.19570312446161	2.20785104619335	0.278356887500672	-0.632755576553715	1.48014872624683	1.63338038707659	1.63338038707659	0.101955783444775	1.31004268054217	0.602302366705684	2.20785104619335	0.642071114586395	-1.03650439942457	1.13887538101345	0.985781300564344	0.0727408213403574	0.985781300564344	1.13887538101345	1.08826696714384	0.368053706709273	1.08826696714384	0.368053706709273	1.41370050667482
hsa-miR-198	-1.81855796614263	-2.36767405786022	-1.60479772320814	-1.74488139333495	0.179619124065497	-3.18388743714742	-1.7735591280361	-1.24329810827135	-0.848270698417791	-2.15290104372587	-5.79579285911259	-9.45092338486868	-4.53379379422224	-6.56978570615005	-4.0249918742894	-5.14436871540135	-3.67511494628272	-4.00488344928887	-1.66899889432933	-1.76748174362256	-1.44771597106797	-1.91783087723727	-3.27831420661241	-1.68474529382191	-1.22515231839867	-1.8304450935237	-0.639882609397629	-2.32071637533286	-1.50252852599952	-2.16633449379377	-2.46549429740593	-2.22977213564944	-2.66376516449847	-1.01982993058672	0.877808508621339	-3.17715785338253	-0.430230106735319	-1.73210453034517	-3.10639883534348	-2.61048743367635	-2.55930394446571	-1.39300814743365	-2.09049815764985	-1.99842593862041	-1.10973428811915	-3.49160924214857	0.517449231641204	-2.18309160546879
hsa-miR-199a-3p	-3.9787930340619	-2.87034660771696	-1.86723239687588	-1.96984406492565	-3.15020353970024	-3.33120492228842	-4.07899881983612	-2.74766147065395	-2.76524637432104	-1.94340496364755	-3.69591831520939	-1.86813016431934	0.13367138763084	-0.690859292384495	-0.480222463912265	-2.62600447955908	-3.73957944215052	-6.17315318994236	-3.5888532582698	-2.85374480905036	-0.834633864361094	-2.11840568643632	-3.24548128522295	-3.89626433121725	-3.46992713478661	-1.88829724143855	-1.869841007318	-3.27753834688336	-3.89620436423213	-3.32926238518703	-3.20416087450995	-3.74703288842084	-2.64893008179423	-2.58885970656956	-2.46503761008313	-1.72837999137416	-3.45281913833113	-2.71829372640886	0.281087688519974	-2.94190868786828	-3.01962969797227	-2.99946835806009	1.53256059793135	-2.58994497113561	-2.87114753956215	-3.07617102764465	-3.46853042029202	-3.23080288136859
hsa-miR-199a-5p	-4.05458044796657	-1.66017510292132	0.434668762601441	-0.87421036124807	-1.23762685850478	-3.8006123056482	-1.36516933634078	-4.40792014275984	-3.43931127698877	-1.75185659115594	-0.0645481564062806	-4.60500673587215	-3.46827553645895	-0.0979782666295139	-0.880892485950103	-3.9182297995938	-1.82985554946575	-1.73324077352927	-1.60332388452001	-3.04223303325974	0.25807108973046	-0.51039818287161	-3.20613582399152	-2.50671998105077	-2.30051707287016	-0.344917280168409	-2.0295185585833	-2.78319871408753	-2.24317858949967	-2.78319871408753	-3.1589440127649	-1.61483049397564	-2.16737583871302	-1.34252562184344	-1.29904671450303	-3.11193715495642	-4.41941350474457	-3.58366179710313	-1.11303049326801	-2.74906615319408	-3.41580374788544	-1.97999305036806	2.08851950324931	-0.445121939890855	-0.640149819764552	-2.98502823632165	-0.500827271026467	1.09229566924559
hsa-miR-199b-5p	-2.5962667334361	-2.92802473022573	-3.14025202840644	-2.90480403226234	-3.99659747656439	-3.06779413463471	-3.66441357262698	-2.89300714645912	-3.15620807659881	-2.92540522326084	-2.8655460102047	-1.68533877884296	-2.72398543574732	-3.38741209819079	1.95795434511215	-3.01687637438528	-3.51747596678809	-3.58064061936976	-1.90250720128967	-2.36475806047388	-4.01220971637368	-3.87863489212278	-2.85809190630726	-9.67992987261641	-3.2378625913148	-3.19470522381785	-3.19611504494807	-4.96584350873119	-3.23094201977315	-3.96382053047743	-1.90360477808833	-5.46019969127724	-1.74922169306859	-3.05930744287942	-2.22143686498794	-3.32425193607654	-4.22681530880549	-0.328175505186325	-4.00689706842816	-4.02382189563031	-4.26673985666831	-3.24096223180836	-5.60968481554283	-0.0757419772562278	-3.01199557446401	-4.88730259490842	-2.21017113061933	-1.91700781668813
hsa-miR-19a	2.06157117531656	1.55713549805776	1.78909013962705	1.74945597984263	2.25777714627279	2.33160227449706	2.41380350767726	1.8370319087	1.71686119767465	2.20571888553729	1.60890039247221	1.68112933442461	1.00070567490638	1.64149517464019	1.88080528243069	1.44917469285532	0.703685030132298	0.922366424376575	1.87569195507953	1.68311773829893	1.99523293377286	1.68311773829893	0.922366424376575	1.87569195507953	2.05692510097085	1.77069366715631	2.50287284307894	2.40615523019379	2.47363180066474	2.04140639315738	2.35462881436031	1.93940723754731	2.30569993808037	1.96145210140702	2.16147726187691	2.04744300609045	2.03141266869437	2.02918453984197	2.11922720681693	3.31200801992836	2.34678991757235	2.28003773520684	2.29064303124176	2.67924457064839	2.36823425643062	1.94085798278348	2.46780675727519	2.28677281985386
hsa-miR-19b	3.87378670172466	3.2483743484558	3.75915328199291	3.40146812415052	3.69059029139245	3.93632184935711	3.93632184935711	3.48218855137139	3.2483743484558	2.96276969210649	3.22846719692064	3.13795538488408	2.03060734299437	3.22846719692064	3.74576565567191	2.57834597808866	2.57834597808866	2.51949796540269	3.59080437895145	3.43771060325672	3.59080437895145	3.43771060325672	1.25871968529948	3.36966150169436	3.94848953679384	3.75667911668765	3.51378727837986	4.14614043776116	4.65076309348066	3.13957399309227	3.291231109975	3.34747784857542	2.87271073376813	2.77611808498848	3.06953747853675	3.19294819968674	2.77139877160058	5.73511330515305	4.53777375976289	4.42177233931113	4.84230372451146	4.2233259718372	4.18230983798838	4.27605057182908	4.18230983798838	3.96015012564223	4.33638591140324	4.76175284377488
hsa-miR-200a	-2.92115716917474	-3.85283243452192	-3.2535870229053	-2.76440792637386	-3.06327979115881	-2.0261289306994	-2.64286194685607	-2.8681032857925	-2.33190234981861	-3.30894814884034	-1.96741586623357	-1.9801808785849	-3.08213751017058	-2.89674057028118	-2.95879687458044	-2.89674057028118	-1.97609664034106	-3.33053078843082	-3.12480438772625	-2.42877599185011	-3.27371636109656	-2.26223987466259	-2.47359951165968	-2.07010238815827	-2.32315759221478	-3.38652095282184	-3.30655461870635	-2.52793462909327	-2.39888928184835	-3.24729976714097	-3.10495094842278	-2.55147176335526	-3.36850056357343	-2.84933417958522	-2.60253495297932	-2.40636359864555	-2.59946949542395	-3.08951800526731	-3.25658193093001	-2.84241952030134	-2.78166266317223	-2.69568212951385	-3.23804308979043	-2.3212069840595	-3.13335881935076	-2.93994453443088	-1.61640578262722	-2.1436067000622
hsa-miR-200b	-2.28199383768759	-2.37495221179188	-2.4201104707095	-2.6285059479705	-5.35164032320761	-3.94501051590398	-5.16636229809377	-3.71433347685207	-4.31949589904382	-1.7680436118962	-2.7731351494451	-2.4159354195278	-1.46717510693301	-2.98432948211702	-1.26500437098913	-3.17969646528942	-2.09010677736565	-3.06294519989229	-4.90183893012161	-1.53264610416433	-1.8400609982508	0.808388880095339	-6.32468719598748	-3.44045635301106	-5.29447697587189	-2.02636695424163	-2.96521026097055	-3.33939786593266	-3.38702259345167	-4.5127369357967	-4.08926648938824	-3.4351950228792	-2.19182787849705	-2.77058506996803	-3.62954811713286	-3.8804942165621	-4.83196550751733	2.16492656877076	-3.72233488975859	-4.26510319304685	-4.12030757084064	-1.8472978716611	-4.50078458690033	-5.00033414190167	-5.21185798335508	-3.72976882242444	-2.97209827299223	-2.21686606906735
hsa-miR-200c	-1.05602848561633	-1.25347319539115	-0.267573320996759	-0.314032412959003	-0.789372320231182	1.72887729390896	-0.388978435269462	-0.706284315367159	-1.32403842725598	-0.789372320231182	-1.69247784853314	-1.96011091975007	-2.90382896421869	-1.36248777891096	-1.06029660788093	-4.51721886735345	-2.15143765135216	-4.61778543824592	-1.73435913529688	-1.57588049276451	-0.251099668766684	-0.401599041806167	-3.57771705680454	-0.673943797856638	-1.5801630116611	-0.729906178773512	-0.617341025013153	0.0785457892982804	-0.57076526356655	0.485383043452294	1.21317491895505	-0.281298560606692	-2.67910891928485	0.0164035311037001	0.148193789849974	-3.16153669137107	-2.52582381480829	1.20539765230127	-0.453620280258617	0.184455490786613	0.990440431095776	1.3076881376764	0.545974068074935	0.230136162762219	0.0392770691471314	-0.221048320442993	0.116140933159327	0.116140933159327
hsa-miR-202	-3.03110560623414	-2.44137851326751	-2.01107734201211	-2.8418382473459	-4.30252030034041	-5.33315892475829	-1.65570253490768	-5.11860589322861	-3.26010034739027	-1.72462519674702	-3.30822327094707	-3.17171656187596	-3.13026116178205	-3.06756495809668	-2.9270195043775	-3.28835963805716	-2.74543395983665	-3.04033341895511	-4.88390450413755	-2.07998849539833	-2.64065512618678	-4.02741475160986	-4.63846092456709	-4.10556822421596	-2.49314584652051	-1.98800824540522	-2.81022695391118	-3.38014513240003	-3.70870382736271	-3.81459147164667	-3.97660870830712	-3.17259689464174	-3.61168916225305	-3.6653678478675	-2.51588591055776	-2.01916765996135	-3.37950335403225	-3.18495042686911	-4.64903177109295	-3.22931747303601	-4.25390788487079	-3.34918354299812	-1.34144837408742	-2.51481514824628	-2.62423508287766	-3.60411397121331	-4.02879108813913	-2.95379366522792
hsa-miR-203	-2.79438688141257	-1.97989658815307	-1.63987399342584	-1.82758206934384	-3.84867712445923	-4.64080194537909	-4.0421038306867	-3.91663114394123	-2.28615955176894	-1.20692696597758	-5.00262324847758	-3.61886224159977	-2.57347858346225	-2.21816812337408	-1.62362390043224	-2.43018880545187	-2.15066463476871	-1.6658749580242	-3.97241632861862	-0.0587783604443513	-1.54812450641698	-0.758446352576815	-2.97992251018723	-0.822731388969398	-3.29393744354017	-1.35206704290201	-4.01803333923589	-1.56660782472715	-3.83306327670886	-1.64710881984607	-0.241118682465455	-1.58258251693216	-2.59705720497443	-3.96014288023868	-4.99552454681349	-3.37538774163731	-1.90577722073799	-3.16414062078143	-3.09006219575429	-3.6658977929392	-4.27223922670063	-2.99095678950891	-2.96645487440488	-3.29061002420106	-2.36666810007947	-1.74279827868685	-1.32220562021442	-3.0831349653772
hsa-miR-204	-2.86345031380996	0.401089668433707	-3.1490666429686	-3.83597631576978	-3.21744641249552	-3.62299516002028	-3.28448746015536	-2.76660817165956	-2.91467042074925	-3.94937902620049	-4.37697899944001	-4.49839209447783	-4.30756054383412	-2.75927028069307	-4.47227564167021	-3.40009216045592	-3.00288762595175	-1.13991819269861	-3.72108828602688	-2.7127269013195	-1.79651666332498	-3.8041770696573	-2.55731362461803	-2.93942815187331	-4.39079888551983	-4.54536273968017	-3.62364864178594	-2.76562850051267	0.944219442745462	-4.69182431862869	-3.60288004593255	-2.82084264834483	-3.2691833966014	-2.52797118048563	-3.78345524749106	-3.19759657119577	-3.60789264383629	-1.95805107926252	-2.99757823936133	-2.40639293934019	-2.92122503688402	-3.17676822300671	-4.0585479812666	-3.29488042550098	-2.73603677838404	-3.02068521736007	-3.02684581809582	-3.59020551576294
hsa-miR-205	-3.6695883602344	-2.73116287280616	-3.60109370470794	-3.63947046618673	-3.02969832990317	-2.89095053212855	-2.75886617679029	-3.07797070837324	-3.98607801131528	-3.52257934128818	-2.80099022238233	-1.33386818716598	-2.12740417658793	-2.09709514839636	1.03664790583955	-2.40494177233707	-2.71662689766268	-3.11333868074568	-3.08303923341005	-4.5495843471039	-2.46994576906742	-3.53509966847889	-3.11495758789139	-4.42927434795128	-5.32957136034061	-5.95371839778593	-3.35526683827197	-2.71530066167328	-2.41558510700955	-3.63999445339294	-3.00104637532326	-3.58369979434118	-1.568514160021	-2.6708163096522	-4.65602674756357	-4.40254661067431	-3.09579148802937	-2.00877651789748	-2.04551021370536	-4.40931267300448	-3.80871805500942	-2.82879162163515	-3.93929726969518	-4.55357591472268	-2.87582872942252	-4.01133741187555	-3.96517322003751	-3.08116252265503
hsa-miR-206	-1.04181906364304	-1.21348587134356	-0.91407121864763	-0.727315573671115	-2.40538214279633	-1.14872936859885	-1.45271847362875	-2.26444663773112	-0.33822223344794	-2.48967669096554	-4.79891244814131	-5.8930253081477	-5.60566908553753	-2.33609957571315	-3.7017070890401	-4.2291747216738	-2.06463016897914	-2.75190715588774	-2.65851130366246	-1.00580237359581	-1.47488402584786	-1.6400261090744	-3.3399972599683	-0.899445460420944	0.0744730953107651	-0.880649142029592	-0.852973603711555	-1.09682982182472	-1.71156670858324	-2.69368652691484	-1.35471537345713	-2.73798589122118	-1.76621487138063	-2.17740330850587	-0.377982126390325	0.60913385732837	-3.1033147930401	-1.54969717730066	0.134508629914664	-1.15349840661808	-1.48376118221043	-1.35008695866163	-1.42184744431953	-1.32026584782266	-1.31171109073008	0.631073074711195	-1.69000876888314	-2.15586128463292
hsa-miR-208a	-0.686017506164551	-0.630074597582448	-0.439530163287728	-0.686017506164551	-0.72297765553684	-0.439530163287728	-0.623775185906281	-0.274641015354007	-0.512538712531746	-0.478816183666359	-1.31393949134023	-1.20321294379462	-6.65296711136498	-1.36421920587186	-3.0481979332307	-2.47651309871948	-1.43198132222401	-0.61742493210957	-0.836045839202024	-0.836045839202024	-1.01965349668814	-0.863912274986393	-4.46214284565124	-1.01965349668814	-0.656710952488201	-0.907558882709829	-0.568946040687456	-1.39643747195356	-1.48713241395175	0.953870527283668	-0.182270484751783	-1.90627932744057	-0.784327858469298	-1.07286545439306	-1.76965675381763	-0.564835005982388	1.93670204106665	-1.95621553522286	-0.349239651033871	-2.15137691639921	-1.95621553522286	-0.599474261899526	-1.49626355325319	-1.26649123767559	0.653864074970808	-1.52749090532508	-1.82553135216955	0.461887572985868
hsa-miR-208b	-3.08813666295268	-3.18169087101103	-2.81855535723683	-4.72190511576968	-4.53634627597562	-3.09736698172823	-3.07072909673519	-4.29488218275779	-3.032751847113	-1.9144725086963	-1.61687752174113	-2.09348993245632	-1.26136516189096	-1.30298985019142	0.376506731229544	-4.16584771428774	-2.55460610657002	-3.06605114949718	-1.66156498811571	-1.77893305894255	-2.20819801899499	-4.6777493184234	-2.26891265144755	-1.63715557087063	-1.88063622892531	-3.70451184767725	-5.11410414535665	-1.69000448553478	-3.50539294773621	-4.90394738455761	-2.99736686771112	-3.55272704293526	-4.09866571233725	-4.30251505717899	-1.93860638098153	-2.75013038225794	-3.74433502678651	-2.91914277624813	-4.22778903292489	-3.72564482786688	-3.96744408093379	-3.13745980729107	-3.53115950720896	-2.37402759764019	-1.21785961092956	-3.82351996308405	-4.61239213092713	-2.2805942897
hsa-miR-20a	5.14174311145198	4.99902897069493	5.41248706388626	5.28403863667438	5.11101523648114	5.21159286154791	5.31085860153725	5.18535413565972	4.48853513316054	4.87587479170983	4.86408784961547	5.01305824610854	4.64320957084187	5.0567691164309	5.15533432103789	3.67677614266213	4.49639134056954	3.85063741134271	4.86956701108359	4.71306562893463	4.9532346475966	4.74641283209849	3.62005282069453	4.49798363262358	5.02526414719217	4.86956701108359	5.28953864923455	4.94523350819211	6.23483418782028	4.64778852996244	4.94523350819211	4.35734513784236	5.13802012462291	5.13802012462291	5.13802012462291	6.04290334842417	4.94786523461875	5.63135266260268	5.14065185104955	5.29217037566119	6.04553507485081	5.14065185104955	4.94786523461875	4.94786523461875	5.14065185104955	5.14065185104955	5.14065185104955	4.65042025638908
hsa-miR-20b	1.80131235645901	2.74338954667527	3.07998921802501	3.15494653271658	2.3160703766263	2.35640646502234	2.3160703766263	2.28449989583633	1.48830165767149	2.81467281220342	2.53763936408131	2.59600796380935	1.76639863040471	2.53763936408131	2.04996788120196	1.07262382519624	1.87041953337143	2.34630115240217	1.89115861014551	2.17800640473379	3.1448412200964	2.80456749958324	1.20238241050841	2.34630115240217	1.86840413463224	3.49581756781516	2.82848751624466	3.13151372473656	3.49357552608133	2.40428927363105	2.5016336537854	2.82848751624466	0.873890989177823	2.5957814514989	2.82848751624466	1.03837216216936	1.22412899986916	2.70057337804274	3.31247335379888	2.39030562997704	3.13506691995907	3.37466622365962	2.55241368880687	3.37466622365962	3.48271802641896	2.55241368880687	2.75438212663424	2.81193111796241
hsa-miR-21	2.59703590322642	1.62197154258228	2.31976523704193	2.15843536647505	3.52888215580923	2.40690048844734	2.64260200486939	2.86037124070238	1.67897885818555	2.94794851288064	3.68797048473637	3.11365925477838	2.06180055757714	3.88060201839187	3.30188502170478	1.60577183513014	1.55484427423665	3.43334089017665	2.37919192496786	1.17375697492484	3.0339113052747	2.49390452751623	1.28958423354013	2.64658979509936	2.25067422406057	2.99300464845112	1.67524645163309	3.07780499522611	3.00972335963506	2.66005657167901	2.72665342736019	3.07780499522611	2.88985386919258	1.32748227109924	2.19165439652822	2.51079366186493	2.32087413014554	-1.46593709110723	2.80723318875912	2.64403274692673	2.64403274692673	2.16420149707269	1.95572310225502	1.59262577119963	3.33284751521602	1.85456818070168	2.73828045741693	2.05745141745697
hsa-miR-210	-0.582620093877592	-1.36312792624168	-0.950702623593881	-0.998162521454365	-0.606178979489906	-2.30241513987038	0.104142280943269	-2.30241513987038	-2.32926035247033	-1.25166912435613	-2.43962678097464	-5.61435200067542	-3.09677238425728	-1.51657837659554	1.20646143712158	-2.9079217138171	-2.26568223613065	-3.7149762983568	-1.85697608873212	-1.54651605193086	-0.973152094792434	-1.90211765274434	-3.27691451159305	-1.14433464164335	-2.16948971655224	-1.24672578925524	-0.285630415370243	-0.489170195011773	-3.66705404088094	-2.26767704037394	-2.96758185384897	-2.89222592766202	1.42915464734134	-0.0452406553379203	0.0555262280755784	-0.959315289401717	-1.50777780344853	-2.80523473721914	-2.18575897960628	-1.30921395869012	-2.95170582734797	-0.521089890226178	-0.881932498407096	-2.04009687169446	-1.2514181352064	-3.49586731368478	-1.82903582287728	-1.377199158011
hsa-miR-211	-3.00041673040604	-2.86631897081059	-4.77994259609881	-2.2940160790909	-4.03446209639202	-2.94670485871076	-2.714667260417	-2.91208745789493	-4.23872445204636	-3.12829939848223	-2.724975641486	-2.16255537321072	-2.24498374483957	-3.11674340329411	-1.78245495537481	-2.45133091126475	-2.64402989531224	-2.59697278793048	-4.4837196875393	-4.11492565491604	-1.94528832651665	-5.41843382995501	-3.51942907066422	-3.05750385265843	1.41744575616506	-4.97774107998295	-4.91128839931126	-0.95494621818776	-2.69956540809247	-4.90037387837743	-0.300837883898065	-4.7509337610232	-3.15797980164335	-4.31172287511389	-4.49077157892282	-2.7107428887386	-1.85126544974254	-2.45440361456323	-4.26781441950268	-3.48443170490248	-3.04781565577646	-3.22624228493553	-4.4749000458378	-3.64291244488029	-3.23573817772193	-3.16260377739577	-3.9758336607819	-4.39948252320276
hsa-miR-212	-3.14755318033424	1.66730868999164	-4.29680347436494	-5.56297070432284	-6.41036562558397	-3.26600792464299	-3.27802076955975	-3.27802076955975	-4.10367889951575	-2.49972140584973	-1.37984248938541	-2.37882867815192	-1.73315801633378	-3.46088433086826	2.95864806274843	-1.82824202733267	-1.86664339877671	-3.83299427104285	-4.24117113910588	-4.0356637379689	-8.84840471186673	-3.48237314756947	-2.10955339113978	-4.43956430019476	-4.13167818042058	-6.65786464831466	-5.02310567905407	-3.93579749200346	-4.22235282972394	-0.897841951927049	-0.795567788924016	-4.17402853749668	0.812063071633204	-5.0627330353201	-4.94303205489813	-4.46897579529077	-2.89050783912834	-4.06781353599536	-4.09915631509644	-5.88879592124832	-3.24115864027376	-2.91694795028833	-2.5987646658906	-3.73720709896967	-1.22115143053315	-3.30687410397293	-5.01876098817871	-2.02728182203043
hsa-miR-214	-0.281468204588012	-2.05098884685486	-1.0888508913182	-1.67819334345167	-0.60570336602227	-2.93067259142731	-1.09730836794719	-0.281468204588012	-0.179015611642546	-1.01411036174644	-2.31246449513054	-3.97731462853206	-6.29202388536525	-2.14573399028987	-2.23813478662439	-1.82905566549972	-3.11551292360375	-2.49773033200906	-0.264229144073953	-2.10110802125102	-1.45122559554942	-1.33203732003983	-2.23214402235962	-0.987585142972185	-0.186197621617879	-1.52377172650834	-2.0399189812016	-1.25635058632753	-2.39653349114019	-1.67307895195934	-0.403531954829973	-1.15548242427505	-0.351459520417454	-1.42538365284907	-0.911270375292149	0.146568563678084	-0.262913348543036	3.04180887510169	-1.07061876928765	-1.71404162067142	-1.40194341678775	-1.48187793405259	-1.64131205208719	-2.05480485169598	-1.59337776136608	-2.04745073281466	-2.04964266717089	-1.56833899743428
hsa-miR-215	-0.506404493151015	-0.677665474545606	-0.373937632313867	-0.550220744190469	0.00851030917097922	-0.386472607547014	-0.0177281005884042	-0.515874185597796	-0.457379963035021	-0.0374967835323327	-0.265167661627615	-0.587421156961997	-3.24705849933122	-0.364570971197491	-1.25159790558362	-1.22666466209039	-1.29302097193159	-1.7641658365388	-0.667894737001881	-0.679522169994582	0.124595039314927	-0.20370468838357	-4.37164460188786	-0.216423236890069	-0.388472128874824	-0.283489129112533	0.494852642963963	1.05737069489528	-1.19032986258461	-0.192631990201585	-0.756733123900918	-1.00516698243346	-0.0912266857400414	-1.4018098808366	-0.940581759952864	-0.635639478452421	-0.474319175760299	0.237302500356431	-0.802245646785315	-2.15571241326609	-0.135790680633252	-1.77292092988743	0.00643567525952765	0.902028406546846	0.196489155164678	-0.281445212204482	-1.29358468746723	-0.0783813982698175
hsa-miR-216a	-3.42047912054173	-2.89629374879725	-3.05526033169561	-2.02497960010979	-2.28480261361175	-2.55704194559206	-2.02163481684837	-2.24616947874435	-3.15432874205151	-3.50352330986504	-2.36185979429197	-2.20854291683531	-2.16444712490833	-2.60487808382026	-3.22206531212135	-2.29292489908666	-3.62519589132265	0.640024815327446	-2.58535676095327	-2.58759696835519	-2.40914407779279	-1.82118543672586	0.0510931645357695	-2.75542151609371	-1.94323994577924	-2.11510822827285	-2.61516002645709	-2.06213807752825	-2.62725056871418	-3.7680998122346	-2.52710171731928	-2.93813009587628	-2.78642947465976	-2.15112552305771	-2.19330778170336	-3.00657516904316	-1.85599837872739	-0.394553612634344	-2.87502844166155	-2.99882876511973	-3.54465080931593	-2.56568533983482	-3.53844343754685	-2.7918850929904	-3.21838992427954	-2.02706712342645	-2.15534004364784	-3.30965054490941
hsa-miR-216b	-1.64806801568817	-3.07358464797167	-3.59703424789386	-3.44543424849251	-2.19831436266416	-1.42465142124963	-2.19831436266416	-2.04009263581854	-1.89861750199517	-3.08918878741461	-1.14965094163419	-0.112659324692746	0.172504011122389	-1.00882580453584	-2.39706458166623	-1.7682058493579	-1.83261669104035	-3.96284747052579	-2.03213358091275	-2.66466588208055	-3.14087751206428	-2.51937271737523	-3.30871493998022	-2.14908567193485	-2.40902097353134	-3.04447742694295	-2.81974384321913	-3.25391383780101	-3.29379369781118	-2.41374299415242	-2.20533844843778	-3.01461325451375	-1.03297111847071	-0.943359111379436	-3.01061250446465	-2.15703731294511	-0.921683117290911	-3.6625607961483	-2.34355013418101	-3.30709014679373	-3.03910626056126	-2.71437000079942	-2.90119701310936	-2.78846470069781	-2.04475904934912	-2.24482201997541	-2.06749613360122	-2.16943922987212
hsa-miR-217	-5.11481274346941	-0.0814098449208105	-2.3910062656689	-2.72149254092727	-2.30374654467665	-2.36467124466567	-2.33480957829729	-3.17858834472343	-2.94660990369224	-2.95234082383188	-2.07333409596458	-3.03705498744443	-2.97677586701291	-2.21648424673726	-4.31544308755209	-3.34641831739104	-2.98012732396536	-3.44669242268476	-2.422892276531	-3.56998750868961	-3.15823953378605	-2.33546061821708	-2.86050673398118	-3.17631145507835	-2.3808392406775	-3.23386712623898	-2.68181330490339	-2.50721573747855	-2.68181330490339	-3.27555157348157	-4.05204481152458	-3.02957110269587	-3.59005295341327	0.12757721959703	-3.24641612297261	-1.79409818712212	-2.71504374239866	-1.6176164000536	-2.31424162773643	-3.61206696310355	-2.2370590792119	-2.83831920508737	-2.10444987202494	-3.59292806361956	-3.52677533704506	-3.23472090150062	-2.25851206036267	-3.29377274344268
hsa-miR-218	-2.58741492210478	-4.00623429490347	-2.63427408481327	-3.34572742974295	-2.41550490865326	-2.179613458042	-2.15984583535207	-2.94228994833344	-2.20529991239902	-3.56775426861669	-1.93117220047423	-2.10630029058859	-1.99058282529824	-2.06490352869334	-3.44310137156258	-2.8639746778563	-4.6639094657832	-2.25859356221105	-2.76508017100162	-4.51002663462409	-2.94507451402544	-2.26018810469912	-2.74769226390102	-2.96570237504014	-2.51562472500766	-2.96192803522487	-3.27710247327868	-2.73570563246306	-2.67304508096695	-3.47687290838581	-4.31347005833698	-1.4823473969904	-2.45686131035283	-2.18916910068841	-2.41562525137108	-1.71921996578861	-2.75913362414879	-2.58650135746387	-2.98625628422017	-2.3424123824852	-3.08425650386022	-1.57271123613864	-2.59490674437478	-3.15534444807998	-4.04340752585231	-1.57660559814977	-3.08718694458931	-2.35969194680254
hsa-miR-219-1-3p	-3.061676611386	0.332796685231361	-3.33830807914257	-3.03605551723619	-3.96784822103705	-3.80614099327289	-3.75678843029782	-4.38072473200283	-3.75678843029782	-3.74446936758216	-5.03604402943353	-3.15847735199216	-3.89881088912445	-3.41671272619869	-5.49921309408514	-2.66228172426253	-3.44670434788584	-2.99882530331917	-4.18315838992435	-4.7832893821348	-4.06949709727493	-2.89307539124987	-2.73092771963945	-3.75525190750185	-8.52610958829007	-4.00781749394418	-2.95509313233945	-1.71995162344141	-4.00657397855493	-2.90681509252696	-3.43920775729857	-3.26751626637225	-4.53497318309056	-2.1786598937913	-3.8462329975655	-3.27631095452653	-2.96379549796182	-2.04705330226091	-2.76539614849948	-4.64557269383438	1.47588587457577	-3.99978376499931	-4.02680113523454	-3.35699286917131	-4.04113087606595	-3.92092842804195	-2.96972901079377	-4.12719555766681
hsa-miR-219-2-3p	-4.7195995226173	-5.81278867205224	-1.97967554304965	-2.55915736563261	-2.78666615648502	-2.77653879741262	-2.65293954007671	-2.46959567677692	-3.19219862046772	-2.92720372411284	-3.49127743348203	-2.88104409526929	-3.26221444204102	-3.0686245720608	-3.39507530574898	-1.82279157009595	-3.63496367225954	-4.24934313222752	2.37061302905491	-3.166557458472	-2.98507901977796	-2.69878983494687	-2.56045203530403	-2.55670533767694	-2.57954655579526	-3.10981080733518	-4.28418645017864	-3.21491834256591	-2.18752518566887	-2.40138160912857	-3.30190591096602	-2.89759867434862	-4.5182994496774	-3.95564044908194	-2.61783125401234	-3.54119906324994	-4.74369102668684	-2.76947498748215	-1.60129306612614	-2.69652741150217	-3.17368015353193	-3.23401615321468	-3.30977424370388	-5.58558279226433	-1.33474878775702	-1.51594548869499	-4.30196992357422	-2.98453795938833
hsa-miR-219-5p	-3.88474915579932	-3.48533702953232	-2.74769393216621	-2.25848969614833	-2.61543765398826	-2.69249513178832	-2.18053748970146	-2.58721473943613	-2.28024081850583	-2.8871693691022	-3.04636594787638	-2.80884752622766	-2.79983344976059	-2.07301136446783	-3.3840192521862	-3.05100735337203	-3.17680354134415	-3.22900058512362	-3.65239850722308	-3.16291393016474	-6.91301017345394	-3.21131669661164	-2.19873222207312	-3.52365410715278	-2.33633141408599	-5.11155660391056	-2.37019206889741	-4.00832859154967	-2.71569489895904	-2.61575371147652	-2.6244812996693	-3.26553051040192	-3.51210198976612	-1.78235460365568	-2.13977012012211	-3.285926314742	-2.01598888366168	-2.25384796691338	-2.65282168093885	-4.24948941229768	-1.2420047794942	-2.75009639639849	-3.76156956062078	-3.41161003776491	-2.88270003263444	-3.28956227800463	-0.915441409524391	-4.28296262919794
hsa-miR-22	4.38265129073833	3.65596247455582	4.38265129073833	4.08591282697891	3.65596247455582	4.08591282697891	4.20753641245492	4.38265129073833	4.08591282697891	3.65596247455582	4.3214120751903	4.3214120751903	4.1462971969069	4.49805832171018	4.70457049359695	4.1462971969069	2.79572243105348	2.61360383322016	4.41277961165632	4.75922068372882	4.23766473337292	2.94431210531141	3.43959090653534	4.78560463012316	4.23766473337292	4.75922068372882	5.34451235925583	4.86415192909559	3.62753728990382	4.28634843992218	3.19317006332482	4.40764549865769	3.99795445695448	3.44815941094944	3.97649127199952	4.67850982976208	3.81181856597385	2.66362719941701	5.09966215024316	4.99928081741904	3.81181856597385	5.05676036283883	5.13879185182233	4.85811843659242	5.67861536984729	4.95015600194225	4.77775224626515	5.36725036418262
hsa-miR-220a	-2.40181991090512	-4.32657125582762	-4.84380338771077	-3.44613124963707	-3.26923943492329	-2.88133991623442	-3.11000268291395	-2.7381355673569	-3.15510403546485	-4.31954914748709	-4.36113953077523	-3.57359938931718	-3.5281224352845	-3.16342124490201	-2.38785561706951	-4.08526656428283	-0.808890912818494	-2.78348684110206	-6.30985238383702	-2.70686812191397	-3.1765076756852	-2.30019450241438	-2.94204314446139	-5.29426374022742	-4.84975847882859	-2.94204314446139	-3.77994629053142	-2.44439306309111	-4.75007796549515	-5.45394810899027	-4.39872200499097	-3.09824555935327	-1.51072533199254	-3.34688123485917	-4.11353429771471	-0.667373507243017	-3.57789393186196	-3.23393539788486	-4.13455859743796	-3.33635226898748	-3.94052959311476	-3.69054786323538	-3.49625851021461	-4.43066351038632	-2.60051039785892	-3.56005639799373	-4.63724530813236	-4.23838096000564
hsa-miR-220b	-1.75659330870373	-1.34981502914601	-0.790764981160565	-0.731299947560099	-2.1263952694281	-2.11932784621156	-2.57337890127773	-2.11932784621156	-3.7806422426449	-1.43463468904844	-1.18944561086431	-4.27862333825713	-6.08340348701381	-1.93261578466067	-3.00833070177956	-6.94243147801489	-3.08990809419352	-0.199511364497953	-1.75496892757041	-0.447161001092423	-1.31764891067406	-0.469311483572176	-6.88096669868382	-2.0357645369769	-1.61347045320336	-1.07420348439247	-2.13808426712027	-1.47290393588612	-2.68942639110911	1.36247940197316	-0.329768871065528	-2.19663946954063	-2.76158941067764	-2.08599384726857	-3.44132815753346	-2.3186742121237	-1.64211275896962	-3.00540666790275	-2.22891078012235	-1.57216059380083	-2.86348825704945	-1.78000110759451	-1.28853765675076	-1.61413664589447	-0.482178242626078	-1.51910531649853	-0.578559421854386	-2.94231473426761
hsa-miR-220c	-1.45133615037024	-2.05280122455203	-2.02214319486097	-3.70889030512952	-3.2867625453428	-0.53262717933629	-0.53908797420978	-3.77527629451477	0.108881890927965	-2.15514800978656	-4.2364185873736	-5.12356110102175	-3.88469594359222	-3.74098059230412	-3.34767175327317	-3.27382119522947	-2.89659164720604	-4.08587271291761	-1.505266187012	-2.63726077956275	-4.51387689107405	-4.49842651421417	-9.62999725342487	-2.07913994754753	-1.73458792494222	-4.16940086306781	-1.18958415681698	-2.19795817344419	-1.67752896945209	-3.96536903860839	-3.01145629122841	-1.87303881113661	-3.08104662228798	-2.12653972814392	-1.32033113398973	-1.80980265134915	-2.47443850742221	4.36901638289369	-3.14191335037061	-2.93431234259726	-3.02452590676247	-2.06705001325173	-2.63805954989194	-1.52989932619798	-3.40368250470934	-1.4239704548567	-3.14191335037061	-1.77512217730267
hsa-miR-221	1.54000276817757	1.36359149545972	1.70388463822032	1.59165041265121	2.08863599653482	1.36704061554916	1.70388463822032	1.46443029682777	0.760444511579379	1.83199122360271	1.22713453467487	1.13763293817373	-2.59789760200569	1.09732293104694	-0.652981530603402	-4.70854436248044	-0.757113022729884	0.0534411917925639	1.44779281724222	0.0205240975991484	1.68638600957945	1.48605441740097	-4.11553045345854	1.15860819475256	1.15860819475256	1.60057795446203	3.40210427238196	3.6326366640821	-1.2543549588804	2.19066187688893	-0.190573374689401	2.19066187688893	2.55031546189478	2.19066187688893	1.65367623248453	-0.924083256746987	1.82380295672031	0.131514151893755	2.50744318356126	2.27691079186113	-1.12716146010799	2.50744318356126	4.06306705559936	3.09136077121641	2.83342323027308	2.83342323027308	2.83342323027308	3.09136077121641
hsa-miR-222	3.06000426541083	3.22546490980822	3.45347120720043	3.43660864353736	3.88806274687379	2.94252817630979	3.28990501088881	3.09862629068621	2.55041445872919	3.55066051704398	3.46731498068668	3.46731498068668	2.76383937822971	3.53320952196271	2.59765016516803	2.32955585801853	3.1235443512711	4.3915613287732	2.91115083379553	3.17311004628239	3.51688067569796	3.99193351747007	2.15648449877661	2.95067305169555	3.04504470385695	3.47961035606616	3.28958983386844	3.65683430076234	3.43680919997157	3.65683430076234	3.16524835137287	3.55251464446343	3.16524835137287	3.16524835137287	3.55251464446343	2.75226899903954	3.64669674179904	2.06733923170321	3.27945227490514	3.80138988525461	3.27945227490514	3.92215014321998	3.92215014321998	3.64669674179904	3.92215014321998	3.80138988525461	3.54237708550013	3.99970980397693
hsa-miR-223	3.54073180047417	3.75489092954955	4.3756465100732	4.48383967962974	4.57076430338838	2.65698910904305	3.26135534591782	4.43568728868029	2.97741735309995	4.2758385896485	4.73425060842601	4.28358242675184	4.73425060842601	5.66292101263225	5.47468876233107	1.14197074622309	3.66989358916874	4.91871638266245	4.30686457674375	3.55675209192959	4.97389211412631	4.30686457674375	1.18996407460677	4.04556191008837	4.50198237005893	4.36690535535084	5.3370836161465	3.15497189349087	4.14539144984888	3.19651754710111	3.39752586430793	3.9431452019144	2.27524648691677	4.24878947693705	3.01448250391457	5.3370836161465	3.65056970776776	-0.461696217600024	3.39788668373191	3.19283181198944	4.07587285990683	3.28788544650131	4.03361341050922	3.34210825023463	2.80124036190061	2.88744464038948	3.70396916432187	3.34210825023463
hsa-miR-224	-3.09551090899631	-3.88300889438135	-4.4289767158928	-3.75681379096142	-2.55157067043485	-2.87791712142703	-2.87791712142703	-2.55912214099868	-2.59315653328338	-2.64300707932094	-2.46012084829096	-2.96222797588009	-2.80413366917305	-3.37553016172332	-3.09225687298035	-0.91596521731572	-3.67527560550182	-3.07589883970277	-2.69525283227445	-3.8232554893957	-3.76470143828153	-1.92822026244941	-3.3360239597769	-3.17739137466211	-2.73054441830603	-3.62236845730775	-2.82676421294812	-3.00400730604279	-3.27550592849112	-3.26904893495085	-3.17531871346453	-2.66536771187659	-2.62081828093718	-2.94672893360499	-3.54492963280274	-3.42113200771293	-2.81896435918193	-3.76052155711737	-3.42980664387499	-3.76052155711737	-0.219577825025739	-2.63335948555288	-3.43595320400917	-3.05043379772368	-3.01711419404433	-3.28536487768526	-3.21643800836284	-2.97398216752084
hsa-miR-23a	3.51669581922662	4.06256150589279	4.18747400231521	4.29162628477128	3.84533153007302	3.26807186992907	3.61691296440396	3.99464554353284	3.51669581922662	3.49793217753797	4.36857664626787	4.02950060936603	4.2223290681484	4.83240719117904	4.06158553773234	2.96139725336554	3.82623018812147	4.06562136886733	3.79443498526283	3.72863067106395	4.19053386528975	3.8666335759312	3.00006159314463	3.76872410950035	3.81387985034577	3.99770540650739	4.8714641572814	3.91669821020878	3.26915363562039	3.91669821020878	3.48275142069721	3.60980499360188	3.39921683750595	4.07695175280885	3.10254347854916	4.34707362103669	3.54310866472767	4.80476782840719	4.80476782840719	4.40803861793029	4.01025542393463	4.01025542393463	4.72763177367767	4.14385831343782	3.85000188133457	4.72763177367767	4.57991306998695	4.40803861793029
hsa-miR-23b	2.16287287925532	2.73039611322039	3.16743210750949	3.12327927391195	2.63550407834317	2.30872856092745	2.52117544065358	2.54215076154439	2.37427144865632	2.48668283462314	3.00452206708969	2.94426266313948	2.64068365201291	3.10742818755415	2.26036875321802	2.07550197822297	2.37945102232606	1.50840878804238	2.27229784524423	2.60269585166332	3.04518243374414	3.04518243374414	1.98818088296888	2.66273225873507	2.54160006441322	2.90119283089688	3.25502374492674	1.62799903571546	1.37656145103815	2.51815788454294	2.32655415005692	2.51815788454294	3.05535552799048	2.87998766409487	2.65687893773179	3.14336649938767	2.52278977729288	3.49658795946492	3.49658795946492	2.38406872410403	2.0492912569664	3.00927733894875	3.94996809341798	3.49658795946492	3.22797764250567	2.64325409749412	3.00927733894875	3.22797764250567
hsa-miR-24	4.93512371811451	5.43661949080277	5.3889884126555	5.36736478870596	5.55796547089938	5.07696706948817	5.36736478870596	5.30902885847025	4.89096117501874	5.16672583105568	5.62494507759769	5.65689022260041	5.14183174384403	5.842274704078	5.43889845888083	4.88863621901006	5.26364000994448	5.1262428936584	5.18028693735949	5.38092589500977	5.82668585389238	5.90517626493163	4.06988815993932	5.57152657720319	5.34981542369011	5.50026968253675	5.64219130166915	4.94881519944697	5.64219130166915	5.64219130166915	5.05215157531916	5.2213890589753	5.05215157531916	5.2213890589753	4.55182371525388	5.2213890589753	5.07728195029675	6.15221889442335	5.24651943395289	5.07728195029675	4.71207815912928	4.97394557442455	5.24651943395289	4.97394557442455	5.24651943395289	5.07728195029675	4.97394557442455	4.97394557442455
hsa-miR-25	2.05367778228916	2.78353062380748	2.27100748138165	2.37946986423617	3.00307338097128	1.9207702147328	2.37946986423617	2.12104407221197	2.12104407221197	2.37946986423617	2.36080484165802	2.46394468119421	1.37801096868782	2.11370741454536	2.0262557070096	1.87951976702194	2.40575852331723	1.06942386894413	2.28442713860418	2.73224422682703	2.80141791043238	2.49602936099489	0.403321371018645	2.28442713860418	2.73224422682703	2.9000901205662	3.15102654507932	3.29036661642009	0.188370064294973	2.45639923109111	2.43449224877842	1.9922427970362	1.6349741949763	2.82101672549963	2.45639923109111	2.9241033010528	3.77159536807537	2.80691236585701	4.20322022160109	3.81538424189914	3.85532303393743	4.08850541576757	4.29736226545006	3.40200514804236	3.34557864777131	4.03561231067807	3.95284419844463	4.03561231067807
hsa-miR-26a	5.77465205998143	6.57295595001893	6.31483717374151	6.19934504288083	6.2847075463827	5.77465205998143	5.72956996055121	6.07075250100889	5.34167082442559	6.24953773287479	6.38071384060347	6.33283198989344	6.14011746704483	6.38071384060347	6.18482190252261	5.19011844621321	6.56351649343195	6.83883553379477	5.91953399727685	6.27802796749309	6.68055064772694	6.27802796749309	5.51304852942131	5.85070070361385	6.26311974315287	6.60144618463723	6.11244544625308	6.81097751950101	6.26530254781763	6.00792215681072	5.9126923521688	5.65956389069059	5.9126923521688	6.00792215681072	6.26530254781763	6.55701114888746	6.04427007536188	6.84732543805218	7.05922116436907	6.84732543805218	7.05922116436907	6.84732543805218	6.84732543805218	7.05922116436907	6.14879336480425	6.84732543805218	7.05922116436907	6.42092198208116
hsa-miR-26b	2.36386303104078	2.83512510121766	2.83512510121766	2.80907735362855	2.72498777098194	2.47227122478947	2.51407081978266	2.6498010422525	2.30175880286645	3.67328887444873	2.79897499731479	2.83969731488252	2.47360108104347	3.20340570980006	2.83969731488252	2.39448299229475	3.7039088357027	3.21823694186131	2.60175125255156	2.81380622937604	3.71874006776395	2.92099022667344	2.409314224356	2.62871094282527	2.77043896429717	3.72344387303505	2.40038594102669	1.95848235636237	1.76238790268009	3.45541226775373	2.73278612613233	1.80644573756187	2.52241275676492	3.7198049532563	2.81265692679781	2.43562388710173	2.09990633534765	2.56003128720022	3.54412120544903	3.43400493123894	4.44919941123692	2.73199033666119	2.77673863318445	3.11437281161219	2.85460562469105	2.70477513564007	3.81588559356061	3.11437281161219
hsa-miR-27a	0.643313255949946	1.68233923501272	2.19344482700934	2.06364873544894	1.42891061110798	1.38819239859214	1.63777814575266	1.3203420058718	1.43924348990758	1.17837583225662	1.5985314146308	1.49898981212874	-0.288288194585906	1.94638546970345	0.708571926801159	1.41166666492512	2.49099020575222	1.17240751846692	1.38216010289525	1.03723354482663	2.30060864808048	2.17489770445899	-0.379383832386945	1.74444546026644	1.5109744169007	1.85656560355845	2.67890015494965	1.22728869568473	-0.31689617822825	2.43050588212989	1.61557922873905	2.30438113755624	0.930218732603692	1.51236617295175	1.00930084508321	2.0474273200336	1.77268992999164	1.77268992999164	2.74749336894138	1.87646276110439	0.682139420575098	1.77268992999164	1.97943926457139	1.32393193192167	1.04296968303674	2.23639308209404	1.54759117327684	1.65376536885325
hsa-miR-27b	-4.26763835504584	-2.10024330537275	-4.71546499385852	-4.61313407974073	-2.82282606939638	-2.97648730990802	-3.42109755275162	-2.0950508018185	-2.636788430402	-3.47898464976338	-2.15558853536852	-1.9136650212036	-1.53598489113215	-2.09570832580817	-4.53745038976844	-1.18778208392716	-3.0650610099481	-2.22071617949562	-4.33204850990471	-1.96678740175484	-1.16721072449162	-2.02005117721155	-2.5905622267318	-2.71601948074659	-3.53128082342673	-0.587412277847778	-1.71450932703848	-4.22402042448671	-4.0408976315026	-3.60114568762043	-3.54589851496841	-3.9780459664875	-4.11323180209755	-2.12459243235522	-3.8669451999198	-1.62013927645781	-4.53515101340187	-4.52149101482484	-1.61835952164573	-1.85974471071104	-4.06564786062533	-2.18620451930184	-2.70293448819738	-3.98302239564158	-3.66691035962469	-3.42406249155639	-2.65365386483237	-2.52284705697655
hsa-miR-28-3p	-1.60013349193516	-2.7291475536345	-2.59548875126006	-2.60042586498559	-2.91982187079536	-2.06278076702038	-2.54289132909407	-1.89572140868547	-3.85102794173449	-3.96951061184221	-5.14561637038676	-2.25515471171584	-0.632332770585131	2.08431002050759	-1.52853184449196	-1.96264074126595	-3.45708081218098	-2.17715318896818	-2.16102601369315	-1.92061548173284	-3.12123170834174	-3.28546694096127	-0.860691320721115	-2.30682717004191	-3.07175265420748	-2.48953829843112	-2.48016029063153	-1.6534710092296	-4.52286475721778	-0.816946347883279	-3.1160404888394	-3.34384700987596	-3.91282560434631	-1.59355893299754	-2.63613293949103	-2.94984867340686	-3.20333732630123	-4.79951981524238	-0.328005192206406	-0.328005192206406	-3.44628104291714	-1.70592395360615	-1.18116761416598	-1.54730819471402	-1.18116761416598	0.0734003618092272	-1.26969552662093	-0.425083545274841
hsa-miR-28-5p	0.470679547794716	0.13868965341925	0.848039667012464	0.62778428360375	0.925220727146569	0.189874025702657	0.668659095038043	0.443074811503084	0.0762815045155809	0.693617940228258	0.807324728166087	0.585046879398923	0.341456154238259	0.91294897959346	-0.716014916810283	1.32352578638228	-0.0348347368176569	-0.940951584769245	0.254851888194659	-1.18903141618574	1.16549754877176	1.00877089238963	-3.33132996586708	0.42688458415811	0.530687380674007	1.31754655703275	-0.17362558416302	1.51391643070927	1.40328937988176	1.6104378897994	-1.32247340760194	1.16241022666873	0.768136973884789	1.09598766268214	0.133269168257199	-1.63874003643698	0.379222504132685	0.557365836791429	2.22624040473021	1.12500196095716	2.61040484487718	1.12500196095716	0.379222504132685	1.22152342004729	0.707073192930033	1.5571586851317	0.817911287992808	1.86562011446451
hsa-miR-296-3p	-4.04444879516685	-2.3982272348014	-3.26066666695983	-4.29326792623408	-3.87125303221094	-4.03038026480933	-4.66417895617117	-3.66399957157398	-2.76795826522402	-1.66251008209888	-0.410861550608002	0.15952434497375	1.29967526100867	0.263230476041746	-0.317192388817002	-4.27956654962727	-1.59651789830982	-5.85746232943483	-0.144342627912596	-2.23769748554374	-1.43299544025073	-0.9936045067157	0.957096212945938	-3.35323411574825	-5.03426882475895	-1.26666545843982	-4.78383394720401	-1.98898365000928	-2.7761086459412	-5.83313649512504	0.584007275975603	-6.51708158665543	-4.19562402685113	-3.83085020998794	-3.95258175462939	-1.39528002506874	-3.21492545666559	-0.416326869107403	-4.52143902745417	-5.10881175268324	-3.99800918833071	-4.36498297286814	-5.00401054845656	-3.33248966948183	-4.80957584287947	-2.78091746744237	-3.24269228030548	-4.21645585746639
hsa-miR-296-5p	-2.35632051869308	-2.21544231682312	-2.02291341449324	-2.83641915537308	-2.33312839597449	-3.99375562513317	-2.35188280826103	-1.71421759346409	-1.38356153598582	-1.56194925100351	-3.0594217885784	-2.3699439011276	-2.03903619019606	-3.41055895164301	-3.21806452468921	-1.47920293886188	-2.16629837603673	2.36954739300917	-4.72562024867891	-1.81233843563225	-1.52097777117951	-2.20503469492314	-3.08357453058238	-1.18633844999639	-1.45461717562683	-1.51820001886663	-3.33272527871139	-2.04439948522979	1.40381240020938	-1.78547698513271	-1.85437438481385	-3.62663140133716	-1.65871412286651	-3.90538170240752	-2.47253939636184	-3.63352788807792	-0.91204410055368	-3.79788742675272	-3.10967420887562	-3.14854332989694	-1.55418971227421	-2.85255984384688	-3.5525439310619	-3.53718442122765	-3.01713419020388	-3.24056930874825	-3.94165472627853	-3.53718442122765
hsa-miR-297	-6.5382583882138	-2.22034480853495	-3.2350732131612	-4.20374116769122	-4.08533054402597	-3.44828074794426	-3.74268537634415	-3.67193851336361	-4.19150570148354	-5.07802274099961	-7.88294093378786	-2.65873761860952	-2.66509181257763	-3.84845822146276	-4.90377822807006	-2.99933410773041	-0.588810921545571	-1.94801495878977	-3.016885196207	-3.3256514241598	-2.19426054636716	-5.91597741199817	-2.35152480575139	-3.38445887351487	-2.87681159565821	-2.6217368390282	-4.9722880287486	-5.08284422909581	-4.29316632979407	-4.952826210755	-4.6916723123486	0.642749372502464	-5.46189425482375	-4.87130760353097	-4.17559381371482	-2.66999718545004	-4.24196433410933	-2.97463536825617	-3.12841742588057	-5.41767253492924	-2.56362040824843	-5.90496721650073	-4.04984525602132	-4.18341002863643	-4.23597222613563	-3.88224082071106	-3.82227484692885	-4.81609008491693
hsa-miR-298	-2.03406331859464	-2.06890819567647	-1.95898081536928	-3.53917430262126	-1.42929681846378	-3.45547907642803	-3.46868925937271	-2.18111913165877	-2.80709230813744	-1.52036014694566	-9.59698740632389	-4.85435739928524	-5.23109191448357	-3.94845208739576	-3.57010891166026	-5.05855551001686	-2.60269961897177	-3.97884149726774	-1.85891836958564	-1.84781190842155	-2.57380059729184	-3.46213410339716	-2.94428451605498	-0.642628687652957	-1.76554958584998	-2.55967290452099	-2.066751919975	-2.42573649178707	-2.79003514050665	-3.97681766732649	-4.0046565062736	-0.752270810539535	-2.77320527803026	-2.26305129188281	-2.81201508927329	-1.43512774088641	-2.61275302353397	-3.62462563083914	-1.91885535980319	-2.69820775328999	1.26740684616987	-4.07464842247171	-3.42125409848557	-3.25318662240121	-2.95881851863787	-2.94122948372451	-2.62016513913238	-2.0217438539913
hsa-miR-299-3p	0.0572044323933204	-0.194513115084241	-0.0517009758532328	-0.210869737667409	-0.31567209961891	0.511266493630529	0.126097621636593	0.829828097276112	0.393316810335286	-0.28960484866307	-0.196490934703298	-0.0728266037686657	0.668542911931179	-0.0428296055745581	0.064484973886808	1.60004620794527	-0.196490934703298	-0.64027149030775	0.325362501294452	0.027211555462862	0.0821188804454649	0.434768231751748	1.53642502694004	0.0821188804454649	0.289163896734437	-0.499416791860179	0.202784171754311	-0.220086240055963	-0.34704491445406	1.26283644188859	-0.407704727894065	-0.0763674442597248	0.781201420531475	-0.527419060625496	-0.0301853641333655	-0.157094391354816	0.44954795537107	0.485468272385785	1.24450769059588	0.497411235607737	0.57924615459796	0.0407172760868837	-0.0906611664524763	-0.398863822566624	-0.126679289468296	-0.691576559566553	0.0611805240464472	0.554924353583913
hsa-miR-299-5p	-2.67998111568559	-1.17332120220688	-1.99519074538553	-2.83928489137085	-4.12537285320671	-3.05252297385554	-3.50532103106463	-4.44254159334229	-2.54524184027196	-4.60557644827633	-1.35650848648763	-0.876344520626922	0.0918669967840269	-1.60281026482358	-3.52433335275148	-3.1426082055185	-2.87925957670089	-2.55776777937674	-3.45090738142159	1.29806326776931	-1.82315274332796	-4.12020476704059	-3.80053955180374	-2.85305505454055	-5.22589057968543	-2.1845308369276	-3.99724624819409	-3.19226591005454	-3.47525838234215	-2.40108846360111	-3.2769894528154	-2.62213941903141	-3.23668581879315	-4.84256680778808	-3.6064263384228	-1.3496587026711	-4.31930564653582	-1.63155993660929	-3.55867103643044	-3.05440217480902	-1.51326811632931	-5.30171994319513	-2.85067304251546	-3.39254800084767	-4.58541295600283	-5.08632180890315	-3.87542717066888	-0.235086801427803
hsa-miR-29a	2.68866080403357	3.02029022960804	2.38444611336562	2.31492953385538	1.57611127047466	2.56037418077681	2.06093428272024	2.75736775327478	2.56037418077681	1.13598062906358	3.65393658202082	3.27352828872154	4.49439674177738	3.65393658202082	2.97638609156648	2.95849517278719	3.13222176245252	5.58491508430593	3.27462755700462	4.38255684563597	4.19381299985358	3.85095025209311	6.37447706165431	3.47054195879383	3.34851520151024	3.60451716905043	1.29984426890279	3.96788072939683	2.57402618115347	2.35398272350197	2.35398272350197	1.8119915222393	2.11440996337068	1.87636928041738	3.72694234682848	2.11440996337068	2.72409568664958	1.45737788240683	3.37232870699602	3.37232870699602	4.06656565636739	3.61326708956437	3.24632662947942	2.72409568664958	2.21941254132101	3.47853099307881	3.37232870699602	3.47853099307881
hsa-miR-29b	0.392581235610414	-0.192752109438436	0.432528751456226	0.290954836079049	1.01211705982273	0.290954836079049	0.936705947148739	0.365413388758008	0.0573169751720251	0.312846751091064	0.077587715850329	0.13071799582913	-0.354566556127707	0.631896645809433	0.398806196364192	0.278624073886412	-0.49899587002275	-0.599592287485654	0.542616156742049	-0.562678797611829	1.04015538992897	0.435058494453022	-1.13248363013636	0.565135308679415	0.507499879872229	0.565135308679415	0.197717715877453	1.95880909931844	0.0823519820524651	-0.21265458819579	-0.101704145458084	0.00556644238133847	-0.143858028661237	0.186294488403695	0.546765179144807	0.482955740559545	0.09192744745985	-0.240765325226929	1.0750514341791	0.667691487035672	0.944489722864207	0.811740816796544	0.944489722864207	0.769311120263689	0.384711467350777	0.512153566498492	-0.400263420098557	1.49252288615647
hsa-miR-29c	0.637184600041089	-0.45716623487985	0.653132870042974	0.541401999767382	1.53332722885284	0.436440618329847	1.38410353388436	0.415316536124398	-0.0210392998831412	0.699950596329641	0.75252442677749	0.40663853189715	-0.0965561235636607	1.01218695183464	0.545497737589038	0.37352210708369	-2.82955520425072	-1.1088459085485	0.349001140712812	-0.301103079011467	1.36416826610797	1.03970829724328	-0.224342533917989	1.06776936299256	0.51887772919412	0.749689291694913	-0.179201929627738	0.379049686705727	3.9648149275677	0.77304083650843	0.266636645916181	-0.0697154417619825	-0.399347786840903	-0.980143866703483	0.94728554279172	0.109248906525748	-0.85497185784209	0.0358326473715705	1.52262517623802	1.07247298793113	0.358672478826299	0.751261683807453	-0.161204825998691	0.120199624886748	0.689096484449359	0.342318844856004	0.576191687945766	0.0358326473715705
hsa-miR-300	0.0536773929520222	-0.036604589064917	-0.437726609493443	-0.422570518221214	-0.382872856119827	0.165572903380976	-0.177758988981003	0.198687450154983	0.67401714109307	-0.598924009791063	-0.777393206725566	-0.486521811878054	0.0618027062585397	-0.765772910641529	-0.636450759171319	0.212461201326521	-0.0102739007048177	-0.837851650337617	-0.153778180330059	-0.463012725947545	-0.722713694617971	-0.541090513413991	0.18123395624964	-0.0303049462250665	-0.0303049462250665	-0.655371009141166	0.766516878331862	-0.590594074652423	0.108578048040581	0.341115518494467	-0.192602330112966	0.26402207318893	-0.824232828580606	-0.0391574730683083	-0.617495072767946	-0.035520548031623	0.251853443007441	0.228988483128405	-0.250075831698951	-0.454376763687923	-0.535990009889991	-0.0234326052216554	-0.226376384233088	-0.148759433045744	0.0729435068473842	-0.0420903068212117	0.183038834984159	-0.244474558903923
hsa-miR-301a	0.558827391901437	0.558827391901437	0.670214232749837	0.78447059556551	0.948490196797329	0.594153620050775	0.979234004803281	0.393765342909627	-0.222273310756415	0.820487343291314	1.1978464806573	1.1978464806573	0.308985137449166	1.40661460814328	0.548552422785603	0.286272032800729	0.267945866635314	1.16663858306441	0.0185484071229598	0.559435159803979	1.39490637184924	0.594761387953316	-0.521476141049349	0.848371963653103	-0.0943089111318854	1.5341244928408	-0.00591973360885323	0.413211116354987	0.515798994690849	1.19963250205279	1.35774806401387	0.42827769843254	0.169268641708384	0.703186186675268	-0.0139247905391864	0.286316004922285	0.509537321773212	0.847344051834783	1.0224998930006	0.388290155583142	-0.181606104428883	0.965063456374879	1.02044270810827	0.254305827721671	0.306335634757125	0.0280069628027569	0.229950910983061	0.146179775860169
hsa-miR-301b	-4.42371463574504	-2.34658464013976	-5.24039581096308	-5.02569210908189	-3.96394467707008	-2.8062580302255	-3.81800523548629	-3.75699790783787	-2.70484934963217	-2.50146453845388	-2.78422832657627	-2.53378910303773	-2.71507165002501	-2.29684184709441	-2.96389461417828	-2.04601372869242	0.788488627997668	-3.86805406691244	-4.57836730245922	-3.44513982012966	-1.58583123229191	-3.64218547309895	-2.75429970360814	-3.6989907578376	-3.48999897493749	-1.54546197110365	-3.41052709165029	-2.18980237799666	-4.21321962565599	-2.54825267142826	-2.79114236421161	-3.49351871127912	-3.75200798636675	-3.72538394578274	-4.29669533777653	-4.57822850378833	-3.20251688156332	-4.50251283951819	-2.99049860205177	-4.05273210365305	-4.68734408285441	-3.90677267116243	-1.48392030677613	-3.53335276447109	-3.88538909400254	-2.43182070555184	-3.17953619683566	-4.18440735431944
hsa-miR-302a	-2.41462138369312	-2.83532385370189	-3.65099706360713	-3.23693784133394	-3.57793241658456	-3.59797224552403	-4.08976466837844	-1.72930279384983	-2.94906092907029	-2.92308464889742	-2.6631853588366	-1.820642295699	-2.20685871374221	-3.96537507548573	0.397424713904609	-2.53844344756271	-2.65820454389466	-2.13315823575588	-2.77149782750915	-3.24339745003894	-9.66720289183027	-4.05592031351466	-3.85764485967196	-2.96745048429102	-2.83465409803169	-4.05592031351466	-3.29854479272862	-3.63724893283209	-4.20072830138016	-2.46064604273236	-4.19310165822039	-5.04465246881915	-2.44885230198059	-0.81158633264192	-4.80304083355864	-2.70044244856736	-1.0804816136795	-4.23771598333798	-2.28349386497816	-3.2484659168479	-5.51376578117808	-3.67895012794206	-4.23330392211016	-4.30783714093208	-2.69566283483116	-2.0868820315121	-4.00234557975071	-1.89124787996282
hsa-miR-302b	-2.17900145210117	-3.39088162117053	-3.57022972931196	-4.51474408306313	-2.41707556628552	-2.05035061876973	-2.65954032700814	-2.54410178601526	-2.90303263621346	-2.83888853543772	-1.28328852667707	-0.674396967605576	-0.94311898301924	-2.14819001138104	-0.07037752246447	-2.39178283499671	-3.114591223746	-2.98268465333416	-2.66771426175003	-3.18211729617324	-5.00120579900211	-4.96696459786192	-4.56341537774132	-2.61205999614106	-2.86283327286626	-3.91670430493327	-2.48235566046428	-2.89956176087642	-2.37129068886363	-2.87281284745253	-2.78957271797395	-3.14741939881195	-2.92111844391107	-2.83607048275766	-3.16905553664906	-3.33734362728104	-2.7706534942392	1.47095917434602	-3.02702976240482	-3.11376585098731	-3.18102439347173	-3.2653665537518	-3.1573854934523	-3.11982493222727	-2.93878549429342	-2.91450897209449	-2.90807088831455	-2.86572361897722
hsa-miR-302c	-3.38469483972313	-4.55484114733683	-2.6933776738607	-2.53456432206373	-3.22013502657275	-2.81137423378838	-2.54659748683428	-3.22667609603582	-3.22198962868816	-3.5707483860957	-3.27077153695819	-3.93012281372009	-3.50989016131474	-3.99323763980341	-3.90015590608785	-2.2074609826035	-2.7863283967183	-3.20089282478858	-4.52133891688252	-3.95009830238939	-3.15137160283739	-2.98360215609192	-2.93837602528838	-3.33943823301235	-3.07160428947854	-3.82316093440424	-2.10422632948884	-2.690039441958	-2.70004993656127	-2.41481464016118	-2.81662150685374	-2.95032055808689	-3.3455174250336	-3.54279143485291	-3.04174839107566	-3.70633207168802	-2.31358179230774	-2.80913737152325	-2.96968085101678	-3.05030058963528	-2.75648677987156	-2.76264131050587	-2.73364222334887	-2.96664984907904	-3.32010616194325	-3.34639754493786	-2.92383875493797	-3.33064895835013
hsa-miR-302d	-1.93848416492981	-4.30760292306671	-4.04770992107125	-6.46730098876508	-2.77266754454241	-2.52694205639179	-3.15921515458231	-2.54568494312632	-3.12326714730114	-3.11015301292962	-2.04992269585949	-1.64612785548114	-1.48150860207278	-2.12361611178461	-0.924836072227429	-3.20774596637043	-2.04277096561242	-3.17563283867605	-2.34409115085602	-8.72316799250234	-4.47156005484668	-8.50900548317327	-3.85541319429934	-2.75720742712762	-3.46519672677085	-2.72155636357613	-2.8008745065383	-0.796568508818161	-3.21029466524001	-2.64774208739421	-4.65005200582927	-5.13404503946307	-5.90868616950118	-2.24932940021682	-4.02629557502818	-3.23181846126524	-3.94210350304483	-4.92995776750381	-3.07384628342756	-1.77447927473544	-0.0647184805952343	-4.80077873314569	-1.43442641033786	-3.99922447968565	-4.33677567227406	-5.5324052068749	-3.5607457517998	-3.24487234427396
hsa-miR-302e	-2.20424671137379	-3.08064055770563	-1.52183630056108	-1.42347486434531	-2.16607204649092	-3.87710871454169	-4.5392039192821	-3.83833043967904	-4.11283455269398	-1.17004259721747	-4.50769796092297	-4.44697982425413	-0.325790815498436	-1.52054130894337	-2.4330493796882	-3.79001252128925	-1.96457771353107	-2.93086063616647	-2.04594118879238	-1.54641341814674	-2.34102823758571	-1.77920345355173	-2.67666643237413	-3.04837709445092	-2.68350121609921	-1.80215531852751	-4.05508408959171	-3.42082843480432	-2.92030487684013	-2.74201899373627	-1.52129702052031	-2.62524587445889	-2.2906604056189	-0.82049609981486	-3.78174242478151	-3.75786978124827	-4.32145660443429	-3.41880368834364	-2.11581240652986	-2.44975786506369	-2.50833046818409	-3.39515206861249	-2.96854166849173	-1.11729009239225	-3.62199866891784	-3.88387793052415	-1.64140152817047	-0.986251221124615
hsa-miR-302f	-2.90234138573797	-1.59181619363963	-2.73585144013522	-2.68863861563174	-3.22794587901475	-3.31600902838656	-3.17305242469362	-2.49401924852757	-2.96336731451712	-3.36521672780496	-3.06744347613601	-3.14476421645625	-2.80975470623563	-3.36180237874271	-3.64867753102825	-1.86327735776625	-3.52176785235057	-3.08734655858535	-3.56290595762342	-2.99145812111124	-3.48728237962374	-1.67613645752128	-3.33488911782334	-3.62290516651167	-3.48728237962374	-2.90530647942945	-3.62377833216642	-3.70688042661955	-3.32430011005518	-2.75445677059497	-2.64873532557502	-3.52611193313852	-2.66009228923955	-2.42696896848437	-2.56116137822776	-2.35794925056881	-2.60405048868685	-2.92451880867082	-3.0821158015939	-3.26462136786205	-3.06760866944714	-3.4348166444543	-3.04825622247825	-3.15978134725756	-3.4772313506526	-2.60034209766182	-2.90346126671352	-3.43742041248899
hsa-miR-30a	2.44535277219889	1.5382237548309	2.21933198205488	2.31102954108021	2.72031460949482	2.44535277219889	2.41358499998174	2.41358499998174	2.44535277219889	2.44535277219889	2.26298721106564	2.10653075276417	2.05502807080373	2.17123230844451	2.54595870290162	2.31226189263465	1.64830144153806	1.92838795116229	2.44759892414452	1.49995888924473	1.7971066304689	2.05604187119492	1.64931524192926	2.49688766153911	2.26400101145684	1.92838795116229	2.75919380182735	2.71353156037078	2.8466640906545	2.42444076202769	3.23133560527156	2.38457599420146	2.32698825854903	2.61178837263442	2.37769839748165	2.89434426647976	2.84148110331875	2.85623241214331	3.93563586814105	3.20995834137079	4.72042696213131	3.51397438519542	3.21553642603783	3.65900324080041	4.17573708743064	3.60919747155378	4.28584639286394	3.22246327677425
hsa-miR-30b	2.72192597011104	3.94456609550983	3.94456609550983	4.00521957581877	3.3436025523833	3.10740960018335	3.52130391836965	2.90362714265435	2.00502341752498	3.58299835080292	3.25856148006848	3.09793491226013	2.21000510209047	3.57746229392653	3.25856148006848	1.64383711091893	4.12265486910851	4.00691261503176	2.52126694264677	3.72767604581928	4.7386472774793	3.79375547556352	2.74953017398011	3.3322179169723	3.14281922599173	4.47014568783786	2.01524533566988	3.91645156615684	4.58124175348624	2.93279023961648	2.83839284810809	3.33864766078023	3.28472450779348	3.5733264826632	3.33864766078023	5.48701958581944	3.15478784849253	2.74860440407726	3.80228350407599	3.65726216917756	5.03160025432969	3.77058566577667	4.36237542223599	4.97403729762313	4.79020098220385	3.7099642831262	4.30642108975147	3.13125224817859
hsa-miR-30c	3.27137502995994	4.08287940178542	3.80990917936147	3.98076767358771	3.98076767358771	3.57439604385224	3.57439604385224	3.20136067827922	3.12073569499784	4.20631821218027	4.19109288368747	4.12335835231344	3.51055705587902	4.45246648528017	3.79468385086868	2.00163485669249	3.96554234509492	4.21117300129619	3.12559048411376	3.98562246270363	4.41627008181105	3.73891127359528	1.28844778714151	4.41627008181105	3.73891127359528	4.08773419090134	3.18461135494543	3.87407333018275	4.6934091588778	3.02891903300319	2.32817060820242	2.97514324165	3.68551974619241	3.18461135494543	3.68551974619241	4.92949359702171	4.19523685201312	2.46950622742108	4.13229712015179	3.84923246111958	4.80481477835353	4.0462682491944	4.0462682491944	3.84923246111958	4.87618597567439	4.24917132926712	4.30465316431789	3.19008017399303
hsa-miR-30d	3.4997759663593	2.91937909126255	3.83996055929853	3.62169398754992	3.4997759663593	3.03269614827687	3.69195927820236	3.21612109932382	3.37735318403606	3.43846598205465	4.76641522855141	5.33683678837273	6.17532595391565	5.40036919000242	5.40036919000242	5.29588863327549	4.47607295231351	3.38129531294788	3.78686820117399	2.80199618810159	2.74768452496589	3.12932356407739	1.81900889123059	2.62590092071619	3.00489858830016	2.43295738707014	2.8305071326766	3.82030665189088	4.66533517747788	2.3905188975859	3.2271898457805	3.76083893737578	3.88691579182566	3.13705991790262	3.63556834934479	3.63556834934479	3.59335140085559	4.60110777623859	3.36863374466827	3.2677653992665	3.46986489170896	3.1758594223192	3.12872221863682	3.53502136512169	3.06556808907834	3.59335140085559	3.41292729888501	3.2677653992665
hsa-miR-30e	1.84482264691044	1.81453301972497	1.53348488272961	1.53348488272961	2.43893820732295	1.84482264691044	2.31441452275449	1.57770629493067	0.964460735700973	2.0815198864225	2.32346993844078	2.39416302291269	1.11216969960852	2.39416302291269	1.92059803529366	0.637012436105864	1.33908487990143	1.35987603298791	1.60755286370343	1.80080111247376	2.52278906577044	1.76266462793053	-0.395322616300928	1.71482473982809	1.48762841767599	2.41495417599917	1.91712952879276	3.10960299322927	1.44857890233413	1.4078696496852	0.814667054596965	1.34262336445972	2.94363240236943	2.02533936027166	2.37833930795162	0.518726530509882	2.40450907094762	4.59795319735021	2.90617351337818	2.90617351337818	1.73801165215779	2.5360943943349	2.07488461517603	2.73960925448453	2.40450907094762	2.5360943943349	2.49735381666461	2.80929496534073
hsa-miR-31	0.0683946536572607	-1.65439355515116	0.396940462371704	-0.299769981997256	-1.14721497914927	-0.536284209792303	-0.972379894925226	-0.359289129284216	-0.36134514817686	1.41287928161084	0.0137816451645075	0.104505063338171	0.104505063338171	-0.107196439852714	0.14845962828226	-2.4234829371277	-1.97023152526322	-0.540640375441263	0.398831618514762	0.247934088894788	0.277713246157224	-0.93747313785516	2.68609170545302	-1.16813007906705	-0.212787022498847	-2.3403201138904	-2.49430266452849	0.151313755916651	0.606835954915412	0.477481729056044	0.401769523849724	-1.04865258206987	0.151313755916651	-0.164901902835174	1.87752583427871	-0.631470216908189	0.397951328902846	-3.84588637931956	-0.777106030190079	0.147495560969774	1.80442257304418	0.603017759968535	-0.567535514436274	0.473663534109167	-0.168720097782051	0.473663534109167	0.206771927020514	-0.236232189468272
hsa-miR-32	-0.513297841432419	-0.889781851671615	-0.351673154885427	-0.486817316511395	0.0343705343803793	-0.282590495924811	-0.15006971819599	-0.513297841432419	-0.799384341802269	0.323169971237598	-0.41390390266408	-0.430464400515825	-0.761721242097726	-0.430464400515825	-0.540670643561719	-0.595641874216202	-3.38489700805805	-2.3164329393765	-0.82081227169296	-0.664432484730888	-0.0115853794265441	-0.502807798183897	-2.81215547840949	-0.40115677976703	-0.787734402005856	-0.228184510526265	-0.0450484387321425	-0.0636321908307316	-0.349432270613505	-0.604744129012595	-1.10964609942527	-0.306354921034723	-0.185647883209744	-0.306354921034723	-1.17934808485425	-0.999429519457753	1.13070818393605	2.18723612974939	-1.53358301594554	-0.962644043107583	-0.680273420662457	-0.749728840997131	-1.46821566738214	-0.621612953483201	-1.21587920284665	-0.7940034862371	-0.726214322906871	-0.294886069054215
hsa-miR-320a	6.8440079262968	5.96623635401036	6.5898681755993	6.55454675950499	6.01381445069359	6.93212394308257	6.50664508723126	6.42640421860129	6.76487071647465	6.47650298716476	6.36602471146731	6.81486982193938	7.24695972855362	6.12843528409779	5.68347348231403	6.81486982193938	6.89395757378115	7.51470333923274	7.19987139758711	7.06871013140255	6.38020258082601	7.42389012039687	7.1112209187462	6.87377063299068	6.87377063299068	6.65621996972737	6.01241568478088	6.01241568478088	6.6355316069587	6.6355316069587	6.6355316069587	6.6355316069587	6.6355316069587	6.6355316069587	6.6355316069587	6.6355316069587	6.68717974652727	5.54645121022886	5.29872814697844	5.88951359070213	6.20026208221233	5.66141199197163	5.88951359070213	5.77015659382721	5.54645121022886	5.77015659382721	5.77015659382721	5.66141199197163
hsa-miR-320b	6.48283447192003	6.62396536958466	6.66013375151774	6.74723660029093	6.26207460733624	6.62396536958466	6.18028113139349	6.48283447192003	6.32664994885945	6.2124384993496	6.24986902300031	6.26461193144632	6.74977392440101	6.01127331701093	5.94796085847226	6.74977392440101	7.37379943789206	6.92059125873153	6.45857678780147	6.60111157777202	6.10447701546167	6.96552169780133	6.80878435717731	6.92059125873153	6.31605953350843	6.26653680630078	5.86522930767256	6.10360882296695	6.63414056364568	6.63414056364568	6.78226983471988	6.78226983471988	6.78226983471988	6.63414056364568	6.63414056364568	6.78226983471988	6.87131599326037	5.57524963011302	5.42788777574438	5.74500118556116	6.2881603729486	5.57524963011302	5.95427546621305	5.83413472374468	5.74500118556116	5.74500118556116	5.6521993445339	5.57524963011302
hsa-miR-320c	6.36287031173698	5.87784522600066	6.44413385272223	6.46930620032059	6.01388207584184	6.36287031173698	5.98618977685338	6.22590541645331	6.15904175451486	6.54804846336992	5.87865725853527	6.0612658101307	6.41505846038268	5.84876983366111	5.92478962392416	6.51897307103037	6.0612658101307	5.88069938804964	6.22875957850228	6.12150110196271	6.16189591656384	6.36572447378596	6.47216036236957	6.88190544419223	6.20270593634408	6.01673623789082	5.73227051850138	6.22599863987042	6.11767109531914	6.00488531599078	6.00488531599078	5.91136525847917	5.91136525847917	6.11767109531914	6.11767109531914	6.51012713543089	6.38259146646366	5.19820816435521	5.36018883544175	5.88886334509463	6.06795808507242	5.52570498462159	5.88886334509463	5.52570498462159	5.52570498462159	5.52570498462159	5.52570498462159	5.19820816435521
hsa-miR-320d	4.59791489229526	2.75559702055366	4.51913745295972	4.45435158418238	3.42911694602292	4.33559235886017	3.15831811641144	4.51913745295972	4.13687843273075	3.73593155135703	3.57286096011827	3.4914320164132	4.89876446628959	3.30780988233762	3.30780988233762	4.96421587099103	3.4914320164132	3.14148044411027	4.31875468655901	2.7387593482525	3.31850982406976	4.88506312829958	5.18815737147041	5.12266453699218	3.71909387905586	3.49370821742682	3.75937507517644	4.3354811290074	4.24865598370327	3.96706061639996	4.53580067894339	4.28111367899902	3.5576951190513	3.81507818404129	4.28111367899902	3.81507818404129	3.67803716740429	0.421684493294469	4.11670594651762	4.19977577122686	3.83051698629431	4.16731807593111	4.06162674927936	4.16731807593111	3.76609375392446	3.94251226025247	4.11670594651762	4.06162674927936
hsa-miR-323-3p	-4.61049951219357	-2.0618392500175	-3.99409460162176	-4.13189542799819	-3.93146599608193	-2.17253229727812	-2.79762632901289	-3.4487845193152	-2.87828974724465	-2.92415064426436	-2.42749066193291	-2.28650740152789	-1.18005648421546	-2.75286994627821	-4.06133380875061	-3.61268322286007	-2.65568931111543	-1.70623320433403	-3.88038853512126	-4.8163167632087	-2.96180902963374	-3.51030554708806	-2.34228416295085	-3.68994199027099	-1.99793887297863	-2.45458910373742	-3.76411560198468	-3.05788704156935	-3.61661927095191	-4.08262526891568	-2.14417247731029	-3.54686046029472	-3.87851779055257	-1.49990613028922	-3.20530220416573	-3.85457561065938	-2.71134899735601	-3.83557936182085	-3.16062219594698	-4.19389816217	-4.15041593563664	-3.9070539256444	-0.770288485257792	-2.25899287397188	-2.01631548284587	-3.81874576600794	-3.27584300509063	-4.08699903628325
hsa-miR-323-5p	-3.14526228314575	-2.63020883654318	-2.13900770120601	-3.29219303178401	-2.99005388902534	-2.37082940749013	-2.7164395941414	-2.81557537876762	-2.74442774828283	-3.68297988937466	-2.24751857181975	-2.03222624402446	-2.61620817906019	-2.99564029551071	-4.87757487886363	-3.22420845357823	-3.21923352583691	-2.99229487041869	-3.88316075747576	-2.92174501888484	-3.2907847042096	-2.31462968111542	-2.11222322192496	-2.63364244815836	-2.63144054410974	-2.77599460883353	-3.68317936076432	-3.39032568104517	-3.43161862818334	-3.04187119739138	-2.56662018228525	-2.98270890266649	-2.6931085155161	-1.16806130213761	-2.39230939073446	-2.5305621266472	-2.26000672150976	-2.74480138763675	-2.77256716659849	-3.45294050727176	-2.61487515036722	-2.80571782552468	-1.80284402110671	-2.8425929306226	-3.2657843132915	-2.58699494170364	-3.11098031023614	-2.58699494170364
hsa-miR-324-3p	-0.214566196876167	-0.32083030532855	0.267552569521608	0.0434829893701816	-0.46596417389219	-0.604098502535648	0.0543520124788788	-0.638048606963987	-0.809487965806941	-1.03792659820217	-1.17607766334791	-0.277745746057081	-3.15899597045747	-0.835609057912339	-1.87586238429096	-3.00694927969139	-0.535228015433077	-1.03216433036401	-0.602444478797804	0.645875352530972	-0.0597038424298609	-0.410636728949047	-2.41829268766869	0.0663048029326688	-1.21492989394	0.149986537820876	-0.235804681457044	0.640438574284081	0.937897795968581	0.189655315775706	-0.0628553226630374	0.189655315775706	-1.68859012735933	-0.711761777219538	0.336442414338389	-3.23252214701644	-0.243105931761972	-2.11667812653511	-1.24570001236728	-0.383586756329668	-0.383586756329668	-1.14059399506553	-1.06020483864145	-0.86600583655616	-1.10293188805292	-0.676560355931699	-0.383586756329668	-1.37709256813184
hsa-miR-324-5p	1.42970306903291	1.56581812095804	1.72438198257076	1.72438198257076	1.85675532981501	1.09005843319448	1.97883513628401	1.56581812095804	1.06432436019394	0.962225827586666	1.23318580617753	1.98117748675629	1.85632911913403	1.23318580617753	0.241828484063456	1.6532400947094	1.0621566653052	-0.571771520571934	1.27908072787678	1.77743658420912	1.55782431422394	1.11539022023681	0.0183674677307741	1.74672818836148	1.01338311780548	1.52848072647579	2.19726683912583	1.06789947961986	-0.60216633926122	1.74072712463737	2.15424403376968	1.93936120831832	1.80030657495616	1.64816075984349	0.992900398143165	0.738269936878557	1.9361151506659	-0.973547735784246	1.14689936849386	1.08812163526514	0.293802622486035	1.30082466682422	0.885140016949503	0.413341745215082	0.801019257747307	0.885140016949503	1.25225010758693	0.801019257747307
hsa-miR-325	-3.58784201664255	-2.5209882811718	-2.99705606790251	-3.65754588150194	-6.35874905947653	-3.82430927730285	-3.05500726634536	-1.64210663700191	-5.11253803366062	-2.4173472433658	-3.87436782586955	-2.7149912492517	-2.70811058672756	-2.3493286771896	-3.02393958317903	-2.34117212740373	1.61066603406302	-1.49007603822713	-4.95222706835596	-3.60539140809058	-3.62461243169471	-2.11212814928757	3.18314730679041	-5.70523697900879	-3.63793114100421	-2.91103194758184	-1.10837408832686	-4.5141585478766	-4.45990260018436	-4.06661017483772	-4.30711186826895	-0.614185887074262	-4.84538744534551	-4.45990260018436	-1.35006444480447	-4.94942558684041	-3.36082435770666	-1.65013231328547	-4.26367298630972	-2.6905083726902	-5.52650201946732	-3.12634524156225	-3.90050094515913	-2.94917848221381	-4.88041344553095	-2.91751382683314	-4.10794286393247	-2.58549418325566
hsa-miR-326	0.766381212344259	1.30912417642097	0.891902662646448	0.923203064556715	-0.589204523520731	0.318368835439143	0.213531246670536	0.355705354377889	0.821693955590183	-0.426007028945915	0.596936373316558	0.45573508640541	1.66528799915656	1.22333362659817	0.803322572708861	0.45573508640541	0.901632366989194	0.554387460738547	0.827033178100723	1.17818599746102	0.057403759934151	0.251639186721052	2.65542253072497	0.183797764605547	0.478670287551515	0.827033178100723	0.480905240033106	-0.196185370779497	3.10916317087397	-0.322267578841397	1.00564465956788	-0.0732698238286027	-0.16817388070329	0.181416688271453	-0.125704310046626	-0.094100682366525	0.208737280145063	0.184878532251707	-0.431923506575938	-0.078610825100955	0.222362521982406	0.438696029175744	-0.163113246598364	-0.300317443497914	0.235481293759093	-0.19378565645882	-0.0969504547485378	-0.13218291698965
hsa-miR-328	-2.24828417433859	-2.49464417819553	-1.41268803761963	-1.78893108420926	-3.10796404239684	-0.776819160022349	-1.24716440647619	-1.50959348167019	-0.463334555352274	-2.02708230992721	-6.22399599150681	-6.27236907831125	-6.22399599150681	-2.5254597271425	-3.15539218944491	-0.753193852153855	-2.65466417229652	-3.98849841393623	-1.38139941297461	-2.42127673917135	-2.48841949626092	-2.69838839465951	-3.97368433169169	-0.383623741894793	-1.56169617088583	-1.56169617088583	0.459029783790033	-1.07609753480061	-3.29110610376604	-0.374280787359137	-3.35633739683363	-1.75038568210736	-2.18202406993023	0.459029783790033	-2.94969438361072	-3.49211357799295	-3.5741732510581	-1.45988731813735	-1.1990945444141	0.494054853440784	-2.26454390150134	-1.84914640212433	-2.17380970606985	-2.75184999400534	-1.88196064647879	-2.89032857662074	-2.47623520293279	-1.45988731813735
hsa-miR-329	-2.20835055672467	-3.77326058158469	-4.4218619685043	-4.59469121603771	-3.1387773167727	-3.41057492535253	-3.03166718307168	-3.44604686727183	-2.70931534631349	-2.9904562264006	-2.62181827035348	-1.93761171576514	-1.74887809224852	-4.62881811074963	-3.35586240824871	-3.34185386803417	-5.31743973858248	-2.52193798069326	-3.00346981054542	-3.52996336609648	-4.1110805136759	-3.77443099102042	-4.66896692825189	-4.64380453004847	-2.73860563566388	-4.41418439745277	-3.10942258794268	-3.32789008262868	-3.50950161022379	-3.9535895878988	-3.67039886500964	-3.09453776113445	-3.13724045333688	-2.99999473233105	-3.6082304096407	-2.90354348871449	-3.38737578425939	-3.5730246135891	-3.4501815946449	-3.53694470393994	-3.99231969710816	-1.18216236075802	-3.13281053736447	-4.09879996184602	-2.35957973273938	-3.96650113749014	-2.22979107481831	-4.09503762334829
hsa-miR-330-3p	-1.12792067351422	-4.21063356632885	-2.0551044166869	-2.719715008495	-3.99383376550803	-2.59188352592501	-2.52731538422632	-2.64406103097462	-5.88424049594207	-1.79859563962411	-1.3748666991272	0.287102852724822	1.33008653861404	-0.0539167542571952	0.711946595768649	-1.84067255720212	-1.529153191116	-2.23713576384668	-4.07899975723723	-2.19422315371962	-3.06002155188125	-5.31847040993632	-2.52861995670672	-5.23798088907292	-4.17819144060703	-3.29991896852984	-2.43067959825099	-4.18701871771335	-3.99949145686872	-2.00709518609129	-0.750382268736419	-0.750382268736419	-3.70389488474427	-2.66834010093769	-3.62358792671256	-5.42104477220814	-3.36342676076889	-3.97678953611741	-3.16359744923271	-2.54116690566663	-3.86456313948211	-2.22289457711418	-3.52344361293242	-4.5460925735644	-2.54116690566663	-1.84979821630511	-3.08412831869599	-1.19897620347155
hsa-miR-330-5p	-5.25633764204158	-1.72995541750111	-2.62900028216025	-3.30597574498759	-3.20664222686026	-5.56072613689501	-3.65895200686624	-4.69363516190661	-5.32238687235096	-2.59716761474206	-2.49972725813934	-1.12285196219423	-1.63478315702913	-2.38106309757375	-2.4379404942622	-3.26296704673975	-2.42505907427638	-2.99909528899457	-2.00265326129122	-1.91479226733157	-2.23976836319909	-1.98580977961383	1.08819502506659	-2.65876429320862	-2.98031105203585	-2.19382333514954	-3.93570446433611	-1.70538922487217	-1.72405283195675	-5.03887864397392	-4.6813030552409	-3.34830113938469	-3.9700836726874	-2.99467209866566	-4.73875331305022	-4.85349061081223	-4.09373706095854	-3.93434529980214	-3.9430442139667	-3.51328767574104	-2.40168443297166	-2.42746314341747	-3.75178183195118	-3.79014549818476	-4.54454048577262	-1.93774607915724	-4.64404100444687	-4.50993979415134
hsa-miR-331-3p	2.04382839678115	1.2662321498266	1.34458888328385	1.37323771960385	1.67987494516919	1.77465345132702	2.59783974991269	1.89749543022354	2.04382839678115	1.89749543022354	1.40901866278901	1.48499008150714	1.60796409906902	1.66225279100866	1.28177880907294	2.70928786880993	1.43903409203433	1.30434357975138	1.7155697783316	1.75654177398376	1.10103375239839	1.79764596969741	1.75654177398376	2.7087983456272	1.48450055832441	1.24812047248334	1.66566236638348	1.38559875688812	1.19417616010238	2.62991290675795	1.77790042006927	1.50224068889961	2.50589047229849	0.754040142991645	2.33952773421648	1.19771451651546	0.983240505344086	0.909756838010186	1.39660134500217	1.67207297512251	1.12230116879724	1.54267916309047	1.72495379312648	1.55119984069165	1.79430395061332	1.40617264623194	1.38513189423137	1.79430395061332
hsa-miR-331-5p	-1.84956184712578	-1.70668247597719	-1.78896515039489	-2.24920401164704	-1.30173044433727	-3.50598486867614	-0.432978394009619	-4.29425010574767	-4.78862257692581	2.45706366921361	-3.1388932947452	-5.99252831284331	-4.73458018316403	-2.71560663409959	-1.79923859820553	-5.05010354145933	-2.96992660117979	-2.98248932138374	-2.61149576913431	-2.21578735365086	-1.14209978477979	-1.21166886883204	-3.11411227405663	-0.884673207622746	-1.88151633547463	-1.29672500637986	-2.61226098509386	-2.26805070588887	-3.96590196216243	-1.1929264909658	-1.48423109668518	-2.87734098568096	-1.92511112159654	-2.97054936549487	2.11192538886055	-3.67975327595343	-1.36718373654815	-2.68135544920825	-3.7643565626648	-1.15561920201224	0.413461664714913	-1.94001335565633	-1.95238897240625	-3.86562125396935	-2.15145628416037	-0.885911122589296	-3.41800513609589	-1.09720424656134
hsa-miR-335	-0.532063264378398	-0.0386393021543602	-0.0216891190852678	0.16640463507236	-0.10552291412093	-0.223287671797034	0.0132969281192989	-0.282479300363462	-0.601479160309209	-0.0706314522828336	-0.00507573027974334	0.0824157842359062	-0.529918712990541	0.0456511026438999	-1.02328405853656	-1.11973486824263	-0.529918712990541	-0.0326278024412377	-0.513588802593637	-0.172576047759425	0.628994863311746	0.278711850870326	-1.53831670850579	-0.32149984248185	-0.290879553922892	0.668989548555387	-0.423998642858387	-0.754819928167892	-0.283101339183519	-0.0509634243247064	-0.134215101919443	0.0463683623913458	-0.125027127197514	-0.527230829816866	0.473236321218087	-0.212196199728347	-0.585860177889573	-0.429946209799218	0.090943594171363	-0.172675154602938	-0.484508330796692	0.681797275994934	0.0277449127874659	0.501485516064157	1.93322349836666	0.485894536515419	-0.256266947859081	0.329701877360995
hsa-miR-337-3p	-2.85830340496899	-3.09986824272761	-2.82940688784139	-2.48163043137547	-1.2184427326379	-2.48376751618475	-3.00417110065107	-2.99629630546847	-4.39814950846989	-1.82818336458152	-3.79672400983425	-2.99205393460371	-2.5372372598153	-3.30893991059691	-1.8976276733245	-4.73624168533559	-2.58544264994763	-2.871075203597	-4.54011211296728	-8.52857951868044	-2.05993937970131	-2.0986655888532	0.252892650507107	-1.12042073939673	-1.74459438658708	-2.98146010822332	-2.70033368402177	-4.40819636470425	-4.61176439443502	-1.77357338315781	0.569657666961279	-1.45077740215997	-4.17584402562302	-2.45875525231307	-2.6330780068159	-3.93833324645667	1.02356960845914	-2.57878361236417	-3.74218787329247	-3.41246997760475	-2.84421813569703	-2.32801452689703	-1.41280052226318	-4.03428245847257	-3.39881298402723	-3.89766587889173	-4.61613761449441	-3.51346033118052
hsa-miR-337-5p	-2.74183450253932	-3.56918409881724	-2.8153635961616	-1.87937287734777	-3.39841849993588	-1.8056285977883	-3.13035311175359	-3.34503015739746	-3.92125084720644	-4.37866285505069	-1.15431432522914	-2.05248955390797	-2.1031727407532	-1.74712401729415	-2.72132511417585	-3.12930159940205	-2.86972677867919	-1.73770840172783	-3.32143904465508	-6.48330395411048	-5.02065363921659	-2.33693343293202	-2.08449572584637	-2.05994849005767	-3.62045966836379	-3.02836422237626	-3.18040841437923	-3.17420072703847	-3.5575003393346	-1.65478949845769	-3.41216470531765	-3.48085957988333	-4.46079730302398	-3.863668055558	-2.17864977408338	-1.89954056325925	-4.42092977514505	-4.51423947706357	-3.2967119051931	-2.45427338577628	-2.77323714419798	-3.11629782150173	-3.08294066083572	-3.57348435628283	-3.72887380606012	-1.76010356782885	0.0122537295424725	-2.88255534115084
hsa-miR-338-3p	-5.23508633542655	-5.17815980228131	-2.87046974427964	-3.30339440579733	-3.6727288909877	-2.32217382091637	-2.46286055569479	-3.26016985336918	-3.07601976419858	-3.30770316999068	-3.67011074646862	-3.24162788497377	-2.44274681905005	-2.82789790090415	-2.11034382311911	-3.1496757595996	-1.49995179215021	-2.93058093406079	-2.76376154506241	-5.0260324335913	-2.14170926922175	-3.84553432363225	-3.14659048790106	-3.47185708338148	-3.71859099461647	-3.41850171921053	-4.4266532826046	-4.75448615816087	-3.41258027554891	-3.20411199557164	-3.90018600381186	-3.56840549270986	-3.83134824118885	-3.50349760321148	-3.82497916234979	-0.807810033345105	-4.20818512122463	-2.69005463134326	-3.29962089550272	-3.99225850069746	-4.16576270561419	-3.57020010909249	-3.30635497958663	-4.23369051941824	-3.47145355652396	-4.09232410066387	-3.4247696608992	-2.32110287672783
hsa-miR-338-5p	-2.54990444129891	-1.66351052679822	-1.33030329337109	-1.96429789949919	-7.82896704357742	-4.98318007635418	-3.55286720569208	-4.95514308620597	-2.54990444129891	-1.47322975854709	-4.57927237759543	-2.31348412111485	-2.40382448560706	-2.95598029651569	-2.37970228705045	-2.10705076193611	-1.56075153025358	-2.01834651081336	-1.82850312729979	-0.790945028256052	-0.866731601315188	-1.53462789173876	-2.44806095158622	-2.66714621427743	-2.53160237371542	-1.1621242724151	-3.17859049788961	-2.18913636448649	0.539373420744201	-4.08974700811105	-4.17392584615388	-4.19232961984988	-4.87109852632358	-3.57059312861676	-3.40148186574058	-4.17135238496572	-1.01344856654797	-1.84376237942406	-3.61496190100439	-3.91959459294445	-4.76112660305783	-3.96953801414166	-3.55588584177476	-1.79611209754825	-4.20238480018775	-2.48942746899289	-5.37214000667987	-2.53948177700448
hsa-miR-339-3p	1.01530761475496	-0.462030273593319	0.802424783759004	0.920009052166646	1.28019396757883	0.666878487791275	1.13906176611914	0.796850466088675	-0.182382472308897	0.751250921584911	0.658870967536862	0.807798796683851	-2.69728775372587	1.25756747562858	-0.553180675683142	0.555261453795011	-1.36876391306537	0.816585275045537	0.680495516904739	-0.148221963521501	1.20120666138677	1.03568872405702	-1.52538631345467	1.11847368915419	0.365731890362239	1.11847368915419	-1.74432426201425	1.28843663754115	0.36486701733559	1.57796953560383	1.03973153142329	0.100420416672929	1.35838643812893	0.745172274437714	2.12831413187967	0.100420416672929	1.04192970849882	1.8720507585186	-0.140213580278794	0.330002296956914	-1.35458352094785	1.19199360402211	0.177791907854811	-0.286426461584229	0.177791907854811	-0.814880398137303	-0.345497011598198	1.65534102678572
hsa-miR-339-5p	2.78160124799501	2.16566659705847	1.70465204983229	1.76313823555605	3.12594906258783	1.90313321485077	2.59518243796763	2.23176984113201	2.53197033236327	1.40572186064578	2.55036822396055	2.30443457026761	2.97316271650197	3.58866615806552	3.11662912659481	1.498116508922	1.61035188947019	1.11644508714421	2.18942476432114	1.94785167537546	2.82961208773199	2.3582273588176	-0.0923625285713228	3.10260882058526	1.94785167537546	2.3582273588176	1.70150958401326	1.86566218150621	0.16157824177042	3.03274582273959	2.56543887300736	3.03274582273959	2.84271160329122	3.17555755899149	2.88824367073759	0.981410157353493	2.83682640317263	3.1224355933466	2.00678908282665	2.54258796534734	1.11780110611878	2.64597571053656	2.42689803335637	2.3288134532492	2.91909398312196	2.04802148888813	1.39029945757916	2.78135621456415
hsa-miR-33a	-6.51652621278556	0.138345637090745	-4.30216868827202	-7.71575568789425	-3.54765329555322	-2.65525365398883	-3.02023707900029	-2.50966128947746	-3.1066260803427	-3.37350601401726	-2.52440140064731	-2.61119751852294	-1.61551335452238	-2.82692328364948	-2.73451264463432	-1.15997444616437	-2.40506107485094	-4.38502149138658	-2.79264799977172	-2.98637467019608	-3.30409555292047	-6.43485446101847	-3.10444698452463	-2.49540957161389	-3.1972053921652	-6.32366719684965	-4.89715595491421	-2.9560321630108	-0.365229356378528	-2.57704165993762	-1.8239375298234	-3.67320197237766	-3.32969476474006	-5.00994894515265	-4.89715595491421	-6.02461320387246	-3.25379236561172	-3.44633797254646	-4.05936102602909	-5.76165821134348	-3.79745722141108	-3.72863445143711	-4.54807148079823	-4.63793365841589	-2.67469696587524	-4.25427016385209	-0.80643407115251	-2.29467780858219
hsa-miR-33b	-3.01085572655546	-5.75710405200476	-3.16685227169752	-2.51272095015292	-3.22342830534879	-3.02523728959614	-3.59063025389268	-1.63723028365743	-2.76114581560272	-3.52677807326267	-3.17847097891692	-2.86841471202714	-2.7119824792518	-3.1443338681338	-4.52414202573253	-1.4046258030695	0.19370370226163	-3.78811750639615	-2.70427063214402	-3.66824188905616	-5.37219128969038	-3.25427086232458	-4.14092439461689	-2.8848020416812	-2.63121119225973	-3.48595289572159	-3.48051191629734	-3.75235748725513	-3.9237732104325	-4.53599967696945	-4.11068888910873	-4.82670659594937	-2.24505999407909	-0.527696543308942	-3.44559075042792	-1.61070034162056	-3.15749457899106	-4.3392410486629	-3.28490150203344	-2.66497100265512	-2.31071766383464	-3.58010903708902	-2.22904431394309	-3.04954144225149	-4.42023345648644	-3.36417112175455	-3.62594442462315	-3.84866922603216
hsa-miR-340	-0.58699759342514	-0.847455846589913	-0.336618829211635	-0.358421931664127	-0.528112314339481	-0.664870879186434	-0.492652957730156	-0.608807624035828	-1.05657564629176	-0.447467685105528	-0.522023243723626	-0.692232644194108	-2.38981079722725	-0.360847503346958	-0.56645656080017	-2.27395735683644	-2.73181479481916	-1.45951063272945	-0.852264612203802	-0.852264612203802	-0.213919007811991	-0.576940017623399	-4.27635490642072	-0.80486482391974	-0.770680412266825	-0.387185919626626	0.57586345486569	1.99579456009526	-1.36627764563579	-1.78592028005194	-1.3719714029988	0.243966383334367	-1.46038424080234	-1.58386901803291	-1.54627493659724	-0.513725375790875	-0.164983551881964	-1.33720198166812	-1.54146991827875	-0.553091930741954	-0.0832440314008683	-0.845331264022162	-0.782940538331747	-0.872620696627986	-1.0417201108093	-0.903661716047978	-0.158737851067667	-0.782940538331747
hsa-miR-342-3p	3.76039978000223	4.46723313545445	4.43949050756221	4.38120514044134	4.38120514044134	3.74692289401287	4.19641642467847	4.0130610910675	3.81497499094349	3.81497499094349	4.03981886863995	4.24680620243981	3.37705550158639	3.97960314953394	3.00651054454811	3.80964630274713	4.35126087844176	2.90602642808479	3.89086255086764	3.73628371796497	4.25442844541781	4.29390510018737	3.26967485846715	4.33689844000007	3.92955253604659	4.21191643122442	3.22924009246751	4.7259288775242	3.86239945447098	4.43620506024242	4.43620506024242	4.15786132136613	4.15786132136613	4.31550366575861	5.17320739603276	3.74975092027116	4.59790210540923	4.30817828812745	4.30817828812745	4.8579722442365	3.88620866702069	5.04518062391779	4.02983454925116	4.41801644110941	5.04518062391779	4.59790210540923	4.41801644110941	4.8579722442365
hsa-miR-342-5p	0.773263312460723	1.05007277729238	0.993025924635449	1.0624764485964	1.44360125088445	1.14480792136875	1.35828193044485	1.27432925867566	0.236154014114957	1.16040738693425	0.883635847377269	0.883635847377269	-2.19293150357792	0.593680377195115	-1.06179313861137	1.29705693766811	-1.07632833574141	-1.21497457774165	0.832204869347362	0.190752654096303	1.01962150896905	0.843967014220744	-1.97691129773501	1.20225929674552	-0.0287877733586965	0.16748308896706	-1.44547992034488	2.4548114369789	0.434927349704868	0.852190890713197	1.89925670990275	1.12563778845366	1.6309433870643	0.780208935144284	1.83884942649743	0.780208935144284	1.20804593542462	-2.52478063719655	1.93117985020971	1.93117985020971	2.03480858940471	2.43538218782845	1.45230509015859	2.03480858940471	1.10649475482448	1.87077256680439	1.52919639073712	1.93117985020971
hsa-miR-345	0.868529426526763	2.6629819788588	1.52062016420588	1.57601548082313	1.50708736406192	1.43654334629815	1.66834935747484	0.853176324478689	1.04305584586917	0.853176324478689	0.197556938376711	1.15865208574862	-2.10648822162634	0.947758715326828	-0.603271849831876	1.02980394286865	-0.717956848249666	-2.66934283541183	1.09055354904712	0.506111815645743	1.2423949936593	1.13949707933926	-1.59665971814823	0.403839172559781	1.15831817575156	1.16585640690476	1.51139475373499	0.0574784321973807	1.32675905413239	2.52840056604242	2.32454065789755	3.17654842262621	0.129201438291443	2.43516205859143	1.01946642532817	-0.532568132763996	1.1414311574281	2.47158539524413	-0.935633999221394	0.460149976765148	-0.854655704585511	0.635280738595526	0.783917628074375	-0.854655704585511	1.08491178946566	0.635280738595526	-0.632323580092404	1.1414311574281
hsa-miR-346	-4.13040855645135	-4.01830495709405	-2.16126891806343	-2.27465887187298	-2.87749352202536	-2.86640146502917	-2.79660601948489	-2.94979485953884	-2.9444176796674	-3.79023222383277	-3.95447293973645	-3.18832100678375	-3.3317002870949	-4.83561827939404	-9.32797409331435	-2.17400295342024	-0.757819444432586	-3.54318671631046	-2.74718116127559	-3.70865297232582	-3.81802387865106	-2.54961396752039	-1.74977146849159	-3.08969767943718	-4.43473490165537	-2.79144719533921	-3.9235030977987	-2.94580228169625	-2.98287367373556	-3.53652881688345	-2.27804780225701	-1.15888401261326	-3.3767071142848	-3.80350237359588	-3.7528248035939	-2.87015260687419	-4.28397199554923	2.13001111881395	-2.56509169753304	-3.71237565979998	-3.67155931466308	-3.23641255373176	-3.45865833837757	-3.75097492884308	-2.47748886681384	-2.03435561069235	-3.45600544331875	-3.71393720494538
hsa-miR-34a	-2.92163876918915	-3.66613973834736	-2.33772137391597	-2.62969148340724	-3.61122582501923	-3.27283790663408	-4.10448366498354	-2.96152458870061	-6.43285148072558	-4.11904236145684	-1.24135379218369	-1.2997518190391	-0.968903968439883	-4.22776417740232	-0.470404130307722	-2.10234979325295	-2.98709345160233	-2.60639851370446	-1.55256001777267	-2.43755044788772	-1.25695739584476	-2.50034540475174	-3.49489906410872	-3.57986113166681	-2.321260124609	-1.52977516415009	-0.231042366146408	-2.44545644495482	-4.05441658921115	-4.3682062922286	-2.98051264993828	-4.16944245015306	-3.87674069701059	-4.79454972584826	-4.38873834547863	-4.91845307591522	-3.72396676741815	-4.5599868753818	-4.69840247338657	-4.4299264568825	-2.60813927453764	-3.88762078195951	-3.77695780964532	-4.15680428021473	-3.95578212394319	-3.30764506248811	-2.67811938454874	-3.16627545567393
hsa-miR-34b	2.08105537812752	1.39269182383931	1.14265070225297	1.03568952024625	1.64862141871594	2.27816660267917	1.89746785580847	2.04994067186632	2.30949880416006	1.51251662933323	0.748787703494222	0.943829326941057	1.72307577545713	0.748787703494222	1.05079050894778	2.28713773822796	1.80560766250329	1.13487819246299	2.10527936223368	1.32829303491682	-0.0059580846866234	0.796723835094014	1.98185367600021	2.17896490055186	1.54941971658862	0.606603473409413	1.81057798465775	1.8036173103127	1.44283847486218	1.86002353598086	1.34754511170474	2.35900890239048	1.9170657483447	2.05146449865574	1.50724440606812	1.9505440328222	1.46787495774402	1.78773122236295	1.50198515915418	2.64032588136237	2.93376407259526	1.29646647231859	2.22834790958031	1.8626469371836	2.21522257894534	1.8182958324342	1.12449077229461	1.68124483825668
hsa-miR-34c-3p	-2.12994645289077	-1.79528634177412	-1.94984679661372	-2.13411033951718	-3.97283793904718	-3.92739161819431	-2.9093047845916	-2.81984913160589	-4.04845847247544	-2.7559539543082	-1.39510627405969	-1.19987422935214	-0.829363861750849	-1.55373018150636	1.7795745859279	-2.2626933573262	-1.79961147776342	-5.31947434619087	-3.95159153078417	-0.562962035936951	-3.82021594658612	-3.7132943950446	-2.36889494209422	-3.37203869950555	-3.39193275207088	-4.48411695067991	-3.29313958252567	-3.11045357162339	-0.311474792520037	-3.32366130489228	-2.67345697153403	-2.85706282440482	-1.9593189842143	-3.53857677409812	-3.15131276637852	-4.01557773138819	-3.36288218383081	-3.7517627020969	-2.9330104384977	-3.7324519225857	-0.070323961113488	-3.23691661334521	-3.07389211913001	-3.59755891060813	-3.23282664690228	-0.96733597469662	-4.8158566319752	-2.39547705042228
hsa-miR-34c-5p	-3.62965216131496	-8.06803427326588	-6.03887663312561	-3.85058035363182	-3.21826707593025	-2.50423818550581	-2.73233879907787	-2.05125194854801	-2.81492696394575	-8.33568221411918	-3.541369260536	-2.76403057636038	-2.4863231634434	-3.541369260536	-2.75757682276616	-0.659738756953865	-2.9621915533184	-2.03235221436465	-2.40912329677769	-4.52708403744953	-5.20877349044991	-3.16968859196132	-3.38865183481509	-6.12746320128251	-2.47635501952296	-3.88715939646315	-5.63960257153314	-2.66295104664506	-2.47609377136138	-4.50843493529315	-4.91009163246855	-4.69384273259493	-4.89384737346464	-3.82730120559548	-5.2188711817378	-3.71605459822395	1.44552522806688	-4.90404716522553	-5.62434530342759	-5.08633762756874	-4.68706726433969	-5.19291348684211	-4.36279820957324	-3.95880642625779	-4.72703062038599	-5.3394755909292	-3.72775799486325	-5.06100422462816
hsa-miR-361-3p	-0.425717749203637	-1.50666792211242	-0.701231459033304	-0.898227964059833	-0.157274143998736	-0.300119241391853	-0.300119241391853	-0.157274143998736	-0.308758188737686	-1.30407216920385	-0.574373383402173	-0.544239227510544	-0.892621977321953	-0.637796097685583	-2.65720804956945	-0.858790373221678	-2.44048858902009	0.385677463451733	-0.471022516502387	-0.751894028945849	-0.494158707500974	-0.663147452751602	-3.65065986109299	-0.367834269953875	-0.481753098425381	-0.572040124765869	-1.02824083319868	1.38620693962534	-0.350148257698995	-1.04553557268408	-1.113841036635	-0.582571247595509	-1.45362578371058	-1.01554242350759	-0.0557668010459157	-1.01163193735214	1.30539492425738	-1.01190147817847	-0.488013338861481	-1.23695974367835	0.652590257347447	-0.948861998218604	-0.690646283491722	-1.3350523093606	-0.773890923099734	-0.611251787573083	-1.620169725703	-0.760848119821746
hsa-miR-361-5p	2.1271845486395	2.18813338520018	2.43352113158834	2.38818743819884	2.45415205827409	2.15484050840725	2.1271845486395	2.18813338520018	2.10280259590659	1.62913684276569	2.52623817969807	2.2446538622581	2.04404567642797	2.17447924326872	0.342778241657906	-1.33481893139403	2.31041035889191	2.67918556354593	2.11532485158196	2.35675715246726	2.24455619123496	2.49875657819063	-0.396876406683921	1.95723958513359	2.22528083803959	2.30750028721438	1.98471911753147	1.98471911753147	2.44216369746394	2.44216369746394	1.98471911753147	1.71794948617561	2.44216369746394	2.28790742502456	2.13951163836362	2.28790742502456	2.51556996941548	-1.8613595311092	2.05812538948301	2.73369318639398	2.05812538948301	2.3613136969761	2.3613136969761	2.3613136969761	2.90628708217872	2.51556996941548	2.3613136969761	2.51556996941548
hsa-miR-362-3p	-1.52681102993652	-2.65363750759059	-1.55282415579579	-1.12545548471292	-1.05240514415782	-3.26458558493732	-0.593738176825915	-6.25767545716324	-3.63229707459294	-0.969001408174838	-0.46706763137033	-7.18365693795891	-2.23148065099522	-0.677348196397124	-2.22229227047999	-4.42916431279968	-2.55632351431237	-3.48317229813304	-1.9415359499979	-3.3911974237308	-0.128616469508702	-1.37725558983158	-3.4088690534678	-1.26397034918993	-1.50376130504431	-0.146196415944615	-2.44059360463192	-1.28814555223242	-1.53815828809361	-1.30262892629187	-1.89415229400305	-4.13286034362299	-2.18440991000703	-4.90602142181878	-4.64427927436911	0.0738161736349991	-3.0032157957776	-4.4743325984429	-3.43583591462367	-1.66264819265198	-2.47624083416087	-3.66421307389055	-2.4664280107402	-0.397001868552401	-5.00820191610824	1.09756662167281	0.0785773648773671	-3.53314258859744
hsa-miR-362-5p	0.686195890185302	-1.507293896568	0.896314430907113	0.92505154060736	0.883834946474335	0.360490962130311	0.736761385056331	0.111805329214718	0.165582107000102	0.657616750783411	1.62120361761356	1.17773851674179	0.63315218180356	1.32390421136546	-0.173240872076878	-0.0578264475414536	0.176062815348929	-0.0176381853885349	0.428274130932658	-0.052440970586333	1.23927500819566	0.961674190898961	-0.0891567012019127	0.638537658758681	0.147296810293116	1.37326303292528	1.00188694383289	-0.478310413762534	-1.08956123488403	1.35135415721253	1.65229123106177	1.56164418446085	0.282749860625193	1.56164418446085	0.189695041659984	-1.49115975495764	-0.50130906849492	-1.26863082498342	0.0199062037689594	1.03149770309869	0.978888289100506	0.535487603441896	-0.0285718535394262	0.259751205892808	0.787298402399462	0.751094513642162	0.449144646655563	0.865151582305933
hsa-miR-363	1.51998284912541	2.8760604673898	2.53146029894435	2.72916379262669	2.34899023310465	2.00858253062496	1.91490039375696	1.42933001746786	1.51998284912541	2.53146029894435	2.74040713586098	2.27912692137489	2.01982587385925	2.14430044589662	2.42528069013452	1.2658303602463	2.01982587385925	2.21057108622322	2.29167774118728	2.67185130070932	1.54604004348541	1.54604004348541	2.07574461074496	2.35672485498286	2.35672485498286	2.81874797547243	1.50946685516862	2.01566095110058	1.51973095483715	1.59733020374636	2.0299446525572	1.58877832101152	1.66255449514346	1.84975140255224	2.10376420723333	3.41983724144164	3.62736489792213	3.23046643988282	2.47118597680069	2.07734518984603	3.55579521601531	2.72800011298711	2.30479825634476	3.270993070093	2.55480263301429	2.65680048026787	3.47063132039214	2.49423254818436
hsa-miR-365	-2.21486611642151	-3.19167348894405	-1.88267798154103	-1.77740973367781	-1.83939786276615	-4.01633807144013	-1.1412297728257	-4.75362569944007	-2.22410050874637	-1.91783795313324	-4.01018115111329	-7.44285234860354	-6.17636884206945	-2.54757535971797	-3.23936576664049	-5.06303098950566	-3.32635815643863	1.8458203409905	-1.1121795844818	-2.96302925186683	0.000358213510342376	-1.22229048930694	-2.99707781599298	-0.150110633746211	-1.51021933787796	-0.150110633746211	-3.48526142083818	-2.26856552932259	-0.862279224230499	-0.777252529767034	-3.99265485721128	-1.1982571454473	-2.88000728569492	-2.77642622313405	-3.32773619498556	-3.16185612294892	-4.8532547118297	-0.632132005061192	-2.96508496100782	-2.77627444257388	-3.58945983690103	-1.34518951089006	-1.14672120598489	-2.57974879586694	-0.797858306922673	-3.34639478296175	-4.60257959174448	-1.37462389764287
hsa-miR-367	-2.12878884741592	-6.60230474919836	-3.35426419738715	-3.83411333507777	-2.47562254904316	-2.78590568977608	-2.47767153156785	-2.51197568378111	-3.00770705681343	-2.96818586195464	-2.76124668274843	-2.28581972225119	-3.30893204086314	-3.14965253760685	-3.42583339367352	-1.88165207864274	-0.0979040857586861	-3.1313841176038	-2.61377237799939	-3.48788076363469	-3.38329864480102	-2.37977339748864	-2.68943182675443	-2.60627559944779	-2.76114572545495	-2.57393385407257	-3.38462860172927	-3.9504904752612	-3.08182187071608	-4.43115301125778	-2.82639242373497	-2.12960548388102	-3.01204895452616	-0.886507535510463	-4.90342993266753	-2.91883685081881	-2.4373873028228	-2.34464954246071	-3.03718516998172	-2.05785444480426	-4.1145087656455	-4.0343994473563	-2.46822689299088	-3.90982516772043	-4.21937581665906	-4.36015106294944	-2.53368627463733	-2.4373873028228
hsa-miR-369-3p	-3.18467085871842	-2.40431373280401	-2.80660957157703	-2.78448733531952	-3.76323598635679	-1.71762551529952	-2.741468192019	-2.81081017892801	-3.02186700776721	-4.84408160481615	-3.05415708804537	-1.75402916303891	-2.05070994518538	-1.70810770400107	-2.86309632035867	-2.78769809420717	0.301050032637051	-1.84040037196253	-2.29545828807267	-2.19538439543761	-2.84908969361109	-2.49235806727472	-1.36121202570832	-4.0185331871589	-3.8192800221079	-2.74672427053476	-3.02064651562511	-2.57547428217606	-2.86771609879196	-3.27325037540513	-2.31403801956467	-3.69275318391379	-2.47493406485408	-3.6211458391309	-2.65831575218503	-3.58335812299993	-3.05626227178242	0.154902562541466	-2.74325012875725	-2.55449948947177	-1.82465021977828	-4.37758463008133	-2.73862452699496	-2.92340595676338	-3.15970997013933	-3.5701119282189	-3.50810824715551	-3.48079138988341
hsa-miR-369-5p	-1.46921250879687	-3.09782411591272	-3.2766885017021	-3.14025412645164	-2.06421774621683	-1.63103512557581	-2.01841955767002	-1.37504827012156	-1.54644683063043	-3.49930487326287	-0.474523514562955	-0.541971071356083	0.0262274220504435	-1.31957068676859	-2.55170402748907	-1.62395711661478	-4.71874304923314	-3.19023471179941	-2.15375000724648	-3.27222181066283	-3.98013771518469	-4.36561856411436	-3.91724834288797	-2.36926149197469	-2.49251353407665	-4.08570798815868	-0.932159525423306	-2.66680885979788	-3.28986593716601	-2.20684035860811	-3.80946445303451	-1.80907795744527	-2.51364376521292	-3.69975905196369	0.0918742297171833	-2.89646858875102	-3.66243464842603	-3.58461341207092	-2.47077986614498	-2.0667636985883	-2.88687872136603	-0.947132863881982	-2.16293339549423	-2.68838923260618	-2.04516932893781	-0.716518156977761	-1.96750463877487	-2.51316047613534
hsa-miR-370	-0.327990386122632	-3.84503283412998	-2.92530933916971	-3.07738203946182	-0.970227070294003	-0.392564741322338	-0.528179498228374	-0.217441714556287	0.151684096717782	-1.66562630075143	-0.132840875209971	0.0881347299303117	0.429418373071183	-0.172356076149849	-2.16930749131152	-0.14140929117832	-4.91479546856254	-2.50824657318577	-0.586022438623408	-5.60377256002493	-3.36118002288394	-2.36048270615226	-3.01488791364989	-0.827871170570945	-0.674644060177668	-3.28932150464559	1.33928868812856	-1.22550002256273	-1.42271029735856	-1.03823979178368	-2.14503788953976	0.458160986576181	-3.36128602438788	-3.92915835230034	-1.5687322789822	-2.17085904735252	-2.34884184646567	-1.36697324655073	-0.936147070844663	0.132888027908428	-1.95627158926509	-2.91234786883475	1.81958479525332	-1.74718743134198	-1.60668413623019	-1.37855741372552	-3.81862620119409	-0.603500176911884
hsa-miR-371-3p	-2.73099757496433	-3.41229806716425	-3.26629055179294	-4.06040899936243	-2.79212532592431	-2.74343807272202	-2.67132998914392	-3.13776315559909	-2.53112494383318	-2.97585478223151	-3.00255787582288	-3.61586135686982	-2.24803758410788	-3.14027765425823	-2.97689321896714	-3.16839897992834	-1.53496303150588	-5.70050638194897	-3.29506546609398	-3.93624453256248	-3.58114507571603	-2.65400797668659	-3.30178068850361	-2.80708695357631	-3.11150978220792	-3.70184343991376	-3.25292826522007	-3.57454801697376	-3.03164784492313	-2.06115512690489	-2.88481519901056	-2.67247787628502	-3.35860234758752	-2.29888815659325	-3.50495150786542	-3.68058621579314	-3.39010487998586	-3.0173128422578	-3.61177171901185	-2.8623618208041	-2.87409420524208	-2.63092022882603	-3.38336832117978	-1.27149532667974	-2.68584218625345	-3.45832072791755	-3.42723181582826	-3.20565580369253
hsa-miR-371-5p	-1.74740300320565	-4.07569917098014	-3.73629391242036	-4.04350812216611	-3.3511237573053	-2.23704442205813	-2.19733635816486	-2.68190138756886	-2.45189314719328	-3.86778316615675	-0.855781684287881	-1.09476099172076	-0.952611808886688	-2.70818249627496	-1.87255977840458	-1.91550322771522	-2.92697858671292	-3.06932849045425	-1.96859459258465	-2.6962129198972	-3.21164966877552	1.99152421587462	-1.06368212141915	-1.78814489620872	-3.12013110582321	-2.36870826009117	-3.47522542755104	-4.08229816207467	-4.24319714568179	-3.43408131813917	-2.67735471422609	-1.87461278267121	-3.71284578874705	-0.428548543535811	-2.44343264893438	-2.95366624189152	-4.64629937055666	-3.35824555649315	-3.55944857794498	-4.2279973824404	-4.13440606361902	-2.31627348769329	-1.44114838158467	-3.07080973551463	-2.06159210045242	-2.94117984171484	-1.28399453648705	-2.66893846182401
hsa-miR-372	-2.42269047278358	-3.02687994834764	-3.81593685564969	-1.70300467157011	-3.18971259714274	-1.8215749897375	-2.55855595382598	-2.76528504249888	-3.24170168183635	-2.96805978871826	-2.40291081956386	-1.99364795321983	-1.32323948334767	-2.83087425587297	-1.86297167455363	-3.25133674503153	-8.69208947544592	-8.82919932586872	-3.33139870107825	-3.62132144715942	-3.15033553138424	-3.80592902776388	-2.0648418007679	-2.80796688674352	-3.12707932622747	-2.77740569216079	-4.04919065515896	-2.75943780672292	-2.571867159105	-2.9597884598859	-0.78762236936289	-3.99256859163044	-2.99411522283173	-2.45826784747826	-4.6292671400924	-2.36456219123632	-4.70263460902361	-1.94775304540915	-2.01031864138661	-1.98282503205494	-2.24032554637805	-2.57545712555297	-2.88363119173271	-3.5955764211548	-2.26837848841994	-4.39943611435334	-3.34301230845405	-3.7886096082857
hsa-miR-373	-4.0056808749785	-2.45555557386434	-2.66936324940375	-4.02057409124244	-3.11473180100101	-3.81710764284784	-3.82180241092935	-4.51918704118899	-2.44104726419574	-3.5241944952811	-2.53232792000342	-1.35134167710024	-3.23025936495472	-2.79165983024081	-1.5738589733103	-2.64260295216634	-4.70890078538333	-2.23978296846068	-1.86917369864368	-1.39208181571506	-2.6173517135239	-3.1860356490578	-1.26236470776402	-2.89196850617136	-2.17946031476373	-1.35047207771378	-2.57354178839566	-4.1156764297761	-3.05968525458266	-3.98632398049166	-3.92363009427764	-2.58006820019225	-3.58092593068171	-3.98925258409762	-2.96643973758908	-2.69018472830009	-3.46128509365028	-4.06489966999276	-2.77391346519054	-4.14699500387902	-0.827504719340861	-3.09472726062339	-3.81796618977407	-3.22187828280412	-3.05413078513521	-3.787501355539	-2.97904155646368	-2.00536501894117
hsa-miR-374a	1.05055103317124	1.90235295746562	1.97718299952224	1.73361133574978	2.30104624568928	1.51449618034752	2.07660897091804	1.05055103317124	0.713227282878752	2.67009429148777	2.25881299675587	2.46934894055784	0.605120387884251	2.05169231249715	1.35792357302385	0.543197693379676	1.51910375934881	2.60731738678923	0.699170546531056	2.33206272288439	2.78172693426739	2.23826934099074	0.332686810783017	1.59072242791713	1.04569432175692	2.84126263575999	1.73885975253325	1.86821292774993	1.14976075459078	1.27137556527273	1.54700853182781	2.39495352694067	1.32442343041099	1.25320856534305	2.13599267082616	4.53473489522979	2.72193486644758	1.66554242795041	3.47077375866243	2.56444622073546	3.43812909701683	3.16472935153627	3.43812909701683	4.09094213412825	3.47077375866243	3.05627182179425	3.87681338163257	2.58544724746872
hsa-miR-374b	-0.267997116361615	-0.047387545917708	-0.0161942862495686	-0.152647820594089	0.272095796040879	-0.225653565309333	0.0775642618907345	-0.297852771836388	-0.555406703687057	-0.196231717883032	0.109853367227335	0.130711787046987	-0.538162610558677	0.0245466429188463	-0.617996834540015	-0.416814940722198	-1.15922918156299	-0.274085400453996	-0.306959201006682	-2.28437171076376	0.333106649306263	0.0982811603406457	-1.17620055418476	-0.0301448049467097	-0.194804109374609	0.247781938202692	-0.0730203112100871	-0.0969257342904648	-0.62746567192005	-0.172528360563717	-0.848928539095915	-0.567611789731702	-0.59109471401207	-0.212916800558149	-0.303785295519772	1.71337481418651	-0.430420761786108	-0.260184174087807	0.107745241405351	-0.242341138275981	-1.11707005646948	0.12487083290469	0.0114452568305307	-0.794751965665136	-0.633743827410358	0.251452874619214	-0.439244399544075	-0.0887187612338932
hsa-miR-375	-3.23391795439926	-0.100347746847657	-1.25468112445402	-1.24221582277284	-1.28254130857407	-0.961824353859515	-1.51531232994874	-1.66732832564525	-1.818098615016	-1.01991200172277	-3.99144766139905	-6.14216822975193	-4.6159068282607	-2.56320768531531	-3.83333128619928	-10.2495986376093	-3.1748040430328	-1.69808274067878	-2.35349673834878	-0.12916849928425	-2.10813913954485	-2.12077675848386	-7.53438343215534	-1.79395143965861	-1.40200793633702	-2.09454070899937	-1.87173290636692	0.713346232451622	-0.188877457511276	-0.354227918958074	-1.57055333269358	0.0567951784113769	-1.79738407961898	0.0961891103751946	0.049952786337996	-3.25004240538531	-1.48980141197329	-0.290755641965183	-1.9797932223352	1.35694371752171	-0.412456405418992	-1.0931913391813	0.645759937192388	0.0108544170714051	-1.78965109913061	-1.9797932223352	-2.18040844406202	-1.42185706420603
hsa-miR-376a	-2.27267637711597	-2.1747317450215	-2.68056359925822	-2.66504135812802	-2.97602853414134	-2.7260861722849	-2.03254007565975	-2.81195985783251	-2.56889291800713	-3.14985417061501	-2.72528375473937	-1.74457654987693	-2.10197287612243	-2.54869154522545	-2.87791508219217	-2.03923544496288	-0.403028405908417	-2.07227365532084	-2.66243887177024	-3.10785357096393	-3.41787374862375	-3.41094336034865	-2.0937521407572	-2.17513925845021	-2.94789003825473	-3.07335299323791	-2.09738920377746	-2.99567010223177	-2.30102354023252	-2.79017856978725	-2.04426668810028	-1.9853100902288	-2.94671591591669	-2.92585650633903	-2.48644511941796	-3.37068978057406	-3.44114866709574	-2.93214226500014	-1.52776361757399	-2.61772451017929	-3.73761329709375	-2.68091358073875	-2.60037127347652	-2.63995263964927	-2.11083927852967	-2.67767680983257	-2.85150028887769	-1.48880000097052
hsa-miR-376b	-2.48213212949241	-1.4942306341243	-3.02114878012086	-3.27110059557785	-2.43766462209036	-2.73156290101441	-3.14002748366118	-2.40165836074631	-1.98025071953564	-2.78656846209418	-4.28214372625396	-3.60277890474158	-3.23250881824423	-3.11898410612692	-3.74441110277973	-1.09874084111743	-4.00489790927637	-4.16264715472414	-3.81195681550569	-3.70941999813092	-4.0951631562752	-2.32802791955629	-2.55499213088768	-2.97252636186081	-2.55499213088768	-3.23965492704796	-2.97263108914555	-3.73777440206933	-2.47992396177656	-2.57207045534959	-1.97441635632704	-3.10546673648124	-1.40893208258351	-1.88424634422304	-1.40318496409797	-3.07214526193048	-2.14208217483165	-3.73981244305321	-2.67756056662821	-2.46547357632079	-1.8390256775341	-1.71705905189664	-3.28558173467102	-2.60520627943327	-1.66188192089015	-2.6150666022302	-2.95945510196224	-3.03793485532972
hsa-miR-376c	-2.6972216143287	-2.71567875453102	-2.29582087044012	-2.22911936501726	-3.13939067646409	-2.16134934872119	-2.28403919041372	-2.63642594523363	-2.11181354653246	-3.50637447559512	-3.47062044190012	-3.58166334032325	-2.98866591518972	-2.60337579020847	-6.34752251446734	-2.95713677416923	-4.85855572157968	-1.30709132586591	-3.50573345986983	-2.86953613682431	-3.1656931893851	-1.88128234324811	0.214697103287787	-2.23256834815949	-2.31316226082628	-2.09473368439299	-1.7497603985698	-2.58879449374538	-1.77403151989132	-3.27226694630544	-2.58556740580524	-3.03060080973493	-3.54020403410168	-3.96292273877355	-1.31862846517572	-2.36973178434146	-3.74119325118752	-2.66760138217045	-2.0000635532409	-2.74029811496762	-3.52275842085021	-3.81677726307244	-2.15467000413391	-0.474057632020174	-2.79468024677843	-2.02793884071296	-3.86119904934083	-2.50329634816712
hsa-miR-377	-4.8325756115073	-1.18052689971318	-2.27403660937529	-2.40603289965288	-6.50184843486343	-4.52377905723421	-3.99298972898627	-3.06077755757573	-2.65334037940572	-2.32714685682123	-3.18645316641627	-3.6876325724084	-3.69227040643807	-3.58860140043928	-4.09377898241633	-1.63261045702403	0.119732422913946	-8.10907000618219	-3.24269420607958	-0.902317089540464	-1.6831804151855	-1.09576318723089	-2.82319634241111	-1.3075372951754	-1.31301772615076	-1.31301772615076	-3.94691327863621	-3.3947440355544	1.44124387841557	-3.75771819091931	-2.3018894238628	-3.95265102976973	-5.15289144932475	-5.01382661325502	-5.99091372362288	-2.941950074629	-1.98663199096476	-4.08742612552734	-1.53681295353562	-2.96458367103163	-4.48938322070686	-3.66042971882288	-3.76800808740042	-5.40056042658987	-3.74038957860037	-3.60137469668691	-4.25263121807444	-4.68943691872188
hsa-miR-378	2.99153545892752	2.86441597596212	2.54051795176556	2.74971164982531	3.37705960012515	2.9240828398486	3.15314847388134	3.06545644003238	2.60984870912232	2.81962212908616	3.67059857642157	3.46488169532104	2.96193361462795	3.41491037490451	4.07371264466708	2.16496653182441	2.98316708425173	1.22296476138131	2.57756422678838	3.01324704180032	3.21692095721558	2.93934818885104	1.81460945937199	3.21692095721558	2.49012913210306	3.0979821935718	2.58323121431233	2.51890977055209	2.98029881031938	3.60821267830204	3.32617234326029	3.71625356985981	3.32617234326029	3.51889007739156	2.98029881031938	1.25325773611169	2.38683864505154	2.04825209911337	2.25600772329211	2.99740947572028	1.72991249872709	2.38683864505154	2.68690737603991	2.38683864505154	3.68246130528403	3.21558073668897	2.99740947572028	2.62925065323142
hsa-miR-379	-2.97336243317826	-3.26002663238959	-4.04338792550877	-3.41216871602233	-5.39353212581843	-4.02651970324204	-3.0310723734264	-3.33724382804522	-2.84369754091443	-2.22183233787471	-3.26855995706213	-5.59500930685555	-3.0345115881775	-4.37257272335498	-2.66233746246758	-1.64779724065229	-0.791959313427099	-1.56114263324587	-2.98651260110579	-1.61805134297439	-3.38409969944706	-1.84839134987167	-2.07857906129022	-2.48696184965395	-1.83184096948815	-3.36163123061795	-3.87301669793867	-3.52217358841846	-3.32994645157886	-3.51920947649752	-4.00175213567325	-2.0612334187947	-3.83341598081579	-3.80612606924141	-2.16757463401954	-3.50678713707248	-4.09818686821151	-5.17408597795048	-3.22520202686441	-3.89916109831837	-2.36066744858646	-1.95546477839527	-3.22520202686441	-4.16840774562302	-1.77071708590417	-2.78259729824921	-1.42518552332823	-3.99413127521981
hsa-miR-380	-3.18889649308018	-5.29018391137708	-2.45956938965687	-3.14857642164263	-2.94924744855935	-3.00299446702028	-3.16903845965194	-2.79473292729996	1.30700165724559	-3.06414677725239	-3.69212687416625	-3.55229713818139	-3.16869831202658	-3.02618208524814	-4.04224877264559	-1.97038020916052	-6.75966643748627	-2.76202843183724	-2.70256662098605	-5.43060363848993	-3.37330979543012	-5.58203315600557	-4.08489641258544	-3.13935343802486	-2.97437637998329	-4.29205191907929	-2.72165671774104	-2.23622838974727	-3.33100925068053	-4.88906136415258	-1.44840688081809	-1.24042917410585	-4.45914736951107	-3.77333100623385	-2.9531579955126	-2.11269009217272	-1.26657919947287	-3.57837887885895	-5.5010171010799	-3.49400538557659	-2.48181349595161	-3.93245248730707	-3.35290710414423	-1.94124835268606	-4.19671322609163	-1.26657919947287	-3.23708695399284	-1.36947384963065
hsa-miR-381	-0.644029951183207	-1.9591796380672	-1.10961379622118	-1.28442637420072	-0.994670748097379	-1.55435923516302	-0.732324640449008	-1.42781811694707	-0.34082277566042	-1.38780855827331	-4.59763058034533	-6.28468119751686	-5.83170851525558	-4.46244670787859	-3.61013765531122	-1.77130145351919	-3.42621430381097	-4.54069272610667	-0.730451458398167	-1.8162652952511	-0.898364915720419	-1.63857300593021	-0.120729354226651	-0.87640588138551	-0.261076234516053	-1.00180189240751	-1.73575385027763	-0.735495931803635	-1.6808114808194	-1.35732193775292	-1.268488256539	-0.872099012792733	-1.39308628198648	-0.729766066996613	-0.610612915046291	-1.14320247208945	-1.14168968205382	-0.438778704593597	-1.95183799562583	0.04900075637682	-2.38321471006138	-1.99733334748317	-2.29735635314175	2.00440661179821	-1.18556607800729	-0.699276031436251	-1.46472301373494	-2.28177207208929
hsa-miR-382	-1.50183112304149	-0.688229150343814	-1.52619433851806	-1.53854907472575	-1.44178715534262	-1.96320937021872	-1.6640733160577	-1.30267362795861	-0.781806893364319	-1.861416874251	-3.83535676366148	-4.92858898363469	-6.82485116757779	-2.24289963746742	-1.28994165197035	-5.58384135901549	-2.85235434979024	-3.43971052292328	-1.55211824004924	1.11011928474559	-1.88235401471379	-2.43655204854	-5.97872471497669	-1.03815770432225	-0.681929551227824	-0.755857650855582	-3.11881673114691	-2.57360994706429	-0.310660936467778	-2.03412055441285	-0.93289602287078	-0.569228239477453	-1.59135842434813	-2.59743828508364	-0.430039081560209	1.28939537955989	-1.32380949533513	-1.41554499717178	-2.83601781038547	-1.01921027838464	-2.57178643127488	-1.33049349069142	-0.554180112055677	-0.259725868678846	-0.518922714288544	-2.09063666100308	-1.58941622923603	0.732365495240727
hsa-miR-383	-2.3201637401443	-3.84464929700937	-4.58436233580131	-4.59515025190827	-3.02756975238223	-2.91300987715765	-2.86784322704197	-3.27681201300681	-3.07868533036413	-4.41775447527174	-2.43463856065191	-1.95952526396123	-1.30723590740525	-2.16605504244436	-2.63455136165778	-2.07204714252461	-2.85550114528574	-1.43375811476911	-4.14093367675357	-2.98933143479075	-2.05853682237147	-3.94499439370082	-3.3323416437462	-2.77486022672968	-5.03708689968015	-4.68065113073229	-4.31135628215703	-4.49629987915527	-3.4054066597782	-3.70200108456158	-2.74369784813474	-3.48509331969719	-2.19042838334941	-3.98105709121783	-3.30702475558917	-2.5449260749984	-3.19970000794241	-2.57124668107423	-4.26645712680144	-3.56090594043969	-4.61213187180998	-3.74641157963556	-3.28531483290092	-3.28531483290092	-2.69006472147093	-2.67514300032553	-3.84437885290345	-3.95391247888877
hsa-miR-384	-2.78100332954087	-3.910551990878	-2.33686744856901	-2.23133386152172	-2.64191399041772	-1.98387632286539	-2.25486664284861	-2.36461637085711	-2.36105141447054	-2.81162247679878	-3.29090177498803	-2.41575366169365	-2.60950904586788	-2.21612644768225	-3.05406872786867	-3.10414355364545	-2.48720812892792	-2.80976959511126	-2.82312399953417	-2.20505736287491	-2.41789952837263	-4.95573358171046	-2.836265889364	-2.32916146509969	-2.50523273854332	-3.03346069558364	-1.47938095084133	-2.41546963570945	-2.36020124198046	-3.14153836146866	-2.83187709713037	-2.13144410596711	-2.00228017949775	-2.8336388048473	-2.4765408761557	-2.86113579526363	-2.55899170265171	-2.35644194231939	-3.55656167384214	-1.95496832233316	-1.09603917314207	-3.08866104152581	-1.64023267471744	-2.76155153318205	-2.86986878605535	-1.84304856101229	-1.88126706049647	-3.17584703281079
hsa-miR-409-3p	-2.1759697307907	-7.71437253328058	-1.64270038435349	-3.54304767645985	-3.03223625555017	-3.27800155809491	-4.68776793217484	-2.67460214262224	-2.30316852516494	-1.07285886563048	-1.88870296102767	-2.36672113867344	-2.5405624013474	-3.72535607737998	-5.65684230434416	-2.1693719315268	-0.584063241797063	-1.42153866126685	-5.39811844787465	-0.629728064681739	-1.61021222645577	-2.24287701645029	-0.808342930753422	-2.48431972224158	-1.77004869608862	-1.14448615712326	-3.59768988798618	-4.97062224740997	-1.07182928743837	-3.32057220404934	-5.21841115720344	-1.85101105057975	-4.16329785659753	-4.52550009507646	-3.79003717762229	0.584959876221946	-4.50387549873093	-0.622732980613028	-2.8445500658049	-0.904864202255475	-3.96899240172581	-4.37892630829212	-1.86328817550078	-4.6259696621957	-3.87508837309055	-4.52924432134401	-5.09661082106256	-4.01645894921926
hsa-miR-409-5p	-2.72332435445002	-4.32242066810977	-2.00580988184759	-2.10468895736961	-2.29809140906668	-2.16898064409238	-2.36445718191719	-2.52706772103185	-2.13561278952392	-3.3143860052139	-2.81889171231849	-2.06223524055463	-2.01772910147786	-2.66911090163209	-3.19104873086995	-2.66679575404109	-3.82196785116071	-2.16753392441982	-4.24154701629301	-2.404402185531	-2.21455903766727	-1.83265866890883	-3.11569428998767	-2.4817532065727	-2.31189444522249	-2.1443896262826	-1.7649775239895	-2.32261021046971	-1.63349468877806	-2.33614091051916	-2.49128918703909	-3.35563446323928	-3.19860145303263	-3.2448075903475	-2.56239646958126	-2.78904569731307	-1.52020153248754	-2.4315009008471	-2.48265657386613	-2.69902196946519	-2.30505199240042	-3.02040235063633	-3.34762087412379	-2.70680329409169	-3.64710388484588	-2.98394853805218	-3.38715277250343	-2.22406673621508
hsa-miR-410	-1.51537917001376	-3.79367687444672	-2.88431164305788	-3.07286842694095	-2.32656664521774	-1.37549577466573	-2.02379627108932	-2.08849731920953	-1.7143321432074	-2.55996705939703	-1.31313645945933	-0.842399920545908	-0.279588398395336	-1.57578385623535	-2.79819711586943	-1.70783944938864	-3.23732724770032	-3.0907128511221	-2.19330780161714	-2.90559563087649	-4.0844691260143	-3.97104696049442	-2.60529130333702	-2.44450469243555	-2.8884778952104	-3.23077684105262	-1.8516383502831	-2.53644868418792	-3.2604948280507	-2.96325591859581	-2.7648724893902	-1.55530751176529	-1.25699380359472	-3.15651762923086	-1.92363497782541	-1.72507608748135	-2.38796203275435	-2.05439671307826	-1.86597248984834	-2.01796470859727	-2.3681216255851	-1.26555797110732	-2.93387879826008	-2.64616580104195	-2.37126186390106	-2.87438139500642	-1.00334479671502	-3.60049317695492
hsa-miR-411	-2.82378440912559	0.718730749765567	-2.61231991838698	-3.27870424529729	-2.77130584034282	-2.78196491595581	-2.72775036338316	-1.9740347989394	-2.47548091553915	-3.85443260246724	-2.67764589572779	-2.22209949650737	-2.27530952182095	-2.74861304981625	-4.64835966484671	-0.61263624332344	-4.68854148605991	-4.02549621689318	-3.37439903218069	-2.94196206955355	-6.98171242132211	-2.09243446241342	-2.90937986784468	-3.13351603725396	-5.6693860451631	-3.67952687448436	-2.6831951813374	-1.90638835810783	-0.560081100472644	-2.77771544824451	-2.79291177495673	-1.4612820505187	-2.87644370699607	-3.03162369978215	-3.39170994083843	-2.75931268939054	-2.99351247807235	-4.06235424411216	-2.97260942269438	-3.66400059933584	1.79542825608629	-0.762689040402523	-1.94219594812542	-1.52657646401378	-0.561740960194815	-2.73298652116095	-0.434493469045449	-3.09644564061172
hsa-miR-412	-0.655571498602142	-2.23978676461575	-2.13143940068429	-3.90745745151176	-1.15198433202096	-0.731238890878162	-1.68532557063831	-1.03607528194344	-2.13351012154265	-1.45631911186796	-0.839029356060232	-0.746553722273046	-5.21338865110867	-1.0648901451469	-2.33948956386046	-4.48194012049559	-5.23189174364407	-3.51586454418782	-0.707559373715049	-3.6193585629982	-2.55734175096784	-3.27507030259256	-2.60297775292874	-1.69433680612347	-1.30657971752679	-2.62228472017416	-2.45228571780331	-1.74400699855065	-1.24439586923396	0.250499133405287	-0.393371859535276	-1.54443372335445	-0.444246336825694	-2.60536514428667	-4.08093153091611	-4.06375610056263	-2.24276779387701	-1.2785407839941	-2.24276779387701	-1.55132072134385	-3.15634199815668	-1.18499038151635	-2.43207211441286	-2.39068991579691	0.520349709959979	-1.64467860498659	-2.90775837804694	-2.25980021023875
hsa-miR-421	-1.67933569542978	-1.9123173085332	-1.58909746166749	-1.46939419252225	-1.30037862212977	-2.7635571855163	-1.01659676782012	-4.72090872418462	-2.02739607763832	-1.30037862212977	-1.74684623621603	-2.64391531573036	-3.81891072144759	-2.08781483503142	-2.8347140446849	-3.22960348229596	-2.85810240260712	1.8971457798374	-2.78285849163507	-1.53917938912005	-0.896928578609324	-0.611294228146825	-3.13045031637542	-1.42221926006403	-1.51885022380561	-0.65750452313483	-1.10305946649284	-0.618523361001121	-2.71175770219906	-0.296841644291878	-2.96235638995548	-2.09899109241391	-2.70301438751308	-3.56852800825058	-2.81454181631898	-1.69446467739218	-2.36260658970782	-4.12419171601031	-1.33213767633523	-1.77666117271962	-3.13623525919126	-0.916074147030455	-2.27031684209487	-0.968186452554301	-2.27031684209487	-1.72125937421146	-1.4306922716979	-0.184259902255951
hsa-miR-422a	-1.3969972853447	-2.2595570091419	-1.88046817227872	-1.7623499560485	-0.235512356431183	-1.12397730561294	-1.00697862816424	-0.830279959039266	-1.53450734807616	-0.227177640379835	-0.879914752539564	-2.02292542048478	-4.65985569154838	-1.37876553558388	-2.2654671395486	-4.14347294988583	-2.93091710095574	-2.27511216868292	-1.438242158822	-1.80174120265711	-1.65426177272823	-1.63801749332422	-3.2311438357763	-0.735473179740164	-1.02299872230674	-1.51675170999677	-2.19163201947349	-1.88511670120404	-0.186434067368667	0.153423205101186	-1.46971991193672	-2.20994429084971	-1.80544000106864	-0.0910488280993356	-0.186434067368667	-2.58781983621969	-1.64690624518394	-2.35240985577349	-1.6797099016395	-0.569556255922193	-2.37837627070129	-0.136289231508056	-1.61219539939958	-1.33189913421193	-1.19066596552698	-0.820872263801982	0.203275519355283	-0.136289231508056
hsa-miR-423-3p	4.41228647548635	4.27648093425099	4.00711011241193	4.00711011241193	4.14614936124031	4.76993296501596	4.63719566909648	4.27648093425099	5.27319852212674	3.87961807946854	4.14719263202794	4.01088667793327	4.74495942006425	3.74252152130004	3.92541521239779	5.28706603224391	4.01088667793327	3.42531173296359	4.1972307840818	4.63138738189722	3.61693244681302	4.00611456300327	4.96289377114738	5.1788373268413	3.93222156432185	3.54587280216571	4.71494162290552	3.28993529730631	4.22559292678614	4.42176090572236	4.71494162290552	4.42176090572236	4.71494162290552	4.71494162290552	4.05990944393509	4.05990944393509	4.95557978369461	2.61836510047664	2.51843519464807	4.12946106966902	2.51843519464807	3.55469115530522	3.23115557987652	3.55469115530522	4.12946106966902	3.07852820842602	2.51843519464807	3.55469115530522
hsa-miR-423-5p	5.68408041660628	5.73941303033812	5.631493732572	5.631493732572	6.26274080076901	6.01212383312437	5.68408041660628	5.631493732572	5.73941303033812	5.38697390871185	5.34906919853893	5.50087985372354	6.01876111159526	4.8422667318278	4.8422667318278	6.2693780792399	6.54531282368404	5.55674429481466	5.55674429481466	5.74976904386353	4.3287683880102	6.34399089314396	6.27309681429443	5.59009893349499	5.50459858877806	5.12545760891926	5.23400674385757	5.53977534299194	5.53977534299194	5.74428056937445	5.99400607463077	5.83962760981657	5.74428056937445	5.83962760981657	5.74428056937445	6.3364631285614	5.58740458107294	2.29735163119841	4.12292666447561	4.58291897224937	4.7980412965902	4.26575649658438	4.34429244495329	4.52554077849042	4.6557132042346	4.26575649658438	4.12292666447561	4.26575649658438
hsa-miR-424	-0.288830657042757	-0.572649337578528	0.331715900993135	0.388657817396918	-0.0325398987711306	-0.00103376956587983	-0.35149272636469	-0.442093361143655	-0.395433677593444	0.130601927622801	-0.186520684861222	-0.268109430321079	-0.236115144088061	0.354184516065341	-0.536191397966627	-2.69212271990618	-1.90916371122076	-0.659573197729405	-0.197404889543001	-0.910279308265321	0.0162035700166733	-0.117177707823157	-3.69562935745364	-0.0509830363236178	-0.327370329252978	0.29695255495923	2.50709853261177	-0.615171271140661	-0.379558462454024	-0.712137711041136	-1.08432427683801	-1.23907538974513	-0.278282676899976	0.669159043487533	0.0697902359336956	-1.0523321046873	-1.27878675856518	-0.0755614039977157	-1.64481818664836	-0.150843590223356	-0.825154338361515	0.366771552519859	-0.338714324136514	-1.37977062698178	-0.132058398075816	0.951319402652782	-0.94330066399378	0.366771552519859
hsa-miR-425	3.99532141924225	3.07461739118664	3.49837526681348	3.5409723509213	3.93848666574419	3.76258422163281	3.93848666574419	3.64070228412571	3.76258422163281	3.93848666574419	3.99568278959546	4.05919265571841	3.49873663716669	3.66695677486679	3.76294559198603	3.29643890555456	3.54133372127452	2.98498487791898	3.85616638344486	2.90935221390034	3.57963609565329	3.70481703422736	2.25118740955181	4.12648373137628	3.64540894609475	3.94319332771323	5.09743644467117	3.0437455106239	3.54157790278892	3.96931436864683	3.59723855638423	3.84785043223608	3.40243462876665	3.59723855638423	3.24465062104342	3.40243462876665	3.38032652176242	4.88134249243602	3.70828281253275	3.79171925409993	2.88512473223052	3.61220132525756	3.55654067166226	3.55654067166226	3.98427713752016	4.19671263151501	3.86281320110941	4.12257207404074
hsa-miR-429	-2.96617815916766	-3.5601959006043	-2.70684832757415	-3.33699886392862	-2.22659948997381	-2.05387611297787	-1.66559167667384	-2.14184654371153	-2.92333918997698	-2.70684832757415	-3.77211330150812	-3.25198098259868	-3.03907597011907	-3.56138368692636	-3.6805115017259	-0.543800006986572	-1.49575448469397	-4.38381997794075	-5.42386140028072	-3.92915328113951	-4.44257648774645	-3.56301207223148	-3.38130077516591	-2.63563199867459	-3.21657258890224	-4.71433895568471	-2.71226980588144	-2.90366325244831	-1.73034829876011	-3.11181526175993	0.0493462650932011	-2.51096096502074	-3.84796059617378	-3.3829555526308	-2.5272264616795	-3.14615309523945	-2.81284435301601	-2.51992855561912	-3.2890616581402	-2.56112486110825	-2.63909532661946	-3.32770241507722	-2.4134239490742	-3.06117009860029	-3.55153517935769	-1.38943951779767	-3.43410208293403	-1.37591845932963
hsa-miR-431	-3.07921627970935	-2.19112818339944	-1.49299964070792	-6.75086460289097	-3.20767667649703	-3.01121962849299	-2.90990915914722	-2.88573882843545	-2.73557908648749	-3.25229369414453	-2.25137648818966	-2.6058602480501	-1.7343753187779	-3.28785430942532	-1.58112311295756	-2.81120083267399	-3.75740758830693	-3.96674204111897	-1.65933187920472	-1.53616410590419	-2.44460871492162	-4.28645628034504	0.922874348344196	-3.69634636569669	-2.15884485612101	-1.75848799767871	-4.52178302939396	-2.70466588293249	-3.82414849468642	-4.40422744902085	-0.900390353965021	-4.26292745485755	-2.89240416842274	-1.50939920837014	-3.69704221225904	-2.73384243777096	-3.50979850337857	-5.299115465481	-3.22035302579536	-2.20401144061912	-2.39922926562033	-2.26084651721535	-3.16456172498133	-3.2611565668005	0.0282941041590021	-3.39098834343917	-5.24375181568667	-2.6430139060657
hsa-miR-432	-3.88365931398576	-2.22045756225495	-2.6613513771578	-3.11842633842761	-2.5950328301871	-6.20719290645745	-4.03063489642714	-3.07546769910109	-1.71178105711912	-2.40579473737776	-4.1947919521302	-4.34841881102123	-3.28986201234881	-2.74768437352484	0.0674620520288598	-8.12621279128098	-2.4886027089716	-2.58178977487582	-3.3663375273144	-3.74527250587874	-2.42239407081055	-3.3663375273144	-4.07383961195436	-2.94372258945062	-4.42736536006967	-3.28820604994147	-2.33645215265277	-4.9970717005535	-4.24878063704952	-4.8156585411637	-3.4134980004166	-1.27167901286569	-3.71592127859186	-3.44290072883234	-4.1955222615033	-0.0724481553145533	-3.31703906074233	-4.81227088533915	-3.30754370007943	-0.751065540436923	-4.77995955558629	-4.47677342050081	-0.852857451225155	-3.36704882307906	-2.03774933966748	-4.55501528372321	-4.4320709191632	-3.43124376500778
hsa-miR-433	-2.96323357173098	-3.69370647679943	-2.14498338947062	-3.05293747936515	-2.97148815608673	-1.75489978869298	-2.55258854082002	-3.33387413174342	-3.3982719397042	-3.38934734850804	-2.27933968352719	-1.91920727826038	-2.23450375826636	-2.07245509094961	-2.99135064212598	-2.92722945466617	-2.04813439817832	-3.13038024910566	-2.77021765837288	-3.17419165989654	-3.11997019900078	-2.69624839213175	-1.06471836785569	-2.77395474600643	-2.81946199946116	-2.74786478001958	-2.43264442222667	-2.73657518839202	-3.70331889006601	-3.19430748947976	-3.26185670745273	-2.59093188211853	-2.45167891108694	-3.35695541341903	-2.28655022574279	-2.3643196538641	-2.56428155475736	-2.64069542808838	-2.66038558245714	-2.04399078465223	-3.10735799915432	-3.43603345663007	-2.01240731942482	-2.97370245995094	-2.39355856209073	-3.07863835973334	-3.60074884197114	-2.57449147807147
hsa-miR-448	-2.67386294386769	-3.30999097038894	-2.79316358152573	-2.59917127128616	-3.06012467064479	-2.87797692556106	-3.19486261093426	-3.42417158384299	-4.04058656711852	-2.97082804258294	-3.26073785995342	-2.54601618150064	-2.27478788732922	-2.7486883609896	-4.07742852380924	-2.76601904632907	0.483351001644786	-1.52746725135594	-2.72714087156544	-2.79188286596622	-3.98442520535952	-2.11991457511789	-2.54591053331522	-2.84370808867151	-2.38681596420927	-2.27863146991255	-2.87585129700818	-2.57695903645665	-3.74518469741154	-2.72838122563359	-3.31665829983089	-2.51132350570803	-4.42258403081408	-3.35800983579091	-3.25892833986189	-1.27423219204731	-1.86539775406816	-3.02561386749551	-3.79774102516356	-4.2814134854237	-3.89930244163418	-2.07280716613252	-3.63039036593013	-2.09234244437425	-3.122206597349	-3.63936808218113	-2.13547360162339	-2.7383167667547
hsa-miR-449a	-5.46218977688505	-3.02525316234973	-3.86103700652699	-4.32950040626696	-2.92995044389716	-3.10207209334614	-4.2297145999924	-1.9337297415078	-2.83273647208238	-3.50539336001154	-3.05567530476165	-1.77920685451436	-3.25315595002886	-2.92995661421903	-2.93872723283242	-1.51612718774114	-2.11404005436332	-2.76202822877543	-3.08606937708629	-3.73828744122245	-2.92533117556733	-9.68322929522581	-4.50991427018096	-3.68952533510747	-3.88996625112484	-7.09448523939728	-3.43910615489419	-2.5170765049577	-3.93773896096907	-5.24898869019629	-2.43883427203338	-2.83653844511363	-2.27506672409183	-3.38337946160149	-2.31892391731203	-4.60005669086826	-3.92594359494338	-1.54894969698688	-4.71694885512779	-3.09536262975742	-1.97324480530799	-4.00687968587887	-2.9822034448874	-0.0767438223281287	-4.05504331044745	-2.74794411800777	-3.56686417004361	-5.43228320727421
hsa-miR-449b	-3.22955352550162	-3.33211749709629	-2.88961371212591	-2.91125445650292	-2.41468735314511	-1.88624000079111	-2.73151503518454	-2.29887698010149	-3.43773557517184	-3.18299777340932	-2.30960482062357	-2.28836278207933	-2.86118818421284	-3.46897933905709	-2.54832571275901	-2.72306802094315	-3.33206064510683	-3.71578167296095	-3.03295457954061	-3.7603130641635	-3.36531033165009	-2.44289050784391	-2.48123570804896	-2.82909548496489	-2.73928234806263	-2.74674714003428	-2.61812406054264	-2.7214330231767	-3.40693305445536	-2.05059759495097	-2.06865555848316	-3.19517784786296	-3.62612774171539	-3.35514476062625	-3.7387674233764	-2.63086180646543	-2.88460459430777	-2.51941200901564	-2.68837949461604	-3.2726340845567	-3.42679223221977	-2.37574568774208	-2.48952882879463	-2.97760628098112	-3.12312563921329	-3.56478806670274	-2.77823672176747	-3.49176420606904
hsa-miR-450a	-3.0248268694831	-2.5655135998025	-2.90511013931914	-3.04625204688581	-3.55428843647407	-3.42618889322988	-3.29479859767539	-2.56213827935134	-4.64447749123908	-5.00349818903415	-3.17148235525073	-3.10379959066373	-2.83905019587048	-4.05083966317467	-3.5942287171492	-1.59772659313718	0.385304965210247	-2.402269902325	-3.64830184834967	-4.19611160937119	-2.05713316641412	-3.20548244400394	-5.39740046581271	-3.58232631007329	-4.40160702995007	-2.71585343859831	-3.20367799608216	-3.66201258678107	-3.64726315365086	-3.42296499446066	-2.72968684705349	-2.90134967895673	-3.92590112295505	-4.46288520753248	-2.99716536252679	-3.9970305096598	-2.93493944219798	-3.60547251448721	-4.29314597080367	-3.00178546262342	-3.44039760688416	-1.77740954006605	-1.38972805326768	-5.3321001544422	-5.3321001544422	-4.44077690382878	-3.53850382365754	-1.94133534761731
hsa-miR-450b-3p	-2.72428479043098	-4.14423900786657	-3.47807318339717	-3.04377809159169	-1.94155670642489	-2.64721975928328	-3.00525525836765	-1.7318237424393	-4.69228691817621	-2.61984011800487	-2.23713110813393	-2.04651472057453	-2.30247678349158	-2.61690862641713	-3.25055497866117	-0.805530059249129	-3.26942847978839	1.80001047830132	-2.75524088353285	-2.98936232690804	-1.98074231576977	-2.0312892222159	-2.40827967094212	-2.39373718146741	-3.89337197481456	-2.07441632657883	-3.56285584857874	-1.65567111847219	-4.47374950132021	-1.2816717287578	-3.65753141204614	-3.90543012474918	-4.29639375094522	-1.16726404864548	-2.37940823227225	-3.20525944919513	-3.21068156308918	-2.32387675247923	-3.31999992308958	-2.50530700732407	-2.0971485494254	-1.51514145354264	-3.1633967592554	-4.41071826842824	-1.4980434816663	-3.75288861217262	-3.344329193927	-3.84346902085187
hsa-miR-450b-5p	-2.28524706962862	-4.37335630006385	-3.25973721109976	-3.02124619737081	-2.92415227268477	-2.36581248469485	-2.64772128052784	-2.54192975663111	-3.04462624870728	-2.96863545280287	-2.96052134375942	-3.33439530123139	-3.70212091082138	-5.74901803500246	-4.15381318718397	-1.56238781872274	-2.60174070782256	-3.0367433349442	-3.19755487861324	-3.44973332609626	-5.44541906233796	-2.89158514656226	-2.94948034428091	-3.14808872074952	-3.14241110216733	-6.20516764808499	-2.79680646400779	-1.81839296062965	-4.03429186571569	-3.28130852243538	-2.88330037816728	-1.21825087883342	-2.52615192360167	-3.69910516644381	-2.9680918627859	-4.13706862786833	-1.69260445092353	-3.03714616090081	-2.43078646032047	-3.69217284059068	-3.30337387823612	-3.35110081616229	-0.778610577613425	-3.36013004404758	-3.28910136066594	-3.78944132960124	-2.92293610470803	-3.99817477045297
hsa-miR-451	3.57740736165991	2.76873871752108	3.57124647822992	3.55551608754479	3.55551608754479	3.55551608754479	3.57740736165991	3.57740736165991	3.57124647822992	3.57740736165991	3.57696706187336	3.58312794530336	3.58312794530336	3.58312794530336	3.56123667118823	3.56123667118823	2.47916878909061	3.46375023624331	3.58071411574532	3.25402649596981	3.18151321507281	2.77820635503648	3.58071411574532	3.58687499917531	3.56498372506018	3.3584318570559	3.53665902373478	2.82792895358994	2.32022676621587	3.11550842034716	3.68684968869413	3.47095794230416	2.67220816864523	2.76008297925607	3.04760919677454	4.28991224081122	3.01530072175941	2.26896295279348	3.00422962844064	3.00422962844064	2.50271439210767	2.5462566677116	3.19194642252734	2.70027619035355	2.68699576237764	2.84743063120317	3.33023266053994	2.46976668001084
hsa-miR-452	-5.17583392671989	-2.64637353808641	-4.76960057999164	-4.29237799400755	-4.27272722229239	-2.80297865320484	-4.76960057999164	-1.59959134817796	-1.88048640617386	-2.45792353997286	-2.14018571841606	-1.51961687614483	-1.57269168805374	-2.87756493782324	-5.38397583221449	-0.145409611528284	-2.63968786103624	1.82556999891797	-2.97052512450775	-1.909456882553	-2.54716675541215	-2.66431053771933	-1.89011182905043	-2.3556430793196	-1.13611171961905	-2.81622146649857	-5.39246076996062	-4.92764407998554	-2.64165613163042	-3.14609927761952	-3.76917607576709	-2.71283279617987	-1.77447563512836	-4.19894934457408	-2.7033452722967	-3.84759297563579	-4.71772711676117	-2.84277038591988	-3.99600175104194	-5.07434354007417	-1.38595993734978	-4.14533283308087	-4.22125340411067	-3.69595374938041	-1.47925536758846	-5.04244904022416	-2.86177434143723	-2.52051544992852
hsa-miR-453	-4.03203879477645	-2.26449257775319	-5.48383658209683	-3.05148033421984	-4.10543443624733	-4.56150753437276	-9.11400018667671	-4.50106633350057	-4.47962035577816	-2.047575214937	-2.4587723370419	-4.37723775509166	-2.03838031255111	-2.86307489127452	-3.65951518308193	-2.03402262207074	-2.40614931895226	0.431340907400803	-2.87214923896679	-0.204765446066359	-3.48792168533177	-2.3418536623769	-2.93391395448989	-3.98203342315516	-2.25293201692485	-2.24652776244786	-5.02653646281571	-6.08087674636954	-4.88944095239226	-2.57006598137579	-4.20191824536931	-2.05295419525799	-4.91004291868467	-5.90976923073261	-3.11709119821237	-4.40098565673659	-5.2452462681396	-5.83260963295625	-2.21495587640524	-4.16158158964947	-5.89963385284276	-5.17526813238967	-0.23168219625576	-4.52605412133927	-4.73449179445097	-4.10737707416558	-4.19004043611481	-4.54545818082685
hsa-miR-454	-2.73708833103446	-1.77014095629128	-0.865780805095066	-0.532467159365661	-1.69569895596958	-4.66354218536114	-0.920652549141675	-4.34328814740564	-1.97842282976297	-1.10839772066572	-3.29836881358233	-2.4599333790597	0.0537552889087078	-4.69546620583603	0.186406040806389	-2.61199384751556	-1.84534412853266	-2.74435137132	-1.56844632844423	-1.33096231312149	0.622869878186044	-0.465107730352332	0.465322714816957	-1.22432158425541	-2.2722315572108	0.540854824481843	-3.33561789404476	-3.49293340346696	-1.72703898255937	-2.41422250946396	-3.31147449108997	-2.89849086642321	-2.85973303565722	-1.72703898255937	-0.771990118109979	1.59954080998923	-2.11796492347318	-3.55477678827332	-3.24970735925934	-2.93894486900978	1.93943867584874	-2.89012586456522	-1.67592313687221	-2.15258526116135	-0.842498402225451	-3.32865745739249	-1.82635975162212	-2.78292169369331
hsa-miR-455-3p	-3.11737330339597	-4.02144184600588	-3.76340308276412	-4.3884547829986	-2.35139008010987	-2.27038969157677	-2.23358606982483	-1.17974192069858	-2.2015139453856	2.54219998620452	-2.26156489857417	-2.93597050154558	-2.46096046736325	-3.29993655449727	-3.35754356272776	-1.0781774402872	-2.92651891389343	-4.97349951999701	-3.50390669910147	-3.11739439203778	-5.06132853658331	-3.37030303460945	-3.63572375636267	-3.37030303460945	-2.76069235414516	-4.60830333317884	-2.72769001901506	-1.10776994108295	-3.37580351044212	-2.28721900207979	-2.20182225474106	-4.62856282730707	1.42062219531827	-2.61120338457829	-3.70680916319908	-2.96805595470421	-3.23035264748149	-1.28286162150588	-1.3135874502883	-2.77207477596736	-2.59891204847775	-1.01179921000041	-2.02717130571495	-3.76286753361624	-2.80178935429972	-1.87219783672364	-2.54175835820571	-2.65310292373436
hsa-miR-455-5p	-3.08069857726618	-1.58998654519646	-4.85248089457122	-2.55952504809921	-2.95777236937539	-2.8715287697985	-2.77501666562443	-1.38988351920643	-3.47769099985147	-2.93143277251224	-2.56079807979114	-2.8378091987635	-3.90767350402014	-2.7450396353634	-5.80039226463538	-1.50015586513838	-3.45221996631964	-1.47379411612361	-5.83084772204164	-3.88020464463268	-4.64011916787804	-3.47581611074538	0.329098706683939	-3.33990271974352	-3.11726019939024	-3.78275249988673	-3.74237293301805	-3.76748960651409	-0.332018921158788	-5.08479098403742	-3.29490579954843	-3.45276216992633	0.856642414438298	-3.27742094196022	-4.46336273506006	-2.2227352248495	-3.59006016909335	-1.47880858913105	-3.40212558660043	-2.09263935335626	-3.39406171309835	-3.83975186594994	-2.91973354011255	-2.75506243533202	-3.34625472053401	-3.25547198728849	-3.87757776162322	-3.75334850075095
hsa-miR-483-3p	-2.24665130518033	-1.88212471498148	-3.97791309766629	-3.55269340075838	-4.43098555741857	-2.80869399486564	-3.41449977306468	-2.83713767330649	-1.167254659043	-2.38086143106258	-2.02395408212424	-3.35089048933631	-1.95955457817509	-0.744983381442177	-2.39704903444706	-4.99432231902655	-2.37521712637649	0.968861990343281	-1.46461976931239	-2.10712427373008	-3.35344344263657	-6.06766453426981	-4.0657547565806	-1.87865942760598	-2.00474369702039	-5.02312665385611	-1.40183204294939	-3.34003131908687	-3.84699350696694	-1.65057582584581	-3.05342749625874	-4.49556791483436	-3.98183152362538	-2.97600636520899	1.39203967130295	-4.22256609342746	-3.80871490613825	-1.60014286475963	-3.42092591765607	-2.31847289613039	-4.55250885819613	-2.83020967836776	-2.04608333664022	-1.61448528948833	-2.88040816491823	-1.76171505625305	-2.88040816491823	-2.90621812136036
hsa-miR-483-5p	-2.26578495276784	-0.665647142452177	-0.687615260013524	-0.882813911754528	-0.465211306545172	-0.855937783645244	-1.56311268403781	-0.89583690000068	-0.622882798803412	-2.25543039711304	-5.80780160596292	-7.59441928912537	-4.49782034949453	-8.11606918706751	-2.45664618742387	-3.23426029200391	-3.86005334321286	-2.62965520881718	-1.61386521543706	-1.66162282883768	-1.91695971633742	-1.53502936762646	-6.2647775119855	-1.28890879597727	-1.5222342910372	-1.04003776128436	-0.643864294436611	-1.61757254952919	-1.6977853557511	0.00936527950659638	-1.42093154635179	-2.60380427632082	-1.04612357003973	-1.13405838008076	-0.74626932417783	0.0727163421974402	-2.44300965501667	-2.52997336771331	-2.93086395901581	0.830806406645185	0.293049868906327	-1.40108036269924	-2.21717467572813	-1.40108036269924	3.14630854835427	-1.41312283903844	-0.422695648847798	-0.751111581309508
hsa-miR-484	2.12981880437846	1.91389679864148	2.01613466740059	1.91389679864148	0.500758900793325	0.826776768316932	0.696705485151631	0.659195627305984	0.808995392312673	0.369107872282663	2.07721329574008	2.21291573531387	2.47181411618684	2.07721329574008	1.81770696100377	0.791582896953357	1.69307147419926	0.424641499810515	2.12537038090414	1.98966794133035	1.60552611978953	2.03991456922046	2.20558994706733	1.33686372335252	0.139926136604923	1.68140134861613	0.670086394691219	1.15885841355654	1.20987427416487	1.09573636681744	1.42767780364587	2.3290124873529	1.42767780364587	1.2680038729844	1.38212958340053	-0.741674251833248	2.36902754739058	-0.543774794894386	1.24988933420255	0.710101454728898	0.365026850154286	-0.193440873543374	0.854384321721986	0.486457058787137	0.614859033350855	0.891552762287225	0.130924805316223	-0.0103688377539526
hsa-miR-485-3p	-0.410241371942247	-0.783758795677939	-0.710272570424101	-0.723601016320255	-0.723601016320255	-0.304412494513594	-0.46719102161993	-0.304412494513594	-0.0257783159507323	-0.83137465094875	-0.637747686856099	-0.711459364853174	-0.318936805776491	-0.655286460256626	-0.275132973991186	-0.405319815103645	-1.90447511681876	-2.34291585013523	-0.452499590837809	-0.692980988716866	-1.09270180035577	-1.11949901396462	-0.322556839712181	-0.72667519940568	-0.716666938543408	-1.00393986854965	0.0669282975254775	-0.270488837806308	-0.887643074873667	-0.516802875058657	-0.0468734503351148	-0.611802970297803	-1.10270584831584	-0.440407824298776	-0.0190757763786191	-0.823388297166609	-0.61027261442138	-0.895346348465102	-0.736856369106203	-0.339285853765133	-1.06001014317661	-0.572339231281243	-0.614464523794365	-0.682919322958325	-0.355795343167948	0.516415919406259	0.189725916124848	-0.611292419256448
hsa-miR-485-5p	-3.50055519353011	-2.92689661735344	-4.09223340013489	-5.22843271977299	-3.14286026625585	-2.77221415019798	-3.77147188098793	-3.18223953202456	-2.96885752419777	-3.98182206394313	-2.12711089432527	-1.36962276968637	-1.99660396832845	-1.78715957928917	-0.881150921015856	-2.75931695987314	-1.69051239573838	-2.82531744298538	-3.47948077044283	-3.00523707450205	-4.51221967098839	-3.66088325600269	-2.58098195439393	-4.63235247500892	-3.80000933754708	-4.54984946305703	-4.17799939397657	-3.58984330271656	-3.11204668078287	-3.33154800588118	-3.2647091717421	-3.6367494054646	-3.67037501516322	-3.33154800588118	-2.85411380330199	-3.92042305097707	-2.71021311365516	-2.44793431290993	-3.63505778455622	-2.84775370146235	-3.5265105230377	-3.74228827796049	-3.87158082749877	-4.28431506972123	-2.74500714825184	-3.79954165314289	-4.52377288777364	-3.23876576673097
hsa-miR-486-3p	-1.11720120463634	-1.69919855482431	-1.20090710662853	-2.13041769239113	-0.915427305605133	-6.35340011858673	-5.38742771206654	-3.27590281459886	-3.32201926682507	-3.9953926002139	-0.137804075023186	-3.18135238528894	-2.19992912586178	-3.68888224152235	-1.8746232112126	-0.868384103684229	-3.06743860977908	-2.42713319784463	-3.31500450519207	-2.39226150898402	-0.773380907572782	-4.72196783954474	-2.53879172835181	-2.04772566398233	-1.34211273618545	-1.3780986805622	-3.1764428922049	-3.9655531294639	-5.25902081673681	1.58986347843257	-3.36039528045958	-4.15594676766469	-3.77773643061741	-0.873194049562655	-2.71953594684603	-3.90636480884721	-4.21870704937193	-1.83021270138897	-3.99331932167878	-2.7030679754644	-3.84194335730743	-2.39314103910778	-2.76489474805424	-3.29070461405085	-3.9332072133396	-4.62991121735907	-2.03100307061635	-1.83021270138897
hsa-miR-486-5p	5.57400266342272	5.1998348115425	5.4482611921109	5.57400266342272	5.93767358473254	6.15117776844175	6.14049450411436	5.93767358473254	5.57400266342272	3.66482457410962	6.03800689847055	5.86246322326511	5.67983615424567	5.49879230195529	5.37305083064347	5.86246322326511	4.92854338010973	5.49446542135803	6.07164052637705	5.85813634266785	4.24911091036164	6.07164052637705	5.85813634266785	6.03368001787329	5.36872395004621	5.49446542135803	6.33317869524982	5.22523835141386	4.97786441298434	4.89717984837185	5.09619423613329	4.84368219066124	5.51178879026909	4.78977083018948	5.29619413022673	6.22282839262485	4.54276399766723	1.14583336004172	3.60634001125588	3.92276473223232	3.13199560248927	2.76176074618477	4.30186406734038	3.45088798257047	3.0290668971883	4.06872834251614	3.60634001125588	3.32199892118892
hsa-miR-487a	-4.7906818294263	-1.74221854688851	-1.55718035824314	-1.91858330349055	-3.19776259234238	-4.7906818294263	-4.62112500975083	-3.59874977202076	-2.39390532522545	-1.56355336346535	-3.20963126467564	-2.55064790563737	-3.08564742548869	-3.75282034187161	-3.42012234976243	-1.52139210663776	0.954060563393822	-2.82353435730592	-2.53001160112566	-0.992798830993334	-1.55901484848062	-0.859449548471295	-3.69082061579483	-2.50177504644216	-2.15126707575579	-1.63493126797811	-4.39174431281471	-4.81875432814028	-2.21465156491931	-4.64108960891698	0.0350635581386793	-3.96847230814167	-2.42490692634472	-2.08952946242907	-3.29414694785007	-2.51351113200598	-4.15100547141105	-3.94892562654173	-3.43587194727348	-1.88572945304971	-2.62065710102	-4.08694550177083	-3.42929483484665	-1.83641548001014	-1.85378126761105	-3.43587194727348	-4.6211973802003	-2.75496947455505
hsa-miR-487b	0.318705587069672	0.707254538167937	1.10987658475377	1.0526774561367	0.87731643329892	0.820995948927812	0.40956022154549	0.802820685497198	-0.0803326932065431	1.0989520480881	-0.0740069897145591	0.166196382366407	-5.54983259016699	0.00462732813456912	0.0980985295638644	-0.00470543613373264	0.348630585692593	-0.590926303025379	0.205395688862152	0.938242300196737	0.159511982142948	1.01660508462178	-6.12041175224239	-0.207871762274935	0.552772446094656	0.518597182400173	-0.839812386087054	0.0306574318166258	3.41436911268503	-0.849370896958115	-1.44936827653638	0.195877907733555	0.716813685552091	0.0306574318166258	-0.50730614911705	3.9046495912032	-1.04143106352801	4.91942256586569	0.942023132470494	0.439358531803274	1.14448820633584	-0.0815772460152622	2.17091273674038	1.78284110645794	3.84957100820891	1.09246847212937	2.99089748256957	-0.918654590507955
hsa-miR-488	-2.17816982239461	-2.0925547812641	-2.1537181946936	-2.15132861019297	-2.39350483261772	-3.64523193087139	-3.06566834468788	-2.09883621490675	-0.947429946560641	-1.87800700387013	-6.17730517178955	-4.76027397509149	-4.61752240974769	-2.80563957400547	-3.47976464328068	-5.48613472872447	-2.60075744920129	-3.36831450118156	-1.75294213305189	-1.85488456797294	-2.2709571945562	-5.46061682575691	-6.72432320066677	-1.67914713009952	-0.880838309672743	-2.20808271255595	-3.19020163220218	-2.41074887412226	-2.62113870351341	-2.4820262069277	-3.08421780838727	-0.21431945951667	-2.88013059300019	-0.886258750795554	-2.16399554544366	-2.36400156124971	-4.04131328898524	-1.65785180044273	-2.8030073088056	-3.00066863821886	1.86391502190838	-1.89465363332544	-1.34900592403593	-3.7066283954648	-3.71476773033112	-2.1670248610059	-3.01381623140681	-2.35029839934903
hsa-miR-489	-1.53420403209776	0.358076063903882	-1.44427172035613	-2.05814129379754	-3.63580764641617	-2.01252655274556	-1.526888369395	-2.3705637223614	-1.22872043598322	-2.10107327064789	-4.96714241891963	-3.98325860853458	-7.46881123800157	-2.91452132808122	-3.40347519974501	-6.1209569122592	-2.61074748705251	-3.28550890438485	-1.50579420578079	1.0389589709482	-2.07851196420278	-4.49975216926539	-5.29251644083168	-1.80006288824726	-1.26913381202154	-2.10257721154685	-2.38113141801459	2.3801903072367	-3.06545970984381	-2.33679298636243	-0.366237087152524	-3.21931985433328	-0.473941838486563	-2.23717982860914	-3.07651830211643	-2.63913119855342	-2.44876531459582	-3.38474994716454	-3.05678997621338	-2.16656174926807	-2.52193053465303	0.195546800960195	-1.59563976735066	-0.967259933768376	-2.40937787813851	-2.37470146082845	-1.04594144214168	-2.40937787813851
hsa-miR-490-3p	-2.74753886557849	-1.2881938330026	-1.26068711711089	-1.21251650907102	-1.19913636193906	-8.66027843771778	-3.32986755470179	-3.85234151836021	-3.4700111534308	-1.7789529031046	-2.55206315941283	-3.00694010415941	1.10975489717031	-2.88041977931541	1.93650229587579	-5.37962364719916	-2.08277455701697	-4.76887526155734	-1.99747974154021	-1.6673537758194	-1.38249527847816	-0.635309729269793	-3.08246059480147	-2.88923292378708	-1.28993785446031	-1.33676878603522	-2.09604694285365	-5.26108935155604	-1.65436093396726	-4.44425366898112	0.563636180456355	-3.62241363665516	-2.70545329342938	-3.58102852581528	1.35571141958338	-2.9110699669902	0.0603400788971364	-5.81029279364362	-4.09311343128858	0.656379839066217	-3.1837111675203	-3.15832924117924	-0.476258609104305	-2.92132768151391	-3.40263793304291	-1.52192711786249	-1.52192711786249	-3.69219717101377
hsa-miR-490-5p	-4.57757530721254	-4.1168504722566	-2.42263366247049	-2.66073306796144	-3.73143241816701	-2.79224541057259	-2.99797298076951	-2.23051665842964	-3.13212518217417	-3.43043139503658	-2.65833305936677	-2.51648863041972	-2.90258068529201	-3.68223952942625	-4.26257583366086	-2.37794533899488	-2.7863524675826	-1.73447444108976	-2.52074438655573	-3.35081928033498	-4.83927768831424	-2.03690789451433	-3.19758813497705	-2.79100850870831	-2.61600504098186	-3.37511731338578	-3.97050307417987	-3.53457846368139	-3.28788972787835	-2.61472508214109	-2.53751789098956	-2.84570532803532	-3.64042359659523	-3.01973136301495	-3.73807861626718	-2.34832049594774	-1.45102066417962	-3.20396777018638	-3.02248648246601	-2.31904238464906	-2.77101401953707	-3.01116164658032	-3.94565473484122	-4.18126176275727	-3.01116164658032	-3.49993914221539	-3.45609164897436	-3.18393240896432
hsa-miR-491-3p	1.06320085401011	0.563253495992448	0.781420347892068	0.696796468106754	1.16190000332969	1.80459045135092	0.870792619270115	1.55718428658092	0.728870905377276	1.02973330291409	0.298692163761188	0.0545537536645498	-0.186055157822283	0.432931752383919	0.366898728486299	0.366898728486299	0.298692163761188	-1.17624929593003	1.06103954066465	1.06103954066465	0.0370562522683639	1.29379405779103	-2.64406156507839	0.552594232685918	0.778411994088125	0.349401227090113	0.315152715660862	1.66954964776357	1.25710424324465	0.255692797675977	0.609903569816095	0.661951144433521	1.27809594226036	1.55013060309172	2.15280806677029	1.50152277912865	0.756704881838779	0.537062111508297	1.76649870162603	1.26503297709192	1.17711627962059	0.655515295865254	0.842755152236766	0.816774325935652	0.0979582806623522	0.724592829148375	0.775228609985812	1.65314397538592
hsa-miR-491-5p	-1.26867216797369	-2.263198603742	-1.40912607189391	-1.11359099373798	-1.14546344065497	-3.11671274240073	-0.989533868417822	-3.87530870886326	-3.33716333879672	-1.53776962073573	-3.1506245497296	-2.59490485434647	-2.27574256167412	-1.15728740007594	-0.582903996817914	-3.89061284565052	-2.53305364989215	-5.63780454525967	-2.62329730926351	-1.64433781398415	-1.74268890486141	-0.825492428429743	-2.91604904477272	-0.866015891954987	-2.2657545663492	-1.59687098107893	1.09493431098333	-3.71292148218173	-2.62053024236198	-2.56913295556599	-1.6140287389592	-0.485239215935985	-2.49911498765315	-1.55534568871264	-2.45429185132344	-3.58767674877915	-0.592117327342529	-3.79512214450862	-3.06095806841427	-2.23869392999467	-1.58026447439254	-1.20694755309448	-2.72348557659054	-2.49652768384505	-2.37511242913622	-0.733116782059928	-1.82244783159684	-3.09756372870314
hsa-miR-492	-3.77982127843082	-4.51010253958798	-3.16126309435694	-2.75589036241721	-3.76275157769734	-2.42585373869189	-2.34729382193156	-3.45543515566955	-4.10464493676841	-1.89054154138618	-3.89635357318762	-2.95945150763658	-2.79470637750386	-2.8792854158287	-3.31840150202529	-2.66776078312113	-0.952066284446693	-5.32386677329204	-4.99678512196385	-3.61735301939982	-3.8575192145209	-3.68232498090774	-2.26585977041205	-4.16793367404261	-9.93051213902295	-9.93051213902295	-3.13785322082535	-2.79939561440786	-3.03456564751527	-1.47201411119445	-5.38134643184847	-5.28108881151985	-3.56350114367762	-1.83145129532157	-4.28982271457899	-1.79954818798955	-3.65467672120364	-3.04319185059816	-3.28635450484024	-2.38373912528751	-3.74406976696566	0.368848847423116	-4.75248555274915	-2.56605510866607	-3.40401532075139	-4.36555004617242	-5.692199832922	-2.39110682283083
hsa-miR-493	-3.855633782765	-3.15867482755316	-2.4189250385146	-2.08910316537034	-2.21845037743257	-2.12635962090978	-2.34407019511017	-1.80221775447165	-4.36226145797944	-2.56556930624663	-2.54536036613686	-2.82641912258177	-2.90296640473535	-3.39523560697623	-3.73343050714734	-1.3290613872934	-4.07289057092285	-2.19701106078463	-3.70501586441124	-2.84939684522975	-2.09786806905692	-1.67209964491829	-1.37142826961472	-2.92378725427066	-2.88226188698847	-2.24949833383248	-2.56275009405904	-2.58562952167908	-2.41562903459657	-3.22707972185128	-2.40519156898998	-2.72099000474193	-2.82295601489866	-2.65070397592125	-2.72602591261477	-2.77148947496013	-2.04165394900465	0.977200958878589	-2.48042862302391	-2.24661972015946	-2.63281562088018	-2.3646852872435	-2.48999807326402	-2.55232364020964	-3.08270082710187	-2.94896584146305	-2.3665357850846	-3.44262958970983
hsa-miR-494	2.46726024532584	1.77384649742047	1.81271013621373	1.50737852560506	1.77384649742047	1.55082378749896	1.10738883375146	2.08957453452462	2.3961292126262	1.64199727722045	1.35030592094778	0.871441656293286	1.57869729545197	1.22903773271197	1.57869729545197	1.53884175885109	1.46090009593654	-0.583951646747252	2.92500855267962	2.03869751891969	0.382611663855182	1.17954779647285	1.410445294936	1.11400961093692	2.69324762803181	0.78579644892317	1.37191034477749	1.91119142992173	2.40661913150008	2.38177440623858	2.2367606193153	3.49696227346453	2.1460260858958	1.11027618005713	2.33383710047285	0.529585906740904	2.04383593743059	-0.220112666344335	2.26406342011164	2.53942295744314	1.09972778503899	2.74272222995719	2.26406342011164	2.29521715536749	3.58875789246327	2.74272222995719	3.11006721893088	2.74272222995719
hsa-miR-495	-0.569405486805824	-3.21271252657485	-2.19270065605197	-2.27449261444868	-3.73223956731352	-2.73477441816525	-2.88322216442663	-2.7568125140176	-2.66533000145629	-2.29887205304267	-0.251511906167361	-2.56161548096534	0.208383431252261	-4.02944147290379	-2.08971981186344	-4.04944260856235	-0.257971365479442	-4.79033840763363	-3.28454173297668	-2.99485107921931	-3.71443510015584	-3.79365367105396	-1.1772649693686	-2.80404569547347	-3.28802910410568	-2.20302663882162	-2.26889864941513	-1.94086863568105	-3.30277042496268	-2.91441942074481	-4.6617925531818	-1.74620008099516	-0.872091857859614	-3.25929577671272	-1.68463730439029	-2.68759486753974	-3.47558995419864	-3.7090327442354	-1.58681484633217	-3.89453968650257	-1.61537961065647	-1.25540464354052	-3.42747382967931	-2.79428771490675	-0.575728795214408	-2.50444733715961	-1.07285493334116	-2.18448860819441
hsa-miR-496	-3.03718269851435	-3.17261999234211	-3.17428126296571	-2.34606078596094	-2.89982730313692	-2.17590090932512	-2.68240361902544	-2.67927114741873	-2.60954802646975	-2.90315602590761	-3.27467043350942	-3.19524163032284	-2.31747175376721	-2.56852731715483	-3.16393679787791	-3.21642175669352	-2.98625239650492	-2.55653650312348	-3.24973259044731	-3.10086786400312	-3.31631803696456	-2.06367556430908	-0.742762027467392	-2.87292210893022	-2.63835550659048	-2.89542787448538	-3.08302385707278	-2.9193965508682	-2.78344833584288	-1.81666175434143	-3.10419600326272	-2.35441847423038	-2.6733666998333	-2.80786501404734	-2.53360929566645	-2.05833155558477	-3.10534912303312	-3.33282561704842	-2.85762230532941	-2.12127655430221	-1.86756932689189	-3.09877156186556	-2.38456597957446	-2.75647361586692	-3.0555804199446	-3.05376373253145	-2.4088332564558	-2.23039761060191
hsa-miR-497	-1.07564655697894	-3.48250665164973	-6.86030956981329	-3.28894153286963	-1.58325237680968	-1.5526557796908	-2.00998319879699	-1.23011885046106	-1.30432694194845	-2.56093933223158	-0.927009798915854	0.0402326598173361	0.548773878165981	-1.60042370187618	-2.21291805390728	-0.873011585005807	-3.04295359079463	-2.56341726562582	-1.77834285142836	-3.74245148305784	-3.98122565736356	-3.0902202458836	-1.64599680402825	-1.96680830909882	-1.93724799007579	-2.85054326602409	-2.75582676485681	-3.34109903493075	-3.16589123075073	-2.83524017714673	-2.45150826171494	0.131937601680856	-2.75582676485681	-3.66337450813981	-1.32597471558532	-4.27222278255678	-5.0094132764238	-4.4954143334332	-2.71483049220093	-2.11673430803504	-2.88960467315709	-1.6971011819385	-2.23394397945382	-1.58852085905134	-2.08642585145075	-3.44086092595713	-2.72840380248943	-2.82245877394746
hsa-miR-498	-0.689000149337901	-1.25592746063391	-0.910222456804126	-0.834723235425696	-0.944472016954853	-0.699117680341424	-0.65157492900663	-0.699117680341424	-0.674581223075832	-1.12143226007497	-2.65371174173899	-4.35902929213576	-5.19426081089929	-2.29407120218427	-3.22193460488319	-1.31964041746288	-2.35793575270688	-3.11083393964879	-0.645359218199084	-0.577420832646372	-0.957323272234712	-0.787116690396609	-0.260642133113749	-0.577420832646372	-0.599300963767587	-0.855822673098469	-1.06878652693627	-0.636749113993805	-0.23719752253204	0.477929640344234	-1.96549413233698	-1.33354665808256	-0.53763820013738	-0.213026287546052	-2.13544581710494	-0.907640386505719	-0.850965843581058	-1.40485959682948	-1.80435794859226	0.208194058679662	0.354120231555242	-0.840145011978237	0.145177739714463	-0.939741669480034	-1.58157958415438	-2.00897334273338	-0.147685885885959	-1.27666951614875
hsa-miR-499-3p	-6.21169823065011	-3.60638575226281	-3.14101299170855	-3.25316491033981	-2.76554916786852	-3.00409924030779	-2.77970433557603	-1.28908857574519	-2.47959193733879	-0.145048422538196	-3.06630769464455	-2.37323495788164	-2.98065441375673	-3.10235045914224	-2.98720982449146	-1.07453009103081	-4.03064320261202	-4.78041677887979	-4.32643197008693	-2.98164143876878	-3.65015822336588	-3.00301506478479	-2.75363079475008	-2.72257832875414	-3.9021476551409	-3.04629589865944	-3.36901298243211	-2.17880076713381	-2.69376332518923	-4.14056216670055	-3.03514897845776	-2.92788017229579	-2.89706969554369	-1.67506116108479	-2.60011824433922	-2.47176972007865	-1.10112926404651	-2.99080976630374	-3.87990432655629	-2.90334568191996	-3.04489348538321	-1.46025046431053	-4.26116005982015	0.376564943438774	-2.5530251064528	-2.61205627549344	-4.38926452756789	-4.25392789603644
hsa-miR-499-5p	-2.82639601309124	-3.43413958591353	-6.55137458653295	-5.07597960140789	-2.92325813920152	-2.49532769973006	-2.92325813920152	-1.35666395727868	-3.66319378370958	-3.04469111021111	-2.16169175566359	-1.15733826643296	-0.704618816627629	-1.82519925224421	0.0422122713360824	-1.22256137553791	-2.4868061229992	-5.09442336189881	-2.80857454050118	-2.65214513116434	-4.50000592463927	-3.16734998229773	-2.99776494837912	-2.60041438905412	-2.65114539716067	-4.05346771449982	-4.68531252444144	-3.67535100532771	-2.27676902333143	-3.24606858735144	-4.8315897882903	-4.05028765904424	-2.39360368044017	-4.74321157683986	-2.62947937702076	-1.87319884823226	-2.93009140410155	-2.99158036069602	-1.92260517755998	-3.71643006615069	-2.85549319255302	-4.49472544017854	-2.91489986107523	-2.34293279138608	-4.04364339931937	-5.33093658519049	-3.45686177893723	-3.80716512723533
hsa-miR-500	1.25475146682227	0.65697991548956	1.29373512844553	1.27055219407208	1.73384443521652	1.12483832787808	1.71308823142753	0.996135430523667	0.784512508954867	1.73384443521652	1.68667636893665	1.27674101177039	-0.57570169586253	1.55376990295	0.468091299707567	0.767692381403419	0.598445793208676	0.592043672717246	1.05990208510577	0.84918225127643	1.28593119889968	1.66890819244421	-1.75328898548349	1.31861784550868	1.18981522404996	1.69586655606594	1.42927848072968	1.27366429014125	-1.55859376520597	2.17522795460467	1.17142212829428	2.38211078234725	2.07196557017667	1.93523612465558	1.04426380935854	0.538965467925905	1.42097078991883	-0.908359224775919	-0.680014118474052	1.30772526594007	-0.648179985750803	1.2529962103681	0.855169080253162	1.03857616131384	0.716111025740063	1.10659835742259	0.855169080253162	0.919717369424389
hsa-miR-501-3p	-3.18813510907017	-3.54378951005431	-1.53766198670089	-2.35611507882155	-3.7372558355498	-3.12551179872404	-3.20862086755473	-2.66075446703239	-2.9273144222549	-1.43618033875588	-3.07069089796374	-2.35278744722645	-1.37432815506832	-1.83875758959528	-3.22790792707223	-2.38599555565044	-1.78393182115232	-1.9155146659463	-3.68084266335762	-0.782974771079445	-1.58983278903735	-2.02573630073201	0.168703216879895	-2.46862277889971	-3.6216563449396	-0.642183330386355	-1.79362823334878	-3.11685217956735	-4.40269651372727	-1.65346375088798	-1.24125770986114	-1.15584667294774	-4.55064676010269	-1.9276761773035	-1.79362823334878	-3.58445220098319	-2.40823808624905	-4.59351077938353	-3.47877193624412	-1.81936426707866	-3.46802605051055	-2.06773839280261	-2.44092753322575	-3.01564547247781	-2.22225948406101	-1.49847069201561	-3.26662428010673	-1.70629338979319
hsa-miR-501-5p	-0.192350285278175	-0.820155805400913	-0.354539106235471	-0.229272205223729	-0.283296766460069	-0.334119522562672	-0.268880614693863	-0.665332040982259	-0.507883306119229	-0.459734742374352	-0.0436057797248127	-0.323970184792227	-0.268188402239058	-0.471058818905394	-2.0871376767869	-0.667280383712353	-2.06022609408243	-0.918066843079395	-0.37329435170687	-0.435204101554929	-0.424503696015133	-0.447591602122808	-1.54650146490024	-0.281185479338947	-0.664691955968523	-0.0419795084779655	0.0578499033371913	-0.90431002678506	1.25256523678018	-0.139208420793434	-0.459593401173824	-1.13491576207248	-0.310964638253321	-0.32034947740017	-0.858517370277674	-1.2424951199569	-0.284536170680806	0.59883272922431	-0.128685042269274	-0.896945109415885	-0.667522221802252	-0.0131531398606716	-0.682774438662157	-0.562370616540728	-0.388410624507992	-0.256734829030767	-0.83187313188862	-0.429616496479744
hsa-miR-502-3p	1.27387040817673	-0.595798947833588	1.48872995401304	2.50801559026951	1.05152803737839	1.10078188951866	1.33917857237403	0.620407940026766	1.04063617575736	1.15587636656788	1.29357537968003	1.13324114508597	1.14630863321291	1.26522936907549	-0.254702325182031	-1.94208856866585	0.698900505657294	2.11875037987488	1.21930228478061	1.00215434005444	1.55019391824808	1.59823319528195	2.31531158292764	1.23394639239498	0.943763484184452	1.72700772519133	1.18280304208385	1.42583428531988	0.296464485729955	2.07994024757589	2.07994024757589	1.3670429561181	-0.385373583234122	1.49322154103855	1.66874795642636	-0.561660269146268	0.807677002102956	3.08461176573558	0.49964460319548	1.04625849119687	-1.17529585109702	0.0906896921233259	0.633024042349269	0.350394242657537	0.223856360818778	0.985371043953968	0.633024042349269	1.8061613832724
hsa-miR-502-5p	-2.13043296074588	-1.59458464845193	-0.488389108669636	-0.609685306036709	-1.05597408463621	-0.654595299940629	-1.41208582533494	-0.567944745259221	-0.654595299940629	-0.22052572372227	-2.10492448690515	-1.06239015980509	-9.83392526887519	-1.15683188033328	-0.830924001959162	-0.482011640059155	-2.76142850987444	-0.813899437133232	-1.6660020926876	0.287035948913416	-0.666977795895525	-0.942798540351774	-0.389229870864273	-1.7586345055905	-1.60832005460843	-0.701472070963571	-0.477575303902837	-2.64145669836946	-1.73951589163541	-1.91795571078567	-0.635829659434149	1.00981172716251	-1.0161960945681	0.889019322357852	-1.41704908651858	-1.10256230124055	-0.572147970135851	-0.722380492632253	-1.58269273047183	-1.62796954845903	-1.15573417548759	-1.32704436738117	-0.473203437619302	-0.791474412609387	-1.62796954845903	1.15378429938767	-1.93255481615547	-1.25959662720712
hsa-miR-503	-1.79475743536889	-1.77445774441389	-4.11429869036826	-2.7321197928848	-2.59373360698556	-2.48579498787865	-2.23192462196113	-1.91608919874105	-2.33494001156899	-2.55677749872179	-1.19599013977174	-1.23611429732038	-1.34601659879181	-2.62131826308157	-1.74584642497671	-2.19580190789906	-3.49203169413626	-1.77377507430712	-1.84996862850603	-2.30445969716465	-3.69204408467777	-2.96780422053586	-2.67491245234507	-2.36350275760045	-2.39857401086837	-2.34288829393619	-0.328450207198016	-3.05373373832862	-3.46666396629054	-1.39281148915742	-3.23297883306364	-2.26253439747802	-3.04578709134355	-1.94484402395238	-2.50732328106419	-3.50575872496921	-3.46346159728526	-3.15845605827336	-2.80267737571204	-2.55668880933415	-2.72304776784791	-3.19337407154675	-2.29606847109699	-3.31660941029125	-2.04552970872068	-3.02844036210316	-3.04353857911267	-2.08353026481775
hsa-miR-504	-1.62487987234876	-2.4231007486253	-3.01423391643529	-3.65514649270203	-3.84897164825957	3.16717052588204	-3.6515884930816	-9.13180460729276	-2.4656266435332	-5.16136965502402	-3.83244312954467	-2.58544493643867	-4.52430214728053	-8.13276063530909	-1.5512966909694	-2.49609023758951	-3.07065632770573	-3.7702530996433	-6.64078303794479	-4.92345924744434	-7.7230036125254	-2.97689941312851	-1.65941917796681	1.71851997159532	-2.57848772154064	-3.48960958212817	-4.45673108063655	-1.96351147371156	-4.2094758672229	-6.45789357635552	-0.620373989603706	-6.10669210685148	3.09918377014618	-6.96425944176121	-3.54335588592274	-4.15078812925541	-5.26994181181687	-4.88227104079005	-3.13402590614665	-5.41707990213358	-3.43122654379261	-0.395612699124616	-4.45399760044725	-2.86338792435676	-2.40485114985766	-3.16309723145562	-3.16309723145562	-4.19519857785078
hsa-miR-505	-1.0369835019033	2.26874931933525	-0.706035875892537	-0.598217388538688	-0.551830098831737	-3.98454257153349	-0.6876045990478	-2.59652248671597	-3.62503210669367	-1.19076656815198	0.808485981217608	0.488186890985656	-4.43961303222463	0.635430711923772	-1.38157264073652	-1.70628294989873	-1.76580929439315	-2.66154610598954	-1.3184259785895	-2.07616814476447	0.131815494121677	-0.941877203184174	-2.69712627634528	-0.643618079963797	-1.00926483738022	-0.52983430794458	-0.0169948250556187	-3.12293036277679	-3.30036816841852	-0.727683515369656	0.962946693891295	-1.71614309790234	-3.04246838742099	0.812006374059329	-0.356951806246716	-1.77287410066017	0.0176746000013697	-4.80773616274812	-0.858322359882038	-0.150087693530754	-1.24842038990071	-1.47063448138822	-1.24842038990071	0.167245503077627	-2.1451341486932	0.214308277857537	-2.73709586311377	-1.16163141776828
hsa-miR-506	-2.32422446108123	-0.289432043237521	-0.693188895326735	-0.745032117630832	-2.01585663776106	-0.745032117630832	-1.63120972747382	-1.63120972747382	0.688148109516979	-0.766245933360449	-6.93547377084437	-7.59139036155147	-4.88989211005238	-3.86542607964058	0.229676460113327	-4.21161129258009	-3.35640439329284	-2.45361745106507	-2.15617968187978	-0.298058941756627	-1.17829394675692	-1.15565667489078	-3.7684904600392	-2.53225183549894	-2.23267600467313	-1.55949380785206	-1.80982265250905	-2.47692027271073	-1.21442367623074	0.730529038244669	-0.54417368104123	-1.67829095671409	-1.41380762342773	-1.40894447298183	-0.259742516407792	-2.14868169261485	-1.71625538062648	-1.76068139795287	-2.00315321777524	-2.8408470771127	0.64318881522675	-2.2501776301837	-0.116314658025847	1.90058653895007	-1.71837881515852	1.6321899059073	-2.60000326888539	-2.90791558567178
hsa-miR-507	-4.1900707975035	-1.88028093313515	-4.47952947818497	-3.12267865181072	-3.15720228679908	-3.09354541455392	-2.9496910693715	-3.39779553846946	-3.30576816235778	-3.2022223484517	-3.44980107354917	-2.95985347922093	-3.29747555975441	-2.7356580585142	-4.67126613249259	-2.81599913403851	0.586682811589809	-2.80084977655985	-9.70243158123168	-4.81265397288905	-3.86118577381623	-3.294256566684	-3.88940911800821	-3.51459261631854	-3.51459261631854	-4.93090199997001	-4.26081632872999	0.356157607993188	-5.10462586148796	-3.66637100123391	-1.92506249643832	-3.58235117441308	-4.23131290609369	-5.06698704828904	-4.77137632849801	-1.69619749279579	-3.90368879386864	-1.26334456264281	-3.17667716647567	-4.24372920770678	-3.7437609513422	-2.50341416758744	-3.79676514300792	-3.19153438379056	-4.08905116071703	-3.31866682409717	-3.46579728246282	-5.17617027410309
hsa-miR-508-3p	-2.87854262236303	-1.79739804963732	-3.46109966971243	-3.73901879191344	-3.16966120533412	-2.88104909068362	-4.42426846388972	-1.91412901039814	-3.32655376293779	-4.35392060590812	-2.73906782574091	-2.71545376186127	-2.9398525163155	-2.85735558314288	-3.44977300178582	-1.40642636630601	-3.06688350523728	-2.68707385003787	-3.14783572749249	-3.64414687050448	-2.78965191077068	-4.36477386894185	-3.74710319128232	-4.05933511980721	-2.59841396437991	-4.27667104142003	-3.57583112041762	-2.52080465825011	-4.41526629479262	-3.24308436673025	-2.74654291215194	-3.35699311797832	-2.74654291215194	-2.52080465825011	-3.52810304641677	-3.46623957651	-4.10987499085831	-2.65598239773226	-3.67252092005827	-2.87848383817108	-2.82033040006985	-3.57901443162786	-2.65598239773226	-2.6507216658196	-3.61014783039799	-4.33873051598954	-3.39327404809435	-2.57658509619187
hsa-miR-508-5p	-2.44543600740531	-0.450762142137076	-0.771351906405321	-0.676782822339537	-1.22821562117181	-1.31111679056576	-1.79178605878289	-1.42965610245528	-1.54580603383015	-0.558080737518847	-4.05265672246625	-3.62445002684373	-1.9483167726879	-1.19932255037146	-0.0269575136730742	-5.14920370565789	-1.90047103234035	-1.91218914826209	-1.01529593645379	-0.487938815182652	-1.73388713868607	-0.900582440091095	-3.77217368201721	-1.94555302847201	-0.829110955979373	-1.64880055765145	-0.966838566280778	-2.14118276788509	-0.0734630229460682	-0.522017965372799	-1.61595163027424	-1.61953065972983	-0.878817738482817	-1.46598412928265	-1.17355435435183	-2.02677487735554	0.244402366626692	2.10362251876919	-2.76954036354002	-1.786321131266	-1.62791424684212	-2.31437677862556	-1.3569495126411	-1.47889232223509	-1.33480612363541	-1.33480612363541	-2.62669117984344	-0.975002889303891
hsa-miR-509-3-5p	-0.35719327407875	-2.02328438836448	-1.21540683826474	-1.29882177628694	-0.399356821293528	-3.62427735379156	-0.593287962374754	-2.85585368692432	0.124437432984034	-1.84941016611757	-1.82178528862857	-3.80374437613361	-6.27137661496583	-2.80792749414129	-2.88113807106398	-7.85671034101837	-2.96679577714884	-3.58909553626885	-0.169602508033109	-2.35588110461388	-1.18864239221364	-2.0145965928211	0.891648887482175	-3.20425128790017	-0.142215098207032	-1.65289136502023	-1.65981024405428	-2.35100886182409	0.313802574687524	-1.12057499561185	-2.48628870965269	-2.49244022141252	1.60310114384556	-1.58336020763681	-2.01582293146026	-4.03067794677195	-0.444663008512607	-1.6451220940861	-3.02947164518848	-1.98365184125483	-0.575790763715949	-2.54904903078627	-0.346735890526091	-2.19203535893	-2.82040640060521	-3.49279713920793	-1.28638182805671	-0.267110724454011
hsa-miR-509-3p	-2.57132518373872	-3.53868872908755	-1.96347118387382	-3.66132642172421	-4.94290879410603	-3.39928313107364	-5.76750562209045	-3.29606955067859	-3.95060008152076	-5.09665762628928	-2.8766163053919	-2.46783424890577	-2.11867281688298	-3.28018916302011	-2.03652730651466	-3.23548638056981	-2.81575094196757	-2.20703657460998	-1.73926128049821	-2.59370406998834	-1.49011209357794	-4.00543704855155	0.890954121194548	-2.35934626321877	-2.03564755491332	-2.25946610448338	-3.8742640870566	-4.25256932276634	-3.70536388087508	-3.62155710082993	-4.20745680826348	-3.79631830308731	-3.9003506896789	-4.0230616230819	-2.39399567813912	-4.19953174397757	-3.28459931970363	-4.31969420302891	-4.511593501846	-3.28459931970363	-4.15191232142943	-4.0883727142371	0.176972173797432	-3.92041854543841	-4.21105618156486	-2.62598486717513	-3.74817085625857	-4.39268096508288
hsa-miR-509-5p	-0.951564979602604	-0.690636246222251	-0.607791188969679	-0.582648844821036	-1.04250108967396	-1.03539146377408	-1.18572054534092	-0.896889713617187	-0.472188460684073	-2.09134327529564	-4.02896436994251	-5.4042934753001	-5.15146822747976	-3.1873122491637	-3.70122213102813	-4.07552192182806	-3.24763637985738	-3.40716347187411	-0.98566350298763	-1.51532229449668	-1.23900223631242	-1.65198039898486	-0.823389178965074	-2.27844557592184	-0.688195380109461	-1.05317888117359	-1.21586219438879	-1.27489399451389	0.846061574825795	-1.55237598173587	-1.02993897800145	-1.33541811391296	-1.24526293804527	-1.0544652722063	-0.609153429649952	-1.60464150121783	-0.253669641110535	0.0281352569866405	-1.93792804354027	-1.30000953575429	-0.667805075368873	-1.83384702368954	-1.24509390371688	-1.24225539932167	-0.52433938614134	-0.526695546818145	-1.86837104891486	-0.101461156316978
hsa-miR-510	-2.0343180234448	-1.9621411567765	-1.49986479401291	-1.43696302189969	-1.76045092161262	-3.62966748430093	-1.8914857987116	-4.19999911246787	-1.42826974785498	-2.14142997934455	-4.42295628877768	-4.40180056518295	-4.10525971411029	-4.5173544275815	-3.34238993536082	-5.29923359845931	-2.85288866039278	-0.00240650327233405	1.14305188340175	-2.15308381452372	-1.46594505093955	-1.34148733334795	-1.10396743201331	-1.6458389886657	-1.05850545448687	-1.34148733334795	-2.00429511962513	-1.4109565798443	-2.53427098672122	-1.27771684356358	-1.9326422387267	-2.8065313113523	-2.56738530541592	-2.84427552008438	-2.3864157185811	-1.50695036587146	-2.00355030629597	0.686011327919869	-3.07445770576501	-1.90427644406129	-2.37724928324617	-1.99611105130857	-2.32816796301833	-3.48555226104361	-1.85189382271793	-2.21926009999059	-3.52113679775416	-1.14030770773428
hsa-miR-511	-3.05976085355311	-3.4179499840348	-3.63640298760646	-2.92419975469958	-4.0116894424368	-5.05732368580684	-3.61016063037009	-4.91844497413493	-3.02294380295757	2.57626422873935	-2.41204328535706	-2.46011668407417	-2.56406524760591	-2.39341152122734	-2.83452316344687	1.74785626084565	-1.01182128859028	-2.95543745693475	-3.14658761209148	-3.90931032527581	-3.12703050918565	-3.67496215536228	-2.23885545730717	-3.14313726928297	-3.0119244112018	-3.85483284410725	-5.39071262590586	-0.833993144561477	-3.28194775524433	-2.63350037459083	-2.07117210367701	-3.45635493472313	-4.21784524920961	-1.66240439513986	-4.53265252721816	-1.78684311477653	-3.80120368400914	-2.1527464056599	-2.18959079549482	-1.63827152004136	0.0539108408362359	-5.08282488178187	-3.68695721435958	-3.78522481350315	-4.56277355712203	-3.06272570221215	-2.81821735750591	-3.59615416102065
hsa-miR-512-3p	-3.76238417370892	-3.33353629164992	-4.21555509281663	-3.98298975309801	-3.33569000740739	-3.6255620748326	-3.45215551019721	1.04053138400886	-5.64549080878879	-2.08925153373312	-6.48836826892354	-3.1699035634628	-2.04814150351868	-2.66606815771868	-3.10790127964884	-2.37323838011431	-2.47832090027956	-3.08537905213112	-2.5818277843178	-4.07219634520571	-2.60315304246672	-2.84224760746718	-2.56227615849204	-2.7986944818151	-2.65021258917146	-4.76988352359717	-3.27152771460197	-2.17490561915382	-3.28242289907066	-3.04509964693202	-3.35083278888653	-2.44675611136747	-4.88603063970962	-5.32051785067943	-1.2917773966663	-1.63619472860579	-3.04424559578098	-2.6386886513998	-1.95810065116077	-3.08463115345063	-5.30341749212709	-3.69402714767876	-3.43898716211581	-2.26250514773267	-3.15109674834026	-2.68135731587654	-2.55888807570192	-5.28476120617038
hsa-miR-512-5p	-2.95570062044486	-3.10387517434331	-4.02212398877526	-2.14124433484346	-1.75658075872201	-1.59542182529178	-1.75658075872201	-2.42294280317769	-2.74857178049845	-2.51784785831227	-1.76986218708596	-2.07820802808418	-1.7492664254569	-2.16158810576347	-3.29788498024841	-2.09070181706582	-0.317806172670247	-1.72283193057007	-3.76189608179111	-2.32488035066031	-2.01232045311438	-1.49454761618135	-0.0251370396338606	-2.16289902549837	-1.83857724307797	-1.77903737319739	-3.28840245271652	-2.86690892636626	-3.48068223038128	-2.14521244817519	-2.90730348584367	-2.15895754033503	-2.9602342483674	-2.18923596890041	-3.81397158263542	0.461917498645172	-2.94024527851262	-3.26197580424614	-2.41654872241839	-2.3261091357205	-2.34155286618881	-2.69879416554601	-3.04491311158198	-3.44715077772331	-2.63563429717887	-2.79767945990646	-2.90773986745457	-2.35395831652265
hsa-miR-513a-3p	-1.68652022219129	-2.01044493462473	-1.23390521597671	-1.35115133823477	-1.65615174587624	-1.23390521597671	-1.23390521597671	-0.676185575968568	-0.717519420765057	0.528025956240187	-3.67653195637065	-2.78603639138104	-4.77913259577305	-5.2102643655714	-3.6043623690517	-2.62603239005005	-3.14793710628246	-4.18511998628414	-2.11499592826543	-0.966452642968575	-2.19540499626262	-2.17841586347617	-7.20275133200943	-1.02262811428762	-0.959139724388844	-2.54317310749988	-1.19255545401137	1.14945779044803	-1.63133676151002	-3.13086266468855	-2.25762726112449	-1.25226088946927	-2.35823460379596	0.292279559888296	-1.63133676151002	0.561559389563739	-1.38108548437375	-2.78202783379867	-0.540441398147291	-0.0609376401275001	-2.6774756754071	0.154012914665388	-2.399927696394	-0.288921964297606	-1.27392786471197	-1.42274765889529	-1.94890886433826	-1.57203537617096
hsa-miR-513a-5p	0.130967749599467	-0.61440729112781	-0.673924696831768	-0.441449945903659	0.130967749599467	-0.483845464267879	-0.197648486853	-0.210379297117888	0.654765964396396	-0.696665725593784	-0.624491402266436	-0.673446528974337	-0.103543618607907	-0.850086722847734	-1.87098034116374	-0.509082306335855	-0.480784540329635	-2.18062836235199	0.50347321208793	-0.849815125213942	-0.667801176163895	-1.00391234751386	0.457333155129024	-0.918763359683219	0.330334293358739	-0.781233703534183	-0.951181994730085	-0.550816419212597	0.487305503569722	-0.57217101352273	-0.57217101352273	0.529194654465397	-0.414652014371819	-0.223215604489301	-0.0885881974252468	-0.740619247157324	0.278205597388329	0.965306410571465	-1.23158611274796	-0.537112053795444	-1.00617210437697	0.266297916242438	0.180804017827374	-0.343649068117503	0.393388484703842	-0.961977702369165	-0.0192059552205789	-0.754965268509149
hsa-miR-513b	-3.21126627233764	-5.73636917494444	-3.97436826291095	-1.99328347504827	0.196856502418377	-3.2133509298742	-4.56987130970189	-3.0827113645353	-1.73625665737676	-1.81378897799776	-2.11252193148386	-2.60636576118939	-1.53726048245937	-2.11920318058063	-1.77386483600463	-7.93067161788881	-2.50125470045266	-3.2085944675806	-2.16456763987726	-2.82139514016453	-2.77864486794822	-3.56496954902951	-3.42572760660996	-4.44420200398937	-1.44633259292663	-5.81855829618317	-3.26702424274442	-0.198094136929198	-3.09386707592745	-5.26675839864233	-0.749594578361436	-3.60959759607175	-2.73088949357433	-4.17894774068972	-4.35419124709907	-4.46407562535473	-3.00851265315515	-3.79384834702204	-4.27460469851129	-3.94843405768563	-3.30495971930187	-3.38261334862487	-3.65760512401856	0.634181339084193	-3.24372089660864	-3.97732180512072	-3.03846509383477	-4.8737086531285
hsa-miR-513c	-3.66153398567103	-3.48212765881171	-2.45179175851029	-2.32523510021502	-2.89513424256811	-2.30273134906526	-2.63670986188545	-1.49459236045747	-5.52918999073898	-2.93516323065084	-2.95459900600745	-2.15441032918371	-2.72159404785561	-2.90941953207369	-4.06628013602782	-1.28161969792839	-5.65827752099247	0.4913498579671	-3.01056672431539	-3.32813656407829	-1.91766866304444	-1.84855031765838	-2.29329662499028	-3.18851739109235	-4.18338983864853	-2.0704814661313	-3.87653499161309	-1.80665282260927	-4.50956471431947	-3.68700311208163	-3.42266523608373	-3.92309028918047	-3.6138800412587	-3.23146615692469	-0.0507233840551358	-2.08480975365406	-3.71103128764377	-0.890855091958294	-2.65305316240194	-2.4949503305589	-1.44678427150429	-3.59774082692535	-3.34430180578499	-4.78128393122919	-2.48886581402516	-2.70144791995605	-4.06012706686778	-3.80752805691693
hsa-miR-514	-2.55134781014885	-2.65574219643927	-1.86442665520273	-2.24834770961561	-4.20968144195783	-4.05249892678208	-4.38826786330402	-3.67296528820391	-2.25405899300402	-2.22833740047113	-2.13521306840705	-1.78334536398024	-2.02709528279563	-2.36874477798728	-1.37781209485406	-2.67427584880975	-3.85594690752953	-3.42239390565913	-2.25294102946526	-3.08466661577368	-3.33197944684651	-0.189204767588426	-3.65556670815772	-3.20921116684585	-2.04433669857915	-3.20079866113116	-2.07701584046701	-1.94290448736883	-3.71722400934595	-3.62672240446635	-2.83913660767166	-2.00034095755322	-3.93627614422926	-3.71722400934595	-1.88050492057668	-3.97849495982514	-4.11149189849407	-3.54968107759244	-3.28312670383608	-1.9439524062256	-2.15514225726149	-3.02665996930482	-3.67740231554064	-3.26384613385948	-3.0211153934253	-1.28864921021942	-3.21600997196346	-1.22212627129725
hsa-miR-515-3p	-2.79903292772622	-2.85858054080775	-3.38270794860499	-2.99573794347157	-3.14853435344823	-2.44661394410244	-2.76922214905427	-2.93811578683019	-3.23054959710128	-4.14119041686866	-3.13378940964858	-2.00834045870144	-2.35828816050852	-2.61972324522735	-3.32140365025903	-3.03068461479313	-1.94392235338347	-2.91771858667173	-3.07214253369584	-3.50525060474632	-3.31308428296211	-4.14518801940884	-2.76356360447518	-3.5933329613884	-3.66286676136811	-4.56569329895761	-2.31461419809904	-2.57160358258257	-2.97213859919019	-3.01702990295598	-2.50872665702202	-3.57273239479017	-2.66930900950879	-3.55082152113158	-2.97595354065831	-3.07567317160244	-3.77040923971762	-3.47575141708115	-2.74886797700942	-3.02026664484907	-2.82834705218002	-2.62415970601952	-2.39054046347943	-3.48913000882573	-2.51344906048481	-3.14022267438267	-3.26370708972014	-3.01841544111791
hsa-miR-515-5p	-1.51930657023085	-2.63627744762463	-3.19467152194288	-3.54970767824568	-2.80697534002023	-1.7027916639271	-2.28506914262556	-2.09659719166995	-2.76037206504925	-3.33662908595775	-1.83301410823439	-1.29655699079423	-0.725549287357806	-1.91013239032159	-0.996969364005913	-2.85729678744149	-3.9490267611593	-2.96999095794123	-2.06152769401489	-2.53262560567415	-3.32309511217469	-4.2099338649871	-2.75248043150852	-2.3506755617356	-2.77660905506793	-2.78054713014606	-2.93723727209519	-3.01193639983493	-2.10032584873556	-3.45289426072716	-2.97545568335224	-0.541749801814584	-3.15147749366172	-2.00735828568377	-2.65717368532883	-2.95159569129592	-3.31835402625079	-3.01213965059052	-1.5898357474501	-2.99799822008068	-1.73819547590417	-2.37790313009793	-2.79768373869476	-2.28827722534483	-1.64096117187752	-2.83014748652515	-3.45106054434789	-2.84579274441701
hsa-miR-516a-5p	-0.429285156681095	-1.9579591690751	-1.56403839416491	-1.83285221319869	-1.02330619252772	-6.84584686134206	-3.43426303908916	-4.40689495995435	-1.01505989312665	-0.013500298845933	-4.10685345741896	-5.88602371748141	-5.534997646624	-3.28890879735553	-2.70789554297159	-4.70196227903285	-3.11286490008416	-2.6258678462871	-0.992464641433461	-2.8197896754244	-1.54536293223447	-2.44439363880762	-4.78630605758336	-2.11599699019792	-1.4743013850511	-1.64335137442044	-3.17563610570007	-2.52372405068951	0.736357278362747	-3.08493441963994	-3.14182378028873	-1.57020523717933	-2.57136874351808	-3.46580295816689	-1.91145712424356	-3.49752654587847	-2.79349757074283	2.21149527947319	-2.9032862267574	-3.39091561268179	-2.11299508267353	-3.71790989992894	-3.15261325927019	-2.51795005425222	-2.3179311236615	-3.40060494659977	-3.37876589564311	-2.58323304068302
hsa-miR-516b	-2.74606581916011	-2.64157835432608	-2.18016721052631	-2.90725525101201	-1.72126831225119	-6.60229286016911	-3.7585098598594	-3.23377215631982	-1.3939341865215	-1.7628246129573	-4.33535499397635	-5.31305611467736	-10.0963450856052	-4.33535499397635	-3.91716099603521	-5.4262975414208	-2.40065733684343	-3.73660641733617	-1.28632315525922	-2.41080931527178	-2.55426415960951	-2.71350044369069	-2.76736588495936	-1.26794769872666	-1.57690298912248	-1.86194220115554	-3.63582786346396	-3.44971023499085	-4.3209579564053	-3.71991957777546	-2.26727914610228	-3.30953957287386	-3.5887813816322	-2.66348276724367	-0.813938224534228	-2.23778637518053	1.2322658168666	-0.324097363299173	-3.11904716575339	-4.70479262870638	-4.08364419007597	-4.32049587235872	-3.81539412142975	-2.92650512786844	-4.58051689206242	-3.3599620308908	-1.76936021198492	-3.67558638722486
hsa-miR-517a	-4.28667328892427	-3.17549390326329	-2.41402509216646	-2.32912711990915	-2.37276381042134	-2.44035746965163	-2.66140518385335	-2.85718157667782	-2.42576576583439	-3.02426954431215	-1.84903435401709	-2.58048698270396	-2.32038185687576	-3.62327837243634	-3.16533697477886	-2.73675960618248	-2.94526631736875	-3.73664701779088	-3.36172429298141	-3.0695807599062	-3.09058531806531	-2.37870208846867	-2.37138435359072	-4.05770237206175	-2.25787601142857	-5.69404027994966	-3.14782049284687	-1.90792538539765	-1.94443763487272	-1.56223730949864	-3.20185122520787	-2.55792092584032	-2.94532191433698	-2.82751777862861	-4.4314921073254	-2.79008482425738	-2.01310521375821	-3.02603243964279	-3.03398518151028	-3.68010220146891	-2.74669533192862	-2.1934938652038	-2.27138022125599	-3.21042264480642	-2.6233981897788	-2.29992504664985	-2.32180340360905	-3.47541411460584
hsa-miR-517b	-3.18434808443799	-3.89373292482467	-2.84417994182067	-4.01122036206076	-2.97111758659448	-3.40891046734649	-4.01477735920848	-2.18040381566742	-2.21933228975926	-3.36964003924627	-3.20958651206726	-2.83238850187856	-2.86037821947967	-3.56402412038278	-8.44422257484802	-1.54500480538158	-2.67304702106177	-2.02135801738315	-2.45824236961062	-3.67934792280896	-3.14958160302801	-4.14079561383679	-4.98568930091929	-3.22172498685298	-3.61132169401124	-3.04118790995424	-3.91574022359148	-3.99019210164862	-3.70871703374743	-0.444015928435095	-2.93149187592151	-4.28895021848656	-2.35487534851683	-3.19191112790541	-2.9367853055585	-3.48952244828146	-2.91749943249532	-3.64040194945602	-4.67369357228629	-4.53179154475927	-1.21310673934491	-2.46406068224077	-4.56958601824227	-2.65110840055033	-2.89329493658362	-4.7268765658551	-2.38605508294525	-1.76568331884326
hsa-miR-517c	-5.14449184191272	-3.30564455860969	-3.75517978592597	-8.57439856655356	-2.91801374012076	-2.83599581025573	-3.31188944240809	-1.76366119063408	-4.3035571408111	-2.80209352226969	-1.83465332456893	-2.05715349819455	-1.83944064898299	-1.81944526180686	-0.493831213435224	-1.81045722563805	-2.74095491340304	-4.82622654826625	-2.4961956526784	-2.56059037817029	-3.05799294550092	-5.17379902708992	-4.17679660317339	-4.87390942095572	-3.51277546593691	-2.55131285735972	-4.51795663519036	-0.764514378864515	-4.99460107966882	-1.52450274145687	-4.27262571386277	-5.08244291854656	-5.49474504916573	-2.95988745293204	-4.289167937523	-3.93751412264716	-4.70355332469361	-4.03662875001202	-4.1144155433183	-3.77313863846884	-1.65739302005912	-5.63208852366698	-1.61299986511531	-4.24662277633062	-4.76262158771123	-4.33032624297933	-3.61617761489033	-4.20262430767464
hsa-miR-518a-3p	-2.78243152506402	-1.55773560460554	-2.63579808880964	-2.79707115973921	-2.76450392000499	-3.41101528560275	-2.79412768114403	-2.31898886418272	-2.16834100067482	-2.68832870751849	-3.34918403229332	-2.95184478840184	-3.2758941090141	-4.31306388518427	-3.94374261338626	-1.39679698450926	-5.13511155522964	-2.97209227318069	-3.06563162556295	0.772646139695851	-2.97586129034095	-1.96716854183143	-2.85356304391265	-2.72108521028782	-2.95043082968402	-2.88795559084556	-3.09061596334478	-3.36464969972236	-3.54634130287678	-1.53554800813328	-2.25179900718133	-1.50066542518581	-3.23384873016434	-1.50066542518581	-2.98186917894906	-3.09061596334478	-1.59331883325401	-3.41386673772526	-1.31205829235836	-1.87452956560666	-4.32640303549106	-1.80766574734143	-1.54915940917283	-3.51493159204125	-3.82702299844694	-2.49641205387384	-2.60286411718644	-3.32812319877159
hsa-miR-518a-5p	-0.857601684257593	-0.649837568295898	-0.488686802531472	-0.64179905621859	-0.857601684257593	-0.833899209014452	-0.999355344713169	-0.708691923248592	-0.432036530486905	-0.52845980914818	-0.83488075175356	-0.884184889809458	-0.475314590545294	-0.813712788964571	-2.5879121158006	-0.864734031988998	-0.323652252683815	-2.56661050931915	-0.850912879045891	-1.10129455497299	-1.0116497294567	-0.840973083798178	-2.01619206576963	-0.927051283518261	-0.640673121670202	-0.927051283518261	0.499530114661945	-1.65441346660287	-1.28418084786183	0.217909535500171	-0.443830258366129	-1.36431082996926	-0.642202954107833	-1.07909523631291	-0.789153678096009	-0.282033518986447	-0.606360565388237	-1.42798891799842	-0.974968251182319	-0.863033988716002	-0.875071471308036	-0.906795076412613	-0.325970794027124	-0.571937536344157	-0.822810232026901	-0.797946540389389	-0.70442915965124	-1.15405724836134
hsa-miR-518b	-3.52630707186445	-2.59720299307626	-4.15558679148753	-5.59188577403146	-7.76564326083303	-2.87773091292906	-3.54831470268643	-2.69349279203567	-8.24723408389459	-1.73473924123595	-1.8573761108931	-2.1327756840854	-3.45104343505762	-4.61896639351858	-2.97951683158188	-2.42507812053236	-1.77033224221161	-0.405946815668317	-4.53551941889587	-3.54995667090482	-2.34593925058219	-2.587333423545	-2.04148669385887	-7.95683659451053	-2.31659446816828	-2.66067615445325	-3.93890741419836	-3.66574819088618	-1.78285746113922	-6.32211880012533	-4.4854303090768	-4.24090406374863	-3.07695153051147	-4.82840656667501	-6.04053896657233	-5.00752981552276	-5.49881660586271	2.56964235306366	-5.57038024158335	-5.21845610169705	-4.63064283742447	-5.28142820843645	-4.1664144537786	-4.70299707454363	-4.68955460183783	-5.11196513959402	-5.16130054778624	-3.90467570993937
hsa-miR-518c	-2.29725857224769	-3.03871006242488	-2.24818062339673	-2.04373744052107	-2.22857372248862	-1.68258447628796	-2.68214652712678	-2.84212305422884	-2.29879653689653	-2.8870193215551	-1.64661155595446	-1.85606798044126	-1.53273762896334	-2.37998445322924	-2.92906250734815	-3.06715621279177	-5.82166418189262	-3.2001822663698	-2.76128480612662	-3.56071785169622	-2.41121247501012	-2.40567934812902	-2.17855413359091	-3.07738479605968	-2.47164744288007	-2.75782448001848	-3.45775186538321	-2.56095377231276	-0.671568451650162	-2.1902864100862	-2.62174634358429	-1.45059922813715	-2.69630428098333	-3.22756624189864	-2.21117682972695	-2.65967196834884	-2.16074441936698	-1.8292564215666	-3.29992589069025	-1.12125866267049	-2.47631022047646	-3.66523323632269	-1.43001826128156	-1.67407993150619	-2.49710812964469	-2.78245707525113	-3.28630527418784	-2.91830752484169
hsa-miR-518d-3p	-2.74943857761458	-4.66607651613272	-3.34350737913711	-3.14473744747024	-2.26616982988069	-2.10569739835188	-1.91556669889486	-2.74580087016008	-2.0166720243275	-3.13124265333215	-1.36175973785245	-1.27222792752472	0.127368210267064	-1.6140608006566	-2.56048247761462	-2.01098020782994	-2.09388717016192	-4.40380348651971	-2.09806103032348	-3.03317415802963	-3.34321682832213	-3.06407764102358	-2.39250295867881	-2.37749689266386	-2.22725497042852	-3.58765882946519	-2.59755653581511	-2.72261234718861	-1.98167030760638	-3.18148190569292	-1.60503923791483	-3.39709193512567	-3.07822009133573	-2.67721259495745	-3.55128721098364	-3.14275546416023	-2.12701157953781	-2.84436186883848	-2.82094241925048	-2.3874089054619	-1.18184344055442	-2.75816190458128	-1.05357745838635	-3.43944684973067	-2.44339182565323	-4.03097041610139	-2.55483428167179	-3.27934061171436
hsa-miR-518e	-3.37511971856144	-2.83258914511802	-3.07505633139137	-2.11093780428171	-2.57351302963334	-2.81086358779298	-2.96938335605044	-2.90964348900278	-4.51053639308444	-3.55677559419907	-2.97489454505197	-2.59273334222533	-2.0684252384052	-2.86440331922993	-2.80072148876854	-3.41655547505627	-3.46382877304122	0.812345091785345	-3.12699514783403	-2.22847318341122	-2.48541059969849	-1.63634134574138	-0.0282768507070568	-2.55936845578016	-2.1142007650296	-1.63634134574138	-3.35701767689653	-4.04149545563482	-3.88771880053786	-1.82957126066606	-3.39083357212103	-2.59969792587841	-2.15686691318573	-2.84966920337173	-1.79664726508135	-4.14740875312707	-2.88086961914817	-2.81508190310403	-2.76567696611615	-3.12160330315282	-2.40188386415475	-4.30944140869683	-2.15771277586162	-2.98823167233064	-4.45425618594969	-3.05337186131442	-3.44790217731469	-1.93928605465689
hsa-miR-518f	-3.31164146891607	-2.72652389599986	-2.06074227051832	-2.08177004061928	-2.28469826763553	-2.37521128047715	-2.38908844404623	-2.77141766965411	-2.9544330246525	-2.86330599537689	-3.4105150944367	-3.42810228496848	-2.34998881618607	-2.72570649759535	-4.79716579948669	-2.8114326205758	-4.76338399429192	-2.35956531102872	-3.03084933095118	-2.1981373208213	-2.23187852638491	-2.16791918509922	-0.505147288008498	-2.70678118290444	-2.41916705844362	-2.29731931666173	-2.95140411209482	-1.91647320280642	-3.3552554109643	-2.79104315188297	-2.60651001556941	-2.71832022491928	-3.0743105680413	-2.5094712224922	-2.05086766135475	-1.59820121092716	-2.75019811740254	-2.4305080518421	-2.04680034841545	-0.761379680365819	-2.49430198733926	-3.25493863100501	-1.80556585988555	-3.87552596353788	-3.0593010807435	-2.54751671110892	-2.02473880970313	-1.77774287773215
hsa-miR-519a	-2.59598114670296	-3.190242593565	-1.78926856515566	-2.48088235285454	-3.28820539584975	-2.95260664789156	-2.69407252729273	-3.15705154648196	-5.30603072169193	-9.2858339330262	-2.56265347016255	-3.23893942752007	-2.5572729402817	-3.37047837602167	-3.67497036893291	-1.52156200532717	-2.34550475044652	0.186701571346287	-7.9802618764694	-2.87122526897364	-2.55664252093461	-1.59261710611553	-2.10947942617875	-3.16867162431601	-4.57054455323226	-2.89839411650647	-5.00104070610489	-4.38196032895433	-4.14491136783537	-5.12019746875714	-3.0216895015947	-2.64109635153187	-1.86681590166418	-3.59975915378988	-6.45765406825132	-2.87460552116905	-3.5362735308482	-1.64450527404343	-3.06695563842611	-4.90689006682401	-3.64765172239827	-5.59486163545756	-3.99167342535512	-5.66270871578405	-3.40978290406614	-4.27155089869046	-1.88800894781605	-4.23230189751023
hsa-miR-519b-3p	-3.18258285254169	-3.41955808527606	-2.04282428490693	-2.08977440235195	-2.58527964455743	-2.76826108156886	-2.48940668192022	-2.71726327153578	-2.58079480024295	-2.81408084207922	-2.54997050760295	-2.50124883484218	-1.46190539574477	-3.38896890468381	-3.12574219727765	-3.2360214422068	-2.87481495837212	-4.01100908009937	-2.30496926184061	-2.951825631781	-2.15192094521528	-2.16928914992724	-0.834701635732268	-3.07224259391039	-2.49480751991637	-2.62104292988175	-2.11723910886922	-1.88725024814531	-2.85279453181901	-3.35734704616976	-3.32390384916239	-2.34256283979575	-0.753063178404467	-2.49193616837647	-3.41690197596167	-3.07991832511684	-3.32563273579872	-3.55883387343159	-1.86502340026827	-2.3200570013601	-3.01075112466436	-2.501794508669	-3.74122102108461	-2.70712901194649	-2.93393757139168	-2.95508894121922	-3.58410347512586	-2.22581169758879
hsa-miR-519c-3p	-2.95522123838493	-2.38842350846833	-3.44364207138432	-2.81526173564637	-2.52930970331355	-2.32846683667991	-2.26029108032715	-2.7848839505399	-3.02400532120613	-3.13865234124156	-1.90824446799831	-2.07173293313085	-1.98015485099434	-2.16897899945175	-2.7286325528671	-2.67558077070516	0.43963412134168	-2.79968510495965	-3.18559379693696	-3.15785598322268	-3.20603936953231	-2.36970100092374	-1.4290579531291	-2.91610487931706	-2.22187581845267	-2.13424194156772	-2.98627833834037	-2.28752791589341	-1.99506282347519	-3.61224119528486	-2.64862360162092	-2.34903014482877	-3.61224119528486	-2.62696223767634	-2.60021226589982	-2.94638218880891	-3.17312727900461	-1.20513796860055	-3.03968550993181	-2.58891123677879	-2.85239340874734	-3.6694124998814	-3.17871678907598	-2.34372034998264	-2.82244346447765	-2.16182175694717	-2.88964577256572	-2.41778583890613
hsa-miR-519d	0.0652831149438562	0.781820395966846	1.0862364970415	1.01508741567469	0.372256349146376	0.474402053110949	0.457461464222281	0.354203199942845	-0.226786936740283	0.894374606528179	-0.16443267271046	-0.205019053725185	-0.735114373362498	0.176916579039144	-0.370506974784107	-1.16976696236907	-0.0621214065561337	1.50114874210935	-0.0118976373950326	0.920784437713413	0.200209006074191	0.920784437713413	-1.5322678983671	-0.374429666942011	0.120669911022702	0.606913490847213	0.187065970707533	1.0983219066685	0.791922328760022	0.0520824475389777	0.401561032373069	0.537339512838495	0.0136534891197818	0.159704308405712	0.369478181920372	-0.169590830093149	0.14151561911802	1.21947658447439	0.196168933277901	0.461571750362238	1.24832201650361	0.561390834352015	0.066805442022026	-0.281110216115192	0.207131778329991	-0.850759902882507	0.74851632931079	0.316660294588441
hsa-miR-519e	1.91501395312596	2.12115063272545	1.42493926817983	1.69469590088734	0.795392333866545	2.33577749867591	1.69469590088734	2.36727335109439	2.94655316986752	0.159517697856253	1.02868888721576	0.868358708858105	2.29016242682249	1.85070889658315	1.60153325296616	2.77009292576835	1.71898443138831	1.49078108642389	2.20456377408064	2.41193907985676	0.277248716214617	0.124005323695345	2.6108377000195	1.49078108642389	2.01370262283525	0.628702561029	2.1274498617555	2.15364502764555	3.49119551066373	1.72929305491816	2.39409725745006	0.932265184449992	1.7229205805542	1.43883240854611	1.26154482956833	2.16057605136677	1.72676656088795	1.85112378019601	1.62669207514529	1.71104156249273	1.48925388773817	1.81299470611906	2.4078573072921	1.91418574582719	2.18676001116442	1.64659266578524	2.21725233912841	1.91717187852553
hsa-miR-520a-3p	-2.84332976023334	-3.96857300361251	-3.31207718740184	-2.7135701096813	-3.01264350152816	-2.53174237288381	-2.46735431482141	-2.86814925384296	-3.50917554771984	-3.44591112135759	-3.60020737235836	-3.01300389810833	-2.16505105744733	-1.96179293359457	-3.49586485250696	-3.1480656600538	0.397958839379399	-4.70269250837387	-3.75678106767258	-2.97877592218409	-3.1545555952871	-2.80980842653492	-3.34357714117472	-2.86463932927133	-2.11243661794305	-2.98943983658642	-2.78324934994544	-2.94915725212868	-3.19421815837029	-3.33545652640034	-2.88556519829379	-2.53038492733681	-2.51670774685156	-3.75299141356149	-2.34369281701166	-3.90400968539479	-1.64081391379783	-3.47304258212173	-1.38197325048071	-2.93212100344408	-2.51917010385378	-2.55768747769136	-4.22854352336621	-3.69008161000544	-2.93372438509757	-4.15780107542564	-2.47832234922789	-3.88682432493248
hsa-miR-520a-5p	-4.75860524380487	-1.82228905017845	-5.31741734743379	-3.27785470026883	-3.63115372054596	-2.83425734553685	-3.525248414829	-2.48961844392836	-4.28996277514303	-3.99658271401607	-2.4195403498137	-2.49379545329587	-2.0600380359156	-2.04622356037792	-3.48800712776751	-1.55333833158097	-3.8168104072915	-2.87743875111745	-4.40590034702128	-2.77069875513559	-3.22561356007386	-3.89797721076496	2.26251791422746	-3.54007470150296	-3.02790986619987	-3.15163196789759	-2.49018226571933	-4.21293249391387	-3.82056694837479	-4.06197399100402	-3.02100033276966	-2.4339247767214	-3.48536789129294	-4.75312317940222	-4.74333355467808	-3.68746918354773	-2.97683613769994	-1.92481713373504	-5.5167598035886	-4.46940359810254	-0.252040344913955	-3.91651142084999	-4.04898973954401	-4.42755794534561	-4.4386769168151	-4.58311217925447	-3.44387426882474	-4.51228446587125
hsa-miR-520b	-2.1226043675797	-4.22330184425384	-3.09704051957924	-2.89025379781212	-2.41283950129778	-2.28978961223934	-2.41283950129778	-1.74481448849897	-2.32367574879872	-2.99687104188492	-1.05827466390828	-1.24151817252682	-0.597359539809516	-1.77533959942142	-0.158698305662145	-1.26570851718764	-3.39991530729478	-3.30432890520633	-2.27300332305406	-2.76879698151888	-2.99167727085845	-3.2965254224389	-3.16559365399151	-2.31962462239169	-2.42899305881087	-2.95762078306755	-1.68397426591037	-2.43976467394315	-3.41462320490944	-3.12061558008257	-2.93742253733962	-2.7001368956881	-2.68069512544957	-2.99692593006047	-1.84499956266224	-2.26999298777742	-2.46888705533644	-2.36176026328112	-3.3547216485444	-1.78481293991536	-3.6141209692547	-3.42883268101161	-3.02166175188715	-2.55673367045652	-2.75830597709419	-1.59478893514678	-2.63173741480035	-3.01308318258619
hsa-miR-520c-3p	-1.1902137174005	-3.31628424901674	-3.28379686031008	-4.01655259327422	-2.05084245095612	-1.55316245451499	-2.01472351602796	-2.16877499057215	-1.70753855241814	-2.72019714344893	-0.584797483940893	-0.32722158206385	0.133449638816241	-1.17201428873599	-2.48356655675737	-0.903452653131285	-3.71729206369947	-2.77323333804781	-2.39637142128584	-3.43807794580792	-4.03206771219451	-3.4826287016875	-2.9935170535413	-2.18317560602773	-3.12101683408807	-3.79500948655458	-2.7323821972678	-1.29227260773765	-2.13275213419584	-3.62059243343193	-2.49851925803858	-0.33529581215608	-2.46122403579073	-2.88482108468745	-2.1374907445224	-3.73531974445023	-3.18942108405978	-2.1797454119999	-0.492058923890606	-2.81362649258213	-1.94450803299331	-1.00769306952688	-1.35113995088436	-2.36021808769697	-3.28480169670383	-1.68373589653572	-2.85698312832218	-1.94450803299331
hsa-miR-520d-3p	-5.08186679487628	-3.25086878938894	-3.78870451679535	-4.69213907064575	-2.72925638583772	-3.02914121248903	-2.45115235496277	-2.75209447265335	-3.09033326494992	-3.03938928566839	-4.74318578216041	-3.34791485165559	-2.80562988821102	-3.68192229835492	-3.41256170112633	-2.08304546481204	-1.15519478013666	-2.66056259853259	-4.85416998589655	-3.77298742927898	-3.5042267577519	-2.71072626876247	-2.39915674549499	-2.71619291259402	-2.74448417846267	-2.94355002921001	-2.54765265575586	-1.93769650042058	-2.89753149005312	-3.56266438795944	-3.84635031580237	-3.43343758613965	-4.23765504685322	-2.95987630835723	-3.52489682591576	-4.05900567089695	-3.63383495455547	-3.90775573085654	-2.64626613925392	-3.70717936819799	-0.906693626767766	-3.83722901627834	-4.24952679131734	-4.42158868823435	-3.6708590249483	-3.17696360804681	-3.20105776041963	-2.9914813641813
hsa-miR-520d-5p	-1.73343789096776	-1.47454984503732	-0.712189940967165	-0.668181376921081	-1.91370276299937	-1.33589893306871	-1.63872006438592	-1.57857918496902	-1.71192343089006	-1.64825331847949	-2.84826884760811	-3.9894690324194	-3.24497918243411	-2.00392080528359	-3.22320371019601	-5.99344803434654	-2.36703468276538	-4.54367981207944	-1.82351778590747	-1.15007726777468	-1.21236415495251	-0.88944454268378	-3.47944596529558	-2.09482511494595	-1.15007726777468	-1.38772109651571	-1.3640110858506	-1.32929990644602	-1.39942128766158	-1.33063882588657	-1.96331388417265	-1.80643117833839	0.362790450435307	-1.02120348787787	-2.49409692735977	-2.02102630741719	-1.41092844270527	-2.11798272791895	-1.46499130730837	-2.03669451289593	-3.12681520598115	-0.972319725667149	-0.501626076714254	-1.52823858603595	-1.62986658423729	1.18861272245755	-2.39934203078918	-0.84088451453082
hsa-miR-520e	-3.56450059841353	-3.12746774967348	-3.01218146046458	-2.74193851696442	-2.63077718820739	-2.59983922634212	-2.17182027299269	-2.85487963102717	-3.5560794174621	-2.94937178554285	-3.15954525252028	-3.02000228933734	-3.13487563788349	-4.70654584208494	-4.1066226307692	-3.04484055494758	-1.14640248935497	-3.48050238660778	-2.74204910960157	-2.88580520929825	-3.25806180575632	-2.70006036943775	-1.20950882518878	-2.52600230099531	-2.88981227968675	-3.01282355609179	-4.09994804557508	-3.20168813199597	-3.08561869547026	-3.20626713218998	-3.44101460348773	-2.56654990138957	-0.130913866330848	-3.07200221718957	-2.98499634177593	-3.37983502628185	-3.39145335998901	-3.39611020191543	-3.90442063313398	-3.31256907789754	-2.99398574306992	-2.60431807955282	-3.16629863780248	-3.01697256551208	-3.06752637556871	-3.02185827272251	-2.83169325039482	-2.74909946555574
hsa-miR-520f	-2.46205397956115	-3.05698453772316	-2.9460120952399	-3.21739464775919	-2.9460120952399	-2.87814112178663	-3.13298010685525	-2.05728926381374	-2.34879755118213	-3.14451924474149	-2.67366392161095	-3.9155628564134	-3.48542764705434	-3.46010944328207	-3.48814657774697	-1.50315379336761	-3.81770397584803	-1.37016764761728	-2.94170415337511	-2.92916004457665	-3.65021077087345	-2.37704001425544	-3.29779772172026	-2.73252948526958	-2.67516176290047	-3.24185284067621	-2.80032121593395	-2.78520649071573	-2.76178258866608	-3.1128857811753	-3.73533250775697	-3.54885147479493	-2.3394735686131	-1.35765342259111	-2.67915253896204	-2.05265218264731	-3.05058629502258	-1.91116146316603	-3.30547200852838	-2.47223883495423	-3.02129569947578	-2.27062441328006	-2.78942694270663	-2.77163576426661	-2.76803357469801	-2.25768574325835	-2.91932540133665	-3.26663233098907
hsa-miR-520g	-2.29544759338849	-3.19138339728812	-3.11298868989747	-3.19548004026175	-2.79368945055748	-2.8002428257695	-2.81555165896578	-2.93748170425411	-1.63935714913567	-2.94514141267828	-2.59547702842448	-1.89028661768802	-2.58527095968722	-2.67609718646722	-2.92812712470606	-3.29795760575173	0.875039163221152	-5.87952202770637	-2.94009055174156	-3.54689874563681	-5.00254677896036	-3.99886166452013	-2.40673564813169	-3.04436422133545	-3.19404231433164	-3.86795427658737	-3.91801939135781	-3.39341200505691	-2.97061775163666	-2.55050369442616	-2.49458692822703	-2.44360693951596	-0.925023908633301	-2.6739475787343	-2.86763358615551	-3.60723692374285	-0.242487610732997	-2.50781010583548	-3.46734495793706	-3.44594094937655	-3.26836914709313	-3.28903375210233	-3.02030856496127	-2.98067818600565	-3.42639103529151	-3.45030880545465	-3.35518470857657	-1.67426398470749
hsa-miR-520h	-2.91709998230471	-3.67724972955928	-4.45937755730557	-3.52761845317009	-2.64104376357916	-2.29682497978428	-2.59367277238701	-1.36856815113607	-2.89382294520908	-3.90457485136234	-3.35798389466116	-2.98142229741623	-3.54738050778591	-5.54623099986563	1.13959869349992	-2.05826516706121	-8.74481416268294	-4.72738948858064	-5.89127356386541	-5.59144904888019	-4.86861935247313	-4.51916515936073	-4.17505062729062	-3.32110748964689	-3.45136929996223	-3.80659336295671	-4.12965149866977	-4.02047245235159	-4.37755302460228	-3.17239279488909	-2.06913226183121	-2.27417835423628	-4.63621545531383	0.0178410485087821	-4.11201220369056	1.01125159154524	-2.12919956965136	-2.78810450763684	-3.30088857009296	-3.46217652242064	-2.51673285485409	-2.75647886044594	-0.833832711864446	-1.07587394867336	-3.10034310767411	-5.3451327966087	-3.33755335506092	-1.7475090452897
hsa-miR-521	-2.63510960474178	-2.89730125394966	-3.25299854167447	-2.65615859065136	-2.90381256084606	-2.69963100202513	-2.33339167685775	-2.69963100202513	-3.09347985385565	-3.20216181053448	-2.25793461354745	-1.79642455540286	-2.52995577098621	-2.02966781210021	-1.66339856085651	-3.38138405945376	-2.28240968286813	-5.02782708869658	-3.13948920189313	-3.4366933387173	-2.91113635224975	-3.38305454697351	-2.95730697276201	-3.79161016283467	-3.60968921341133	-3.43069760680694	-3.22601370589358	-3.31832203767032	-2.57912871809717	-2.69474345733397	-3.1327290150008	-2.60234965271388	-3.01922536728055	-1.43980982728327	-2.77933213919414	-3.54088893605687	-3.39986287667012	-1.48187926823544	-2.15790610989574	-2.76857302801872	-3.56999876423817	-2.66593544443969	-2.70978486483231	-3.13787194603054	-2.80097493503013	-3.26186302391656	-2.70363803218615	-2.20056846160863
hsa-miR-522	-1.84524807872095	-4.61103762874498	-2.3966271825682	-2.33023045811359	-3.87487021995027	-3.11486802626673	-3.29179819903322	-2.77015696715143	-4.69815992021093	-2.60027164791232	-3.91573070496725	-4.31259156137952	-2.86581803497785	-3.80918963802043	-4.14503661733654	-4.31259156137952	-1.64427243772596	-1.42136148683439	-3.90023917367175	-4.04335576150936	-2.59756564545436	-2.55507084287792	-2.55507084287792	-5.57161018582748	-3.85467784645272	-2.92700796049968	-3.78134409936927	-2.65635334684552	-3.59640675481035	-3.95236645688704	-4.6172090611706	-3.06136148614998	-2.2070451495908	-3.13558112170049	-1.67410261325179	-3.44081672647987	-1.34296701976602	-3.05855602798112	-2.58951601149557	-3.3127213598088	-3.35618001591749	-3.75751479325829	-4.93758937116204	-3.18529531776481	-3.26765596984846	-2.70056058909456	-1.98885974090372	-4.46908435341511
hsa-miR-523	-1.73501517842355	-2.62498591528537	-4.84442035678233	-4.96714195775664	-2.29821906374394	-2.22014701349903	-2.46731242349038	-2.03698608065267	-2.19370182419737	-3.43203316728217	-0.619607061546464	-0.893571116569146	0.433153599580185	-2.08136539817953	-1.09127909384018	-3.58080574507358	-2.78401627906991	-2.40568458135847	-2.17127247241443	-6.85395053945171	-5.38015960811983	-2.70513857804128	-4.30253899182904	-2.76232508331014	-4.15217439733983	-6.36506744425849	-2.68292962382684	-2.2399397136556	0.424178598954141	-3.73398435967193	-4.02475536542776	-3.74977522109937	-4.86408943942357	-4.36480344168184	-2.63329257168549	-0.62020981016697	-2.53032283328139	-3.90707491884822	-1.46747078236194	-1.54996657557122	-2.21326191815328	-2.41307047911494	-4.50439779229722	-2.94641203189425	-3.72580187101988	-2.57333314001368	-4.26697864924969	-3.97963142723476
hsa-miR-524-3p	-2.75439755083368	-3.02908879607953	-2.83164131885457	-2.93510831096228	-2.43703218007595	-2.78738240396904	-2.10992487081331	-2.33587219769768	-2.07283989307	-3.04346759372846	-2.96518915416383	-3.04532913932174	-2.73030245585586	-2.8353690570276	-3.24643037432485	-4.20819429101299	-1.53190353530956	-4.07767774997757	-3.11591784407886	-3.54947584201982	-3.72773101522244	-2.24281642198299	-2.2282864694982	-2.68418756968393	-2.94551568484254	-3.41909530966079	-3.19723900636329	-2.99869240952131	-1.42817483383821	-2.44310428578794	-3.42227332934396	-2.5142206766525	-2.90441608979968	-3.04280265773765	-2.34160100982919	-1.94355668150751	-3.30841416748556	-2.92824793024996	-2.04683831733897	-3.00572507802746	-1.23189014705073	-2.40864983961424	-3.59112760992823	-2.1975207246772	-2.25777490440562	-3.33352449758569	-3.0236845825758	-2.72247907297258
hsa-miR-524-5p	-2.22346972055077	-2.39768376415424	-3.17902762135776	-2.15575966234398	-3.01479991696874	-2.4238581206394	-2.82753924006315	-3.18536611304603	-3.03680052723078	-3.55794590109519	-2.52466218653777	-2.73002763933091	-2.83942645053994	-2.32179507038262	-3.03095297752617	-3.30595006541169	-0.0543977427296443	-2.91723442763116	-2.84152111779978	-2.15779062067962	-2.6648374663218	-2.921445021784	-1.98204286737745	-2.00875317010689	-2.85810164020433	-2.66191832461494	-1.97249666042109	-1.91263201772744	-3.57601372297245	-2.47148322911386	-3.72640991976014	-3.3283688308383	-2.41319733250141	-2.18096371281041	-2.331207833449	-2.80597089492543	-1.62413420042876	-2.66869457655695	-3.41962187732902	-2.1644563115152	-1.55265841035108	-3.14167381148444	-2.61359658733671	-3.14167381148444	-2.45431345170257	-2.70143737185927	-2.88645054685349	-2.47888575579423
hsa-miR-525-3p	-2.20880902502168	-2.47943993005303	-2.82494200562562	-2.54028063863935	-2.21491421063828	-2.10129925321912	-1.78731129502975	-1.67465224472817	-2.38763672954776	-2.8196089015325	-1.31477375366243	-1.02828025737082	-0.446464503574051	-1.58875342993295	-3.22556913785255	-2.09846785713784	-3.16554649494665	-2.48062286179387	-2.16465728056363	-2.323614723871	-2.74561155528195	-2.88299086080812	-2.43522553282472	-2.31446441800924	-2.53878275402499	-2.45842534303367	-1.80926515115154	-2.90128617647582	-0.966703279429478	-2.484860583721	-2.85015551680817	-1.97888767626462	-2.33611728716997	-2.89034876775268	-2.67635142379981	-1.80343183497203	-2.06610169341795	-2.69468430990573	-2.57108220411691	-1.88792911575549	-2.7731532893968	-2.12562102589066	-2.55673832317893	-2.38626255439201	-2.00919210195348	-3.30214556910152	-2.2033081707669	-2.05750907917775
hsa-miR-525-5p	-1.02145799172428	-2.29585304300147	-2.90039388295474	-1.54330469618537	-0.860451818640289	-2.91154586226714	-2.2373692602521	-2.32502664713437	-1.75481142662289	-1.7834171612082	-6.26675625861083	-4.8468311815957	-4.23716114165619	-3.39415765341221	-5.16156646966745	-5.68755450457724	-2.64432934057539	-3.70002452646011	-1.33216919664072	-2.89566241359578	-1.84776192553133	-1.44799272206771	-0.064041522288327	-1.21396300536523	-1.47368854396687	-1.56786145301714	-2.31025598727485	-0.976951955363159	-2.33527495240031	-2.02816875707543	-2.37025276002954	-2.75242378679663	-0.37591113369641	-0.14462887176351	-3.01117702816819	-3.21479922526767	-1.75757202741787	-0.836753758637405	-1.837086806502	-2.60619878065147	-1.77860375204443	-2.95661703292139	-0.927238711050204	-1.83343851652522	-2.56830165094814	-1.46690729023237	-1.59146441864523	-2.24992532200898
hsa-miR-526a	-2.56385827837186	-3.13906522481469	-3.2596799568333	-2.9125002332082	-5.11834248172499	-2.62570308421778	-3.02466470494474	-3.56438377703648	-3.2541039773054	-2.63939541016182	-2.88931817053098	-3.20368809718678	-2.1354124195453	-2.81617787179177	-3.66928339136577	-3.1580568867445	-3.16398477465748	-1.95771732247466	-4.18351772602226	-3.69437302538475	-2.47963153184086	-1.76175208632179	0.218616985762453	-2.84374639903313	-2.95753362292668	-1.93101391021363	-3.26660523483486	-3.45137074619961	-5.01310322971377	-3.2359468051676	-1.39304392427026	-2.56843309657683	-2.0918593252478	-3.88637472659819	-3.53874445850495	-3.3625454821318	-2.90257463491845	-3.79381938208241	-3.56110677040458	-3.79882147210312	-4.01761377345766	-2.18071426589173	-2.65653707473773	-1.85288978343373	-3.33579314793197	-4.1581236441224	-2.39108110812855	-4.13395176879159
hsa-miR-526b	-2.81635278651222	-3.98436458468727	-3.89149603012346	-5.295587752247	-2.98178245636664	-3.44560770889154	-3.18768763942869	-2.6792749444314	-3.62912465674195	-3.09811238579946	-3.26658245011867	-2.64523112605983	-3.0705349057072	-3.51601885845729	-1.96758703364434	-1.78921939353526	-4.94875976290863	3.71139387030234	-2.18430605789443	-2.21978025955115	-2.47624308860323	-3.78348532649266	-2.05400556544603	-3.17018979996268	-2.41140720392634	-2.97472663258148	-3.15040468547548	-3.25487220648675	-2.92569944418975	-4.40794278873204	-2.88095901811299	-3.95194933087201	-3.09455684597869	-2.97532223660616	-3.70601893484181	-4.20474275731579	-3.82865057066637	2.41028047651815	-4.51737787669716	-3.01633112230676	-2.788675343093	-4.38788645835242	-4.59709663593693	-3.8095278691783	-3.77317829781109	-3.07574384516435	-3.26166493132687	-4.60743173795501
hsa-miR-532-3p	-0.143776911683127	0.113043501917738	0.100253641253677	0.0705216097122449	-0.128596037190463	0.435578132193127	0.457291000931833	0.166046329862187	0.346454433685844	-0.143776911683127	-0.471996317502573	-0.888282889061765	-3.24671711603637	-0.375009041232245	-2.20307689174779	0.266206484354679	-1.92219617061138	-1.30395633210306	-0.245098442490551	-0.151817741710068	-1.06772102713282	-0.308919316028242	-1.47161128929079	0.60745326969146	-1.21269933336346	-0.0648887630914379	-0.354521379626467	0.862694803551266	-0.68918872343236	0.935476596954386	0.862694803551266	0.5343426215614	-0.138834236015059	0.413705424969612	-0.354521379626467	-0.827847733319744	-0.959440051359244	1.85420566204113	-0.535712850990018	-0.316575460183608	-1.91392151813325	-0.0143351327232363	-1.12533259057787	-0.064595655721111	-0.064595655721111	-0.753609153025796	-1.98645555306674	0.112401872287702
hsa-miR-532-5p	1.19184311131007	1.20740307212108	1.54858569906945	1.29255774180188	1.89089330118214	1.19184311131007	1.89089330118214	1.31597076839258	0.831559809936202	1.58158758963409	2.16477434202464	1.62959115897343	1.01632258046309	2.08004340037421	0.608981517398615	0.941778073065545	-0.0568267632569428	0.55052078923445	1.32637844257941	0.636193254597622	1.65680289617244	1.50333959394335	-1.35088792282156	1.77830399093033	1.32637844257941	1.65680289617244	1.84156299073879	-0.326540347744865	-1.15251008434665	2.27566434011048	1.98916440441598	2.27566434011048	1.98916440441598	1.74811249058376	1.63596765956765	1.79182772774837	1.94111787509198	2.11030171783481	0.987443873237806	1.29263739754248	1.42556191328903	1.38546997383339	1.57807739896915	0.771317486470038	1.38546997383339	1.12295550445391	0.987443873237806	1.69717452292618
[truncated: 214 more rows]
